# Supplementary material for: Synthesis, Structure and Antioxidant Activity of Cyclohexene-Fused Selenuranes and Related Derivatives
Source: Molecules. 2015 Jul 13;20(7):12670–85. doi: 10.3390/molecules200712670 (PMC6332442; doi:10.3390/molecules200712670)
Supplement: Supplementary file 1 [file molecules-20-12670-s001.zip]

Archive with 20 entries (13 files):
- molecules-85709-supplementary-final-done.pdf
- checkcif/
- checkcif/ps-alse_checkcif.pdf
- checkcif/sespirocheckcif.pdf
- checkcif/te-spiro_checkcif.pdf
- cif/
- cif/PS-ALSE.CIF
- cif/sespiro.cif
- cif/TE-SPIRO.CIF
- computational/
- computational/AIM19/
- computational/AIM19/alcohalse/
- computational/AIM19/alcohalse/AIM-ps-alse.log
- computational/AIM19/alcohalse/AIM-ps-alse.wfn
- computational/AIM19/alcohalse/ps-alse-nbo.log
- computational/NBO/
- computational/NBO/PS-ALSE-NBO.LOG
- computational/opt+freq/
- computational/opt+freq/PS-ALSE-1-SYN.LOG
- computational/opt+freq/PS-ALSE.LOG
