# Supplementary material for: Synthesis, Structure and Antioxidant Activity of Cyclohexene-Fused Selenuranes and Related Derivatives
Source: Molecules. 2015 Jul 13;20(7):12670–85. doi: 10.3390/molecules200712670 (PMC6332442; doi:10.3390/molecules200712670)
Supplement: Supplementary file 1 [file molecules-20-12670-s001.zip › cif/PS-ALSE.CIF]

  
data_ps-alse 
  
_audit_creation_method            SHELXL-97 
_chemical_name_systematic 
; 
 ? 
; 
_chemical_name_common             ? 
_chemical_melting_point           ? 
_chemical_formula_moiety          'C14 H22 O2 Se' 
_chemical_formula_sum 
 'C14 H22 O2 Se' 
_chemical_formula_weight          301.28 
  
loop_ 
 _atom_type_symbol 
 _atom_type_description 
 _atom_type_scat_dispersion_real 
 _atom_type_scat_dispersion_imag 
 _atom_type_scat_source 
 'C'  'C'   0.0033   0.0016 
 'International Tables Vol C Tables 4.2.6.8 and 6.1.1.4' 
 'H'  'H'   0.0000   0.0000 
 'International Tables Vol C Tables 4.2.6.8 and 6.1.1.4' 
 'O'  'O'   0.0106   0.0060 
 'International Tables Vol C Tables 4.2.6.8 and 6.1.1.4' 
 'Se'  'Se'  -0.0929   2.2259 
 'International Tables Vol C Tables 4.2.6.8 and 6.1.1.4' 
  
_symmetry_cell_setting            monoclinic 
_symmetry_space_group_name_H-M    'P 1 2/c 1' 
  
loop_ 
 _symmetry_equiv_pos_as_xyz 
 'x, y, z' 
 '-x, y, -z+1/2' 
 '-x, -y, -z' 
 'x, -y, z-1/2' 
  
_cell_length_a                    8.7358(12) 
_cell_length_b                    9.1761(12) 
_cell_length_c                    19.689(2) 
_cell_angle_alpha                 90.00 
_cell_angle_beta                  116.096(8) 
_cell_angle_gamma                 90.00 
_cell_volume                      1417.4(3) 
_cell_formula_units_Z             4 
_cell_measurement_temperature     295(2) 
_cell_measurement_reflns_used     3155 
_cell_measurement_theta_min       5.1091 
_cell_measurement_theta_max       32.6070 
  
_exptl_crystal_description        'needle plate' 
_exptl_crystal_colour             colorless
_exptl_crystal_size_max           0.55 
_exptl_crystal_size_mid           0.25 
_exptl_crystal_size_min           0.08 
_exptl_crystal_density_meas       ? 
_exptl_crystal_density_diffrn     1.412 
_exptl_crystal_density_method     'not measured' 
_exptl_crystal_F_000              624 
_exptl_absorpt_coefficient_mu     2.639 
_exptl_absorpt_correction_type    multi-scan 
_exptl_absorpt_correction_T_min   0.25090 
_exptl_absorpt_correction_T_max   1.00000 
_exptl_absorpt_process_details     
;
CrysAlisPro, Oxford Diffraction Ltd.,
Version 1.171.33.55 (release 05-01-2010 CrysAlis171 .NET)
(compiled Jan  5 2010,16:28:46)
Empirical absorption correction using spherical harmonics,
 implemented in SCALE3 ABSPACK scaling algorithm.
;
  
_exptl_special_details 
; 
 ? 
; 
  
_diffrn_ambient_temperature       295(2) 
_diffrn_radiation_wavelength      0.71073 
_diffrn_radiation_type            MoK\a 
_diffrn_radiation_source          'Enhance (Mo) X-ray Source' 
_diffrn_radiation_monochromator   graphite 
_diffrn_measurement_device_type   'Xcalibur, Ruby, Gemini' 
_diffrn_measurement_method        '\w scans' 
_diffrn_detector_area_resol_mean  10.5081 
_diffrn_standards_number          ? 
_diffrn_standards_interval_count  ? 
_diffrn_standards_interval_time   ? 
_diffrn_standards_decay_%         ? 
_diffrn_reflns_number             7290 
_diffrn_reflns_av_R_equivalents   0.0688 
_diffrn_reflns_av_sigmaI/netI     0.0623 
_diffrn_reflns_limit_h_min        -8 
_diffrn_reflns_limit_h_max        10 
_diffrn_reflns_limit_k_min        -10 
_diffrn_reflns_limit_k_max        8 
_diffrn_reflns_limit_l_min        -23 
_diffrn_reflns_limit_l_max        21 
_diffrn_reflns_theta_min          5.12 
_diffrn_reflns_theta_max          25.19 
_reflns_number_total              2522 
_reflns_number_gt                 1685 
_reflns_threshold_expression      I>2\s(I) 
  
_computing_data_collection
;
CrysAlisPro, Oxford Diffraction Ltd.,
Version 1.171.33.55 (release 05-01-2010 CrysAlis171 .NET)
(compiled Jan  5 2010,16:28:46)
;
_computing_cell_refinement
;
CrysAlisPro, Oxford Diffraction Ltd.,
Version 1.171.33.55 (release 05-01-2010 CrysAlis171 .NET)
(compiled Jan  5 2010,16:28:46)
;
_computing_data_reduction
;
CrysAlisPro, Oxford Diffraction Ltd.,
Version 1.171.33.55 (release 05-01-2010 CrysAlis171 .NET)
(compiled Jan  5 2010,16:28:46)
; 
_computing_structure_solution     'SHELXS-97 (Sheldrick, 1990)' 
_computing_structure_refinement   'SHELXL-97 (Sheldrick, 1997)' 
_computing_molecular_graphics     ? 
_computing_publication_material   ? 
  
_refine_special_details 
; 
 Refinement of F^2^ against ALL reflections.  The weighted R-factor wR and 
 goodness of fit S are based on F^2^, conventional R-factors R are based 
 on F, with F set to zero for negative F^2^. The threshold expression of 
 F^2^ > 2sigma(F^2^) is used only for calculating R-factors(gt) etc. and is 
 not relevant to the choice of reflections for refinement.  R-factors based 
 on F^2^ are statistically about twice as large as those based on F, and R- 
 factors based on ALL data will be even larger. 
; 
  
_refine_ls_structure_factor_coef  Fsqd 
_refine_ls_matrix_type            full 
_refine_ls_weighting_scheme       calc 
_refine_ls_weighting_details 
 'calc w=1/[\s^2^(Fo^2^)+(0.0873P)^2^] where P=(Fo^2^+2Fc^2^)/3' 
_atom_sites_solution_primary      direct 
_atom_sites_solution_secondary    difmap 
_atom_sites_solution_hydrogens    geom 
_refine_ls_hydrogen_treatment     constr 
_refine_ls_extinction_method      none 
_refine_ls_extinction_coef        ? 
_refine_ls_number_reflns          2522 
_refine_ls_number_parameters      158 
_refine_ls_number_restraints      17 
_refine_ls_R_factor_all           0.0888 
_refine_ls_R_factor_gt            0.0567 
_refine_ls_wR_factor_ref          0.1529 
_refine_ls_wR_factor_gt           0.1414 
_refine_ls_goodness_of_fit_ref    1.024 
_refine_ls_restrained_S_all       1.021 
_refine_ls_shift/su_max           0.000 
_refine_ls_shift/su_mean          0.000 
  
loop_ 
 _atom_site_label 
 _atom_site_type_symbol 
 _atom_site_fract_x 
 _atom_site_fract_y 
 _atom_site_fract_z 
 _atom_site_U_iso_or_equiv 
 _atom_site_adp_type 
 _atom_site_occupancy 
 _atom_site_symmetry_multiplicity 
 _atom_site_calc_flag 
 _atom_site_refinement_flags 
 _atom_site_disorder_assembly 
 _atom_site_disorder_group 
Se Se 0.15183(8) 0.65442(6) 0.50334(3) 0.0619(3) Uani 1 1 d . . . 
O1A O 0.3323(5) 0.4588(5) 0.7346(2) 0.0861(13) Uani 1 1 d . . . 
H1A H 0.4156 0.5125 0.7530 0.103 Uiso 1 1 calc R . . 
C1A C 0.1931(6) 0.7525(6) 0.5971(2) 0.0464(12) Uani 1 1 d . A . 
C2A C 0.1834(8) 0.9156(7) 0.5913(3) 0.0709(16) Uani 1 1 d . . . 
H2AA H 0.2492 0.9491 0.5654 0.085 Uiso 1 1 calc R A . 
H2AB H 0.0658 0.9446 0.5613 0.085 Uiso 1 1 calc R . . 
C3A C 0.2498(10) 0.9868(7) 0.6675(4) 0.091(2) Uani 1 1 d . A . 
H3AA H 0.2181 1.0890 0.6614 0.109 Uiso 1 1 calc R . . 
H3AB H 0.3732 0.9808 0.6923 0.109 Uiso 1 1 calc R . . 
C4A C 0.1787(11) 0.9137(9) 0.7156(4) 0.103(2) Uani 1 1 d . . . 
H4AA H 0.0555 0.9232 0.6916 0.124 Uiso 1 1 calc R A . 
H4AB H 0.2219 0.9623 0.7643 0.124 Uiso 1 1 calc R . . 
C5A C 0.2260(9) 0.7531(7) 0.7277(3) 0.0727(18) Uani 1 1 d . A . 
H5AA H 0.3426 0.7444 0.7664 0.087 Uiso 1 1 calc R . . 
H5AB H 0.1530 0.7049 0.7463 0.087 Uiso 1 1 calc R . . 
C6A C 0.2104(7) 0.6757(5) 0.6575(3) 0.0461(13) Uani 1 1 d . . . 
C7A C 0.2155(7) 0.5138(6) 0.6628(3) 0.0596(15) Uani 1 1 d . A . 
H7AA H 0.1022 0.4785 0.6516 0.072 Uiso 1 1 calc R . . 
H7AB H 0.2460 0.4752 0.6245 0.072 Uiso 1 1 calc R . . 
O1BA O 0.1537(5) 0.6150(5) 0.3127(2) 0.0749(12) Uani 0.752(18) 1 d PD A 1 
H1BA H 0.1765 0.6268 0.2769 0.112 Uiso 0.752(18) 1 calc PR A 1 
C1BA C 0.3514(6) 0.7194(6) 0.4930(2) 0.0459(12) Uani 0.752(18) 1 d PD A 1 
C2BA C 0.5150(7) 0.7174(7) 0.5653(3) 0.0653(16) Uani 0.752(18) 1 d PD A 1 
H2BA H 0.5462 0.6175 0.5816 0.078 Uiso 0.752(18) 1 calc PR A 1 
H2BB H 0.4983 0.7684 0.6047 0.078 Uiso 0.752(18) 1 calc PR A 1 
C3BA C 0.6588(11) 0.7905(17) 0.5532(5) 0.084(4) Uani 0.752(18) 1 d PD A 1 
H3BA H 0.6464 0.8952 0.5553 0.101 Uiso 0.752(18) 1 calc PR A 1 
H3BB H 0.7664 0.7638 0.5950 0.101 Uiso 0.752(18) 1 calc PR A 1 
C4BA C 0.6673(9) 0.7557(10) 0.4841(4) 0.094(2) Uani 0.752(18) 1 d PD A 1 
H4BA H 0.7033 0.6551 0.4863 0.113 Uiso 0.752(18) 1 calc PR A 1 
H4BB H 0.7533 0.8167 0.4798 0.113 Uiso 0.752(18) 1 calc PR A 1 
C5BA C 0.5026(8) 0.7760(7) 0.4153(3) 0.0644(15) Uani 0.752(18) 1 d PD A 1 
H5BA H 0.5021 0.7124 0.3758 0.077 Uiso 0.752(18) 1 calc PR A 1 
H5BB H 0.4974 0.8756 0.3978 0.077 Uiso 0.752(18) 1 calc PR A 1 
C6BA C 0.3431(6) 0.7459(5) 0.4255(3) 0.0429(11) Uani 0.752(18) 1 d PD A 1 
C7BA C 0.1800(7) 0.7479(6) 0.3537(3) 0.0537(14) Uani 0.752(18) 1 d PD A 1 
H7BA H 0.0850 0.7644 0.3657 0.064 Uiso 0.752(18) 1 calc PR A 1 
H7BB H 0.1832 0.8280 0.3221 0.064 Uiso 0.752(18) 1 calc PR A 1 
O1BB O 0.1537(5) 0.6150(5) 0.3127(2) 0.0749(12) Uani 0.248(18) 1 d PD A 2 
H1BB H 0.2322 0.6021 0.3013 0.112 Uiso 0.248(18) 1 calc PR A 2 
C1BB C 0.3514(6) 0.7194(6) 0.4930(2) 0.0459(12) Uani 0.248(18) 1 d PD A 2 
C2BB C 0.5150(7) 0.7174(7) 0.5653(3) 0.0653(16) Uani 0.248(18) 1 d PD A 2 
H2BC H 0.5095 0.6395 0.5975 0.078 Uiso 0.248(18) 1 calc PR A 2 
H2BD H 0.5259 0.8087 0.5919 0.078 Uiso 0.248(18) 1 calc PR A 2 
C3BB C 0.671(2) 0.696(4) 0.5516(12) 0.084(4) Uani 0.248(18) 1 d PD A 2 
H3BC H 0.7678 0.7372 0.5942 0.101 Uiso 0.248(18) 1 calc PR A 2 
H3BD H 0.6910 0.5919 0.5515 0.101 Uiso 0.248(18) 1 calc PR A 2 
C4BB C 0.6673(9) 0.7557(10) 0.4841(4) 0.094(2) Uani 0.248(18) 1 d PD A 2 
H4BC H 0.7388 0.6944 0.4698 0.113 Uiso 0.248(18) 1 calc PR A 2 
H4BD H 0.7221 0.8504 0.4971 0.113 Uiso 0.248(18) 1 calc PR A 2 
C5BB C 0.5026(8) 0.7760(7) 0.4153(3) 0.0644(15) Uani 0.248(18) 1 d PD A 2 
H5BC H 0.5021 0.7124 0.3758 0.077 Uiso 0.248(18) 1 calc PR A 2 
H5BD H 0.4974 0.8756 0.3978 0.077 Uiso 0.248(18) 1 calc PR A 2 
C6BB C 0.3431(6) 0.7459(5) 0.4255(3) 0.0429(11) Uani 0.248(18) 1 d PD A 2 
C7BB C 0.1800(7) 0.7479(6) 0.3537(3) 0.0537(14) Uani 0.248(18) 1 d PD A 2 
H7BC H 0.0850 0.7644 0.3657 0.064 Uiso 0.248(18) 1 calc PR A 2 
H7BD H 0.1832 0.8280 0.3221 0.064 Uiso 0.248(18) 1 calc PR A 2 
  
loop_ 
 _atom_site_aniso_label 
 _atom_site_aniso_U_11 
 _atom_site_aniso_U_22 
 _atom_site_aniso_U_33 
 _atom_site_aniso_U_23 
 _atom_site_aniso_U_13 
 _atom_site_aniso_U_12 
Se 0.0672(4) 0.0869(5) 0.0358(3) -0.0089(3) 0.0264(3) -0.0317(3) 
O1A 0.081(3) 0.107(3) 0.061(3) 0.033(2) 0.022(2) 0.012(3) 
C1A 0.040(3) 0.064(4) 0.032(2) -0.001(2) 0.013(2) -0.007(2) 
C2A 0.064(4) 0.071(4) 0.071(4) 0.006(3) 0.024(3) -0.006(3) 
C3A 0.108(6) 0.070(4) 0.106(6) -0.015(4) 0.058(5) -0.001(4) 
C4A 0.127(7) 0.099(5) 0.103(6) -0.041(5) 0.068(5) -0.007(5) 
C5A 0.086(5) 0.098(5) 0.049(3) -0.010(3) 0.043(3) -0.002(4) 
C6A 0.048(3) 0.063(4) 0.030(2) -0.002(2) 0.020(2) -0.005(2) 
C7A 0.065(4) 0.070(4) 0.046(3) 0.006(3) 0.027(3) -0.005(3) 
O1BA 0.077(3) 0.094(3) 0.047(2) -0.016(2) 0.0210(19) -0.001(2) 
C1BA 0.052(3) 0.049(3) 0.040(3) -0.002(2) 0.024(2) -0.004(2) 
C2BA 0.065(4) 0.081(4) 0.038(3) 0.002(3) 0.012(3) -0.020(3) 
C3BA 0.047(4) 0.130(11) 0.070(5) -0.041(6) 0.022(4) -0.012(6) 
C4BA 0.071(5) 0.128(6) 0.087(5) 0.026(5) 0.038(4) -0.008(4) 
C5BA 0.078(4) 0.070(4) 0.060(3) -0.007(3) 0.043(3) -0.017(3) 
C6BA 0.053(3) 0.042(3) 0.041(3) 0.000(2) 0.027(2) -0.002(2) 
C7BA 0.063(4) 0.060(4) 0.045(3) 0.011(3) 0.030(3) 0.007(3) 
O1BB 0.077(3) 0.094(3) 0.047(2) -0.016(2) 0.0210(19) -0.001(2) 
C1BB 0.052(3) 0.049(3) 0.040(3) -0.002(2) 0.024(2) -0.004(2) 
C2BB 0.065(4) 0.081(4) 0.038(3) 0.002(3) 0.012(3) -0.020(3) 
C3BB 0.047(4) 0.130(11) 0.070(5) -0.041(6) 0.022(4) -0.012(6) 
C4BB 0.071(5) 0.128(6) 0.087(5) 0.026(5) 0.038(4) -0.008(4) 
C5BB 0.078(4) 0.070(4) 0.060(3) -0.007(3) 0.043(3) -0.017(3) 
C6BB 0.053(3) 0.042(3) 0.041(3) 0.000(2) 0.027(2) -0.002(2) 
C7BB 0.063(4) 0.060(4) 0.045(3) 0.011(3) 0.030(3) 0.007(3) 
  
_geom_special_details 
; 
 All esds (except the esd in the dihedral angle between two l.s. planes) 
 are estimated using the full covariance matrix.  The cell esds are taken 
 into account individually in the estimation of esds in distances, angles 
 and torsion angles; correlations between esds in cell parameters are only 
 used when they are defined by crystal symmetry.  An approximate (isotropic) 
 treatment of cell esds is used for estimating esds involving l.s. planes. 
; 
  
loop_ 
 _geom_bond_atom_site_label_1 
 _geom_bond_atom_site_label_2 
 _geom_bond_distance 
 _geom_bond_site_symmetry_2 
 _geom_bond_publ_flag 
Se C1BA 1.935(5) . ? 
Se C1A 1.939(5) . ? 
O1A C7A 1.424(5) . ? 
O1A H1A 0.8200 . ? 
C1A C6A 1.333(6) . ? 
C1A C2A 1.500(9) . ? 
C2A C3A 1.499(9) . ? 
C2A H2AA 0.9700 . ? 
C2A H2AB 0.9700 . ? 
C3A C4A 1.501(10) . ? 
C3A H3AA 0.9700 . ? 
C3A H3AB 0.9700 . ? 
C4A C5A 1.521(10) . ? 
C4A H4AA 0.9700 . ? 
C4A H4AB 0.9700 . ? 
C5A C6A 1.505(7) . ? 
C5A H5AA 0.9700 . ? 
C5A H5AB 0.9700 . ? 
C6A C7A 1.489(7) . ? 
C7A H7AA 0.9700 . ? 
C7A H7AB 0.9700 . ? 
O1BA C7BA 1.424(7) . ? 
O1BA H1BA 0.8200 . ? 
C1BA C6BA 1.321(6) . ? 
C1BA C2BA 1.509(6) . ? 
C2BA C3BA 1.532(10) . ? 
C2BA H2BA 0.9700 . ? 
C2BA H2BB 0.9700 . ? 
C3BA C4BA 1.430(10) . ? 
C3BA H3BA 0.9700 . ? 
C3BA H3BB 0.9700 . ? 
C4BA C5BA 1.493(8) . ? 
C4BA H4BA 0.9700 . ? 
C4BA H4BB 0.9700 . ? 
C5BA C6BA 1.519(7) . ? 
C5BA H5BA 0.9700 . ? 
C5BA H5BB 0.9700 . ? 
C6BA C7BA 1.503(7) . ? 
C7BA H7BA 0.9700 . ? 
C7BA H7BB 0.9700 . ? 
C3BB H3BC 0.9700 . ? 
C3BB H3BD 0.9700 . ? 
  
loop_ 
 _geom_angle_atom_site_label_1 
 _geom_angle_atom_site_label_2 
 _geom_angle_atom_site_label_3 
 _geom_angle 
 _geom_angle_site_symmetry_1 
 _geom_angle_site_symmetry_3 
 _geom_angle_publ_flag 
C1BA Se C1A 99.1(2) . . ? 
C7A O1A H1A 109.5 . . ? 
C6A C1A C2A 125.1(5) . . ? 
C6A C1A Se 120.3(4) . . ? 
C2A C1A Se 114.2(3) . . ? 
C3A C2A C1A 112.0(5) . . ? 
C3A C2A H2AA 109.2 . . ? 
C1A C2A H2AA 109.2 . . ? 
C3A C2A H2AB 109.2 . . ? 
C1A C2A H2AB 109.2 . . ? 
H2AA C2A H2AB 107.9 . . ? 
C2A C3A C4A 110.6(6) . . ? 
C2A C3A H3AA 109.5 . . ? 
C4A C3A H3AA 109.5 . . ? 
C2A C3A H3AB 109.5 . . ? 
C4A C3A H3AB 109.5 . . ? 
H3AA C3A H3AB 108.1 . . ? 
C3A C4A C5A 111.8(6) . . ? 
C3A C4A H4AA 109.3 . . ? 
C5A C4A H4AA 109.3 . . ? 
C3A C4A H4AB 109.3 . . ? 
C5A C4A H4AB 109.3 . . ? 
H4AA C4A H4AB 107.9 . . ? 
C6A C5A C4A 113.9(5) . . ? 
C6A C5A H5AA 108.8 . . ? 
C4A C5A H5AA 108.8 . . ? 
C6A C5A H5AB 108.8 . . ? 
C4A C5A H5AB 108.8 . . ? 
H5AA C5A H5AB 107.7 . . ? 
C1A C6A C7A 125.2(4) . . ? 
C1A C6A C5A 119.9(5) . . ? 
C7A C6A C5A 114.8(4) . . ? 
O1A C7A C6A 114.2(4) . . ? 
O1A C7A H7AA 108.7 . . ? 
C6A C7A H7AA 108.7 . . ? 
O1A C7A H7AB 108.7 . . ? 
C6A C7A H7AB 108.7 . . ? 
H7AA C7A H7AB 107.6 . . ? 
C7BA O1BA H1BA 109.5 . . ? 
C6BA C1BA C2BA 124.1(5) . . ? 
C6BA C1BA Se 120.6(4) . . ? 
C2BA C1BA Se 114.9(3) . . ? 
C1BA C2BA C3BA 110.5(5) . . ? 
C1BA C2BA H2BA 109.6 . . ? 
C3BA C2BA H2BA 109.6 . . ? 
C1BA C2BA H2BB 109.6 . . ? 
C3BA C2BA H2BB 109.6 . . ? 
H2BA C2BA H2BB 108.1 . . ? 
C4BA C3BA C2BA 116.1(7) . . ? 
C4BA C3BA H3BA 108.3 . . ? 
C2BA C3BA H3BA 108.3 . . ? 
C4BA C3BA H3BB 108.3 . . ? 
C2BA C3BA H3BB 108.3 . . ? 
H3BA C3BA H3BB 107.4 . . ? 
C3BA C4BA C5BA 113.8(7) . . ? 
C3BA C4BA H4BA 108.8 . . ? 
C5BA C4BA H4BA 108.8 . . ? 
C3BA C4BA H4BB 108.8 . . ? 
C5BA C4BA H4BB 108.8 . . ? 
H4BA C4BA H4BB 107.7 . . ? 
C4BA C5BA C6BA 115.5(5) . . ? 
C4BA C5BA H5BA 108.4 . . ? 
C6BA C5BA H5BA 108.4 . . ? 
C4BA C5BA H5BB 108.4 . . ? 
C6BA C5BA H5BB 108.4 . . ? 
H5BA C5BA H5BB 107.5 . . ? 
C1BA C6BA C7BA 124.0(5) . . ? 
C1BA C6BA C5BA 121.3(5) . . ? 
C7BA C6BA C5BA 114.7(4) . . ? 
O1BA C7BA C6BA 111.8(4) . . ? 
O1BA C7BA H7BA 109.2 . . ? 
C6BA C7BA H7BA 109.2 . . ? 
O1BA C7BA H7BB 109.2 . . ? 
C6BA C7BA H7BB 109.2 . . ? 
H7BA C7BA H7BB 107.9 . . ? 
H3BC C3BB H3BD 107.2 . . ? 
  
loop_ 
 _geom_torsion_atom_site_label_1 
 _geom_torsion_atom_site_label_2 
 _geom_torsion_atom_site_label_3 
 _geom_torsion_atom_site_label_4 
 _geom_torsion 
 _geom_torsion_site_symmetry_1 
 _geom_torsion_site_symmetry_2 
 _geom_torsion_site_symmetry_3 
 _geom_torsion_site_symmetry_4 
 _geom_torsion_publ_flag 
C1BA Se C1A C6A -119.8(4) . . . . ? 
C1BA Se C1A C2A 66.7(4) . . . . ? 
C6A C1A C2A C3A 18.2(8) . . . . ? 
Se C1A C2A C3A -168.6(5) . . . . ? 
C1A C2A C3A C4A -46.3(8) . . . . ? 
C2A C3A C4A C5A 59.7(9) . . . . ? 
C3A C4A C5A C6A -42.6(8) . . . . ? 
C2A C1A C6A C7A 178.3(5) . . . . ? 
Se C1A C6A C7A 5.5(8) . . . . ? 
C2A C1A C6A C5A -1.5(9) . . . . ? 
Se C1A C6A C5A -174.3(4) . . . . ? 
C4A C5A C6A C1A 13.7(8) . . . . ? 
C4A C5A C6A C7A -166.2(6) . . . . ? 
C1A C6A C7A O1A 142.2(5) . . . . ? 
C5A C6A C7A O1A -38.0(7) . . . . ? 
C1A Se C1BA C6BA -145.0(4) . . . . ? 
C1A Se C1BA C2BA 42.5(5) . . . . ? 
C6BA C1BA C2BA C3BA 15.8(9) . . . . ? 
Se C1BA C2BA C3BA -172.0(6) . . . . ? 
C1BA C2BA C3BA C4BA -42.2(13) . . . . ? 
C2BA C3BA C4BA C5BA 51.6(13) . . . . ? 
C3BA C4BA C5BA C6BA -32.8(10) . . . . ? 
C2BA C1BA C6BA C7BA -179.9(5) . . . . ? 
Se C1BA C6BA C7BA 8.3(7) . . . . ? 
C2BA C1BA C6BA C5BA 0.5(8) . . . . ? 
Se C1BA C6BA C5BA -171.2(4) . . . . ? 
C4BA C5BA C6BA C1BA 7.1(8) . . . . ? 
C4BA C5BA C6BA C7BA -172.5(6) . . . . ? 
C1BA C6BA C7BA O1BA -99.5(6) . . . . ? 
C5BA C6BA C7BA O1BA 80.1(5) . . . . ? 
  
loop_ 
 _geom_hbond_atom_site_label_D 
 _geom_hbond_atom_site_label_H 
 _geom_hbond_atom_site_label_A 
 _geom_hbond_distance_DH 
 _geom_hbond_distance_HA 
 _geom_hbond_distance_DA 
 _geom_hbond_angle_DHA 
 _geom_hbond_site_symmetry_A 
O1A H1A O1A  0.82 2.16 2.719(9) 125.1 2_656 
O1BA H1BA O1A  0.82 2.04 2.714(6) 139.3 4_565 
O1BB H1BB O1A  0.82 1.95 2.714(6) 154.6 4_565 
  
_diffrn_measured_fraction_theta_max    0.990 
_diffrn_reflns_theta_full              25.00 
_diffrn_measured_fraction_theta_full   0.990 
_refine_diff_density_max    0.793 
_refine_diff_density_min   -0.609 
_refine_diff_density_rms    0.082 
  
