# Supplementary material for: Synthesis, Structure and Antioxidant Activity of Cyclohexene-Fused Selenuranes and Related Derivatives
Source: Molecules. 2015 Jul 13;20(7):12670–85. doi: 10.3390/molecules200712670 (PMC6332442; doi:10.3390/molecules200712670)
Supplement: Supplementary file 1 [file molecules-20-12670-s001.zip › cif/sespiro.cif]

  
data_ups817 
  
_audit_creation_method            SHELXL-97 
_chemical_name_systematic 
; 
 ? 
; 
_chemical_name_common             ? 
_chemical_melting_point           ? 
_chemical_formula_moiety          'C14 H16 O4 Se' 
_chemical_formula_sum 
 'C56 H64 O16 Se4' 
_chemical_formula_weight          1308.91 
  
loop_ 
 _atom_type_symbol 
 _atom_type_description 
 _atom_type_scat_dispersion_real 
 _atom_type_scat_dispersion_imag 
 _atom_type_scat_source 
 'C'  'C'   0.0033   0.0016 
 'International Tables Vol C Tables 4.2.6.8 and 6.1.1.4' 
 'H'  'H'   0.0000   0.0000 
 'International Tables Vol C Tables 4.2.6.8 and 6.1.1.4' 
 'O'  'O'   0.0106   0.0060 
 'International Tables Vol C Tables 4.2.6.8 and 6.1.1.4' 
 'Se'  'Se'  -0.0929   2.2259 
 'International Tables Vol C Tables 4.2.6.8 and 6.1.1.4' 
  
_symmetry_cell_setting            Monoclinic 
_symmetry_space_group_name_H-M    'C 2/c' 
  
loop_ 
 _symmetry_equiv_pos_as_xyz 
 'x, y, z' 
 '-x, y, -z+1/2' 
 'x+1/2, y+1/2, z' 
 '-x+1/2, y+1/2, -z+1/2' 
 '-x, -y, -z' 
 'x, -y, z-1/2' 
 '-x+1/2, -y+1/2, -z' 
 'x+1/2, -y+1/2, z-1/2' 
  
_cell_length_a                    15.0340(13) 
_cell_length_b                    8.5925(7) 
_cell_length_c                    10.4102(8) 
_cell_angle_alpha                 90.00 
_cell_angle_beta                  112.358(4) 
_cell_angle_gamma                 90.00 
_cell_volume                      1243.69(18) 
_cell_formula_units_Z             1 
_cell_measurement_temperature     100(2) 
_cell_measurement_reflns_used     7108 
_cell_measurement_theta_min       2.79 
_cell_measurement_theta_max       30.80 
  
_exptl_crystal_description        prism 
_exptl_crystal_colour             colorless 
_exptl_crystal_size_max           0.35 
_exptl_crystal_size_mid           0.27 
_exptl_crystal_size_min           0.22 
_exptl_crystal_density_meas       ? 
_exptl_crystal_density_diffrn     1.748 
_exptl_crystal_density_method     'not measured' 
_exptl_crystal_F_000              664 
_exptl_absorpt_coefficient_mu     3.027 
_exptl_absorpt_correction_type    none 
_exptl_absorpt_correction_T_min   0.5423 
_exptl_absorpt_correction_T_max   0.7461 
_exptl_absorpt_process_details    'Sadabs (Sheldrick, 1996)' 
  
_exptl_special_details 
; 
 ? 
; 
  
_diffrn_ambient_temperature       100(2) 
_diffrn_radiation_wavelength      0.71073 
_diffrn_radiation_type            MoK\a 
_diffrn_radiation_source          'fine-focus sealed tube' 
_diffrn_radiation_monochromator   graphite 
_diffrn_measurement_device_type   'Bruker Apex 2 CCD area detector' 
_diffrn_measurement_method        '\w scans' 
_diffrn_detector_area_resol_mean  ? 
_diffrn_standards_number          ? 
_diffrn_standards_interval_count  ? 
_diffrn_standards_interval_time   ? 
_diffrn_standards_decay_%         ? 
_diffrn_reflns_number             11304 
_diffrn_reflns_av_R_equivalents   0.0311 
_diffrn_reflns_av_sigmaI/netI     0.0231 
_diffrn_reflns_limit_h_min        -16 
_diffrn_reflns_limit_h_max        21 
_diffrn_reflns_limit_k_min        -12 
_diffrn_reflns_limit_k_max        12 
_diffrn_reflns_limit_l_min        -14 
_diffrn_reflns_limit_l_max        14 
_diffrn_reflns_theta_min          2.93 
_diffrn_reflns_theta_max          30.91 
_reflns_number_total              1963 
_reflns_number_gt                 1830 
_reflns_threshold_expression      I>2\s(I) 
  
_computing_data_collection        'Bruker Apex 2' 
_computing_cell_refinement        'Bruker Apex 2' 
_computing_data_reduction         'Bruker SAINT' 
_computing_structure_solution     'SHELXS-97 (Sheldrick, 2008)' 
_computing_structure_refinement   'SHELXL-97 (Sheldrick, 2008)' 
_computing_molecular_graphics     'Bruker SHELXTL (Bruker 2000)' 
_computing_publication_material   'Bruker SHELXTL' 
  
_refine_special_details 
; 
 Refinement of F^2^ against ALL reflections.  The weighted R-factor wR and 
 goodness of fit S are based on F^2^, conventional R-factors R are based 
 on F, with F set to zero for negative F^2^. The threshold expression of 
 F^2^ > 2sigma(F^2^) is used only for calculating R-factors(gt) etc. and is 
 not relevant to the choice of reflections for refinement.  R-factors based 
 on F^2^ are statistically about twice as large as those based on F, and R- 
 factors based on ALL data will be even larger. 
; 
  
_refine_ls_structure_factor_coef  Fsqd 
_refine_ls_matrix_type            full 
_refine_ls_weighting_scheme       calc 
_refine_ls_weighting_details 
 'calc w=1/[\s^2^(Fo^2^)+(0.0232P)^2^+2.6092P] where P=(Fo^2^+2Fc^2^)/3' 
_atom_sites_solution_primary      direct 
_atom_sites_solution_secondary    difmap 
_atom_sites_solution_hydrogens    geom 
_refine_ls_hydrogen_treatment     constr 
_refine_ls_extinction_method      none 
_refine_ls_extinction_coef        ? 
_refine_ls_number_reflns          1963 
_refine_ls_number_parameters      87 
_refine_ls_number_restraints      0 
_refine_ls_R_factor_all           0.0269 
_refine_ls_R_factor_gt            0.0237 
_refine_ls_wR_factor_ref          0.0609 
_refine_ls_wR_factor_gt           0.0597 
_refine_ls_goodness_of_fit_ref    1.099 
_refine_ls_restrained_S_all       1.099 
_refine_ls_shift/su_max           0.000 
_refine_ls_shift/su_mean          0.000 
  
loop_ 
 _atom_site_label 
 _atom_site_type_symbol 
 _atom_site_fract_x 
 _atom_site_fract_y 
 _atom_site_fract_z 
 _atom_site_U_iso_or_equiv 
 _atom_site_adp_type 
 _atom_site_occupancy 
 _atom_site_symmetry_multiplicity 
 _atom_site_calc_flag 
 _atom_site_refinement_flags 
 _atom_site_disorder_assembly 
 _atom_site_disorder_group 
Se Se 0.5000 0.08516(3) 0.7500 0.01168(7) Uani 1 2 d S . . 
O1A O 0.41555(9) 0.09719(14) 0.55193(12) 0.0154(2) Uani 1 1 d . . . 
O2A O 0.41614(9) 0.19021(15) 0.35166(12) 0.0170(2) Uani 1 1 d . . . 
C1A C 0.57939(11) 0.23131(18) 0.69930(15) 0.0114(3) Uani 1 1 d . . . 
C2A C 0.66551(11) 0.30713(19) 0.80471(15) 0.0135(3) Uani 1 1 d . . . 
H1 H 0.7182 0.2303 0.8425 0.016 Uiso 1 1 calc R . . 
H2 H 0.6495 0.3472 0.8824 0.016 Uiso 1 1 calc R . . 
C3A C 0.69776(12) 0.44174(19) 0.73538(16) 0.0147(3) Uani 1 1 d . . . 
H3 H 0.6525 0.5301 0.7196 0.018 Uiso 1 1 calc R . . 
H4 H 0.7624 0.4777 0.7974 0.018 Uiso 1 1 calc R . . 
C4A C 0.70057(11) 0.38858(19) 0.59664(16) 0.0147(3) Uani 1 1 d . . . 
H5 H 0.7280 0.4724 0.5577 0.018 Uiso 1 1 calc R . . 
H6 H 0.7425 0.2959 0.6118 0.018 Uiso 1 1 calc R . . 
C5A C 0.59954(11) 0.3488(2) 0.49380(15) 0.0145(3) Uani 1 1 d . . . 
H7 H 0.5635 0.4460 0.4572 0.017 Uiso 1 1 calc R . . 
H8 H 0.6040 0.2901 0.4146 0.017 Uiso 1 1 calc R . . 
C6A C 0.54670(11) 0.25335(18) 0.56220(15) 0.0118(3) Uani 1 1 d . . . 
C7A C 0.45371(11) 0.17810(18) 0.47698(15) 0.0123(3) Uani 1 1 d . . . 
  
loop_ 
 _atom_site_aniso_label 
 _atom_site_aniso_U_11 
 _atom_site_aniso_U_22 
 _atom_site_aniso_U_33 
 _atom_site_aniso_U_23 
 _atom_site_aniso_U_13 
 _atom_site_aniso_U_12 
Se 0.01562(11) 0.00959(11) 0.01165(10) 0.000 0.00722(7) 0.000 
O1A 0.0178(5) 0.0160(6) 0.0139(5) -0.0028(4) 0.0077(4) -0.0047(4) 
O2A 0.0165(5) 0.0208(6) 0.0131(5) -0.0005(4) 0.0048(4) 0.0002(5) 
C1A 0.0124(6) 0.0095(7) 0.0140(6) 0.0003(5) 0.0068(5) 0.0009(5) 
C2A 0.0137(7) 0.0140(7) 0.0114(6) -0.0015(5) 0.0034(5) 0.0007(5) 
C3A 0.0137(7) 0.0130(7) 0.0169(7) -0.0006(5) 0.0053(5) -0.0006(5) 
C4A 0.0131(7) 0.0157(8) 0.0168(7) 0.0018(5) 0.0074(5) 0.0001(5) 
C5A 0.0145(7) 0.0171(8) 0.0131(6) 0.0020(5) 0.0067(5) 0.0005(6) 
C6A 0.0113(6) 0.0114(7) 0.0138(6) -0.0005(5) 0.0060(5) 0.0013(5) 
C7A 0.0138(7) 0.0098(7) 0.0144(6) -0.0014(5) 0.0066(5) 0.0017(5) 
  
_geom_special_details 
; 
 All esds (except the esd in the dihedral angle between two l.s. planes) 
 are estimated using the full covariance matrix.  The cell esds are taken 
 into account individually in the estimation of esds in distances, angles 
 and torsion angles; correlations between esds in cell parameters are only 
 used when they are defined by crystal symmetry.  An approximate (isotropic) 
 treatment of cell esds is used for estimating esds involving l.s. planes. 
; 
  
loop_ 
 _geom_bond_atom_site_label_1 
 _geom_bond_atom_site_label_2 
 _geom_bond_distance 
 _geom_bond_site_symmetry_2 
 _geom_bond_publ_flag 
Se C1A 1.9390(15) . ? 
Se C1A 1.9390(15) 2_656 ? 
Se O1A 1.9704(12) . ? 
Se O1A 1.9705(12) 2_656 ? 
O1A C7A 1.3273(19) . ? 
O2A C7A 1.2129(19) . ? 
C1A C6A 1.334(2) . ? 
C1A C2A 1.491(2) . ? 
C2A C3A 1.536(2) . ? 
C2A H1 0.9900 . ? 
C2A H2 0.9900 . ? 
C3A C4A 1.531(2) . ? 
C3A H3 0.9900 . ? 
C3A H4 0.9900 . ? 
C4A C5A 1.527(2) . ? 
C4A H5 0.9900 . ? 
C4A H6 0.9900 . ? 
C5A C6A 1.497(2) . ? 
C5A H7 0.9900 . ? 
C5A H8 0.9900 . ? 
C6A C7A 1.489(2) . ? 
  
loop_ 
 _geom_angle_atom_site_label_1 
 _geom_angle_atom_site_label_2 
 _geom_angle_atom_site_label_3 
 _geom_angle 
 _geom_angle_site_symmetry_1 
 _geom_angle_site_symmetry_3 
 _geom_angle_publ_flag 
C1A Se C1A 99.27(9) . 2_656 ? 
C1A Se O1A 84.23(6) . . ? 
C1A Se O1A 91.87(6) 2_656 . ? 
C1A Se O1A 91.87(6) . 2_656 ? 
C1A Se O1A 84.23(6) 2_656 2_656 ? 
O1A Se O1A 173.99(7) . 2_656 ? 
C7A O1A Se 113.09(10) . . ? 
C6A C1A C2A 126.05(14) . . ? 
C6A C1A Se 111.63(11) . . ? 
C2A C1A Se 122.32(11) . . ? 
C1A C2A C3A 108.91(12) . . ? 
C1A C2A H1 109.9 . . ? 
C3A C2A H1 109.9 . . ? 
C1A C2A H2 109.9 . . ? 
C3A C2A H2 109.9 . . ? 
H1 C2A H2 108.3 . . ? 
C4A C3A C2A 110.21(13) . . ? 
C4A C3A H3 109.6 . . ? 
C2A C3A H3 109.6 . . ? 
C4A C3A H4 109.6 . . ? 
C2A C3A H4 109.6 . . ? 
H3 C3A H4 108.1 . . ? 
C5A C4A C3A 110.56(13) . . ? 
C5A C4A H5 109.5 . . ? 
C3A C4A H5 109.5 . . ? 
C5A C4A H6 109.5 . . ? 
C3A C4A H6 109.5 . . ? 
H5 C4A H6 108.1 . . ? 
C6A C5A C4A 110.82(12) . . ? 
C6A C5A H7 109.5 . . ? 
C4A C5A H7 109.5 . . ? 
C6A C5A H8 109.5 . . ? 
C4A C5A H8 109.5 . . ? 
H7 C5A H8 108.1 . . ? 
C1A C6A C7A 117.14(14) . . ? 
C1A C6A C5A 122.71(14) . . ? 
C7A C6A C5A 120.16(13) . . ? 
O2A C7A O1A 123.27(14) . . ? 
O2A C7A C6A 123.46(14) . . ? 
O1A C7A C6A 113.27(13) . . ? 
  
loop_ 
 _geom_torsion_atom_site_label_1 
 _geom_torsion_atom_site_label_2 
 _geom_torsion_atom_site_label_3 
 _geom_torsion_atom_site_label_4 
 _geom_torsion 
 _geom_torsion_site_symmetry_1 
 _geom_torsion_site_symmetry_2 
 _geom_torsion_site_symmetry_3 
 _geom_torsion_site_symmetry_4 
 _geom_torsion_publ_flag 
C1A Se O1A C7A 7.07(11) . . . . ? 
C1A Se O1A C7A 106.20(11) 2_656 . . . ? 
O1A Se O1A C7A 56.79(10) 2_656 . . . ? 
C1A Se C1A C6A -97.86(12) 2_656 . . . ? 
O1A Se C1A C6A -6.90(11) . . . . ? 
O1A Se C1A C6A 177.68(11) 2_656 . . . ? 
C1A Se C1A C2A 81.91(12) 2_656 . . . ? 
O1A Se C1A C2A 172.87(13) . . . . ? 
O1A Se C1A C2A -2.54(13) 2_656 . . . ? 
C6A C1A C2A C3A 12.7(2) . . . . ? 
Se C1A C2A C3A -167.09(11) . . . . ? 
C1A C2A C3A C4A -46.70(17) . . . . ? 
C2A C3A C4A C5A 65.22(17) . . . . ? 
C3A C4A C5A C6A -44.85(18) . . . . ? 
C2A C1A C6A C7A -173.95(14) . . . . ? 
Se C1A C6A C7A 5.81(18) . . . . ? 
C2A C1A C6A C5A 6.1(2) . . . . ? 
Se C1A C6A C5A -174.12(12) . . . . ? 
C4A C5A C6A C1A 10.5(2) . . . . ? 
C4A C5A C6A C7A -169.44(14) . . . . ? 
Se O1A C7A O2A 174.81(13) . . . . ? 
Se O1A C7A C6A -5.64(16) . . . . ? 
C1A C6A C7A O2A 179.45(15) . . . . ? 
C5A C6A C7A O2A -0.6(2) . . . . ? 
C1A C6A C7A O1A -0.1(2) . . . . ? 
C5A C6A C7A O1A 179.84(13) . . . . ? 
  
loop_ 
 _geom_hbond_atom_site_label_D 
 _geom_hbond_atom_site_label_H 
 _geom_hbond_atom_site_label_A 
 _geom_hbond_distance_DH 
 _geom_hbond_distance_HA 
 _geom_hbond_distance_DA 
 _geom_hbond_angle_DHA 
 _geom_hbond_site_symmetry_A 
C3A H3 O2A  0.99 2.61 3.546(2) 157.8 5_666 
C3A H4 O2A  0.99 2.60 3.241(2) 122.7 8_556 
  
_diffrn_measured_fraction_theta_max    0.995 
_diffrn_reflns_theta_full              25.00 
_diffrn_measured_fraction_theta_full   0.995 
_refine_diff_density_max    0.980 
_refine_diff_density_min   -0.450 
_refine_diff_density_rms    0.089 
