# Supplementary material for: Synthesis, Structure and Antioxidant Activity of Cyclohexene-Fused Selenuranes and Related Derivatives
Source: Molecules. 2015 Jul 13;20(7):12670–85. doi: 10.3390/molecules200712670 (PMC6332442; doi:10.3390/molecules200712670)
Supplement: Supplementary file 1 [file molecules-20-12670-s001.zip › cif/TE-SPIRO.CIF]

  
data_te-spiro 
  
_audit_creation_method            SHELXL-97 
_chemical_name_systematic 
; 
 ? 
; 
_chemical_name_common             ? 
_chemical_melting_point           ? 
_chemical_formula_moiety          'C14 H16 O4 Te' 
_chemical_formula_sum 
 'C14 H16 O4 Te' 
_chemical_formula_weight          375.87 
  
loop_ 
 _atom_type_symbol 
 _atom_type_description 
 _atom_type_scat_dispersion_real 
 _atom_type_scat_dispersion_imag 
 _atom_type_scat_source 
 'C'  'C'   0.0181   0.0091 
 'International Tables Vol C Tables 4.2.6.8 and 6.1.1.4' 
 'H'  'H'   0.0000   0.0000 
 'International Tables Vol C Tables 4.2.6.8 and 6.1.1.4' 
 'O'  'O'   0.0492   0.0322 
 'International Tables Vol C Tables 4.2.6.8 and 6.1.1.4' 
 'Te'  'Te'  -0.1759   6.3531 
 'International Tables Vol C Tables 4.2.6.8 and 6.1.1.4' 
  
_symmetry_cell_setting            orthorhombic 
_symmetry_space_group_name_H-M    'P b c a' 
  
loop_ 
 _symmetry_equiv_pos_as_xyz 
 'x, y, z' 
 '-x+1/2, -y, z+1/2' 
 'x+1/2, -y+1/2, -z' 
 '-x, y+1/2, -z+1/2' 
 '-x, -y, -z' 
 'x-1/2, y, -z-1/2' 
 '-x-1/2, y-1/2, z' 
 'x, -y-1/2, z-1/2' 
  
_cell_length_a                    15.7046(2) 
_cell_length_b                    8.83038(16) 
_cell_length_c                    19.1603(3) 
_cell_angle_alpha                 90.00 
_cell_angle_beta                  90.00 
_cell_angle_gamma                 90.00 
_cell_volume                      2657.11(8) 
_cell_formula_units_Z             8 
_cell_measurement_temperature     123(2) 
_cell_measurement_reflns_used     3064 
_cell_measurement_theta_min       4.6117 
_cell_measurement_theta_max       73.3755 
  
_exptl_crystal_description        prism 
_exptl_crystal_colour             colorless 
_exptl_crystal_size_max           0.29 
_exptl_crystal_size_mid           0.25 
_exptl_crystal_size_min           0.11 
_exptl_crystal_density_meas       ? 
_exptl_crystal_density_diffrn     1.879 
_exptl_crystal_density_method     'not measured' 
_exptl_crystal_F_000              1472 
_exptl_absorpt_coefficient_mu     17.759 
_exptl_absorpt_correction_type    multi-scan 
_exptl_absorpt_correction_T_min   0.23306 
_exptl_absorpt_correction_T_max   1.00000 
_exptl_absorpt_process_details     
;
CrysAlisPro, Oxford Diffraction Ltd.,
Version 1.171.34.40 (release 27-08-2010 CrysAlis171 .NET)
(compiled Aug 27 2010,11:50:40)
Empirical absorption correction using spherical harmonics,
 implemented in SCALE3 ABSPACK scaling algorithm.
; 
  
_exptl_special_details 
; 
 ? 
; 
  
_diffrn_ambient_temperature       123(2) 
_diffrn_radiation_wavelength      1.54184 
_diffrn_radiation_type            CuK\a 
_diffrn_radiation_source          'Enhance (Cu) X-ray Source' 
_diffrn_radiation_monochromator   graphite 
_diffrn_measurement_device_type   'Xcalibur, Ruby, Gemini' 
_diffrn_measurement_method        '\w scans' 
_diffrn_detector_area_resol_mean  10.5081 
_diffrn_standards_number          ? 
_diffrn_standards_interval_count  ? 
_diffrn_standards_interval_time   ? 
_diffrn_standards_decay_%         ? 
_diffrn_reflns_number             4865 
_diffrn_reflns_av_R_equivalents   0.0288 
_diffrn_reflns_av_sigmaI/netI     0.0352 
_diffrn_reflns_limit_h_min        -18 
_diffrn_reflns_limit_h_max        19 
_diffrn_reflns_limit_k_min        -10 
_diffrn_reflns_limit_k_max        10 
_diffrn_reflns_limit_l_min        -23 
_diffrn_reflns_limit_l_max        23 
_diffrn_reflns_theta_min          4.62 
_diffrn_reflns_theta_max          73.54 
_reflns_number_total              2443 
_reflns_number_gt                 2127 
_reflns_threshold_expression      I>2\s(I) 
  
_computing_data_collection
;
CrysAlisPro, Oxford Diffraction Ltd.,
Version 1.171.34.40 (release 27-08-2010 CrysAlis171 .NET)
(compiled Aug 27 2010,11:50:40)
;
_computing_cell_refinement
;
CrysAlisPro, Oxford Diffraction Ltd.,
Version 1.171.34.40 (release 27-08-2010 CrysAlis171 .NET)
(compiled Aug 27 2010,11:50:40)
;
_computing_data_reduction
;
CrysAlisPro, Oxford Diffraction Ltd.,
Version 1.171.34.40 (release 27-08-2010 CrysAlis171 .NET)
(compiled Aug 27 2010,11:50:40)
;
_computing_structure_solution     'SHELXS-97 (Sheldrick, 2008)' 
_computing_structure_refinement   'SHELXL-97 (Sheldrick, 2008)' 
_computing_molecular_graphics     'SHELXLTL (Sheldrick, 2008)' 
_computing_publication_material   SHELXLTL  
  
_refine_special_details 
; 
 Refinement of F^2^ against ALL reflections.  The weighted R-factor wR and 
 goodness of fit S are based on F^2^, conventional R-factors R are based 
 on F, with F set to zero for negative F^2^. The threshold expression of 
 F^2^ > 2sigma(F^2^) is used only for calculating R-factors(gt) etc. and is 
 not relevant to the choice of reflections for refinement.  R-factors based 
 on F^2^ are statistically about twice as large as those based on F, and R- 
 factors based on ALL data will be even larger. 
; 
  
_refine_ls_structure_factor_coef  Fsqd 
_refine_ls_matrix_type            full 
_refine_ls_weighting_scheme       calc 
_refine_ls_weighting_details 
 'calc w=1/[\s^2^(Fo^2^)+(0.0956P)^2^] where P=(Fo^2^+2Fc^2^)/3' 
_atom_sites_solution_primary      direct 
_atom_sites_solution_secondary    difmap 
_atom_sites_solution_hydrogens    geom 
_refine_ls_hydrogen_treatment     constr 
_refine_ls_extinction_method      none 
_refine_ls_extinction_coef        ? 
_refine_ls_number_reflns          2443 
_refine_ls_number_parameters      210 
_refine_ls_number_restraints      72 
_refine_ls_R_factor_all           0.0530 
_refine_ls_R_factor_gt            0.0480 
_refine_ls_wR_factor_ref          0.1330 
_refine_ls_wR_factor_gt           0.1271 
_refine_ls_goodness_of_fit_ref    1.039 
_refine_ls_restrained_S_all       1.026 
_refine_ls_shift/su_max           0.004 
_refine_ls_shift/su_mean          0.000 
  
loop_ 
 _atom_site_label 
 _atom_site_type_symbol 
 _atom_site_fract_x 
 _atom_site_fract_y 
 _atom_site_fract_z 
 _atom_site_U_iso_or_equiv 
 _atom_site_adp_type 
 _atom_site_occupancy 
 _atom_site_symmetry_multiplicity 
 _atom_site_calc_flag 
 _atom_site_refinement_flags 
 _atom_site_disorder_assembly 
 _atom_site_disorder_group 
Te Te 0.50921(2) 0.54421(3) 0.642909(14) 0.02183(12) Uani 1 1 d . . . 
O1A O 0.49288(19) 0.4042(4) 0.73122(18) 0.0268(7) Uani 1 1 d . A . 
O2A O 0.5426(2) 0.3611(4) 0.83820(17) 0.0315(8) Uani 1 1 d . A . 
C1AA C 0.6066(9) 0.6192(17) 0.7052(6) 0.0190(9) Uani 0.440(7) 1 d PDU A 1 
C2AA C 0.6669(9) 0.7393(17) 0.6794(6) 0.0231(11) Uani 0.440(7) 1 d PD A 1 
H2AA H 0.6343 0.8214 0.6565 0.028 Uiso 0.440(7) 1 calc PR A 1 
H2AB H 0.7061 0.6951 0.6445 0.028 Uiso 0.440(7) 1 calc PR A 1 
C3AA C 0.7180(7) 0.8040(12) 0.7400(5) 0.0290(17) Uani 0.440(7) 1 d PD A 1 
H3AA H 0.6816 0.8729 0.7678 0.035 Uiso 0.440(7) 1 calc PR A 1 
H3AB H 0.7667 0.8632 0.7217 0.035 Uiso 0.440(7) 1 calc PR A 1 
C4AA C 0.7511(6) 0.6759(12) 0.7868(5) 0.0288(15) Uani 0.440(7) 1 d PD A 1 
H4AA H 0.7846 0.6035 0.7584 0.035 Uiso 0.440(7) 1 calc PR A 1 
H4AB H 0.7890 0.7183 0.8232 0.035 Uiso 0.440(7) 1 calc PR A 1 
C5AA C 0.6764(9) 0.5932(18) 0.8213(6) 0.0242(13) Uani 0.440(7) 1 d PD A 1 
H5AA H 0.6970 0.4987 0.8434 0.029 Uiso 0.440(7) 1 calc PR A 1 
H5AB H 0.6514 0.6580 0.8582 0.029 Uiso 0.440(7) 1 calc PR A 1 
C6AA C 0.6095(10) 0.5561(18) 0.7678(7) 0.0203(9) Uani 0.440(7) 1 d PDU A 1 
C1AB C 0.6088(8) 0.6218(14) 0.7099(5) 0.0190(9) Uani 0.560(7) 1 d PDU A 2 
C2AB C 0.6711(7) 0.7429(15) 0.6889(5) 0.0231(11) Uani 0.560(7) 1 d PD A 2 
H2AC H 0.6432 0.8433 0.6909 0.028 Uiso 0.560(7) 1 calc PR A 2 
H2AD H 0.6903 0.7253 0.6403 0.028 Uiso 0.560(7) 1 calc PR A 2 
C3AB C 0.7480(5) 0.7406(12) 0.7381(4) 0.0290(17) Uani 0.560(7) 1 d PD A 2 
H3AC H 0.7831 0.6497 0.7288 0.035 Uiso 0.560(7) 1 calc PR A 2 
H3AD H 0.7836 0.8314 0.7300 0.035 Uiso 0.560(7) 1 calc PR A 2 
C4AB C 0.7171(5) 0.7386(10) 0.8131(4) 0.0288(15) Uani 0.560(7) 1 d PD A 2 
H4AC H 0.6806 0.8282 0.8214 0.035 Uiso 0.560(7) 1 calc PR A 2 
H4AD H 0.7668 0.7459 0.8448 0.035 Uiso 0.560(7) 1 calc PR A 2 
C5AB C 0.6669(7) 0.5952(14) 0.8303(5) 0.0242(13) Uani 0.560(7) 1 d PD A 2 
H5AC H 0.7070 0.5110 0.8396 0.029 Uiso 0.560(7) 1 calc PR A 2 
H5AD H 0.6328 0.6121 0.8731 0.029 Uiso 0.560(7) 1 calc PR A 2 
C6AB C 0.6087(8) 0.5526(15) 0.7712(6) 0.0203(9) Uani 0.560(7) 1 d PDU A 2 
C7A C 0.5449(3) 0.4302(5) 0.7833(2) 0.0239(9) Uani 1 1 d . . . 
O1B O 0.5647(2) 0.6580(4) 0.55958(15) 0.0313(7) Uani 1 1 d . A . 
O2B O 0.6347(3) 0.6196(4) 0.45998(17) 0.0399(9) Uani 1 1 d . A . 
C1BA C 0.5760(12) 0.3611(15) 0.5933(8) 0.0217(10) Uani 0.373(7) 1 d PD A 1 
C2BA C 0.5528(12) 0.1981(15) 0.6113(8) 0.0269(16) Uani 0.373(7) 1 d PD A 1 
H2BA H 0.4910 0.1908 0.6205 0.032 Uiso 0.373(7) 1 calc PR A 1 
H2BB H 0.5835 0.1667 0.6540 0.032 Uiso 0.373(7) 1 calc PR A 1 
C3BA C 0.5768(9) 0.0926(14) 0.5508(6) 0.0332(16) Uani 0.373(7) 1 d PD A 1 
H3BA H 0.5761 -0.0136 0.5673 0.040 Uiso 0.373(7) 1 calc PR A 1 
H3BB H 0.5338 0.1022 0.5132 0.040 Uiso 0.373(7) 1 calc PR A 1 
C4BA C 0.6640(9) 0.1294(14) 0.5217(7) 0.039(2) Uani 0.373(7) 1 d PD A 1 
H4BA H 0.6782 0.0561 0.4844 0.047 Uiso 0.373(7) 1 calc PR A 1 
H4BB H 0.7070 0.1187 0.5592 0.047 Uiso 0.373(7) 1 calc PR A 1 
C5BA C 0.6679(11) 0.2914(15) 0.4919(8) 0.0279(13) Uani 0.373(7) 1 d PDU A 1 
H5BA H 0.7279 0.3257 0.4906 0.034 Uiso 0.373(7) 1 calc PR A 1 
H5BB H 0.6459 0.2911 0.4435 0.034 Uiso 0.373(7) 1 calc PR A 1 
C6BA C 0.6164(13) 0.4003(17) 0.5351(8) 0.0230(10) Uani 0.373(7) 1 d PDU A 1 
C1BB C 0.5701(8) 0.3651(10) 0.5920(5) 0.0217(10) Uani 0.627(7) 1 d PD A 2 
C2BB C 0.5674(7) 0.2025(10) 0.6178(5) 0.0269(16) Uani 0.627(7) 1 d PD A 2 
H2BC H 0.5080 0.1652 0.6155 0.032 Uiso 0.627(7) 1 calc PR A 2 
H2BD H 0.5857 0.1995 0.6672 0.032 Uiso 0.627(7) 1 calc PR A 2 
C3BB C 0.6242(6) 0.0980(9) 0.5751(4) 0.0332(16) Uani 0.627(7) 1 d PD A 2 
H3BC H 0.6822 0.0994 0.5953 0.040 Uiso 0.627(7) 1 calc PR A 2 
H3BD H 0.6022 -0.0068 0.5790 0.040 Uiso 0.627(7) 1 calc PR A 2 
C4BB C 0.6296(7) 0.1404(9) 0.4983(4) 0.039(2) Uani 0.627(7) 1 d PD A 2 
H4BC H 0.5733 0.1248 0.4763 0.047 Uiso 0.627(7) 1 calc PR A 2 
H4BD H 0.6708 0.0724 0.4749 0.047 Uiso 0.627(7) 1 calc PR A 2 
C5BB C 0.6575(7) 0.3059(9) 0.4872(5) 0.0279(13) Uani 0.627(7) 1 d PDU A 2 
H5BC H 0.7197 0.3141 0.4947 0.034 Uiso 0.627(7) 1 calc PR A 2 
H5BD H 0.6453 0.3359 0.4385 0.034 Uiso 0.627(7) 1 calc PR A 2 
C6BB C 0.6123(8) 0.4121(11) 0.5361(6) 0.0230(10) Uani 0.627(7) 1 d PDU A 2 
C7B C 0.6073(3) 0.5715(6) 0.5146(2) 0.0294(10) Uani 1 1 d . . . 
  
loop_ 
 _atom_site_aniso_label 
 _atom_site_aniso_U_11 
 _atom_site_aniso_U_22 
 _atom_site_aniso_U_33 
 _atom_site_aniso_U_23 
 _atom_site_aniso_U_13 
 _atom_site_aniso_U_12 
Te 0.02436(18) 0.0258(2) 0.01537(19) -0.00290(9) -0.00187(10) 0.00025(10) 
O1A 0.0290(15) 0.0316(18) 0.0198(15) -0.0054(15) 0.0040(13) -0.0096(13) 
O2A 0.0424(18) 0.0299(17) 0.0222(14) 0.0053(14) 0.0037(16) -0.0053(16) 
C1AA 0.0181(16) 0.0234(19) 0.0156(18) -0.0041(16) -0.0021(17) 0.0040(15) 
C2AA 0.029(2) 0.028(2) 0.013(2) 0.000(2) 0.000(2) -0.0055(19) 
C3AA 0.023(4) 0.037(5) 0.027(2) 0.008(4) -0.008(3) -0.011(3) 
C4AA 0.028(3) 0.036(4) 0.022(3) -0.001(3) -0.004(3) -0.007(3) 
C5AA 0.027(3) 0.028(2) 0.017(3) 0.000(2) -0.006(2) -0.001(2) 
C6AA 0.0224(18) 0.0193(19) 0.0192(19) -0.0054(15) -0.0039(18) 0.0033(15) 
C1AB 0.0181(16) 0.0234(19) 0.0156(18) -0.0041(16) -0.0021(17) 0.0040(15) 
C2AB 0.029(2) 0.028(2) 0.013(2) 0.000(2) 0.000(2) -0.0055(19) 
C3AB 0.023(4) 0.037(5) 0.027(2) 0.008(4) -0.008(3) -0.011(3) 
C4AB 0.028(3) 0.036(4) 0.022(3) -0.001(3) -0.004(3) -0.007(3) 
C5AB 0.027(3) 0.028(2) 0.017(3) 0.000(2) -0.006(2) -0.001(2) 
C6AB 0.0224(18) 0.0193(19) 0.0192(19) -0.0054(15) -0.0039(18) 0.0033(15) 
C7A 0.027(2) 0.025(2) 0.0198(19) -0.0041(17) 0.0081(19) -0.0014(18) 
O1B 0.0470(18) 0.0322(16) 0.0147(12) 0.0039(13) -0.0029(15) 0.0005(16) 
O2B 0.051(2) 0.049(2) 0.0204(15) 0.0076(15) 0.0017(17) -0.0048(18) 
C1BA 0.019(2) 0.031(2) 0.0159(18) -0.0064(17) -0.0016(17) 0.0033(19) 
C2BA 0.026(4) 0.032(2) 0.022(2) -0.003(2) -0.003(3) -0.007(2) 
C3BA 0.047(4) 0.030(3) 0.022(3) -0.002(3) -0.004(3) 0.011(4) 
C4BA 0.062(6) 0.041(4) 0.015(4) -0.002(3) -0.003(3) 0.021(4) 
C5BA 0.027(3) 0.038(3) 0.019(2) -0.002(2) 0.001(2) 0.011(2) 
C6BA 0.023(2) 0.030(2) 0.0158(17) -0.0021(18) -0.0014(17) 0.0027(19) 
C1BB 0.019(2) 0.031(2) 0.0159(18) -0.0064(17) -0.0016(17) 0.0033(19) 
C2BB 0.026(4) 0.032(2) 0.022(2) -0.003(2) -0.003(3) -0.007(2) 
C3BB 0.047(4) 0.030(3) 0.022(3) -0.002(3) -0.004(3) 0.011(4) 
C4BB 0.062(6) 0.041(4) 0.015(4) -0.002(3) -0.003(3) 0.021(4) 
C5BB 0.027(3) 0.038(3) 0.019(2) -0.002(2) 0.001(2) 0.011(2) 
C6BB 0.023(2) 0.030(2) 0.0158(17) -0.0021(18) -0.0014(17) 0.0027(19) 
C7B 0.032(2) 0.042(3) 0.0138(18) 0.0040(18) -0.0067(19) -0.006(2) 
  
_geom_special_details 
; 
 All esds (except the esd in the dihedral angle between two l.s. planes) 
 are estimated using the full covariance matrix.  The cell esds are taken 
 into account individually in the estimation of esds in distances, angles 
 and torsion angles; correlations between esds in cell parameters are only 
 used when they are defined by crystal symmetry.  An approximate (isotropic) 
 treatment of cell esds is used for estimating esds involving l.s. planes. 
; 
  
loop_ 
 _geom_bond_atom_site_label_1 
 _geom_bond_atom_site_label_2 
 _geom_bond_distance 
 _geom_bond_site_symmetry_2 
 _geom_bond_publ_flag 
Te C1AA 2.050(12) . ? 
Te O1B 2.078(3) . ? 
Te C1BB 2.089(9) . ? 
Te O1A 2.111(4) . ? 
Te C1AB 2.135(10) . ? 
Te C1BA 2.149(14) . ? 
O1A C7A 1.310(6) . ? 
O2A C7A 1.217(5) . ? 
C1AA C6AA 1.323(11) . ? 
C1AA C2AA 1.505(11) . ? 
C2AA C3AA 1.523(12) . ? 
C2AA H2AA 0.9900 . ? 
C2AA H2AB 0.9900 . ? 
C3AA C4AA 1.533(12) . ? 
C3AA H3AA 0.9900 . ? 
C3AA H3AB 0.9900 . ? 
C4AA C5AA 1.532(12) . ? 
C4AA H4AA 0.9900 . ? 
C4AA H4AB 0.9900 . ? 
C5AA C6AA 1.504(12) . ? 
C5AA H5AA 0.9900 . ? 
C5AA H5AB 0.9900 . ? 
C6AA C7A 1.534(14) . ? 
C1AB C6AB 1.324(10) . ? 
C1AB C2AB 1.505(10) . ? 
C2AB C3AB 1.531(11) . ? 
C2AB H2AC 0.9900 . ? 
C2AB H2AD 0.9900 . ? 
C3AB C4AB 1.518(10) . ? 
C3AB H3AC 0.9900 . ? 
C3AB H3AD 0.9900 . ? 
C4AB C5AB 1.529(11) . ? 
C4AB H4AC 0.9900 . ? 
C4AB H4AD 0.9900 . ? 
C5AB C6AB 1.503(10) . ? 
C5AB H5AC 0.9900 . ? 
C5AB H5AD 0.9900 . ? 
C6AB C7A 1.492(12) . ? 
O1B C7B 1.332(6) . ? 
O2B C7B 1.208(6) . ? 
C1BA C6BA 1.328(13) . ? 
C1BA C2BA 1.524(13) . ? 
C2BA C3BA 1.535(14) . ? 
C2BA H2BA 0.9900 . ? 
C2BA H2BB 0.9900 . ? 
C3BA C4BA 1.514(15) . ? 
C3BA H3BA 0.9900 . ? 
C3BA H3BB 0.9900 . ? 
C4BA C5BA 1.542(14) . ? 
C4BA H4BA 0.9900 . ? 
C4BA H4BB 0.9900 . ? 
C5BA C6BA 1.504(13) . ? 
C5BA H5BA 0.9900 . ? 
C5BA H5BB 0.9900 . ? 
C6BA C7B 1.569(16) . ? 
C1BB C6BB 1.326(9) . ? 
C1BB C2BB 1.519(10) . ? 
C2BB C3BB 1.522(10) . ? 
C2BB H2BC 0.9900 . ? 
C2BB H2BD 0.9900 . ? 
C3BB C4BB 1.520(9) . ? 
C3BB H3BC 0.9900 . ? 
C3BB H3BD 0.9900 . ? 
C4BB C5BB 1.540(10) . ? 
C4BB H4BC 0.9900 . ? 
C4BB H4BD 0.9900 . ? 
C5BB C6BB 1.504(9) . ? 
C5BB H5BC 0.9900 . ? 
C5BB H5BD 0.9900 . ? 
C6BB C7B 1.469(11) . ? 
  
loop_ 
 _geom_angle_atom_site_label_1 
 _geom_angle_atom_site_label_2 
 _geom_angle_atom_site_label_3 
 _geom_angle 
 _geom_angle_site_symmetry_1 
 _geom_angle_site_symmetry_3 
 _geom_angle_publ_flag 
C1AA Te O1B 88.8(3) . . ? 
C1AA Te C1BB 100.1(6) . . ? 
O1B Te C1BB 79.4(3) . . ? 
C1AA Te O1A 79.2(3) . . ? 
O1B Te O1A 161.77(13) . . ? 
C1BB Te O1A 89.2(3) . . ? 
C1AA Te C1AB 1.3(6) . . ? 
O1B Te C1AB 90.0(3) . . ? 
C1BB Te C1AB 100.8(5) . . ? 
O1A Te C1AB 78.2(3) . . ? 
C1AA Te C1BA 97.9(7) . . ? 
O1B Te C1BA 79.6(4) . . ? 
C1BB Te C1BA 2.2(8) . . ? 
O1A Te C1BA 88.5(4) . . ? 
C1AB Te C1BA 98.6(7) . . ? 
C7A O1A Te 115.6(3) . . ? 
C6AA C1AA C2AA 124.9(11) . . ? 
C6AA C1AA Te 114.7(9) . . ? 
C2AA C1AA Te 120.4(8) . . ? 
C1AA C2AA C3AA 110.2(9) . . ? 
C1AA C2AA H2AA 109.6 . . ? 
C3AA C2AA H2AA 109.6 . . ? 
C1AA C2AA H2AB 109.6 . . ? 
C3AA C2AA H2AB 109.6 . . ? 
H2AA C2AA H2AB 108.1 . . ? 
C2AA C3AA C4AA 110.3(9) . . ? 
C2AA C3AA H3AA 109.6 . . ? 
C4AA C3AA H3AA 109.6 . . ? 
C2AA C3AA H3AB 109.6 . . ? 
C4AA C3AA H3AB 109.6 . . ? 
H3AA C3AA H3AB 108.1 . . ? 
C5AA C4AA C3AA 110.2(9) . . ? 
C5AA C4AA H4AA 109.6 . . ? 
C3AA C4AA H4AA 109.6 . . ? 
C5AA C4AA H4AB 109.6 . . ? 
C3AA C4AA H4AB 109.6 . . ? 
H4AA C4AA H4AB 108.1 . . ? 
C6AA C5AA C4AA 110.1(9) . . ? 
C6AA C5AA H5AA 109.6 . . ? 
C4AA C5AA H5AA 109.6 . . ? 
C6AA C5AA H5AB 109.6 . . ? 
C4AA C5AA H5AB 109.6 . . ? 
H5AA C5AA H5AB 108.2 . . ? 
C1AA C6AA C5AA 123.4(11) . . ? 
C1AA C6AA C7A 117.3(10) . . ? 
C5AA C6AA C7A 119.2(9) . . ? 
C6AB C1AB C2AB 124.4(9) . . ? 
C6AB C1AB Te 112.6(7) . . ? 
C2AB C1AB Te 123.0(6) . . ? 
C1AB C2AB C3AB 109.8(8) . . ? 
C1AB C2AB H2AC 109.7 . . ? 
C3AB C2AB H2AC 109.7 . . ? 
C1AB C2AB H2AD 109.7 . . ? 
C3AB C2AB H2AD 109.7 . . ? 
H2AC C2AB H2AD 108.2 . . ? 
C4AB C3AB C2AB 109.4(7) . . ? 
C4AB C3AB H3AC 109.8 . . ? 
C2AB C3AB H3AC 109.8 . . ? 
C4AB C3AB H3AD 109.8 . . ? 
C2AB C3AB H3AD 109.8 . . ? 
H3AC C3AB H3AD 108.3 . . ? 
C3AB C4AB C5AB 112.3(7) . . ? 
C3AB C4AB H4AC 109.1 . . ? 
C5AB C4AB H4AC 109.1 . . ? 
C3AB C4AB H4AD 109.1 . . ? 
C5AB C4AB H4AD 109.1 . . ? 
H4AC C4AB H4AD 107.9 . . ? 
C6AB C5AB C4AB 111.0(8) . . ? 
C6AB C5AB H5AC 109.4 . . ? 
C4AB C5AB H5AC 109.4 . . ? 
C6AB C5AB H5AD 109.4 . . ? 
C4AB C5AB H5AD 109.4 . . ? 
H5AC C5AB H5AD 108.0 . . ? 
C1AB C6AB C7A 118.2(8) . . ? 
C1AB C6AB C5AB 123.6(9) . . ? 
C7A C6AB C5AB 118.2(8) . . ? 
O2A C7A O1A 123.5(4) . . ? 
O2A C7A C6AB 121.2(5) . . ? 
O1A C7A C6AB 115.3(5) . . ? 
O2A C7A C6AA 123.4(6) . . ? 
O1A C7A C6AA 113.1(5) . . ? 
C6AB C7A C6AA 2.3(8) . . ? 
C7B O1B Te 115.6(3) . . ? 
C6BA C1BA C2BA 123.4(12) . . ? 
C6BA C1BA Te 114.1(10) . . ? 
C2BA C1BA Te 119.6(9) . . ? 
C1BA C2BA C3BA 110.1(10) . . ? 
C1BA C2BA H2BA 109.6 . . ? 
C3BA C2BA H2BA 109.6 . . ? 
C1BA C2BA H2BB 109.6 . . ? 
C3BA C2BA H2BB 109.6 . . ? 
H2BA C2BA H2BB 108.2 . . ? 
C4BA C3BA C2BA 111.7(11) . . ? 
C4BA C3BA H3BA 109.3 . . ? 
C2BA C3BA H3BA 109.3 . . ? 
C4BA C3BA H3BB 109.3 . . ? 
C2BA C3BA H3BB 109.3 . . ? 
H3BA C3BA H3BB 107.9 . . ? 
C3BA C4BA C5BA 111.8(11) . . ? 
C3BA C4BA H4BA 109.3 . . ? 
C5BA C4BA H4BA 109.3 . . ? 
C3BA C4BA H4BB 109.3 . . ? 
C5BA C4BA H4BB 109.3 . . ? 
H4BA C4BA H4BB 107.9 . . ? 
C6BA C5BA C4BA 111.6(11) . . ? 
C6BA C5BA H5BA 109.3 . . ? 
C4BA C5BA H5BA 109.3 . . ? 
C6BA C5BA H5BB 109.3 . . ? 
C4BA C5BA H5BB 109.3 . . ? 
H5BA C5BA H5BB 108.0 . . ? 
C1BA C6BA C5BA 123.5(13) . . ? 
C1BA C6BA C7B 114.7(11) . . ? 
C5BA C6BA C7B 121.8(10) . . ? 
C6BB C1BB C2BB 124.9(8) . . ? 
C6BB C1BB Te 111.6(6) . . ? 
C2BB C1BB Te 123.5(6) . . ? 
C1BB C2BB C3BB 112.5(7) . . ? 
C1BB C2BB H2BC 109.1 . . ? 
C3BB C2BB H2BC 109.1 . . ? 
C1BB C2BB H2BD 109.1 . . ? 
C3BB C2BB H2BD 109.1 . . ? 
H2BC C2BB H2BD 107.8 . . ? 
C4BB C3BB C2BB 113.8(7) . . ? 
C4BB C3BB H3BC 108.8 . . ? 
C2BB C3BB H3BC 108.8 . . ? 
C4BB C3BB H3BD 108.8 . . ? 
C2BB C3BB H3BD 108.8 . . ? 
H3BC C3BB H3BD 107.7 . . ? 
C3BB C4BB C5BB 112.5(7) . . ? 
C3BB C4BB H4BC 109.1 . . ? 
C5BB C4BB H4BC 109.1 . . ? 
C3BB C4BB H4BD 109.1 . . ? 
C5BB C4BB H4BD 109.1 . . ? 
H4BC C4BB H4BD 107.8 . . ? 
C6BB C5BB C4BB 111.8(7) . . ? 
C6BB C5BB H5BC 109.3 . . ? 
C4BB C5BB H5BC 109.3 . . ? 
C6BB C5BB H5BD 109.2 . . ? 
C4BB C5BB H5BD 109.2 . . ? 
H5BC C5BB H5BD 107.9 . . ? 
C1BB C6BB C7B 120.1(8) . . ? 
C1BB C6BB C5BB 122.9(8) . . ? 
C7B C6BB C5BB 116.6(7) . . ? 
O2B C7B O1B 122.6(5) . . ? 
O2B C7B C6BB 124.1(6) . . ? 
O1B C7B C6BB 113.2(5) . . ? 
O2B C7B C6BA 121.6(7) . . ? 
O1B C7B C6BA 115.8(6) . . ? 
C6BB C7B C6BA 2.8(9) . . ? 
  
loop_ 
 _geom_torsion_atom_site_label_1 
 _geom_torsion_atom_site_label_2 
 _geom_torsion_atom_site_label_3 
 _geom_torsion_atom_site_label_4 
 _geom_torsion 
 _geom_torsion_site_symmetry_1 
 _geom_torsion_site_symmetry_2 
 _geom_torsion_site_symmetry_3 
 _geom_torsion_site_symmetry_4 
 _geom_torsion_publ_flag 
C1AA Te O1A C7A 3.0(6) . . . . ? 
O1B Te O1A C7A 52.6(6) . . . . ? 
C1BB Te O1A C7A 103.4(5) . . . . ? 
C1AB Te O1A C7A 2.1(5) . . . . ? 
C1BA Te O1A C7A 101.3(6) . . . . ? 
O1B Te C1AA C6AA -169.9(14) . . . . ? 
C1BB Te C1AA C6AA -91.0(14) . . . . ? 
O1A Te C1AA C6AA -3.7(13) . . . . ? 
C1AB Te C1AA C6AA 34(32) . . . . ? 
C1BA Te C1AA C6AA -90.6(14) . . . . ? 
O1B Te C1AA C2AA 11.3(13) . . . . ? 
C1BB Te C1AA C2AA 90.2(13) . . . . ? 
O1A Te C1AA C2AA 177.5(13) . . . . ? 
C1AB Te C1AA C2AA -144(33) . . . . ? 
C1BA Te C1AA C2AA 90.6(13) . . . . ? 
C6AA C1AA C2AA C3AA -13(2) . . . . ? 
Te C1AA C2AA C3AA 165.5(10) . . . . ? 
C1AA C2AA C3AA C4AA 45.4(15) . . . . ? 
C2AA C3AA C4AA C5AA -65.0(13) . . . . ? 
C3AA C4AA C5AA C6AA 47.7(16) . . . . ? 
C2AA C1AA C6AA C5AA -2(3) . . . . ? 
Te C1AA C6AA C5AA 179.2(13) . . . . ? 
C2AA C1AA C6AA C7A -177.3(14) . . . . ? 
Te C1AA C6AA C7A 4(2) . . . . ? 
C4AA C5AA C6AA C1AA -16(2) . . . . ? 
C4AA C5AA C6AA C7A 159.5(12) . . . . ? 
C1AA Te C1AB C6AB -144(33) . . . . ? 
O1B Te C1AB C6AB -168.7(11) . . . . ? 
C1BB Te C1AB C6AB -89.5(11) . . . . ? 
O1A Te C1AB C6AB -2.6(10) . . . . ? 
C1BA Te C1AB C6AB -89.2(12) . . . . ? 
C1AA Te C1AB C2AB 36(32) . . . . ? 
O1B Te C1AB C2AB 11.8(11) . . . . ? 
C1BB Te C1AB C2AB 90.9(11) . . . . ? 
O1A Te C1AB C2AB 177.8(12) . . . . ? 
C1BA Te C1AB C2AB 91.2(12) . . . . ? 
C6AB C1AB C2AB C3AB 16.7(19) . . . . ? 
Te C1AB C2AB C3AB -163.8(8) . . . . ? 
C1AB C2AB C3AB C4AB -49.0(13) . . . . ? 
C2AB C3AB C4AB C5AB 63.5(11) . . . . ? 
C3AB C4AB C5AB C6AB -40.9(13) . . . . ? 
C2AB C1AB C6AB C7A -177.6(12) . . . . ? 
Te C1AB C6AB C7A 2.9(17) . . . . ? 
C2AB C1AB C6AB C5AB 5(2) . . . . ? 
Te C1AB C6AB C5AB -174.3(11) . . . . ? 
C4AB C5AB C6AB C1AB 7(2) . . . . ? 
C4AB C5AB C6AB C7A -170.4(10) . . . . ? 
Te O1A C7A O2A 178.6(4) . . . . ? 
Te O1A C7A C6AB -1.3(8) . . . . ? 
Te O1A C7A C6AA -1.7(9) . . . . ? 
C1AB C6AB C7A O2A 179.0(11) . . . . ? 
C5AB C6AB C7A O2A -3.7(16) . . . . ? 
C1AB C6AB C7A O1A -1.1(16) . . . . ? 
C5AB C6AB C7A O1A 176.2(10) . . . . ? 
C1AB C6AB C7A C6AA 9(31) . . . . ? 
C5AB C6AB C7A C6AA -173(33) . . . . ? 
C1AA C6AA C7A O2A 178.2(12) . . . . ? 
C5AA C6AA C7A O2A 2.8(19) . . . . ? 
C1AA C6AA C7A O1A -1.5(18) . . . . ? 
C5AA C6AA C7A O1A -176.9(12) . . . . ? 
C1AA C6AA C7A C6AB -171(33) . . . . ? 
C5AA C6AA C7A C6AB 13(31) . . . . ? 
C1AA Te O1B C7B 102.6(6) . . . . ? 
C1BB Te O1B C7B 2.1(5) . . . . ? 
O1A Te O1B C7B 54.2(6) . . . . ? 
C1AB Te O1B C7B 103.2(5) . . . . ? 
C1BA Te O1B C7B 4.4(6) . . . . ? 
C1AA Te C1BA C6BA -89.5(16) . . . . ? 
O1B Te C1BA C6BA -2.2(15) . . . . ? 
C1BB Te C1BA C6BA 83(14) . . . . ? 
O1A Te C1BA C6BA -168.4(16) . . . . ? 
C1AB Te C1BA C6BA -90.6(16) . . . . ? 
C1AA Te C1BA C2BA 109.2(14) . . . . ? 
O1B Te C1BA C2BA -163.5(15) . . . . ? 
C1BB Te C1BA C2BA -79(14) . . . . ? 
O1A Te C1BA C2BA 30.3(14) . . . . ? 
C1AB Te C1BA C2BA 108.1(14) . . . . ? 
C6BA C1BA C2BA C3BA -4(3) . . . . ? 
Te C1BA C2BA C3BA 155.2(11) . . . . ? 
C1BA C2BA C3BA C4BA 43.9(18) . . . . ? 
C2BA C3BA C4BA C5BA -61.5(15) . . . . ? 
C3BA C4BA C5BA C6BA 37.2(19) . . . . ? 
C2BA C1BA C6BA C5BA -20(3) . . . . ? 
Te C1BA C6BA C5BA 179.5(15) . . . . ? 
C2BA C1BA C6BA C7B 160.6(16) . . . . ? 
Te C1BA C6BA C7B 0(2) . . . . ? 
C4BA C5BA C6BA C1BA 3(3) . . . . ? 
C4BA C5BA C6BA C7B -177.9(14) . . . . ? 
C1AA Te C1BB C6BB -85.7(10) . . . . ? 
O1B Te C1BB C6BB 1.1(9) . . . . ? 
O1A Te C1BB C6BB -164.6(10) . . . . ? 
C1AB Te C1BB C6BB -86.8(10) . . . . ? 
C1BA Te C1BB C6BB -94(14) . . . . ? 
C1AA Te C1BB C2BB 92.9(10) . . . . ? 
O1B Te C1BB C2BB 179.7(10) . . . . ? 
O1A Te C1BB C2BB 13.9(9) . . . . ? 
C1AB Te C1BB C2BB 91.8(10) . . . . ? 
C1BA Te C1BB C2BB 85(14) . . . . ? 
C6BB C1BB C2BB C3BB 4.1(17) . . . . ? 
Te C1BB C2BB C3BB -174.3(7) . . . . ? 
C1BB C2BB C3BB C4BB -33.8(12) . . . . ? 
C2BB C3BB C4BB C5BB 54.6(11) . . . . ? 
C3BB C4BB C5BB C6BB -43.8(12) . . . . ? 
C2BB C1BB C6BB C7B 177.4(10) . . . . ? 
Te C1BB C6BB C7B -4.0(15) . . . . ? 
C2BB C1BB C6BB C5BB 5(2) . . . . ? 
Te C1BB C6BB C5BB -176.1(10) . . . . ? 
C4BB C5BB C6BB C1BB 15.0(17) . . . . ? 
C4BB C5BB C6BB C7B -157.4(9) . . . . ? 
Te O1B C7B O2B 171.7(4) . . . . ? 
Te O1B C7B C6BB -4.6(8) . . . . ? 
Te O1B C7B C6BA -5.6(10) . . . . ? 
C1BB C6BB C7B O2B -170.3(10) . . . . ? 
C5BB C6BB C7B O2B 2.3(14) . . . . ? 
C1BB C6BB C7B O1B 5.9(15) . . . . ? 
C5BB C6BB C7B O1B 178.5(9) . . . . ? 
C1BB C6BB C7B C6BA 167(28) . . . . ? 
C5BB C6BB C7B C6BA -21(26) . . . . ? 
C1BA C6BA C7B O2B -173.6(14) . . . . ? 
C5BA C6BA C7B O2B 7(2) . . . . ? 
C1BA C6BA C7B O1B 4(2) . . . . ? 
C5BA C6BA C7B O1B -175.7(14) . . . . ? 
C1BA C6BA C7B C6BB -16(25) . . . . ? 
C5BA C6BA C7B C6BB 165(28) . . . . ? 
  
_diffrn_measured_fraction_theta_max    0.913 
_diffrn_reflns_theta_full              67.50 
_diffrn_measured_fraction_theta_full   0.928 
_refine_diff_density_max    2.054 
_refine_diff_density_min   -1.357 
_refine_diff_density_rms    0.186 
  
