# Supplementary material for: Synthesis, Structure and Antioxidant Activity of Cyclohexene-Fused Selenuranes and Related Derivatives
Source: Molecules. 2015 Jul 13;20(7):12670–85. doi: 10.3390/molecules200712670 (PMC6332442; doi:10.3390/molecules200712670)
Supplement: Supplementary file 1 [file molecules-20-12670-s001.zip › computational/AIM19/alcohalse/AIM-ps-alse.log]

 Entering Gaussian System, Link 0=g03
 Initial command:
 /share/apps/g03/l1.exe /home/guest40/Gau-1851.inp -scrdir=/home/guest40/
 Entering Link 1 = /share/apps/g03/l1.exe PID=      1852.
  
 Copyright (c) 1988,1990,1992,1993,1995,1998,2003,2004, Gaussian, Inc.
                  All Rights Reserved.
  
 This is the Gaussian(R) 03 program.  It is based on the
 the Gaussian(R) 98 system (copyright 1998, Gaussian, Inc.),
 the Gaussian(R) 94 system (copyright 1995, Gaussian, Inc.),
 the Gaussian 92(TM) system (copyright 1992, Gaussian, Inc.),
 the Gaussian 90(TM) system (copyright 1990, Gaussian, Inc.),
 the Gaussian 88(TM) system (copyright 1988, Gaussian, Inc.),
 the Gaussian 86(TM) system (copyright 1986, Carnegie Mellon
 University), and the Gaussian 82(TM) system (copyright 1983,
 Carnegie Mellon University). Gaussian is a federally registered
 trademark of Gaussian, Inc.
  
 This software contains proprietary and confidential information,
 including trade secrets, belonging to Gaussian, Inc.
  
 This software is provided under written license and may be
 used, copied, transmitted, or stored only in accord with that
 written license.
  
 The following legend is applicable only to US Government
 contracts under FAR:
  
                    RESTRICTED RIGHTS LEGEND
  
 Use, reproduction and disclosure by the US Government is
 subject to restrictions as set forth in subparagraphs (a)
 and (c) of the Commercial Computer Software - Restricted
 Rights clause in FAR 52.227-19.
  
 Gaussian, Inc.
 340 Quinnipiac St., Bldg. 40, Wallingford CT 06492
  
  
 ---------------------------------------------------------------
 Warning -- This program may not be used in any manner that
 competes with the business of Gaussian, Inc. or will provide
 assistance to any competitor of Gaussian, Inc.  The licensee
 of this program is prohibited from giving any competitor of
 Gaussian, Inc. access to this program.  By using this program,
 the user acknowledges that Gaussian, Inc. is engaged in the
 business of creating and licensing software in the field of
 computational chemistry and represents and warrants to the
 licensee that it is not a competitor of Gaussian, Inc. and that
 it will not use this program in any manner prohibited above.
 ---------------------------------------------------------------
  

 Cite this work as:
 Gaussian 03, Revision C.02,
 M. J. Frisch, G. W. Trucks, H. B. Schlegel, G. E. Scuseria, 
 M. A. Robb, J. R. Cheeseman, J. A. Montgomery, Jr., T. Vreven, 
 K. N. Kudin, J. C. Burant, J. M. Millam, S. S. Iyengar, J. Tomasi, 
 V. Barone, B. Mennucci, M. Cossi, G. Scalmani, N. Rega, 
 G. A. Petersson, H. Nakatsuji, M. Hada, M. Ehara, K. Toyota, 
 R. Fukuda, J. Hasegawa, M. Ishida, T. Nakajima, Y. Honda, O. Kitao, 
 H. Nakai, M. Klene, X. Li, J. E. Knox, H. P. Hratchian, J. B. Cross, 
 C. Adamo, J. Jaramillo, R. Gomperts, R. E. Stratmann, O. Yazyev, 
 A. J. Austin, R. Cammi, C. Pomelli, J. W. Ochterski, P. Y. Ayala, 
 K. Morokuma, G. A. Voth, P. Salvador, J. J. Dannenberg, 
 V. G. Zakrzewski, S. Dapprich, A. D. Daniels, M. C. Strain, 
 O. Farkas, D. K. Malick, A. D. Rabuck, K. Raghavachari, 
 J. B. Foresman, J. V. Ortiz, Q. Cui, A. G. Baboul, S. Clifford, 
 J. Cioslowski, B. B. Stefanov, G. Liu, A. Liashenko, P. Piskorz, 
 I. Komaromi, R. L. Martin, D. J. Fox, T. Keith, M. A. Al-Laham, 
 C. Y. Peng, A. Nanayakkara, M. Challacombe, P. M. W. Gill, 
 B. Johnson, W. Chen, M. W. Wong, C. Gonzalez, and J. A. Pople, 
 Gaussian, Inc., Wallingford CT, 2004.
 
 ******************************************
 Gaussian 03:  AM64L-G03RevC.02 12-Jun-2004
                17-Oct-2013 
 ******************************************
 %chk=AIM-ps-alse.chk
 %mem=600MB
 %nproc=1
 Will use up to    1 processors via shared memory.
 ---------------------------------------------------------------
 #p rb3lyp/6-31+g(d)geom=connectivity density=current output=wfn
 ---------------------------------------------------------------

 Warning!  SCF SP cutoffs with diffuse functions may be unreliable.
 Consider SCF=Tight

 1/30=1,38=1,57=2/1;
 2/17=6,18=5,40=1/2;
 3/5=1,6=6,7=11,11=2,16=1,25=1,30=1,74=-5/1,2,3;
 4/7=1/1;
 5/5=2,32=1,38=5/2;
 6/7=2,8=2,9=2,10=2,22=-1,28=1,31=1/1;
 99/5=1,6=1100,9=1/99;
 Leave Link    1 at Thu Oct 17 16:00:50 2013, MaxMem=   78643200 cpu:       0.2
 (Enter /share/apps/g03/l101.exe)
 -----------
 AIM-ps-alse
 -----------
 Symbolic Z-matrix:
 Charge =  0 Multiplicity = 1
 Se                   -0.1011   -1.15092  -0.55006 
 O                     3.38701   0.78529  -2.4752 
 H                     2.74227   1.51017  -2.45022 
 C                     1.44464  -0.33062   0.31262 
 C                     1.26693  -0.09461   1.79671 
 H                     0.31657   0.42811   1.97025 
 H                     1.15152  -1.07045   2.29278 
 C                     2.43069   0.68319   2.42822 
 H                     2.36862   0.61575   3.52179 
 H                     2.34734   1.74928   2.17063 
 C                     3.76939   0.14409   1.91615 
 H                     3.85344  -0.92079   2.17816 
 H                     4.60991   0.65696   2.40035 
 C                     3.86317   0.30812   0.39449 
 H                     4.07857   1.35612   0.14149 
 H                     4.71635  -0.26061  -0.00142 
 C                     2.60639  -0.1324   -0.34409 
 C                     2.79952  -0.35505  -1.82733 
 H                     3.51938  -1.16434  -1.99777 
 H                     1.85582  -0.63049  -2.30858 
 H                    -4.39325  -1.90031  -0.4385 
 H                    -1.03541   1.59568  -1.75395 
 H                    -0.0472    1.85159  -0.33523 
 C                    -2.05012   2.68499  -0.16629 
 H                    -1.86081   2.90342   0.89475 
 H                    -1.87896   3.61823  -0.71751 
 H                    -3.68318   1.9906   -1.39569 
 H                    -4.20569   2.98696  -0.03684 
 O                    -3.58089  -2.3218   -0.11647 
 C                    -1.42844   0.22139  -0.16854 
 C                    -1.06958   1.60806  -0.65356 
 C                    -3.49511   2.20553  -0.33388 
 C                    -3.73257   0.93684   0.49382 
 H                    -4.69078   0.47805   0.20386 
 H                    -3.85063   1.19922   1.55815 
 C                    -2.6218   -0.09725   0.37129 
 C                    -2.97938  -1.47705   0.87967 
 H                    -2.08981  -2.01992   1.20157 
 H                    -3.65807  -1.38115   1.74176 
 
                    Isotopes and Nuclear Properties:

  Atom         1           2           3           4           5           6           7           8           9          10
 IAtWgt=          80          16           1          12          12           1           1          12           1           1
 AtmWgt=  79.9165205  15.9949146   1.0078250  12.0000000  12.0000000   1.0078250   1.0078250  12.0000000   1.0078250   1.0078250
 IAtSpn=           0           0           1           0           0           1           1           0           1           1
 AtZEff=   0.0000000   0.0000000   0.0000000   0.0000000   0.0000000   0.0000000   0.0000000   0.0000000   0.0000000   0.0000000
 AtQMom=   0.0000000   0.0000000   0.0000000   0.0000000   0.0000000   0.0000000   0.0000000   0.0000000   0.0000000   0.0000000
 AtGFac=   0.0000000   0.0000000   2.7928460   0.0000000   0.0000000   2.7928460   2.7928460   0.0000000   2.7928460   2.7928460

  Atom        11          12          13          14          15          16          17          18          19          20
 IAtWgt=          12           1           1          12           1           1          12          12           1           1
 AtmWgt=  12.0000000   1.0078250   1.0078250  12.0000000   1.0078250   1.0078250  12.0000000  12.0000000   1.0078250   1.0078250
 IAtSpn=           0           1           1           0           1           1           0           0           1           1
 AtZEff=   0.0000000   0.0000000   0.0000000   0.0000000   0.0000000   0.0000000   0.0000000   0.0000000   0.0000000   0.0000000
 AtQMom=   0.0000000   0.0000000   0.0000000   0.0000000   0.0000000   0.0000000   0.0000000   0.0000000   0.0000000   0.0000000
 AtGFac=   0.0000000   2.7928460   2.7928460   0.0000000   2.7928460   2.7928460   0.0000000   0.0000000   2.7928460   2.7928460

  Atom        21          22          23          24          25          26          27          28          29          30
 IAtWgt=           1           1           1          12           1           1           1           1          16          12
 AtmWgt=   1.0078250   1.0078250   1.0078250  12.0000000   1.0078250   1.0078250   1.0078250   1.0078250  15.9949146  12.0000000
 IAtSpn=           1           1           1           0           1           1           1           1           0           0
 AtZEff=   0.0000000   0.0000000   0.0000000   0.0000000   0.0000000   0.0000000   0.0000000   0.0000000   0.0000000   0.0000000
 AtQMom=   0.0000000   0.0000000   0.0000000   0.0000000   0.0000000   0.0000000   0.0000000   0.0000000   0.0000000   0.0000000
 AtGFac=   2.7928460   2.7928460   2.7928460   0.0000000   2.7928460   2.7928460   2.7928460   2.7928460   0.0000000   0.0000000

  Atom        31          32          33          34          35          36          37          38          39
 IAtWgt=          12          12          12           1           1          12          12           1           1
 AtmWgt=  12.0000000  12.0000000  12.0000000   1.0078250   1.0078250  12.0000000  12.0000000   1.0078250   1.0078250
 IAtSpn=           0           0           0           1           1           0           0           1           1
 AtZEff=   0.0000000   0.0000000   0.0000000   0.0000000   0.0000000   0.0000000   0.0000000   0.0000000   0.0000000
 AtQMom=   0.0000000   0.0000000   0.0000000   0.0000000   0.0000000   0.0000000   0.0000000   0.0000000   0.0000000
 AtGFac=   0.0000000   0.0000000   0.0000000   2.7928460   2.7928460   0.0000000   0.0000000   2.7928460   2.7928460
 Leave Link  101 at Thu Oct 17 16:00:52 2013, MaxMem=   78643200 cpu:       0.1
 (Enter /share/apps/g03/l202.exe)
                          Input orientation:                          
 ---------------------------------------------------------------------
 Center     Atomic     Atomic              Coordinates (Angstroms)
 Number     Number      Type              X           Y           Z
 ---------------------------------------------------------------------
    1         34             0       -0.101100   -1.150920   -0.550060
    2          8             0        3.387008    0.785287   -2.475203
    3          1             0        2.742266    1.510171   -2.450220
    4          6             0        1.444640   -0.330621    0.312617
    5          6             0        1.266934   -0.094612    1.796714
    6          1             0        0.316572    0.428109    1.970251
    7          1             0        1.151520   -1.070446    2.292775
    8          6             0        2.430693    0.683191    2.428217
    9          1             0        2.368624    0.615749    3.521787
   10          1             0        2.347338    1.749280    2.170629
   11          6             0        3.769387    0.144086    1.916149
   12          1             0        3.853437   -0.920794    2.178155
   13          1             0        4.609915    0.656963    2.400345
   14          6             0        3.863165    0.308115    0.394486
   15          1             0        4.078572    1.356119    0.141493
   16          1             0        4.716353   -0.260613   -0.001424
   17          6             0        2.606392   -0.132396   -0.344089
   18          6             0        2.799521   -0.355051   -1.827333
   19          1             0        3.519375   -1.164339   -1.997770
   20          1             0        1.855817   -0.630488   -2.308576
   21          1             0       -4.393254   -1.900314   -0.438502
   22          1             0       -1.035408    1.595676   -1.753954
   23          1             0       -0.047196    1.851585   -0.335227
   24          6             0       -2.050123    2.684989   -0.166292
   25          1             0       -1.860810    2.903418    0.894752
   26          1             0       -1.878959    3.618234   -0.717509
   27          1             0       -3.683181    1.990602   -1.395693
   28          1             0       -4.205688    2.986960   -0.036840
   29          8             0       -3.580891   -2.321800   -0.116466
   30          6             0       -1.428436    0.221387   -0.168544
   31          6             0       -1.069576    1.608061   -0.653557
   32          6             0       -3.495107    2.205529   -0.333877
   33          6             0       -3.732565    0.936838    0.493816
   34          1             0       -4.690781    0.478047    0.203859
   35          1             0       -3.850632    1.199220    1.558145
   36          6             0       -2.621803   -0.097251    0.371290
   37          6             0       -2.979378   -1.477049    0.879668
   38          1             0       -2.089813   -2.019915    1.201572
   39          1             0       -3.658069   -1.381152    1.741764
 ---------------------------------------------------------------------
                    Distance matrix (angstroms):
                    1          2          3          4          5
     1  Se   0.000000
     2  O    4.429669   0.000000
     3  H    4.333214   0.970450   0.000000
     4  C    1.951003   3.576309   3.564494   0.000000
     5  C    2.914559   4.849558   4.773718   1.513216   0.000000
     6  H    3.003290   5.414537   5.157074   2.143819   1.098426
     7  H    3.107611   5.583437   5.629037   2.134077   1.100749
     8  C    4.317878   4.996848   4.957834   2.544775   1.535613
     9  H    5.079429   6.085207   6.050163   3.471042   2.166613
    10  H    4.669920   4.857361   4.643855   2.931392   2.169567
    11  C    4.768637   4.454360   4.688960   2.863758   2.516647
    12  H    4.809831   4.978153   5.344731   3.103359   2.741910
    13  H    5.845254   5.028214   5.267263   3.918277   3.479189
    14  C    4.328550   2.947801   3.285378   2.502788   2.978061
    15  H    4.922718   2.766082   2.920004   3.132407   3.570670
    16  H    4.929655   2.996773   3.609612   3.287496   3.893501
    17  C    2.900057   2.448091   2.674374   1.349157   2.525592
    18  C    3.267788   1.437097   1.967313   2.532920   3.943395
    19  H    3.899216   2.011593   2.821633   3.215198   4.540475
    20  H    2.681931   2.092063   2.321266   2.670138   4.181788
    21  H    4.358512   8.478979   8.160519   6.091726   6.347793
    22  H    3.141032   4.553536   3.842254   3.759252   4.556873
    23  H    3.010664   4.184525   3.517223   2.721635   3.171718
    24  C    4.319741   6.205025   5.437234   4.640757   4.752099
    25  H    4.649916   6.586552   5.858181   4.660889   4.425438
    26  H    5.092509   6.232615   5.366744   5.263167   5.477516
    27  H    4.838963   7.252979   6.529105   5.882257   6.248457
    28  H    5.850905   8.272969   7.501958   6.561606   6.542752
    29  O    3.697014   7.985565   7.753240   5.422626   5.667630
    30  C    1.946947   5.369093   4.925623   2.964927   3.350689
    31  C    2.925856   4.884311   4.215177   3.318624   3.789750
    32  C    4.778260   7.346147   6.623236   5.590269   5.701500
    33  C    4.316937   7.715333   7.135790   5.333173   5.268436
    34  H    4.928194   8.516011   7.959875   6.189440   6.193504
    35  H    4.901701   8.295943   7.722045   5.650810   5.283976
    36  C    2.883236   6.707250   6.270404   4.073557   4.141753
    37  C    3.230320   7.543487   7.262840   4.605190   4.558867
    38  H    2.788969   7.168222   7.010426   4.017003   3.915193
    39  H    4.237628   8.491724   8.179044   5.402195   5.090566
                    6          7          8          9         10
     6  H    0.000000
     7  H    1.745516   0.000000
     8  C    2.178143   2.174827   0.000000
     9  H    2.579417   2.415588   1.097404   0.000000
    10  H    2.430978   3.065250   1.099930   1.763795   0.000000
    11  C    3.464899   2.910354   1.531323   2.182356   2.159544
    12  H    3.791065   2.708485   2.158587   2.524080   3.065565
    13  H    4.320897   3.867300   2.179558   2.506535   2.522931
    14  C    3.882751   3.585659   2.515695   3.479699   2.743970
    15  H    4.284647   4.368508   2.897834   3.859852   2.696134
    16  H    4.870309   4.315925   3.466722   4.323524   3.790741
    17  C    3.303576   3.154305   2.895122   3.944775   3.151447
    18  C    4.604348   4.494773   4.395872   5.453550   4.540526
    19  H    5.342193   4.901462   4.918125   5.912567   5.219042
    20  H    4.668861   4.675685   4.949085   5.984080   5.095897
    21  H    5.779802   6.236431   7.839568   8.230277   8.097079
    22  H    4.130468   5.316660   5.507907   6.354615   5.183524
    23  H    2.733832   4.108720   3.891234   4.715934   3.467503
    24  C    3.906350   5.513694   5.551251   6.116290   5.066993
    25  H    3.467686   5.178822   5.069312   5.479311   4.546252
    26  H    4.713948   6.342660   6.089595   6.710328   5.449396
    27  H    5.456096   6.808021   7.328783   7.918092   7.010282
    28  H    5.570186   7.112617   7.444824   7.842707   7.024736
    29  O    5.206400   5.455827   7.186413   7.567219   7.546416
    30  C    2.768074   3.792505   4.674324   5.309588   4.697090
    31  C    3.193440   4.559445   4.754429   5.499036   4.435231
    32  C    4.795532   6.262783   6.712807   7.195616   6.372980
    33  C    4.339836   5.578506   6.464673   6.818813   6.359008
    34  H    5.310011   6.394832   7.463595   7.801462   7.417502
    35  H    4.257938   5.541894   6.362260   6.547937   6.252402
    36  C    3.386256   4.344788   5.510695   5.944608   5.598184
    37  C    3.960086   4.384805   6.027728   6.321528   6.360006
    38  H    3.517723   3.549430   5.407995   5.675190   5.902051
    39  H    4.373031   4.851010   6.465737   6.593719   6.785900
                   11         12         13         14         15
    11  C    0.000000
    12  H    1.099855   0.000000
    13  H    1.097258   1.763787   0.000000
    14  C    1.533349   2.166053   2.168594   0.000000
    15  H    2.171180   3.063170   2.423542   1.099417   0.000000
    16  H    2.176606   2.435370   2.573280   1.099148   1.743850
    17  C    2.556888   2.922055   3.488425   1.522833   2.149135
    18  C    3.899158   4.180280   4.709030   2.551001   2.905228
    19  H    4.134398   4.196339   4.883629   2.830053   3.352888
    20  H    4.702129   4.919910   5.605044   3.495278   3.858767
    21  H    8.738001   8.707139   9.780377   8.587170   9.094646
    22  H    6.217944   6.759801   7.071708   5.501784   5.459203
    23  H    4.748742   5.405378   5.531651   4.266814   4.182668
    24  C    6.682772   7.304117   7.420015   6.397732   6.278657
    25  H    6.352660   6.994594   7.013106   6.304741   6.183671
    26  H    7.135101   7.864351   7.784319   6.720521   6.430181
    27  H    8.361740   8.834547   9.217589   7.936173   7.937904
    28  H    8.688954   9.226388   9.438412   8.512852   8.445141
    29  O    8.014905   7.905526   9.071751   7.911479   8.500647
    30  C    5.600829   5.891499   6.576519   5.322177   5.631241
    31  C    5.671170   6.216893   6.518245   5.207705   5.215267
    32  C    7.879406   8.371696   8.692837   7.633797   7.635973
    33  C    7.676638   7.989695   8.562135   7.622354   7.830312
    34  H    8.638166   8.880217   9.558217   8.557757   8.813425
    35  H    7.701050   8.014459   8.519636   7.851805   8.056289
    36  C    6.579676   6.772866   7.548751   6.497666   6.860038
    37  C    7.017706   6.977310   8.028937   7.088202   7.641099
    38  H    6.286791   6.122418   7.313623   6.442752   7.111283
    39  H    7.584449   7.538242   8.540913   7.825455   8.361168
                   16         17         18         19         20
    16  H    0.000000
    17  C    2.141447   0.000000
    18  C    2.648982   1.512246   0.000000
    19  H    2.496973   2.152465   1.096442   0.000000
    20  H    3.693565   2.161173   1.094549   1.774549   0.000000
    21  H    9.266315   7.220076   7.486835   8.098313   6.645338
    22  H    6.292847   4.270440   4.303185   5.331339   3.690880
    23  H    5.221514   3.313275   3.898643   4.957850   3.698142
    24  C    7.381663   5.445402   5.959861   7.013626   5.553210
    25  H    7.353455   5.541371   6.304447   7.338918   6.046744
    26  H    7.684814   5.858758   6.237538   7.324895   5.876367
    27  H    8.807050   6.720991   6.907520   7.886251   6.195480
    28  H    9.494778   7.498614   7.965416   8.986386   7.415427
    29  O    8.550204   6.567174   6.892374   7.435913   6.101121
    30  C    6.165929   4.054111   4.578153   5.454094   4.011452
    31  C    6.115079   4.078934   4.494605   5.527349   4.038331
    32  C    8.580236   6.534087   6.957681   7.957858   6.369836
    33  C    8.547711   6.482879   7.051585   7.950697   6.445147
    34  H    9.438322   7.343134   7.805409   8.657440   7.099234
    35  H    8.829303   6.861840   7.622451   8.517508   7.131825
    36  C    7.349431   5.277028   5.855865   6.668222   5.245484
    37  C    7.840938   5.874223   6.479383   7.114157   5.853262
    38  H    7.132057   5.292083   5.987623   6.513892   5.460736
    39  H    8.627007   6.719646   7.449282   8.096099   6.882709
                   21         22         23         24         25
    21  H    0.000000
    22  H    5.022697   0.000000
    23  H    5.742441   1.747810   0.000000
    24  C    5.156488   2.176447   2.175964   0.000000
    25  H    5.591662   3.067103   2.430719   1.099711   0.000000
    26  H    6.070741   2.424157   2.573430   1.097307   1.763711
    27  H    4.069354   2.700929   3.790026   2.158814   3.066008
    28  H    4.907337   3.864560   4.321015   2.180460   2.524539
    29  O    0.970202   4.950502   5.472842   5.235806   5.593223
    30  C    3.655768   2.134635   2.143164   2.540833   2.917334
    31  C    4.837539   1.100997   1.098134   1.535797   2.168239
    32  C    4.204231   2.904937   3.466031   1.531648   2.160441
    33  C    3.058620   3.572281   3.886646   2.514435   2.744386
    34  H    2.481482   4.294634   4.872382   3.461312   3.790580
    35  H    3.726681   4.364936   4.298437   2.902245   2.702549
    36  C    2.654211   3.146317   3.305409   2.890791   3.139608
    37  C    1.978831   4.489613   4.599290   4.390912   4.521052
    38  H    2.830192   4.787421   4.639240   4.899872   4.938197
    39  H    2.358726   5.287712   5.272844   4.770710   4.722829
                   26         27         28         29         30
    26  H    0.000000
    27  H    2.522764   0.000000
    28  H    2.505092   1.764150   0.000000
    29  O    6.208207   4.499299   5.345993   0.000000
    30  C    3.470289   3.117674   3.921590   3.332203   0.000000
    31  C    2.167945   2.743726   3.480934   4.694569   1.512244
    32  C    2.180560   1.099554   1.097174   4.533358   2.869718
    33  C    3.477506   2.164048   2.169894   3.318760   2.501920
    34  H    4.314630   2.421084   2.566690   3.028796   3.293547
    35  H    3.862347   3.062594   2.421994   3.908281   3.131237
    36  C    3.942351   2.933919   3.491077   2.471108   1.347990
    37  C    5.451954   4.206805   4.719237   1.437952   2.527618
    38  H    5.959535   5.036750   5.574889   2.012877   2.708888
    39  H    5.848685   4.605756   4.748023   2.084177   3.344947
                   31         32         33         34         35
    31  C    0.000000
    32  C    2.518405   0.000000
    33  C    2.976326   1.533310   0.000000
    34  H    3.889116   2.168638   1.101246   0.000000
    35  H    3.576737   2.172281   1.102534   1.749295   0.000000
    36  C    2.523452   2.561780   1.522546   2.153990   2.144640
    37  C    3.939039   3.911528   2.557933   2.684775   2.895139
    38  H    4.200547   4.710290   3.455711   3.741695   3.686524
    39  H    4.623122   4.147183   2.633629   2.624551   2.594054
                   36         37         38         39
    36  C    0.000000
    37  C    1.513324   0.000000
    38  H    2.160791   1.090711   0.000000
    39  H    2.144865   1.101375   1.777429   0.000000
 Stoichiometry    C14H22O2Se
 Framework group  C1[X(C14H22O2Se)]
 Deg. of freedom   111
 Full point group                 C1      NOp   1
 Largest Abelian subgroup         C1      NOp   1
 Largest concise Abelian subgroup C1      NOp   1
                         Standard orientation:                         
 ---------------------------------------------------------------------
 Center     Atomic     Atomic              Coordinates (Angstroms)
 Number     Number      Type              X           Y           Z
 ---------------------------------------------------------------------
    1         34             0       -0.101100   -1.150920   -0.550060
    2          8             0        3.387008    0.785287   -2.475203
    3          1             0        2.742266    1.510171   -2.450220
    4          6             0        1.444640   -0.330621    0.312617
    5          6             0        1.266934   -0.094612    1.796714
    6          1             0        0.316572    0.428109    1.970251
    7          1             0        1.151520   -1.070446    2.292775
    8          6             0        2.430693    0.683191    2.428217
    9          1             0        2.368624    0.615749    3.521787
   10          1             0        2.347338    1.749280    2.170629
   11          6             0        3.769387    0.144086    1.916149
   12          1             0        3.853437   -0.920794    2.178155
   13          1             0        4.609915    0.656963    2.400345
   14          6             0        3.863165    0.308115    0.394486
   15          1             0        4.078572    1.356119    0.141493
   16          1             0        4.716353   -0.260613   -0.001424
   17          6             0        2.606392   -0.132396   -0.344089
   18          6             0        2.799521   -0.355051   -1.827333
   19          1             0        3.519375   -1.164339   -1.997770
   20          1             0        1.855817   -0.630488   -2.308576
   21          1             0       -4.393254   -1.900314   -0.438502
   22          1             0       -1.035408    1.595676   -1.753954
   23          1             0       -0.047196    1.851585   -0.335227
   24          6             0       -2.050123    2.684989   -0.166292
   25          1             0       -1.860810    2.903418    0.894752
   26          1             0       -1.878959    3.618234   -0.717509
   27          1             0       -3.683181    1.990602   -1.395693
   28          1             0       -4.205688    2.986960   -0.036840
   29          8             0       -3.580891   -2.321800   -0.116466
   30          6             0       -1.428436    0.221387   -0.168544
   31          6             0       -1.069576    1.608061   -0.653557
   32          6             0       -3.495107    2.205529   -0.333877
   33          6             0       -3.732565    0.936838    0.493816
   34          1             0       -4.690781    0.478047    0.203859
   35          1             0       -3.850632    1.199220    1.558145
   36          6             0       -2.621803   -0.097251    0.371290
   37          6             0       -2.979378   -1.477049    0.879668
   38          1             0       -2.089813   -2.019915    1.201572
   39          1             0       -3.658069   -1.381152    1.741764
 ---------------------------------------------------------------------
 Rotational constants (GHZ):      0.5654858      0.2243326      0.2163879
 Leave Link  202 at Thu Oct 17 16:00:53 2013, MaxMem=   78643200 cpu:       0.1
 (Enter /share/apps/g03/l301.exe)
 Standard basis: 6-31+G(d) (6D, 7F)
 There are   382 symmetry adapted basis functions of A   symmetry.
 Integral buffers will be    131072 words long.
 Raffenetti 2 integral format.
 Two-electron integral symmetry is turned on.
   382 basis functions,   687 primitive gaussians,   382 cartesian basis functions
    78 alpha electrons       78 beta electrons
       nuclear repulsion energy      1716.9942425062 Hartrees.
 IExCor= 402 DFT=T Ex=B+HF Corr=LYP ExCW=0 ScaHFX=  0.200000
 ScaDFX=  0.800000  0.720000  1.000000  0.810000
 IRadAn=      0 IRanWt=     -1 IRanGd=            0 ICorTp=0
 NAtoms=   39 NActive=   39 NUniq=   39 SFac= 1.00D+00 NAtFMM=   60 Big=F
 Leave Link  301 at Thu Oct 17 16:00:54 2013, MaxMem=   78643200 cpu:       0.1
 (Enter /share/apps/g03/l302.exe)
 NPDir=0 NMtPBC=     1 NCelOv=     1 NCel=       1 NClECP=     1 NCelD=      1
         NCelK=      1 NCelE2=     1 NClLst=     1 CellRange=     0.0.
 One-electron integrals computed using PRISM.
 NBasis=   382 RedAO= T  NBF=   382
 NBsUse=   382 1.00D-06 NBFU=   382
 Precomputing XC quadrature grid using
 IXCGrd= 2 IRadAn=           0 IRanWt=          -1 IRanGd=           0.
 NRdTot=    2528 NPtTot=      325906 NUsed=      343759 NTot=      343791
 NSgBfM=   379   379   380   380.
 Leave Link  302 at Thu Oct 17 16:01:00 2013, MaxMem=   78643200 cpu:       4.2
 (Enter /share/apps/g03/l303.exe)
 DipDrv:  MaxL=1.
 Leave Link  303 at Thu Oct 17 16:01:01 2013, MaxMem=   78643200 cpu:       0.1
 (Enter /share/apps/g03/l401.exe)
 Harris functional with IExCor=  402 diagonalized for initial guess.
 ExpMin= 3.00D-02 ExpMax= 5.61D+05 ExpMxC= 5.42D+03 IAcc=3 IRadAn=         5 AccDes= 0.00D+00
 HarFok:  IExCor= 402 AccDes= 0.00D+00 IRadAn=         5 IDoV=1
 ScaDFX=  1.000000  1.000000  1.000000  1.000000
 Harris En= -3096.87493303969    
 Initial guess orbital symmetries:
       Occupied  (A) (A) (A) (A) (A) (A) (A) (A) (A) (A) (A) (A)
                 (A) (A) (A) (A) (A) (A) (A) (A) (A) (A) (A) (A)
                 (A) (A) (A) (A) (A) (A) (A) (A) (A) (A) (A) (A)
                 (A) (A) (A) (A) (A) (A) (A) (A) (A) (A) (A) (A)
                 (A) (A) (A) (A) (A) (A) (A) (A) (A) (A) (A) (A)
                 (A) (A) (A) (A) (A) (A) (A) (A) (A) (A) (A) (A)
                 (A) (A) (A) (A) (A) (A)
       Virtual   (A) (A) (A) (A) (A) (A) (A) (A) (A) (A) (A) (A)
                 (A) (A) (A) (A) (A) (A) (A) (A) (A) (A) (A) (A)
                 (A) (A) (A) (A) (A) (A) (A) (A) (A) (A) (A) (A)
                 (A) (A) (A) (A) (A) (A) (A) (A) (A) (A) (A) (A)
                 (A) (A) (A) (A) (A) (A) (A) (A) (A) (A) (A) (A)
                 (A) (A) (A) (A) (A) (A) (A) (A) (A) (A) (A) (A)
                 (A) (A) (A) (A) (A) (A) (A) (A) (A) (A) (A) (A)
                 (A) (A) (A) (A) (A) (A) (A) (A) (A) (A) (A) (A)
                 (A) (A) (A) (A) (A) (A) (A) (A) (A) (A) (A) (A)
                 (A) (A) (A) (A) (A) (A) (A) (A) (A) (A) (A) (A)
                 (A) (A) (A) (A) (A) (A) (A) (A) (A) (A) (A) (A)
                 (A) (A) (A) (A) (A) (A) (A) (A) (A) (A) (A) (A)
                 (A) (A) (A) (A) (A) (A) (A) (A) (A) (A) (A) (A)
                 (A) (A) (A) (A) (A) (A) (A) (A) (A) (A) (A) (A)
                 (A) (A) (A) (A) (A) (A) (A) (A) (A) (A) (A) (A)
                 (A) (A) (A) (A) (A) (A) (A) (A) (A) (A) (A) (A)
                 (A) (A) (A) (A) (A) (A) (A) (A) (A) (A) (A) (A)
                 (A) (A) (A) (A) (A) (A) (A) (A) (A) (A) (A) (A)
                 (A) (A) (A) (A) (A) (A) (A) (A) (A) (A) (A) (A)
                 (A) (A) (A) (A) (A) (A) (A) (A) (A) (A) (A) (A)
                 (A) (A) (A) (A) (A) (A) (A) (A) (A) (A) (A) (A)
                 (A) (A) (A) (A) (A) (A) (A) (A) (A) (A) (A) (A)
                 (A) (A) (A) (A) (A) (A) (A) (A) (A) (A) (A) (A)
                 (A) (A) (A) (A) (A) (A) (A) (A) (A) (A) (A) (A)
                 (A) (A) (A) (A) (A) (A) (A) (A) (A) (A) (A) (A)
                 (A) (A) (A) (A)
 The electronic state of the initial guess is 1-A.
 Leave Link  401 at Thu Oct 17 16:02:21 2013, MaxMem=   78643200 cpu:      79.0
 (Enter /share/apps/g03/l502.exe)
 Closed shell SCF:
 Requested convergence on RMS density matrix=1.00D-04 within 128 cycles.
 Requested convergence on MAX density matrix=1.00D-02.
 Requested convergence on             energy=1.00D-02.
 No special actions if energy rises.
 Using DIIS extrapolation, IDIIS=  1040.
 Integral symmetry usage will be decided dynamically.
       343758 words used for storage of precomputed grid.
 IEnd=    876208 IEndB=    876208 NGot=  78643200 MDV=  77929939
 LenX=  77929939
 Fock matrices will be formed incrementally for  20 cycles.

 Cycle   1  Pass 1  IDiag  1:
 Petite list used in FoFDir.
 MinBra= 0 MaxBra= 2 Meth= 1.
 IRaf=       0 NMat=   1 IRICut=       1 DoRegI=T DoRafI=F ISym2E= 1 JSym2E=1.
 E= -3095.91097829002    
 DIIS: error= 2.78D-02 at cycle   1 NSaved=   1.
 NSaved= 1 IEnMin= 1 EnMin= -3095.91097829002     IErMin= 1 ErrMin= 2.78D-02
 ErrMax= 2.78D-02 EMaxC= 1.00D-01 BMatC= 6.59D-01 BMatP= 6.59D-01
 IDIUse=3 WtCom= 7.22D-01 WtEn= 2.78D-01
 Coeff-Com:  0.100D+01
 Coeff-En:   0.100D+01
 Coeff:      0.100D+01
 Gap=     0.353 Goal=   None    Shift=    0.000
 GapD=    0.353 DampG=1.000 DampE=0.500 DampFc=0.5000 IDamp=-1.
 Damping current iteration by 5.00D-01
 RMSDP=2.15D-01 MaxDP=2.72D+01              OVMax= 2.14D-01

 Cycle   2  Pass 1  IDiag  1:
 RMSU=  7.82D-02    CP:  1.98D+00
 E= -3096.12843455353     Delta-E=       -0.217456263508 Rises=F Damp=T
 DIIS: error= 5.88D-03 at cycle   2 NSaved=   2.
 NSaved= 2 IEnMin= 2 EnMin= -3096.12843455353     IErMin= 2 ErrMin= 5.88D-03
 ErrMax= 5.88D-03 EMaxC= 1.00D-01 BMatC= 5.81D-02 BMatP= 6.59D-01
 IDIUse=3 WtCom= 9.41D-01 WtEn= 5.88D-02
 Coeff-Com:  0.167D+00 0.833D+00
 Coeff-En:   0.304D+00 0.696D+00
 Coeff:      0.175D+00 0.825D+00
 Gap=     0.250 Goal=   None    Shift=    0.000
 RMSDP=8.55D-02 MaxDP=1.11D+01 DE=-2.17D-01 OVMax= 1.92D-01

 Cycle   3  Pass 1  IDiag  1:
 RMSU=  1.92D-02    CP:  1.22D+00  2.26D-01
 E= -3096.57622293470     Delta-E=       -0.447788381172 Rises=F Damp=F
 DIIS: error= 3.18D-03 at cycle   3 NSaved=   3.
 NSaved= 3 IEnMin= 3 EnMin= -3096.57622293470     IErMin= 3 ErrMin= 3.18D-03
 ErrMax= 3.18D-03 EMaxC= 1.00D-01 BMatC= 1.51D-02 BMatP= 5.81D-02
 IDIUse=3 WtCom= 9.68D-01 WtEn= 3.18D-02
 Coeff-Com:  0.149D-01 0.329D+00 0.656D+00
 Coeff-En:   0.000D+00 0.000D+00 0.100D+01
 Coeff:      0.145D-01 0.318D+00 0.667D+00
 Gap=     0.200 Goal=   None    Shift=    0.000
 RMSDP=6.59D-03 MaxDP=6.13D-01 DE=-4.48D-01 OVMax= 4.48D-02

 Cycle   4  Pass 1  IDiag  1:
 RMSU=  5.76D-03    CP:  1.20D+00  2.25D-01  8.46D-01
 E= -3096.58957167733     Delta-E=       -0.013348742624 Rises=F Damp=F
 DIIS: error= 1.45D-03 at cycle   4 NSaved=   4.
 NSaved= 4 IEnMin= 4 EnMin= -3096.58957167733     IErMin= 4 ErrMin= 1.45D-03
 ErrMax= 1.45D-03 EMaxC= 1.00D-01 BMatC= 2.18D-03 BMatP= 1.51D-02
 IDIUse=3 WtCom= 9.86D-01 WtEn= 1.45D-02
 Coeff-Com: -0.671D-02 0.908D-01 0.319D+00 0.597D+00
 Coeff-En:   0.000D+00 0.000D+00 0.177D-01 0.982D+00
 Coeff:     -0.662D-02 0.895D-01 0.315D+00 0.602D+00
 Gap=     0.192 Goal=   None    Shift=    0.000
 RMSDP=1.97D-03 MaxDP=1.98D-01 DE=-1.33D-02 OVMax= 1.24D-02

 Cycle   5  Pass 1  IDiag  1:
 RMSU=  1.40D-03    CP:  1.20D+00  2.27D-01  8.74D-01  7.88D-01
 E= -3096.59146415983     Delta-E=       -0.001892482503 Rises=F Damp=F
 DIIS: error= 4.31D-04 at cycle   5 NSaved=   5.
 NSaved= 5 IEnMin= 5 EnMin= -3096.59146415983     IErMin= 5 ErrMin= 4.31D-04
 ErrMax= 4.31D-04 EMaxC= 1.00D-01 BMatC= 2.50D-04 BMatP= 2.18D-03
 IDIUse=3 WtCom= 9.96D-01 WtEn= 4.31D-03
 Coeff-Com: -0.516D-02 0.142D-01 0.922D-01 0.302D+00 0.597D+00
 Coeff-En:   0.000D+00 0.000D+00 0.000D+00 0.486D-02 0.995D+00
 Coeff:     -0.513D-02 0.141D-01 0.918D-01 0.301D+00 0.599D+00
 Gap=     0.192 Goal=   None    Shift=    0.000
 RMSDP=6.18D-04 MaxDP=7.22D-02 DE=-1.89D-03 OVMax= 6.47D-03

 Cycle   6  Pass 1  IDiag  1:
 RMSU=  3.68D-04    CP:  1.20D+00  2.29D-01  8.91D-01  7.67D-01  8.04D-01
 E= -3096.59163073338     Delta-E=       -0.000166573551 Rises=F Damp=F
 DIIS: error= 2.42D-04 at cycle   6 NSaved=   6.
 NSaved= 6 IEnMin= 6 EnMin= -3096.59163073338     IErMin= 6 ErrMin= 2.42D-04
 ErrMax= 2.42D-04 EMaxC= 1.00D-01 BMatC= 6.66D-05 BMatP= 2.50D-04
 IDIUse=3 WtCom= 9.98D-01 WtEn= 2.42D-03
 Coeff-Com: -0.278D-02 0.117D-02 0.329D-01 0.146D+00 0.398D+00 0.425D+00
 Coeff-En:   0.000D+00 0.000D+00 0.000D+00 0.000D+00 0.217D+00 0.783D+00
 Coeff:     -0.278D-02 0.117D-02 0.328D-01 0.145D+00 0.397D+00 0.426D+00
 Gap=     0.192 Goal=   None    Shift=    0.000
 RMSDP=2.08D-04 MaxDP=1.45D-02 DE=-1.67D-04 OVMax= 2.82D-03

 Cycle   7  Pass 1  IDiag  1:
 RMSU=  1.22D-04    CP:  1.20D+00  2.28D-01  8.88D-01  7.75D-01  8.27D-01
                    CP:  6.12D-01
 E= -3096.59169457430     Delta-E=       -0.000063840916 Rises=F Damp=F
 DIIS: error= 4.06D-05 at cycle   7 NSaved=   7.
 NSaved= 7 IEnMin= 7 EnMin= -3096.59169457430     IErMin= 7 ErrMin= 4.06D-05
 ErrMax= 4.06D-05 EMaxC= 1.00D-01 BMatC= 1.87D-06 BMatP= 6.66D-05
 IDIUse=1 WtCom= 1.00D+00 WtEn= 0.00D+00
 Coeff-Com: -0.883D-03-0.574D-03 0.954D-02 0.487D-01 0.152D+00 0.211D+00
 Coeff-Com:  0.580D+00
 Coeff:     -0.883D-03-0.574D-03 0.954D-02 0.487D-01 0.152D+00 0.211D+00
 Coeff:      0.580D+00
 Gap=     0.192 Goal=   None    Shift=    0.000
 RMSDP=7.37D-05 MaxDP=1.03D-02 DE=-6.38D-05 OVMax= 5.73D-04

 Cycle   8  Pass 1  IDiag  1:
 RMSU=  4.18D-05    CP:  1.20D+00  2.28D-01  8.86D-01  7.76D-01  8.22D-01
                    CP:  6.14D-01  8.12D-01
 E= -3096.59169616393     Delta-E=       -0.000001589629 Rises=F Damp=F
 DIIS: error= 1.55D-05 at cycle   8 NSaved=   8.
 NSaved= 8 IEnMin= 8 EnMin= -3096.59169616393     IErMin= 8 ErrMin= 1.55D-05
 ErrMax= 1.55D-05 EMaxC= 1.00D-01 BMatC= 3.79D-07 BMatP= 1.87D-06
 IDIUse=1 WtCom= 1.00D+00 WtEn= 0.00D+00
 Coeff-Com: -0.454D-04-0.580D-03 0.557D-03 0.567D-02 0.285D-01 0.567D-01
 Coeff-Com:  0.348D+00 0.561D+00
 Coeff:     -0.454D-04-0.580D-03 0.557D-03 0.567D-02 0.285D-01 0.567D-01
 Coeff:      0.348D+00 0.561D+00
 Gap=     0.192 Goal=   None    Shift=    0.000
 RMSDP=2.81D-05 MaxDP=4.14D-03 DE=-1.59D-06 OVMax= 1.77D-04

 SCF Done:  E(RB+HF-LYP) =  -3096.59169616     A.U. after    8 cycles
             Convg  =    0.2807D-04             -V/T =  2.0057
             S**2   =   0.0000
 KE= 3.079140956485D+03 PE=-1.078127171288D+04 EE= 2.888544817722D+03
 Leave Link  502 at Thu Oct 17 16:29:50 2013, MaxMem=   78643200 cpu:    1641.3
 (Enter /share/apps/g03/l601.exe)
 Copying SCF densities to generalized density rwf, ISCF=0 IROHF=0.

 **********************************************************************

            Population analysis using the SCF density.

 **********************************************************************

 Orbital symmetries:
       Occupied  (A) (A) (A) (A) (A) (A) (A) (A) (A) (A) (A) (A)
                 (A) (A) (A) (A) (A) (A) (A) (A) (A) (A) (A) (A)
                 (A) (A) (A) (A) (A) (A) (A) (A) (A) (A) (A) (A)
                 (A) (A) (A) (A) (A) (A) (A) (A) (A) (A) (A) (A)
                 (A) (A) (A) (A) (A) (A) (A) (A) (A) (A) (A) (A)
                 (A) (A) (A) (A) (A) (A) (A) (A) (A) (A) (A) (A)
                 (A) (A) (A) (A) (A) (A)
       Virtual   (A) (A) (A) (A) (A) (A) (A) (A) (A) (A) (A) (A)
                 (A) (A) (A) (A) (A) (A) (A) (A) (A) (A) (A) (A)
                 (A) (A) (A) (A) (A) (A) (A) (A) (A) (A) (A) (A)
                 (A) (A) (A) (A) (A) (A) (A) (A) (A) (A) (A) (A)
                 (A) (A) (A) (A) (A) (A) (A) (A) (A) (A) (A) (A)
                 (A) (A) (A) (A) (A) (A) (A) (A) (A) (A) (A) (A)
                 (A) (A) (A) (A) (A) (A) (A) (A) (A) (A) (A) (A)
                 (A) (A) (A) (A) (A) (A) (A) (A) (A) (A) (A) (A)
                 (A) (A) (A) (A) (A) (A) (A) (A) (A) (A) (A) (A)
                 (A) (A) (A) (A) (A) (A) (A) (A) (A) (A) (A) (A)
                 (A) (A) (A) (A) (A) (A) (A) (A) (A) (A) (A) (A)
                 (A) (A) (A) (A) (A) (A) (A) (A) (A) (A) (A) (A)
                 (A) (A) (A) (A) (A) (A) (A) (A) (A) (A) (A) (A)
                 (A) (A) (A) (A) (A) (A) (A) (A) (A) (A) (A) (A)
                 (A) (A) (A) (A) (A) (A) (A) (A) (A) (A) (A) (A)
                 (A) (A) (A) (A) (A) (A) (A) (A) (A) (A) (A) (A)
                 (A) (A) (A) (A) (A) (A) (A) (A) (A) (A) (A) (A)
                 (A) (A) (A) (A) (A) (A) (A) (A) (A) (A) (A) (A)
                 (A) (A) (A) (A) (A) (A) (A) (A) (A) (A) (A) (A)
                 (A) (A) (A) (A) (A) (A) (A) (A) (A) (A) (A) (A)
                 (A) (A) (A) (A) (A) (A) (A) (A) (A) (A) (A) (A)
                 (A) (A) (A) (A) (A) (A) (A) (A) (A) (A) (A) (A)
                 (A) (A) (A) (A) (A) (A) (A) (A) (A) (A) (A) (A)
                 (A) (A) (A) (A) (A) (A) (A) (A) (A) (A) (A) (A)
                 (A) (A) (A) (A) (A) (A) (A) (A) (A) (A) (A) (A)
                 (A) (A) (A) (A)
 The electronic state is 1-A.
     Natural Orbital Coefficients
                           1         2         3         4         5
     EIGENVALUES --     2.00000   2.00000   2.00000   2.00000   2.00000
   1 1   Se 1S          0.06938  -0.04206   0.05201  -0.06353   0.01859
   2        2S         -0.30888   0.13172  -0.37866   0.23999  -0.07135
   3        3S          0.19866  -0.07989   0.29262  -0.19313   0.04957
   4        4S          0.30463  -0.12779   0.46226  -0.29946   0.07888
   5        5S          0.02019   0.01957  -0.08088   0.00885  -0.01635
   6        6S          0.14560  -0.04909   0.13334  -0.10265   0.02436
   7        7PX         0.25226  -0.18660   0.36664   0.04137   0.13870
   8        7PY        -0.33346  -0.23759   0.26573   0.83530   0.15529
   9        7PZ         0.82157   0.03487  -0.27832   0.39594  -0.03125
  10        8PX         0.06101   0.00714  -0.00555  -0.11085   0.00588
  11        8PY         0.07034  -0.02194   0.11255  -0.07252  -0.06466
  12        8PZ         0.06921  -0.04079   0.03275   0.04433  -0.02809
  13        9PX         0.00576  -0.00507   0.01790  -0.00155   0.00034
  14        9PY        -0.00927   0.01983  -0.05774   0.00720  -0.02032
  15        9PZ        -0.06489   0.02524  -0.06790   0.01141  -0.02810
  16       10PX         0.01376  -0.01247   0.03104   0.00247   0.00732
  17       10PY        -0.00696  -0.00313  -0.00919   0.02781  -0.00250
  18       10PZ        -0.01325   0.01897  -0.05526   0.01613  -0.02174
  19       11XX        -0.14233   0.13243  -0.20301   0.03106  -0.06472
  20       11YY        -0.11405   0.01938  -0.11498   0.07433  -0.05865
  21       11ZZ        -0.23737   0.05502  -0.32025   0.29207   0.00710
  22       11XY         0.01564  -0.03808   0.04511  -0.03053   0.00206
  23       11XZ        -0.01945  -0.01316   0.00750   0.00154   0.03254
  24       11YZ        -0.01582  -0.02287   0.00705   0.00476   0.01439
  25       12S          0.02527  -0.00421   0.00728   0.01019   0.00692
  26       12PX         0.00814  -0.00614   0.00940  -0.00144   0.00188
  27       12PY        -0.00023  -0.00134  -0.00385   0.01300   0.00256
  28       12PZ        -0.00014   0.00395  -0.01125   0.00734  -0.00235
  29       13XX        -0.06523   0.03060  -0.09015   0.04721  -0.01822
  30       13YY        -0.06396   0.02842  -0.08768   0.04919  -0.01792
  31       13ZZ        -0.06421   0.02563  -0.08245   0.05225  -0.01272
  32       13XY        -0.00008  -0.00223   0.00411   0.00029  -0.00016
  33       13XZ        -0.00208   0.00004  -0.00105   0.00059   0.00052
  34       13YZ        -0.00376   0.00155  -0.00658   0.00278  -0.00138
  35 2   O  1S         -0.01735  -0.02498   0.20646   0.06618  -0.93158
  36        2S          0.03523  -0.03667   0.08666   0.00410  -0.03348
  37        2PX         0.00869  -0.00682   0.01956  -0.00195  -0.00683
  38        2PY        -0.02426   0.02164  -0.08693   0.03429  -0.00840
  39        2PZ        -0.05496   0.06378  -0.15495   0.05597  -0.03963
  40        3S          0.04750  -0.04652   0.10937  -0.00282  -0.02180
  41        3PX         0.00283  -0.00185   0.00509   0.00187  -0.00756
  42        3PY        -0.01576   0.01383  -0.05175   0.02001  -0.00663
  43        3PZ        -0.03671   0.04273  -0.10535   0.03887  -0.02628
  44        4S          0.00439  -0.00197   0.00598   0.00194   0.01345
  45        4PX        -0.00291   0.00328  -0.00868   0.00167  -0.00398
  46        4PY        -0.00247   0.00181  -0.00667   0.00379  -0.00373
  47        4PZ        -0.00756   0.00830  -0.02080   0.00911  -0.00347
  48        5XX        -0.00036   0.00046  -0.00285  -0.00044   0.00887
  49        5YY         0.00088  -0.00086   0.00041  -0.00050   0.00811
  50        5ZZ        -0.00174   0.00230  -0.00645   0.00049   0.00727
  51        5XY         0.00038  -0.00019   0.00221  -0.00137   0.00023
  52        5XZ         0.00268  -0.00296   0.00747  -0.00264   0.00169
  53        5YZ        -0.00080   0.00090  -0.00279   0.00089  -0.00021
  54 3   H  1S         -0.00661   0.00445  -0.02783   0.01617  -0.00354
  55        2S         -0.01053   0.00934  -0.02901   0.00629   0.00018
  56 4   C  1S         -0.00519  -0.01940   0.00550  -0.03901  -0.04804
  57        2S         -0.01911   0.01440  -0.03682   0.01536  -0.00931
  58        2PX         0.02292  -0.01458   0.05070  -0.02174   0.01251
  59        2PY        -0.01240   0.01359  -0.03097   0.00602  -0.00847
  60        2PZ         0.00578   0.00211   0.00982  -0.01033   0.01346
  61        3S         -0.01786   0.01570  -0.03880   0.02154  -0.01000
  62        3PX         0.00663  -0.00808   0.02955  -0.01772   0.00746
  63        3PY        -0.00754   0.00693  -0.01546  -0.00096  -0.00632
  64        3PZ         0.00124   0.00493  -0.00617  -0.00333  -0.00189
  65        4S          0.37819  -0.37297   0.84254  -0.22105   0.17642
  66        4PX         0.33132  -0.15734   0.36341  -0.08010   0.08592
  67        4PY         0.07458  -0.04570   0.12809  -0.06336   0.02955
  68        4PZ        -0.10008   0.06357  -0.08612  -0.14400  -0.03651
  69        5XX        -0.00037   0.00019  -0.00108   0.00194  -0.00007
  70        5YY         0.00018  -0.00019   0.00074  -0.00021   0.00043
  71        5ZZ         0.00141  -0.00044   0.00165  -0.00059   0.00133
  72        5XY        -0.00137   0.00119  -0.00417   0.00233  -0.00123
  73        5XZ        -0.00016   0.00068  -0.00298   0.00212  -0.00077
  74        5YZ         0.00072  -0.00025   0.00057   0.00039   0.00065
  75 5   C  1S         -0.01142  -0.00434   0.01976   0.01028  -0.03195
  76        2S          0.00463   0.00269   0.00259   0.00047   0.00187
  77        2PX        -0.01528   0.01741  -0.05844   0.01218  -0.01810
  78        2PY        -0.00854   0.00985  -0.02359   0.00720  -0.00119
  79        2PZ         0.00334  -0.00564   0.00299   0.00396  -0.01367
  80        3S          0.00916  -0.00307   0.02064  -0.00653   0.01253
  81        3PX        -0.00021   0.00582  -0.02111   0.00882  -0.00608
  82        3PY        -0.00092   0.00465  -0.01063   0.00708  -0.00047
  83        3PZ         0.00176   0.00054  -0.00470   0.00561  -0.00940
  84        4S         -0.00003   0.04812  -0.23005   0.31170  -0.04422
  85        4PX        -0.09506   0.04675  -0.13479   0.06816  -0.03393
  86        4PY        -0.06839   0.03114  -0.08904   0.03648  -0.02294
  87        4PZ        -0.09514   0.02827  -0.06959  -0.00462  -0.02136
  88        5XX         0.00064  -0.00056   0.00147  -0.00028   0.00128
  89        5YY         0.00096  -0.00092   0.00125  -0.00023   0.00014
  90        5ZZ        -0.00118   0.00112  -0.00319   0.00136  -0.00051
  91        5XY        -0.00114   0.00066  -0.00323   0.00105  -0.00103
  92        5XZ        -0.00157   0.00089  -0.00318   0.00115  -0.00119
  93        5YZ        -0.00053   0.00036  -0.00114   0.00052  -0.00002
  94 6   H  1S          0.01034  -0.00820   0.03337  -0.00653   0.01275
  95        2S          0.01439  -0.01125   0.03631  -0.00784   0.01369
  96 7   H  1S          0.00755  -0.00698   0.01645  -0.00368  -0.00160
  97        2S          0.00594  -0.00595   0.00822   0.00089  -0.00245
  98 8   C  1S          0.01291  -0.00373  -0.01448   0.01639  -0.00323
  99        2S         -0.00813  -0.00405  -0.01842   0.01212   0.00200
 100        2PX         0.00715  -0.01839   0.05658  -0.02195   0.02992
 101        2PY         0.00690  -0.01327   0.01710  -0.00294   0.00736
 102        2PZ         0.00146   0.00328  -0.00836   0.01651  -0.01705
 103        3S         -0.01856   0.00083  -0.02924   0.00825  -0.00373
 104        3PX         0.00602  -0.00850   0.02686  -0.00866   0.01385
 105        3PY         0.00621  -0.00762   0.01192  -0.00072   0.00538
 106        3PZ         0.00224   0.00014   0.00098   0.00532  -0.00553
 107        4S          0.18937  -0.10025   0.29213  -0.15911   0.08054
 108        4PX        -0.04301   0.01769  -0.05527   0.02757  -0.01310
 109        4PY        -0.02731   0.01325  -0.04084   0.02187  -0.01134
 110        4PZ        -0.00715   0.00842  -0.02425   0.01778  -0.00865
 111        5XX         0.00002   0.00012   0.00158  -0.00128   0.00060
 112        5YY         0.00059  -0.00078   0.00116  -0.00052   0.00034
 113        5ZZ        -0.00009   0.00064  -0.00122   0.00094  -0.00086
 114        5XY        -0.00007   0.00055  -0.00138   0.00042  -0.00085
 115        5XZ        -0.00021   0.00075  -0.00154   0.00036  -0.00062
 116        5YZ        -0.00004   0.00040  -0.00036  -0.00026   0.00002
 117 9   H  1S         -0.00278   0.00261  -0.01550   0.01546  -0.01108
 118        2S         -0.00030   0.00387  -0.01141   0.01127  -0.00857
 119 10  H  1S          0.00109  -0.00970   0.00354   0.00048   0.00573
 120        2S          0.00099  -0.00567   0.00274   0.00040   0.00159
 121 11  C  1S          0.00077   0.03233  -0.01627   0.00481   0.02028
 122        2S         -0.00937  -0.00057   0.00244  -0.00989   0.00697
 123        2PX        -0.00714   0.01496  -0.03690   0.01071  -0.02688
 124        2PY        -0.00079  -0.00472   0.01294  -0.00748   0.01238
 125        2PZ        -0.00956   0.00358  -0.00022   0.00148  -0.00004
 126        3S         -0.00754  -0.00165   0.00525  -0.00980   0.00506
 127        3PX        -0.00609   0.00787  -0.02229   0.00536  -0.01357
 128        3PY         0.00060  -0.00285   0.00862  -0.00529   0.00587
 129        3PZ        -0.00285   0.00078   0.00196   0.00104   0.00070
 130        4S         -0.05536   0.04153  -0.06639   0.01812  -0.02136
 131        4PX         0.01061  -0.00459   0.01139  -0.00642   0.00221
 132        4PY         0.00656  -0.00152   0.00819  -0.00539   0.00244
 133        4PZ         0.01070  -0.00756   0.01240  -0.00271   0.00413
 134        5XX        -0.00065   0.00010  -0.00087   0.00008  -0.00017
 135        5YY        -0.00002  -0.00036   0.00013   0.00017  -0.00047
 136        5ZZ         0.00077  -0.00044   0.00035   0.00035  -0.00051
 137        5XY        -0.00041   0.00080  -0.00141   0.00028  -0.00098
 138        5XZ        -0.00092   0.00084  -0.00173   0.00041  -0.00070
 139        5YZ        -0.00015   0.00001   0.00032  -0.00033   0.00002
 140 12  H  1S         -0.00381   0.00202  -0.00659   0.00183  -0.00558
 141        2S          0.00034  -0.00067  -0.00104   0.00145  -0.00284
 142 13  H  1S         -0.01098   0.00797  -0.01700   0.00110  -0.00884
 143        2S         -0.00968   0.00963  -0.02063   0.00606  -0.01000
 144 14  C  1S         -0.01783  -0.00321  -0.02517  -0.01052  -0.01506
 145        2S          0.01028  -0.00591   0.00296   0.00394  -0.00233
 146        2PX         0.01831  -0.01098   0.02714  -0.01808   0.00473
 147        2PY        -0.00245  -0.00197  -0.00499   0.00980   0.00701
 148        2PZ         0.00177  -0.00334   0.00400  -0.00816   0.00438
 149        3S          0.01053  -0.00393   0.00128   0.00255  -0.00617
 150        3PX         0.00963  -0.00550   0.01419  -0.00680   0.00408
 151        3PY        -0.00122  -0.00148  -0.00046   0.00438   0.00454
 152        3PZ        -0.00006  -0.00166   0.00286  -0.00238   0.00284
 153        4S          0.23678  -0.09211   0.27422  -0.25266   0.07026
 154        4PX        -0.04993   0.02155  -0.06428   0.04911  -0.01584
 155        4PY        -0.01078   0.00050  -0.00437   0.01344   0.00032
 156        4PZ         0.00268  -0.01023  -0.00059   0.02205  -0.00314
 157        5XX        -0.00014   0.00047  -0.00018   0.00003  -0.00039
 158        5YY         0.00110  -0.00081   0.00198   0.00014   0.00087
 159        5ZZ        -0.00073   0.00040  -0.00074  -0.00015   0.00011
 160        5XY         0.00004  -0.00021   0.00065   0.00021   0.00047
 161        5XZ        -0.00116   0.00108  -0.00269   0.00099  -0.00114
 162        5YZ         0.00051  -0.00045   0.00155  -0.00086   0.00046
 163 15  H  1S          0.00622  -0.00529   0.00434   0.00624   0.00462
 164        2S          0.00420  -0.00506   0.00883   0.00197   0.00524
 165 16  H  1S          0.01235  -0.00572   0.01526  -0.00932  -0.00095
 166        2S          0.00442  -0.00257   0.00948  -0.00790   0.00026
 167 17  C  1S         -0.01149   0.02817  -0.04255   0.02363  -0.05278
 168        2S         -0.00816   0.00489  -0.01143   0.00492  -0.00657
 169        2PX        -0.00043   0.00117  -0.00199   0.00323   0.00006
 170        2PY        -0.02767   0.02476  -0.06647   0.02369  -0.02123
 171        2PZ         0.00410   0.00153   0.00717   0.00878  -0.00354
 172        3S          0.00262  -0.00331   0.00800  -0.00161  -0.00065
 173        3PX        -0.00047  -0.00296   0.00870   0.00223   0.00493
 174        3PY        -0.01777   0.01504  -0.04221   0.01695  -0.01305
 175        3PZ         0.00132   0.00342  -0.00770   0.01223   0.00062
 176        4S         -0.77324   0.50329  -1.14207   0.20667  -0.28100
 177        4PX         0.05968  -0.07950   0.12747   0.08837   0.02920
 178        4PY        -0.03412   0.01692  -0.07369   0.07609  -0.02142
 179        4PZ        -0.18357   0.07405  -0.20338   0.16410  -0.03281
 180        5XX        -0.00010   0.00003  -0.00058   0.00093  -0.00032
 181        5YY         0.00055  -0.00081   0.00163  -0.00034   0.00100
 182        5ZZ        -0.00024  -0.00003  -0.00007  -0.00060   0.00066
 183        5XY         0.00019  -0.00013   0.00004   0.00063   0.00011
 184        5XZ        -0.00015  -0.00006  -0.00083   0.00083  -0.00030
 185        5YZ        -0.00033  -0.00018  -0.00014   0.00013   0.00000
 186 18  C  1S          0.00521  -0.00980  -0.00535   0.00457   0.01703
 187        2S         -0.01260   0.00398  -0.01628   0.00726  -0.00911
 188        2PX         0.01273  -0.01285   0.05160  -0.01970   0.00491
 189        2PY        -0.00447   0.01191  -0.01797   0.00365  -0.00793
 190        2PZ        -0.00259   0.00075  -0.00819  -0.00971   0.00830
 191        3S         -0.01905   0.00928  -0.03091   0.01149  -0.00610
 192        3PX         0.00741  -0.00660   0.02480  -0.01131   0.00339
 193        3PY        -0.00356   0.00717  -0.01253  -0.00059  -0.00187
 194        3PZ         0.00244   0.00021  -0.00288  -0.00181   0.00526
 195        4S         -0.09071  -0.00584  -0.01954   0.10713  -0.00360
 196        4PX         0.00503   0.00203  -0.00396  -0.00371  -0.00253
 197        4PY         0.00724  -0.01019   0.02446  -0.00723   0.00313
 198        4PZ        -0.01316  -0.00369   0.00242   0.01597   0.00206
 199        5XX        -0.00026   0.00029  -0.00088   0.00085  -0.00075
 200        5YY        -0.00066   0.00100  -0.00160   0.00097  -0.00122
 201        5ZZ         0.00196  -0.00192   0.00514  -0.00233   0.00157
 202        5XY         0.00018   0.00051  -0.00062   0.00100  -0.00122
 203        5XZ        -0.00168   0.00171  -0.00521   0.00174  -0.00059
 204        5YZ        -0.00280   0.00253  -0.00753   0.00213  -0.00110
 205 19  H  1S         -0.00157  -0.00515   0.01253  -0.00300  -0.00047
 206        2S         -0.00201  -0.00048   0.00029   0.00048  -0.00050
 207 20  H  1S         -0.01118   0.00891  -0.03439   0.01929  -0.00925
 208        2S         -0.00423   0.00893  -0.02887   0.01526  -0.00774
 209 21  H  1S          0.00719  -0.00609   0.02962  -0.01061   0.00553
 210        2S         -0.00337   0.00507  -0.00319   0.00079  -0.00191
 211 22  H  1S          0.01127   0.00276   0.00231  -0.00769  -0.00716
 212        2S          0.00872  -0.00229   0.00748  -0.00229  -0.00282
 213 23  H  1S          0.01069  -0.00752   0.02985  -0.00923   0.00927
 214        2S          0.00662  -0.00825   0.02465  -0.00511   0.00809
 215 24  C  1S         -0.00746   0.04195   0.00918   0.03176  -0.06940
 216        2S          0.01076  -0.00630   0.02423  -0.01953   0.00990
 217        2PX        -0.01785   0.01398  -0.04815   0.02284  -0.01212
 218        2PY         0.00636  -0.00017   0.01468  -0.00549   0.00495
 219        2PZ         0.00405  -0.00669   0.01069  -0.00489   0.00150
 220        3S          0.01063  -0.00672   0.01340  -0.01911   0.01136
 221        3PX        -0.00889   0.00715  -0.02362   0.00938  -0.00571
 222        3PY         0.00202   0.00099   0.00566  -0.00376   0.00172
 223        3PZ         0.00303  -0.00454   0.00890  -0.00254   0.00155
 224        4S          0.01084  -0.04324   0.11768  -0.07474   0.03332
 225        4PX        -0.00302  -0.00796   0.03401  -0.01126   0.00804
 226        4PY        -0.00075   0.00450  -0.01374   0.01414  -0.00378
 227        4PZ        -0.00086   0.00616  -0.01539   0.00429  -0.00429
 228        5XX         0.00068  -0.00113   0.00179  -0.00068   0.00094
 229        5YY        -0.00071   0.00057  -0.00170   0.00019   0.00023
 230        5ZZ         0.00011  -0.00038  -0.00034  -0.00001   0.00037
 231        5XY         0.00047  -0.00021   0.00127  -0.00040   0.00031
 232        5XZ         0.00040  -0.00047   0.00144  -0.00050   0.00062
 233        5YZ         0.00007  -0.00004  -0.00051   0.00005  -0.00041
 234 25  H  1S          0.00596  -0.00512   0.01106  -0.00890   0.00438
 235        2S          0.00218  -0.00062   0.00045  -0.00085  -0.00069
 236 26  H  1S          0.00320   0.00178   0.00632  -0.00604   0.00532
 237        2S         -0.00086   0.00364   0.00068   0.00097   0.00175
 238 27  H  1S          0.01128  -0.00248   0.01924  -0.00872   0.00706
 239        2S          0.00368   0.00177   0.00282  -0.00126   0.00285
 240 28  H  1S          0.00593  -0.00751   0.01110  -0.00616   0.00161
 241        2S         -0.00242  -0.00166  -0.00828   0.00264  -0.00297
 242 29  O  1S         -0.04005  -0.88726  -0.38327  -0.13930  -0.07255
 243        2S          0.02818  -0.05866   0.06845  -0.02965   0.01606
 244        2PX        -0.02445   0.02371  -0.09698   0.02949  -0.02837
 245        2PY        -0.01047   0.02417  -0.02740   0.00136  -0.01399
 246        2PZ         0.04185  -0.03815   0.13962  -0.04567   0.04361
 247        3S          0.03460  -0.05163   0.06388  -0.02717   0.01455
 248        3PX        -0.01495   0.01543  -0.06344   0.01803  -0.01917
 249        3PY        -0.00699   0.01789  -0.02233   0.00280  -0.01034
 250        3PZ         0.02785  -0.02457   0.09172  -0.02990   0.02874
 251        4S         -0.00202   0.00857   0.00570   0.00253   0.00385
 252        4PX        -0.00421   0.00642  -0.01444   0.00336  -0.00432
 253        4PY        -0.00014   0.00128   0.00291  -0.00182   0.00081
 254        4PZ         0.00572  -0.00433   0.01940  -0.00575   0.00635
 255        5XX         0.00117   0.00628   0.00773   0.00007   0.00194
 256        5YY        -0.00133   0.00988  -0.00036   0.00234  -0.00069
 257        5ZZ         0.00012   0.00700   0.00532   0.00092   0.00139
 258        5XY        -0.00104   0.00095  -0.00460   0.00152  -0.00118
 259        5XZ        -0.00022   0.00020  -0.00135   0.00039  -0.00070
 260        5YZ         0.00168  -0.00117   0.00555  -0.00200   0.00157
 261 30  C  1S          0.01613   0.01053   0.01149  -0.05595   0.01571
 262        2S         -0.01354   0.01710  -0.04080  -0.00872  -0.00423
 263        2PX        -0.02085   0.02099  -0.05138   0.02716  -0.01421
 264        2PY         0.01534  -0.00482   0.03940  -0.02062   0.01041
 265        2PZ         0.01569  -0.01626   0.04583  -0.01025   0.01270
 266        3S         -0.02023   0.01530  -0.04667   0.00413  -0.00841
 267        3PX        -0.01103   0.00455  -0.00884   0.01301  -0.00105
 268        3PY         0.01143  -0.00561   0.02480  -0.01506   0.00627
 269        3PZ         0.00768  -0.00383   0.01420  -0.00576   0.00198
 270        4S          0.36003  -0.35822   1.21423  -0.33340   0.38282
 271        4PX        -0.01789   0.15387  -0.43280   0.03901  -0.13854
 272        4PY         0.00140   0.07722  -0.15674  -0.11771  -0.06791
 273        4PZ         0.02016  -0.07784   0.20627   0.02539   0.06880
 274        5XX         0.00000  -0.00031  -0.00057   0.00140  -0.00031
 275        5YY        -0.00135   0.00081  -0.00241   0.00201  -0.00075
 276        5ZZ         0.00169  -0.00123   0.00339   0.00004   0.00050
 277        5XY         0.00206  -0.00112   0.00437  -0.00277   0.00105
 278        5XZ        -0.00140   0.00061  -0.00162   0.00038  -0.00067
 279        5YZ        -0.00018  -0.00029  -0.00018   0.00086   0.00034
 280 31  C  1S          0.01753  -0.02003   0.01493  -0.04363  -0.04481
 281        2S          0.00927   0.00518   0.00271  -0.01632  -0.00354
 282        2PX         0.01664  -0.01238   0.04576  -0.00897   0.01159
 283        2PY         0.00071  -0.00844   0.00154   0.00888   0.00100
 284        2PZ        -0.01017  -0.00327   0.00414   0.00272   0.01191
 285        3S          0.00446   0.01046  -0.00819  -0.00957  -0.00541
 286        3PX         0.01120  -0.00621   0.02313  -0.00953   0.00615
 287        3PY        -0.00037  -0.00634   0.00689   0.00545   0.00221
 288        3PZ        -0.00474  -0.00263   0.00300   0.00419   0.00646
 289        4S         -0.07886  -0.06747   0.03836   0.26703   0.03052
 290        4PX         0.01463  -0.02581   0.08849  -0.04190   0.02856
 291        4PY         0.01031   0.04774  -0.11521  -0.01371  -0.03545
 292        4PZ        -0.00618   0.00046  -0.02051   0.02714  -0.00350
 293        5XX         0.00033  -0.00115   0.00314   0.00001   0.00161
 294        5YY        -0.00201   0.00135  -0.00390   0.00170  -0.00006
 295        5ZZ         0.00075  -0.00023   0.00103   0.00035   0.00005
 296        5XY         0.00051  -0.00031   0.00158  -0.00086   0.00031
 297        5XZ         0.00007   0.00009   0.00030  -0.00003   0.00004
 298        5YZ        -0.00002  -0.00023  -0.00026   0.00028  -0.00010
 299 32  C  1S         -0.00882   0.04796   0.01694   0.03431   0.00963
 300        2S          0.02181  -0.00994   0.04784  -0.02230   0.01191
 301        2PX         0.00754  -0.00613   0.02375  -0.01489   0.01000
 302        2PY         0.00934  -0.01477   0.02388  -0.01321   0.00945
 303        2PZ        -0.00947   0.00202  -0.01501   0.00590  -0.00843
 304        3S          0.01530  -0.01057   0.03555  -0.01672   0.00793
 305        3PX         0.00110  -0.00189   0.00831  -0.00494   0.00359
 306        3PY         0.00568  -0.00753   0.01533  -0.00722   0.00510
 307        3PZ        -0.00549   0.00176  -0.01012   0.00400  -0.00520
 308        4S          0.02320   0.00366  -0.00046  -0.01096  -0.00126
 309        4PX         0.00567  -0.00313   0.02508  -0.00523   0.00874
 310        4PY        -0.00819  -0.00033   0.00714   0.00000   0.00156
 311        4PZ         0.00027   0.00122  -0.00606  -0.00027  -0.00368
 312        5XX         0.00006  -0.00090   0.00009  -0.00065   0.00018
 313        5YY        -0.00012  -0.00027  -0.00090   0.00006  -0.00053
 314        5ZZ         0.00003   0.00011  -0.00062   0.00013   0.00005
 315        5XY         0.00042  -0.00016   0.00144  -0.00048   0.00048
 316        5XZ         0.00039  -0.00019   0.00071  -0.00039   0.00032
 317        5YZ         0.00056  -0.00056   0.00101  -0.00047   0.00027
 318 33  C  1S         -0.01270  -0.02728  -0.03212  -0.00445  -0.02041
 319        2S          0.00946  -0.00383   0.01814  -0.01441   0.00457
 320        2PX        -0.00400   0.00903  -0.02071   0.00230  -0.00186
 321        2PY        -0.01224   0.01237  -0.02120   0.01221  -0.00778
 322        2PZ        -0.00506   0.00434  -0.00785  -0.00058   0.00695
 323        3S          0.01028  -0.00249   0.02757  -0.02034   0.00806
 324        3PX        -0.00143   0.00445  -0.00827  -0.00109  -0.00117
 325        3PY        -0.00471   0.00699  -0.01459   0.00755  -0.00457
 326        3PZ        -0.00378   0.00311  -0.00765   0.00107   0.00232
 327        4S         -0.09119   0.03034  -0.08789  -0.05760  -0.05555
 328        4PX        -0.01412   0.00299  -0.01327  -0.00770  -0.00927
 329        4PY         0.01439  -0.01594   0.06215   0.00377   0.02429
 330        4PZ        -0.00235   0.00840  -0.03714   0.00745  -0.01018
 331        5XX         0.00137  -0.00105   0.00300  -0.00108   0.00081
 332        5YY        -0.00007   0.00027  -0.00033   0.00044  -0.00024
 333        5ZZ        -0.00074   0.00114  -0.00145   0.00081   0.00012
 334        5XY         0.00019  -0.00043   0.00134  -0.00005   0.00007
 335        5XZ         0.00044  -0.00042   0.00098   0.00008   0.00013
 336        5YZ        -0.00043   0.00003  -0.00059  -0.00005   0.00002
 337 34  H  1S          0.01202  -0.01200   0.03138  -0.01176   0.00541
 338        2S          0.01094  -0.01152   0.02588  -0.00846   0.00437
 339 35  H  1S         -0.00302   0.00457  -0.00333  -0.00296   0.00445
 340        2S         -0.00473   0.00509  -0.00859   0.00085   0.00169
 341 36  C  1S          0.00901   0.04349   0.02695   0.00042  -0.01666
 342        2S          0.01739  -0.00536   0.01906  -0.02042   0.00813
 343        2PX         0.00554  -0.00916   0.02266  -0.00832   0.00744
 344        2PY         0.01116  -0.00998   0.02922  -0.01770   0.01069
 345        2PZ         0.01303  -0.00519   0.02286   0.00100   0.00732
 346        3S          0.02370  -0.01537   0.03237  -0.01673   0.01420
 347        3PX         0.00538  -0.00730   0.02949  -0.00992   0.00840
 348        3PY        -0.00454  -0.00038   0.00158   0.00714   0.00162
 349        3PZ         0.01397  -0.00682   0.02054  -0.00397   0.00648
 350        4S         -0.18514   0.45595  -1.30620   0.17090  -0.40690
 351        4PX        -0.09382   0.12028  -0.38191   0.01704  -0.13342
 352        4PY         0.00917   0.00008  -0.02696   0.08176   0.01006
 353        4PZ         0.04289  -0.06130   0.20266  -0.04760   0.06504
 354        5XX        -0.00058  -0.00070   0.00048   0.00007   0.00043
 355        5YY        -0.00020   0.00027  -0.00084   0.00050  -0.00027
 356        5ZZ        -0.00134   0.00009  -0.00182   0.00120  -0.00039
 357        5XY         0.00049  -0.00013   0.00116  -0.00070   0.00025
 358        5XZ         0.00065  -0.00034   0.00126   0.00032   0.00001
 359        5YZ        -0.00027   0.00026  -0.00085   0.00054  -0.00003
 360 37  C  1S         -0.00656  -0.01224  -0.00926   0.01239   0.06480
 361        2S          0.00558  -0.00335   0.02181  -0.00996   0.00507
 362        2PX        -0.00578   0.00350  -0.02119   0.01125  -0.00583
 363        2PY        -0.00698   0.01385  -0.04160   0.01495  -0.01083
 364        2PZ        -0.00614  -0.00355   0.00091   0.00220  -0.00019
 365        3S         -0.00975   0.00329   0.00496   0.00875  -0.00227
 366        3PX        -0.00538   0.00154  -0.01294   0.00896  -0.00306
 367        3PY        -0.00481   0.00631  -0.01127   0.00462  -0.00369
 368        3PZ         0.00653  -0.00495   0.01176  -0.00531   0.00240
 369        4S          0.02252  -0.03669   0.04294   0.02775   0.01842
 370        4PX         0.00754  -0.00666   0.01685  -0.00084   0.00597
 371        4PY         0.00011  -0.00041  -0.00174   0.00667  -0.00047
 372        4PZ        -0.01361   0.01471  -0.03130   0.01015  -0.00990
 373        5XX         0.00059  -0.00049   0.00270  -0.00111   0.00012
 374        5YY         0.00185  -0.00139   0.00312  -0.00119   0.00072
 375        5ZZ        -0.00111   0.00136  -0.00450   0.00081  -0.00216
 376        5XY         0.00191  -0.00170   0.00512  -0.00157   0.00163
 377        5XZ         0.00152  -0.00119   0.00431  -0.00139   0.00112
 378        5YZ         0.00124  -0.00129   0.00292  -0.00105   0.00076
 379 38  H  1S         -0.00216  -0.00212   0.00659  -0.00172  -0.00012
 380        2S         -0.00193   0.00025   0.00702  -0.00637   0.00054
 381 39  H  1S         -0.00468   0.00081  -0.00204  -0.00141  -0.00267
 382        2S         -0.01411   0.00691  -0.03117   0.00965  -0.00928
                           6         7         8         9        10
     EIGENVALUES --     2.00000   2.00000   2.00000   2.00000   2.00000
   1 1   Se 1S         -0.03196   0.08552  -0.11332  -0.11148   0.15777
   2        2S          0.03222  -0.24174   0.27154   0.38142  -0.33267
   3        3S         -0.00784   0.12361  -0.12309  -0.12779   0.07077
   4        4S         -0.01476   0.19492  -0.19471  -0.20502   0.11579
   5        5S         -0.00862   0.00826  -0.01281  -0.07073   0.09795
   6        6S         -0.03188   0.10702  -0.11038  -0.16864   0.15301
   7        7PX         0.30473  -0.37431   0.22134   0.31684  -0.25299
   8        7PY         0.12941   0.14936  -0.20133   0.00532  -0.04740
   9        7PZ         0.09349   0.13830  -0.22813   0.01142  -0.02558
  10        8PX        -0.02713  -0.03024  -0.00209  -0.04967   0.01028
  11        8PY        -0.60702  -0.01603   0.44606  -0.16140   0.03378
  12        8PZ        -0.33558  -0.16741   0.48039  -0.07448   0.07657
  13        9PX        -0.02864   0.01730   0.02426  -0.00877   0.00760
  14        9PY        -0.01107  -0.02707   0.04881  -0.01545  -0.00352
  15        9PZ         0.04272  -0.02248  -0.01034  -0.01177  -0.00080
  16       10PX        -0.00919  -0.00450   0.02775   0.00873  -0.00743
  17       10PY        -0.00248  -0.00298   0.01487  -0.01711   0.00070
  18       10PZ         0.04147  -0.00313  -0.03356  -0.01448   0.00169
  19       11XX        -0.15018   0.14313   0.08778   0.34145  -0.37788
  20       11YY        -0.13802   0.17627  -0.04491   0.22822  -0.18312
  21       11ZZ         0.32830  -0.68260   0.35302  -0.03327   0.12655
  22       11XY         0.00161  -0.04975  -0.01826  -0.03203   0.00779
  23       11XZ         0.03659  -0.09933   0.03806  -0.17725   0.16392
  24       11YZ         0.08934  -0.12791   0.03978  -0.08933   0.15194
  25       12S          0.01859   0.03129  -0.04417  -0.03314   0.02763
  26       12PX         0.00671  -0.00501  -0.00136   0.00590  -0.00035
  27       12PY         0.00327   0.00364  -0.00401  -0.00228   0.00246
  28       12PZ         0.00717  -0.00008  -0.00588   0.00035  -0.00043
  29       13XX        -0.00278  -0.04215   0.05357   0.06956  -0.05675
  30       13YY         0.00289  -0.03905   0.04473   0.06313  -0.04827
  31       13ZZ         0.01466  -0.06095   0.05466   0.05647  -0.03942
  32       13XY        -0.00316   0.00041   0.00155  -0.00044  -0.00007
  33       13XZ         0.00035  -0.00259   0.00311  -0.00543   0.00641
  34       13YZ         0.00594  -0.00548   0.00182  -0.00413   0.00536
  35 2   O  1S          0.12082  -0.03387  -0.00668   0.07219   0.09020
  36        2S         -0.01868  -0.00050  -0.02129  -0.03600  -0.00040
  37        2PX        -0.07344  -0.00698   0.06891   0.01981  -0.01005
  38        2PY         0.03058  -0.02216  -0.00934  -0.00856   0.02538
  39        2PZ        -0.01477  -0.00682   0.02786   0.02547  -0.03805
  40        3S         -0.03654  -0.00092  -0.00822  -0.03874   0.00285
  41        3PX        -0.04402  -0.00589   0.04166   0.01320  -0.00809
  42        3PY         0.01443  -0.01185  -0.00343  -0.00341   0.01125
  43        3PZ        -0.01281  -0.00489   0.02095   0.01663  -0.02391
  44        4S         -0.00611   0.00480   0.00584  -0.00130   0.00287
  45        4PX        -0.00774  -0.00322   0.00753   0.00406  -0.00340
  46        4PY        -0.00313  -0.00185   0.00210   0.00018  -0.00096
  47        4PZ        -0.00238   0.00099   0.00264   0.00181  -0.00347
  48        5XX         0.00391   0.00062  -0.00454  -0.00206   0.00012
  49        5YY        -0.00247   0.00029   0.00012  -0.00111  -0.00076
  50        5ZZ        -0.00157  -0.00009   0.00201   0.00108  -0.00197
  51        5XY        -0.00231   0.00072   0.00179   0.00178  -0.00221
  52        5XZ        -0.00114   0.00048   0.00050  -0.00087   0.00184
  53        5YZ         0.00049  -0.00026   0.00029  -0.00004   0.00074
  54 3   H  1S          0.03377  -0.00659  -0.03272  -0.01815   0.01361
  55        2S          0.01568  -0.00313  -0.00790   0.00150   0.00661
  56 4   C  1S          0.06675   0.09251   0.04064  -0.08107  -0.15646
  57        2S         -0.01562  -0.01375   0.02698   0.04744  -0.04285
  58        2PX        -0.02766   0.00547  -0.00814   0.01970  -0.02088
  59        2PY         0.00213   0.00138  -0.01601   0.01069  -0.01284
  60        2PZ        -0.00204   0.01609  -0.01846   0.01242   0.00051
  61        3S         -0.01865  -0.01903   0.02408   0.04166  -0.02588
  62        3PX        -0.01930   0.00592   0.00240  -0.00278   0.00326
  63        3PY        -0.00317   0.00204  -0.00552   0.00159  -0.00337
  64        3PZ        -0.00705   0.01338  -0.01252  -0.00041   0.00275
  65        4S         -0.07321  -0.02815   0.00141  -0.03064   0.13787
  66        4PX        -0.03489   0.05447  -0.02672  -0.03690   0.04336
  67        4PY         0.01866   0.02162  -0.03758  -0.02415   0.03317
  68        4PZ         0.09965  -0.03217  -0.04038  -0.03181   0.04198
  69        5XX         0.00015  -0.00102   0.00065  -0.00179   0.00253
  70        5YY         0.00065   0.00004  -0.00181  -0.00188   0.00348
  71        5ZZ        -0.00070  -0.00035  -0.00129   0.00157   0.00094
  72        5XY         0.00022  -0.00073   0.00030   0.00092  -0.00103
  73        5XZ        -0.00091  -0.00034   0.00135  -0.00039   0.00000
  74        5YZ         0.00056  -0.00003  -0.00005  -0.00039   0.00069
  75 5   C  1S         -0.13511  -0.07178  -0.12030   0.21751   0.06899
  76        2S         -0.02922  -0.00137  -0.01118   0.03653  -0.02319
  77        2PX        -0.01920  -0.02010  -0.00513   0.02337  -0.03312
  78        2PY         0.03593  -0.00499  -0.02712  -0.03579   0.02425
  79        2PZ        -0.01372  -0.00305   0.00690  -0.02099  -0.00433
  80        3S         -0.01693  -0.00056   0.01098   0.03153  -0.03246
  81        3PX        -0.00690  -0.00988  -0.00150   0.01487  -0.01621
  82        3PY         0.01707  -0.00145  -0.01257  -0.01338   0.00957
  83        3PZ        -0.01056   0.00138   0.00311  -0.00455  -0.00654
  84        4S         -0.11486  -0.01727   0.09130   0.12407  -0.11918
  85        4PX         0.00543  -0.04337   0.02838   0.04726  -0.03352
  86        4PY         0.01496  -0.03410   0.01718   0.02467  -0.01332
  87        4PZ         0.03026  -0.04482   0.01568   0.02155  -0.00714
  88        5XX         0.00343   0.00101   0.00020  -0.00460   0.00097
  89        5YY        -0.00022   0.00058   0.00181  -0.00236  -0.00003
  90        5ZZ         0.00109  -0.00018   0.00152   0.00012  -0.00167
  91        5XY        -0.00086  -0.00094  -0.00006   0.00030  -0.00077
  92        5XZ         0.00071  -0.00067  -0.00023  -0.00115   0.00001
  93        5YZ         0.00126  -0.00044  -0.00067  -0.00125   0.00111
  94 6   H  1S          0.01327   0.01110  -0.00587  -0.01711   0.01561
  95        2S          0.01471   0.00820  -0.00589  -0.02075   0.02156
  96 7   H  1S         -0.03184   0.00322   0.01603   0.02195  -0.02140
  97        2S         -0.01924   0.00085   0.00985   0.01033  -0.00713
  98 8   C  1S          0.05855   0.05525   0.13029   0.06394   0.03608
  99        2S         -0.00266   0.00471  -0.01124  -0.03659   0.01238
 100        2PX         0.01055   0.01561   0.01791   0.00327   0.00516
 101        2PY        -0.00178   0.00464  -0.00264  -0.03132   0.05115
 102        2PZ        -0.00695   0.01336  -0.00790  -0.01375   0.00066
 103        3S         -0.00327  -0.00086  -0.02251  -0.04724   0.02015
 104        3PX         0.00200   0.00749   0.00773   0.00255   0.00293
 105        3PY        -0.00359   0.00315   0.00000  -0.01115   0.01917
 106        3PZ        -0.00288   0.00589  -0.00220  -0.00577   0.00043
 107        4S         -0.02122   0.10782  -0.07055  -0.13585   0.10372
 108        4PX         0.00395  -0.01937   0.01347   0.01601  -0.00478
 109        4PY        -0.00127  -0.01559   0.01151   0.01838  -0.01325
 110        4PZ         0.00032  -0.00348   0.00046   0.01050  -0.00788
 111        5XX         0.00027  -0.00073   0.00003   0.00175  -0.00227
 112        5YY        -0.00149  -0.00108  -0.00046  -0.00114   0.00113
 113        5ZZ        -0.00017   0.00050  -0.00251  -0.00092  -0.00028
 114        5XY        -0.00110  -0.00021  -0.00021   0.00077  -0.00058
 115        5XZ        -0.00073  -0.00075  -0.00013   0.00039  -0.00052
 116        5YZ        -0.00008  -0.00004  -0.00004   0.00158  -0.00175
 117 9   H  1S         -0.00487   0.01005  -0.01461  -0.02076   0.00289
 118        2S          0.00025   0.00858  -0.01102  -0.00478  -0.00044
 119 10  H  1S         -0.00539  -0.00056  -0.00545  -0.03012   0.03303
 120        2S         -0.00584  -0.00402   0.00380  -0.01178   0.01875
 121 11  C  1S         -0.02194   0.03589   0.06117   0.11624   0.08262
 122        2S          0.00846   0.00285   0.00678   0.03940  -0.03624
 123        2PX        -0.01246  -0.01208   0.00130   0.03012  -0.01736
 124        2PY         0.00577   0.01108  -0.00037   0.00149   0.02171
 125        2PZ        -0.02106  -0.01263   0.03124   0.01216  -0.02829
 126        3S          0.01185  -0.00172   0.00941   0.03658  -0.04813
 127        3PX        -0.00626  -0.00605  -0.00068   0.01252  -0.00843
 128        3PY         0.00400   0.00515   0.00068   0.00085   0.01078
 129        3PZ        -0.00769  -0.00456   0.01218   0.00323  -0.00890
 130        4S         -0.01751  -0.00355   0.05545   0.04086  -0.07297
 131        4PX        -0.00409   0.00496  -0.00396  -0.00774   0.01110
 132        4PY         0.00137   0.00433   0.00010   0.00051  -0.00179
 133        4PZ         0.00330  -0.00377  -0.00717  -0.00107   0.00440
 134        5XX        -0.00052  -0.00073  -0.00025  -0.00090  -0.00109
 135        5YY        -0.00030  -0.00127   0.00001  -0.00104  -0.00134
 136        5ZZ         0.00084   0.00077  -0.00205  -0.00324   0.00219
 137        5XY        -0.00056  -0.00042   0.00047   0.00242  -0.00194
 138        5XZ        -0.00127  -0.00029   0.00145   0.00208  -0.00180
 139        5YZ        -0.00083   0.00061   0.00085  -0.00011   0.00008
 140 12  H  1S         -0.00369  -0.00995   0.00587   0.01264  -0.02948
 141        2S         -0.00224  -0.00831   0.00161  -0.00011  -0.00609
 142 13  H  1S         -0.01006  -0.00598   0.01293   0.03170  -0.02729
 143        2S         -0.01476  -0.00477   0.01274   0.02004  -0.01646
 144 14  C  1S         -0.01102  -0.01838   0.01802  -0.14268  -0.20055
 145        2S          0.01167   0.00332  -0.01673  -0.04652   0.02865
 146        2PX         0.02347  -0.01579  -0.02380   0.00061   0.01968
 147        2PY         0.01748  -0.01339  -0.01851   0.00792   0.00948
 148        2PZ         0.01988   0.01240  -0.02483   0.02592  -0.00800
 149        3S         -0.00087   0.00906  -0.01051  -0.04759   0.05392
 150        3PX         0.01580  -0.00804  -0.01475   0.00365   0.00507
 151        3PY         0.01017  -0.00728  -0.00987   0.00493   0.00295
 152        3PZ         0.01182   0.00546  -0.01497   0.01056  -0.00110
 153        4S          0.13295   0.05338  -0.18602  -0.11401   0.18977
 154        4PX        -0.01806  -0.01408   0.02849   0.02202  -0.03711
 155        4PY        -0.00702  -0.00389   0.00811   0.00427  -0.00523
 156        4PZ         0.00009  -0.01206  -0.00771   0.00684  -0.00210
 157        5XX        -0.00187   0.00029   0.00122   0.00130   0.00077
 158        5YY         0.00093  -0.00083  -0.00102   0.00053   0.00316
 159        5ZZ         0.00130   0.00030  -0.00022   0.00384  -0.00073
 160        5XY        -0.00074   0.00023   0.00068   0.00037  -0.00053
 161        5XZ        -0.00086  -0.00019   0.00092   0.00092  -0.00151
 162        5YZ        -0.00024   0.00048   0.00070  -0.00064   0.00078
 163 15  H  1S          0.01346  -0.01084  -0.01569  -0.01315   0.02266
 164        2S          0.00632  -0.00859  -0.00737  -0.00304   0.00732
 165 16  H  1S          0.00432  -0.00388  -0.00551  -0.02108   0.02155
 166        2S          0.00082  -0.00211  -0.00145  -0.00776   0.00670
 167 17  C  1S         -0.08205  -0.06680  -0.12828   0.06297  -0.22212
 168        2S         -0.00790  -0.02136   0.00694   0.01920  -0.03883
 169        2PX         0.00006   0.01615   0.00893  -0.04425   0.02710
 170        2PY        -0.00188   0.00213  -0.00432   0.00043  -0.01071
 171        2PZ        -0.05693   0.02521   0.02482  -0.00821  -0.00374
 172        3S          0.00963  -0.00546  -0.00251   0.00801  -0.01684
 173        3PX         0.00186   0.00001   0.00543  -0.00674   0.00278
 174        3PY         0.00031  -0.00245  -0.00247   0.01026  -0.01346
 175        3PZ        -0.00440   0.00403   0.00239   0.00592  -0.01017
 176        4S          0.08779  -0.13910   0.14292   0.09875  -0.17020
 177        4PX        -0.09751  -0.02091   0.07840   0.04209  -0.03406
 178        4PY        -0.04148  -0.01844   0.04430   0.03468  -0.04756
 179        4PZ        -0.04091  -0.00273   0.04115   0.04208  -0.09054
 180        5XX        -0.00049   0.00041   0.00253  -0.00115   0.00242
 181        5YY         0.00115   0.00124   0.00066  -0.00170   0.00377
 182        5ZZ         0.00194   0.00067  -0.00055   0.00069   0.00102
 183        5XY        -0.00063  -0.00052   0.00102  -0.00027   0.00017
 184        5XZ         0.00064   0.00049   0.00015  -0.00279   0.00183
 185        5YZ         0.00031  -0.00018  -0.00038  -0.00021   0.00048
 186 18  C  1S          0.01854   0.02982   0.04782  -0.00530   0.04823
 187        2S          0.00292  -0.01453  -0.00554   0.02317  -0.03225
 188        2PX        -0.01553   0.02232   0.00438  -0.00783   0.00814
 189        2PY         0.02295   0.00318  -0.01705  -0.00560  -0.01458
 190        2PZ         0.04524  -0.02123  -0.00871   0.00872   0.00849
 191        3S          0.01799  -0.02068  -0.01453   0.03515  -0.03709
 192        3PX        -0.00986   0.01098   0.00567  -0.00543   0.00774
 193        3PY         0.01378   0.00077  -0.00694  -0.00034  -0.00490
 194        3PZ         0.01844  -0.00781  -0.00436   0.00695   0.00073
 195        4S         -0.01876   0.01206  -0.02975   0.01526  -0.07421
 196        4PX         0.00686   0.00409  -0.00874  -0.00524   0.00703
 197        4PY         0.01157   0.00312  -0.01689  -0.00859   0.00502
 198        4PZ         0.00150   0.00359  -0.01148   0.00107  -0.01215
 199        5XX        -0.00363  -0.00040   0.00210   0.00084  -0.00094
 200        5YY         0.00016   0.00111  -0.00181  -0.00126  -0.00012
 201        5ZZ         0.00244  -0.00065  -0.00150  -0.00104   0.00106
 202        5XY        -0.00189   0.00004   0.00126  -0.00037  -0.00163
 203        5XZ         0.00006  -0.00030   0.00043  -0.00062   0.00057
 204        5YZ        -0.00043  -0.00145   0.00187   0.00191  -0.00068
 205 19  H  1S         -0.01548   0.00300   0.00415   0.00804  -0.00294
 206        2S         -0.00670   0.00467   0.00054   0.00365   0.00300
 207 20  H  1S         -0.01588  -0.01202   0.00935   0.01137  -0.01781
 208        2S         -0.02754  -0.00447   0.02370   0.00304  -0.00618
 209 21  H  1S          0.01227   0.01069  -0.02470  -0.00814  -0.01506
 210        2S          0.00365   0.00499  -0.00732  -0.00567  -0.00789
 211 22  H  1S         -0.00535  -0.00047   0.00883  -0.00635  -0.00397
 212        2S         -0.00426   0.00261   0.00442  -0.00615  -0.00139
 213 23  H  1S          0.00340  -0.00609  -0.01490  -0.01543   0.02574
 214        2S         -0.00209  -0.00310  -0.01168  -0.00842   0.01364
 215 24  C  1S          0.09937  -0.12660  -0.04791  -0.38248  -0.53279
 216        2S          0.00807  -0.01222  -0.01855  -0.07247   0.01115
 217        2PX         0.01959  -0.00328  -0.00851  -0.00554   0.01120
 218        2PY         0.00459  -0.01605   0.00852  -0.01187   0.02295
 219        2PZ         0.00559  -0.00311  -0.00741  -0.01984   0.04320
 220        3S         -0.00954  -0.00938  -0.00592  -0.04309   0.04839
 221        3PX         0.01204  -0.00298  -0.00359  -0.00419   0.00325
 222        3PY         0.00496  -0.00743   0.00096  -0.00502   0.00900
 223        3PZ         0.00220   0.00055  -0.00485  -0.00921   0.02135
 224        4S         -0.06733   0.00986  -0.02603  -0.10134   0.11233
 225        4PX        -0.00049   0.00382  -0.00357  -0.00511   0.00138
 226        4PY         0.01617  -0.00425   0.00243   0.01586  -0.01577
 227        4PZ         0.00542  -0.00022   0.00510   0.00987  -0.00458
 228        5XX        -0.00183   0.00178   0.00053   0.00490   0.00294
 229        5YY         0.00025   0.00145   0.00070   0.00399   0.00415
 230        5ZZ        -0.00025   0.00051   0.00034   0.00270   0.00648
 231        5XY         0.00047  -0.00064  -0.00025  -0.00089   0.00043
 232        5XZ         0.00049  -0.00039  -0.00065   0.00069   0.00034
 233        5YZ        -0.00016   0.00030  -0.00020   0.00065  -0.00035
 234 25  H  1S          0.00825  -0.00729  -0.00999  -0.03044   0.04232
 235        2S          0.00900  -0.00649  -0.00412  -0.00796   0.01617
 236 26  H  1S          0.00623  -0.00925   0.00000  -0.02019   0.01438
 237        2S          0.00775  -0.00210   0.00195  -0.00651   0.00250
 238 27  H  1S          0.02175  -0.01266  -0.02124   0.02094  -0.01213
 239        2S          0.01549  -0.01122  -0.01538   0.01597  -0.00488
 240 28  H  1S         -0.01525   0.00660   0.00790   0.00551  -0.01037
 241        2S         -0.01402   0.00346   0.00981   0.00721  -0.00428
 242 29  O  1S         -0.03042  -0.00074  -0.04507   0.01844  -0.03069
 243        2S         -0.00650  -0.00261  -0.00219   0.00648   0.01348
 244        2PX        -0.02523  -0.01427   0.04035   0.00554   0.02692
 245        2PY         0.01456   0.04126  -0.03183  -0.03286  -0.03326
 246        2PZ        -0.00034   0.02612  -0.00035  -0.00113  -0.01144
 247        3S         -0.01236  -0.00743   0.00251   0.00960   0.02847
 248        3PX        -0.01505  -0.00749   0.02070   0.00150   0.01705
 249        3PY         0.00765   0.02604  -0.01895  -0.02012  -0.01898
 250        3PZ         0.00135   0.01652  -0.00217  -0.00093  -0.00796
 251        4S          0.00125   0.00216   0.00099   0.00326  -0.00162
 252        4PX        -0.00044   0.00235  -0.00092  -0.00371   0.00254
 253        4PY         0.00064   0.00555  -0.00255  -0.00222  -0.00357
 254        4PZ         0.00098   0.00481  -0.00280  -0.00214  -0.00267
 255        5XX         0.00092  -0.00033  -0.00017   0.00024  -0.00040
 256        5YY         0.00161   0.00155  -0.00115  -0.00218  -0.00187
 257        5ZZ         0.00002  -0.00103   0.00178   0.00096   0.00042
 258        5XY        -0.00149  -0.00141   0.00279   0.00072   0.00175
 259        5XZ        -0.00049  -0.00040   0.00057  -0.00004   0.00065
 260        5YZ         0.00033   0.00142  -0.00045  -0.00047  -0.00086
 261 30  C  1S          0.01562   0.00090  -0.00996  -0.08553  -0.04108
 262        2S          0.02634  -0.02256   0.02311   0.01338  -0.00211
 263        2PX         0.02389  -0.00298  -0.01217  -0.01583   0.00294
 264        2PY         0.00746   0.02896  -0.00915   0.00254   0.01382
 265        2PZ         0.00279   0.00576  -0.00355  -0.00498   0.00377
 266        3S          0.02096  -0.02495   0.01809   0.01952  -0.00301
 267        3PX         0.01319  -0.00085  -0.00055  -0.01117   0.00213
 268        3PY        -0.00092   0.00729   0.00452  -0.00392   0.00888
 269        3PZ         0.00098   0.00742  -0.00562  -0.00293   0.00025
 270        4S          0.05874   0.36946  -0.30298  -0.16231  -0.06941
 271        4PX        -0.03387  -0.08619   0.13016   0.06276  -0.02484
 272        4PY        -0.09454   0.04049  -0.00646  -0.13229   0.09250
 273        4PZ         0.03279   0.03342  -0.04077   0.00963  -0.03027
 274        5XX        -0.00047  -0.00057   0.00006  -0.00082   0.00226
 275        5YY         0.00059   0.00159  -0.00232   0.00047  -0.00001
 276        5ZZ        -0.00148   0.00105  -0.00003   0.00062  -0.00029
 277        5XY        -0.00021  -0.00061   0.00033   0.00047  -0.00045
 278        5XZ         0.00029   0.00000  -0.00080   0.00054  -0.00106
 279        5YZ        -0.00093   0.00016  -0.00017  -0.00023   0.00077
 280 31  C  1S         -0.10429  -0.10683  -0.07812  -0.45963  -0.28788
 281        2S          0.00847   0.00157  -0.01670  -0.04124   0.00168
 282        2PX        -0.00144  -0.01441  -0.00845  -0.01493   0.03068
 283        2PY        -0.01239  -0.00435  -0.01091  -0.01906   0.00160
 284        2PZ         0.01601   0.00544  -0.02120  -0.00116   0.01892
 285        3S          0.01347   0.01094  -0.01604   0.00355   0.00627
 286        3PX        -0.00172  -0.00975  -0.00063  -0.01038   0.01870
 287        3PY        -0.00527   0.00004  -0.00295  -0.00835   0.00025
 288        3PZ         0.00815   0.00402  -0.01242   0.00174   0.00744
 289        4S          0.15487  -0.11579   0.02520   0.20385  -0.15136
 290        4PX        -0.02397   0.02188  -0.01428  -0.03334   0.03265
 291        4PY        -0.00746   0.00932   0.01139   0.00035  -0.00593
 292        4PZ         0.01394  -0.01489   0.00060   0.01744  -0.01229
 293        5XX         0.00021   0.00080  -0.00051   0.00342   0.00368
 294        5YY         0.00192   0.00030   0.00176   0.00528   0.00215
 295        5ZZ         0.00016   0.00142   0.00152   0.00390   0.00199
 296        5XY        -0.00003   0.00019   0.00009   0.00095   0.00054
 297        5XZ         0.00023  -0.00054  -0.00035   0.00001   0.00004
 298        5YZ        -0.00058  -0.00038  -0.00047  -0.00105   0.00079
 299 32  C  1S         -0.44920  -0.55860  -0.53008   0.12631   0.09045
 300        2S         -0.01636  -0.03120  -0.04701  -0.00165  -0.00379
 301        2PX        -0.00439  -0.00067  -0.00437  -0.01798   0.01092
 302        2PY        -0.03568   0.00884   0.02186   0.01828  -0.01649
 303        2PZ        -0.01898   0.01617   0.01667  -0.03913   0.01859
 304        3S          0.01892   0.00775  -0.00988  -0.00175  -0.02169
 305        3PX        -0.00189  -0.00053  -0.00031  -0.00447   0.00040
 306        3PY        -0.01646   0.00457   0.00856   0.00418  -0.00524
 307        3PZ        -0.00923   0.00732   0.00891  -0.01633   0.00485
 308        4S         -0.01299  -0.01089   0.02870   0.05166  -0.04728
 309        4PX         0.00391   0.00845   0.00117   0.00984  -0.01533
 310        4PY         0.00151   0.00628  -0.00180  -0.00410   0.00142
 311        4PZ        -0.00818  -0.00280   0.00357  -0.00278  -0.00146
 312        5XX         0.00203   0.00574   0.00576  -0.00151  -0.00093
 313        5YY         0.00347   0.00508   0.00571  -0.00288   0.00155
 314        5ZZ         0.00639   0.00405   0.00309   0.00074  -0.00162
 315        5XY        -0.00012  -0.00039  -0.00021  -0.00104   0.00078
 316        5XZ         0.00107  -0.00058  -0.00089  -0.00052   0.00168
 317        5YZ        -0.00086  -0.00037   0.00025   0.00204  -0.00127
 318 33  C  1S         -0.00757   0.00625  -0.00127   0.06004  -0.02010
 319        2S          0.01440   0.00322  -0.01545  -0.05885   0.05274
 320        2PX         0.05071  -0.01389  -0.01931  -0.03511   0.05226
 321        2PY         0.01457   0.00592  -0.00963   0.00719  -0.03162
 322        2PZ         0.01195   0.00747  -0.00654   0.01051  -0.01726
 323        3S          0.01094  -0.00817  -0.00939  -0.05870   0.05242
 324        3PX         0.02301  -0.00832  -0.00786  -0.01553   0.02237
 325        3PY         0.00487   0.00400  -0.00466   0.00341  -0.01230
 326        3PZ         0.00765   0.00376  -0.00371   0.00534  -0.00938
 327        4S         -0.07371  -0.11355   0.03269  -0.11324   0.11009
 328        4PX        -0.00511  -0.02326  -0.00124  -0.02383   0.01985
 329        4PY         0.03210   0.03868  -0.02729   0.00074  -0.02098
 330        4PZ        -0.00457  -0.00822   0.00794   0.01129  -0.00135
 331        5XX        -0.00242   0.00030   0.00181   0.00022   0.00065
 332        5YY         0.00042   0.00002  -0.00013  -0.00132  -0.00007
 333        5ZZ         0.00161   0.00013  -0.00106   0.00159  -0.00241
 334        5XY        -0.00270   0.00120   0.00041   0.00095  -0.00219
 335        5XZ        -0.00088   0.00038   0.00042   0.00003  -0.00014
 336        5YZ        -0.00111   0.00019   0.00075  -0.00006   0.00034
 337 34  H  1S         -0.03292   0.00763   0.01127  -0.00516   0.00050
 338        2S         -0.03267   0.00914   0.01428   0.00760  -0.00884
 339 35  H  1S          0.01360   0.00536  -0.01104  -0.00841  -0.00233
 340        2S          0.00972   0.00272  -0.00758   0.00894  -0.01368
 341 36  C  1S          0.03085   0.08706   0.06404   0.04842   0.13179
 342        2S          0.03217  -0.01888   0.00534  -0.03610   0.05352
 343        2PX        -0.02181   0.00017   0.02594   0.04641  -0.04376
 344        2PY         0.00194   0.00253   0.00299  -0.01179   0.04998
 345        2PZ         0.01662   0.00737  -0.01174  -0.01516   0.00732
 346        3S          0.01432  -0.01269   0.00844  -0.03448   0.04148
 347        3PX        -0.00604   0.00178   0.00887   0.00740  -0.01445
 348        3PY         0.00086   0.00897  -0.00307  -0.00087   0.00844
 349        3PZ         0.00460   0.00216  -0.00168  -0.00264   0.00571
 350        4S         -0.12510  -0.17015   0.29464   0.10371   0.01649
 351        4PX        -0.07910  -0.12900   0.11222  -0.00205   0.07552
 352        4PY         0.07128  -0.00863   0.03030   0.12258  -0.05795
 353        4PZ         0.01492   0.05141  -0.05364  -0.02916  -0.00586
 354        5XX        -0.00119  -0.00075   0.00021   0.00060  -0.00190
 355        5YY         0.00065   0.00025  -0.00146  -0.00173  -0.00116
 356        5ZZ        -0.00179  -0.00048  -0.00034   0.00250  -0.00389
 357        5XY        -0.00018   0.00101  -0.00012   0.00201  -0.00238
 358        5XZ        -0.00058   0.00105  -0.00046  -0.00083   0.00030
 359        5YZ        -0.00021   0.00053  -0.00030  -0.00024  -0.00011
 360 37  C  1S          0.02822   0.02262   0.04651   0.00968   0.08754
 361        2S          0.01040   0.00290   0.00408  -0.01074  -0.00217
 362        2PX        -0.01451  -0.01063   0.03477   0.00634   0.00122
 363        2PY         0.02891  -0.01378  -0.02476  -0.01777  -0.00189
 364        2PZ        -0.00260  -0.01826   0.00275   0.02047   0.00906
 365        3S          0.01109  -0.00069   0.00179   0.00018  -0.02240
 366        3PX        -0.00672  -0.00704   0.01820   0.00769  -0.00064
 367        3PY         0.01271   0.00257  -0.01564  -0.00795  -0.00664
 368        3PZ        -0.00328  -0.00221   0.00013   0.00313   0.00768
 369        4S          0.06403  -0.02295   0.01385   0.08657  -0.01836
 370        4PX         0.00289   0.00438  -0.00110   0.00482  -0.00325
 371        4PY         0.01308  -0.00336  -0.00117   0.00938  -0.00264
 372        4PZ        -0.00648  -0.00334   0.00504  -0.00317  -0.00107
 373        5XX        -0.00081   0.00066  -0.00061   0.00079  -0.00193
 374        5YY        -0.00001  -0.00083   0.00023  -0.00128   0.00177
 375        5ZZ        -0.00089   0.00040  -0.00129  -0.00023  -0.00059
 376        5XY         0.00063   0.00105  -0.00115  -0.00012  -0.00126
 377        5XZ        -0.00034   0.00216   0.00022  -0.00128  -0.00051
 378        5YZ        -0.00075   0.00117   0.00015   0.00049   0.00041
 379 38  H  1S         -0.00962  -0.00264   0.02094   0.00565   0.00039
 380        2S         -0.00562   0.00547   0.00690  -0.00226   0.00230
 381 39  H  1S          0.00674  -0.00754  -0.01110   0.00552   0.00081
 382        2S          0.00066  -0.01459  -0.00232   0.01394   0.00269
                          11        12        13        14        15
     EIGENVALUES --     2.00000   2.00000   2.00000   2.00000   2.00000
   1 1   Se 1S         -0.09643   0.04775   0.01215   0.06176   0.12969
   2        2S          0.29275  -0.17929  -0.09115  -0.08720  -0.13760
   3        3S         -0.06937   0.12285   0.10726   0.06859  -0.06947
   4        4S         -0.09814   0.20438   0.17383   0.11057  -0.09675
   5        5S         -0.15718  -0.07794  -0.07930  -0.03079   0.08072
   6        6S         -0.17097   0.04710  -0.00460   0.02756   0.06648
   7        7PX        -0.02801  -0.17805  -0.11698  -0.10695   0.01618
   8        7PY         0.04542  -0.05171  -0.03509  -0.02143   0.00327
   9        7PZ         0.00161   0.03451   0.14604   0.06262   0.01611
  10        8PX        -0.07533  -0.04859  -0.07225  -0.09258   0.06585
  11        8PY        -0.08630   0.10116   0.02628   0.06839  -0.08038
  12        8PZ         0.12643  -0.04355  -0.25292  -0.04337  -0.05979
  13        9PX         0.00855   0.03875  -0.00542  -0.02669  -0.02079
  14        9PY         0.00387  -0.03686  -0.02868  -0.02212  -0.01559
  15        9PZ         0.04969  -0.02563  -0.01261  -0.00172  -0.04365
  16       10PX         0.00295   0.02258  -0.00276  -0.01805  -0.01526
  17       10PY         0.00350  -0.01751  -0.02076  -0.01225  -0.00148
  18       10PZ         0.04030  -0.00878   0.00041   0.01063  -0.03070
  19       11XX         0.18703  -0.17781  -0.19445  -0.07560  -0.22293
  20       11YY         0.18327  -0.22401  -0.18220  -0.20529   0.19379
  21       11ZZ         0.02253   0.11287   0.20187   0.14101  -0.08319
  22       11XY        -0.05290  -0.02399   0.08220   0.07413  -0.09684
  23       11XZ        -0.02779   0.04326   0.14894   0.10265   0.07701
  24       11YZ        -0.02714   0.02005   0.13295   0.08223  -0.01962
  25       12S         -0.03989   0.01858  -0.01906  -0.03579   0.02664
  26       12PX         0.00663  -0.00450  -0.00843  -0.00054  -0.00533
  27       12PY        -0.00962   0.00006  -0.00428  -0.01232   0.01000
  28       12PZ         0.00254   0.00123  -0.00400  -0.00265   0.00671
  29       13XX         0.03815  -0.04229  -0.02594  -0.02622  -0.00972
  30       13YY         0.04918  -0.04742  -0.03597  -0.02133  -0.00012
  31       13ZZ         0.04147  -0.02961  -0.01305  -0.01038  -0.00944
  32       13XY         0.00129   0.00649   0.00269  -0.00164  -0.00524
  33       13XZ         0.00283   0.00164   0.00571   0.00497  -0.00003
  34       13YZ         0.00102  -0.00623   0.00014   0.00100  -0.00160
  35 2   O  1S          0.04889  -0.01492   0.02531   0.03255   0.08399
  36        2S         -0.04570   0.00610  -0.00220  -0.08229  -0.15566
  37        2PX        -0.01133   0.02701   0.01891  -0.00794   0.12054
  38        2PY         0.04942  -0.04286  -0.06834   0.03690  -0.01965
  39        2PZ         0.01388   0.08436   0.02648  -0.08198  -0.06698
  40        3S         -0.05661   0.01095   0.00092  -0.08663  -0.14236
  41        3PX        -0.00586   0.01877   0.01140  -0.00786   0.06851
  42        3PY         0.02966  -0.02121  -0.03520   0.01972  -0.00913
  43        3PZ         0.01286   0.05717   0.01718  -0.05022  -0.04194
  44        4S         -0.00723   0.01125   0.00274   0.00410   0.00812
  45        4PX        -0.00141   0.00817   0.00345  -0.00665   0.00577
  46        4PY         0.00405  -0.00127  -0.00170  -0.00028  -0.00297
  47        4PZ         0.00750   0.01136   0.00460  -0.00118  -0.00961
  48        5XX         0.00041  -0.00182  -0.00170   0.00093  -0.00825
  49        5YY        -0.00015  -0.00160   0.00003   0.00044  -0.00070
  50        5ZZ        -0.00049   0.00233   0.00020  -0.00202   0.00268
  51        5XY        -0.00282   0.00333   0.00486  -0.00165   0.00372
  52        5XZ         0.00010  -0.00331  -0.00065   0.00470   0.00673
  53        5YZ         0.00232  -0.00021  -0.00139   0.00224   0.00111
  54 3   H  1S          0.01783  -0.02819  -0.03696   0.00324  -0.08078
  55        2S          0.01961  -0.01690  -0.01560   0.01930   0.00861
  56 4   C  1S         -0.07368   0.08859  -0.11986   0.06116   0.01813
  57        2S         -0.07884  -0.03073   0.08336  -0.03400   0.04793
  58        2PX        -0.07332   0.02481   0.06174  -0.00714   0.04234
  59        2PY         0.02786  -0.00790  -0.02059   0.01203   0.02417
  60        2PZ         0.00511  -0.02151   0.06788   0.05661   0.01327
  61        3S         -0.05466  -0.02545   0.06806  -0.03607   0.03818
  62        3PX        -0.02898   0.01801   0.02004   0.00098   0.01796
  63        3PY         0.02005  -0.00249  -0.01913   0.00861   0.01735
  64        3PZ         0.00310  -0.01085   0.02044   0.02597  -0.00109
  65        4S         -0.03437  -0.03188  -0.15404   0.04578   0.38610
  66        4PX        -0.12690   0.06328   0.07320  -0.00842   0.08419
  67        4PY        -0.00981   0.00535  -0.03038   0.02093   0.02236
  68        4PZ         0.04099  -0.00450  -0.09057  -0.02152  -0.18865
  69        5XX         0.00125  -0.00280  -0.00160   0.00033  -0.00166
  70        5YY         0.00531   0.00102  -0.00435   0.00070  -0.00278
  71        5ZZ        -0.00016   0.00073   0.00342  -0.00072   0.00022
  72        5XY        -0.00006  -0.00015  -0.00094  -0.00142   0.00121
  73        5XZ         0.00155   0.00046  -0.00289  -0.00134  -0.00034
  74        5YZ        -0.00033  -0.00197   0.00032   0.00050  -0.00135
  75 5   C  1S         -0.12951  -0.03032  -0.07298   0.21986  -0.00850
  76        2S         -0.02800   0.01473   0.11317   0.04352   0.01557
  77        2PX        -0.07513   0.02943   0.00957  -0.09038   0.03863
  78        2PY         0.02798  -0.04281  -0.05804   0.00660  -0.06657
  79        2PZ         0.00492   0.05482  -0.03043  -0.02147  -0.01801
  80        3S         -0.01634   0.01901   0.11666   0.02862   0.02141
  81        3PX        -0.03685   0.01234   0.00622  -0.03952   0.02156
  82        3PY         0.01653  -0.02120  -0.02227   0.00907  -0.02976
  83        3PZ         0.00862   0.02355  -0.00427  -0.00065  -0.00285
  84        4S         -0.02252   0.04520   0.11887  -0.06381   0.18253
  85        4PX         0.02766  -0.00391  -0.03861  -0.05116   0.01915
  86        4PY         0.03835  -0.01998  -0.03815  -0.01374  -0.01499
  87        4PZ         0.05960  -0.01889  -0.06868  -0.01380  -0.03079
  88        5XX         0.00586  -0.00121  -0.00284   0.00143  -0.00399
  89        5YY        -0.00092   0.00412  -0.00008  -0.00521   0.00174
  90        5ZZ        -0.00155  -0.00325   0.00125  -0.00339   0.00202
  91        5XY        -0.00356   0.00207  -0.00130  -0.00589   0.00226
  92        5XZ         0.00007  -0.00082  -0.00314  -0.00204  -0.00195
  93        5YZ        -0.00200  -0.00274  -0.00065  -0.00117  -0.00313
  94 6   H  1S          0.04441  -0.01903   0.01705   0.06596  -0.03895
  95        2S          0.03249  -0.01719  -0.00771   0.04867  -0.02926
  96 7   H  1S         -0.01786   0.04794   0.05873  -0.00014   0.04065
  97        2S         -0.01192   0.03661   0.01379  -0.01492   0.03444
  98 8   C  1S         -0.01167   0.15491  -0.15395   0.02947  -0.13816
  99        2S         -0.06265   0.00947  -0.02114  -0.05290  -0.02115
 100        2PX         0.08611  -0.01879  -0.00529   0.08179   0.02630
 101        2PY        -0.05690   0.00737  -0.04200  -0.07376   0.00923
 102        2PZ        -0.04305  -0.04868  -0.00313   0.02675  -0.03219
 103        3S         -0.06124  -0.01151  -0.04289  -0.07064  -0.01330
 104        3PX         0.03062  -0.01049  -0.00285   0.03199   0.01856
 105        3PY        -0.02869   0.00841  -0.00677  -0.03105   0.00620
 106        3PZ        -0.02202  -0.02091   0.00511   0.01448  -0.01856
 107        4S         -0.16067  -0.03470   0.04742   0.04628   0.01113
 108        4PX         0.02188  -0.02121  -0.03389  -0.00896   0.00654
 109        4PY         0.01179   0.01037  -0.00459  -0.01921   0.00043
 110        4PZ         0.00689   0.00268   0.00116   0.00024  -0.00432
 111        5XX         0.00897  -0.00075   0.00445   0.00727   0.00230
 112        5YY        -0.00451   0.00268   0.00086  -0.00763   0.00249
 113        5ZZ        -0.00215  -0.00530   0.00177   0.00214  -0.00085
 114        5XY        -0.00226   0.00019   0.00124  -0.00095   0.00193
 115        5XZ        -0.00308  -0.00065   0.00071  -0.00230   0.00037
 116        5YZ         0.00149   0.00047   0.00300   0.00198   0.00014
 117 9   H  1S         -0.04914  -0.03364  -0.00335   0.00165  -0.02750
 118        2S         -0.02123  -0.02821   0.00236   0.01717  -0.01722
 119 10  H  1S         -0.06128   0.02045  -0.02753  -0.08084   0.00540
 120        2S         -0.03938   0.02440  -0.01563  -0.06069   0.00466
 121 11  C  1S         -0.13763  -0.05062  -0.15581   0.08062  -0.07843
 122        2S          0.09574   0.05708   0.07549   0.07848  -0.00781
 123        2PX        -0.01814   0.01224   0.02909  -0.01186   0.02559
 124        2PY         0.05503  -0.04806  -0.03201   0.06406   0.07790
 125        2PZ         0.00786  -0.02525  -0.00421   0.02144   0.03905
 126        3S          0.11785   0.05965   0.08834   0.08146  -0.01094
 127        3PX        -0.00931   0.00591   0.00715  -0.01167   0.01678
 128        3PY         0.02834  -0.02316  -0.01657   0.03050   0.03504
 129        3PZ         0.00459  -0.01222  -0.00334   0.01351   0.01523
 130        4S          0.14046   0.08245   0.04586   0.07942   0.00373
 131        4PX        -0.02801  -0.00883  -0.00336  -0.00954   0.01851
 132        4PY         0.01132   0.00526   0.00579   0.01134   0.00424
 133        4PZ        -0.01791  -0.00477   0.00464  -0.01178  -0.00637
 134        5XX         0.00083  -0.00162  -0.00031  -0.00114   0.00439
 135        5YY        -0.00226   0.00250   0.00195  -0.00473  -0.00159
 136        5ZZ        -0.00121  -0.00164  -0.00079  -0.00120  -0.00080
 137        5XY         0.00178  -0.00021   0.00240   0.00298   0.00214
 138        5XZ         0.00265   0.00074   0.00236   0.00285   0.00266
 139        5YZ         0.00154  -0.00142  -0.00047   0.00124   0.00217
 140 12  H  1S         -0.00446   0.04855   0.04723  -0.01630  -0.04162
 141        2S         -0.03274   0.02321   0.01123  -0.03468  -0.02759
 142 13  H  1S          0.04673   0.00536   0.03523   0.04713   0.04811
 143        2S          0.01498  -0.00879   0.01393   0.02333   0.04002
 144 14  C  1S         -0.00289   0.02630  -0.02222   0.06653  -0.02495
 145        2S         -0.04015   0.00888  -0.01362  -0.01858  -0.03154
 146        2PX        -0.03270   0.02741  -0.01598  -0.07930  -0.00844
 147        2PY        -0.02234  -0.01708  -0.01369   0.02142   0.01962
 148        2PZ         0.06353   0.04257   0.05436   0.04215  -0.01613
 149        3S         -0.03755   0.00440  -0.03404  -0.02174  -0.03812
 150        3PX        -0.02223   0.00741  -0.00074  -0.03657  -0.00282
 151        3PY        -0.01356  -0.01042  -0.00336   0.01169   0.01080
 152        3PZ         0.01392   0.00613   0.01802   0.01669  -0.00307
 153        4S         -0.23770   0.08681   0.00560  -0.13521  -0.16393
 154        4PX         0.04298  -0.01533  -0.00388   0.01415   0.00858
 155        4PY         0.00310  -0.01747  -0.00362   0.01485   0.01726
 156        4PZ        -0.00670  -0.02679  -0.01055  -0.01573  -0.00631
 157        5XX        -0.00171  -0.00094   0.00019  -0.00246   0.00223
 158        5YY        -0.00381  -0.00128  -0.00110  -0.00210   0.00003
 159        5ZZ         0.00608   0.00170   0.00320   0.00222  -0.00002
 160        5XY        -0.00129  -0.00183   0.00211   0.00324   0.00081
 161        5XZ        -0.00113  -0.00211   0.00039   0.00139   0.00107
 162        5YZ         0.00055  -0.00226  -0.00137   0.00031   0.00214
 163 15  H  1S         -0.04710  -0.00812  -0.01728  -0.01321  -0.00241
 164        2S         -0.03119  -0.00618  -0.00409  -0.00493  -0.00118
 165 16  H  1S         -0.03065   0.01329  -0.02203  -0.06184  -0.01207
 166        2S         -0.00473   0.00797  -0.01759  -0.03563   0.00303
 167 17  C  1S         -0.41169   0.03015  -0.21641   0.53886  -0.08128
 168        2S         -0.14261  -0.04465   0.01001  -0.02438   0.01988
 169        2PX         0.02840  -0.03427  -0.04056   0.04085  -0.02884
 170        2PY         0.04034   0.01054  -0.03776   0.00695   0.00272
 171        2PZ         0.02146   0.01510   0.05140   0.06163   0.03436
 172        3S         -0.07097  -0.05441   0.01324  -0.02225   0.02612
 173        3PX        -0.00755  -0.01430  -0.00067   0.01031   0.00333
 174        3PY         0.01953   0.00863  -0.01458  -0.00424   0.00988
 175        3PZ         0.01394  -0.00440   0.01900   0.02447   0.00085
 176        4S          0.33125  -0.04166  -0.17754  -0.02658  -0.33322
 177        4PX         0.01218  -0.05624  -0.00371   0.03104   0.22165
 178        4PY         0.02489   0.00253   0.02201  -0.01367   0.02981
 179        4PZ         0.07516  -0.07670   0.06341   0.08129  -0.01227
 180        5XX         0.00528   0.00020  -0.00008  -0.00628   0.00091
 181        5YY         0.00930   0.00117   0.00030  -0.00147  -0.00036
 182        5ZZ         0.00406   0.00077   0.00470  -0.00503  -0.00262
 183        5XY        -0.00345  -0.00002   0.00111  -0.00091  -0.00098
 184        5XZ         0.00314   0.00134  -0.00309   0.00161  -0.00394
 185        5YZ         0.00090  -0.00237  -0.00155   0.00200   0.00187
 186 18  C  1S          0.01101  -0.05933   0.02510  -0.03937  -0.03344
 187        2S         -0.05202  -0.01579   0.04384  -0.05187  -0.04124
 188        2PX         0.02130  -0.02736  -0.00160   0.01792   0.05875
 189        2PY        -0.04072   0.05630  -0.00004  -0.08739  -0.10057
 190        2PZ        -0.05054  -0.04201  -0.04461  -0.04278   0.01716
 191        3S         -0.02546  -0.02275   0.03718  -0.01640  -0.01238
 192        3PX         0.01416  -0.01815  -0.00787   0.01576   0.03781
 193        3PY        -0.01049   0.02125  -0.00402  -0.02853  -0.03010
 194        3PZ        -0.01942  -0.01485  -0.01343  -0.01929  -0.00180
 195        4S          0.03723  -0.12920   0.10906   0.10285  -0.08531
 196        4PX        -0.00306   0.00383  -0.00767  -0.00868  -0.00966
 197        4PY        -0.00409  -0.01632  -0.00115   0.00482  -0.02257
 198        4PZ         0.00093  -0.02785   0.02137   0.01480  -0.02494
 199        5XX         0.00186   0.00274   0.00142   0.00186   0.00349
 200        5YY         0.00338   0.00244  -0.00050   0.00000  -0.00495
 201        5ZZ        -0.00471  -0.00320  -0.00230  -0.00021   0.00169
 202        5XY        -0.00337   0.00616   0.00239  -0.00653  -0.00748
 203        5XZ         0.00255  -0.00035  -0.00074   0.00290  -0.00141
 204        5YZ         0.00224  -0.00092  -0.00191   0.00170   0.00564
 205 19  H  1S          0.02135  -0.03777   0.01261   0.03587   0.05327
 206        2S          0.02849  -0.01919  -0.00220   0.02902   0.04047
 207 20  H  1S         -0.00968   0.01778   0.02670  -0.00521  -0.03059
 208        2S          0.00093   0.02034   0.01204  -0.00089  -0.00663
 209 21  H  1S         -0.04452   0.01285   0.03727  -0.00535  -0.08863
 210        2S         -0.02421   0.00408   0.01626  -0.01140  -0.02603
 211 22  H  1S          0.00381   0.03220  -0.00041   0.01255  -0.01578
 212        2S         -0.01071   0.01380  -0.00059   0.00061   0.00353
 213 23  H  1S         -0.01535   0.00125  -0.03796   0.02187   0.03390
 214        2S         -0.01414  -0.00063  -0.01234   0.01334   0.03529
 215 24  C  1S          0.07367   0.38871  -0.22440  -0.02819   0.29025
 216        2S         -0.00186   0.03257  -0.06670  -0.03264  -0.05906
 217        2PX         0.00829  -0.06070  -0.04865  -0.01605   0.01254
 218        2PY        -0.00850  -0.03993  -0.06624   0.01273   0.03045
 219        2PZ        -0.05767  -0.01097  -0.04029  -0.00845   0.05211
 220        3S         -0.02846  -0.01419  -0.04893  -0.04526  -0.06359
 221        3PX         0.01159  -0.02800  -0.02392  -0.00279  -0.00094
 222        3PY         0.00483  -0.01260  -0.02846   0.01120   0.00845
 223        3PZ        -0.02392  -0.00111  -0.01982  -0.00055   0.02531
 224        4S         -0.10906   0.06713  -0.05084  -0.04088   0.03160
 225        4PX        -0.00008   0.01705  -0.00865   0.00192  -0.01680
 226        4PY         0.02308  -0.01924   0.00241   0.01092  -0.00072
 227        4PZ         0.00286  -0.00830  -0.00291   0.00243   0.00408
 228        5XX         0.00139   0.00078   0.00546   0.00307  -0.00234
 229        5YY         0.00258  -0.00589   0.00105   0.00128  -0.00441
 230        5ZZ        -0.00464  -0.00475  -0.00049  -0.00119   0.00089
 231        5XY        -0.00027  -0.00017  -0.00090   0.00001  -0.00096
 232        5XZ        -0.00158   0.00082   0.00044  -0.00069   0.00132
 233        5YZ        -0.00107   0.00240   0.00228  -0.00045   0.00031
 234 25  H  1S         -0.04080  -0.01062  -0.05469  -0.01914   0.01286
 235        2S         -0.02984  -0.00505  -0.02492  -0.01108   0.02494
 236 26  H  1S          0.01643  -0.02548  -0.05085  -0.00169  -0.02767
 237        2S          0.01875  -0.02677  -0.03090   0.00770  -0.00840
 238 27  H  1S          0.01897   0.03599   0.00556  -0.00154  -0.01213
 239        2S         -0.01461   0.00968   0.00552  -0.01905   0.00859
 240 28  H  1S          0.06124   0.03767  -0.00675   0.04191  -0.01703
 241        2S          0.04108   0.00608  -0.00664   0.03067   0.00688
 242 29  O  1S          0.03629   0.03680  -0.01845  -0.01938  -0.00074
 243        2S         -0.01428   0.00856   0.01456   0.02446  -0.02284
 244        2PX         0.05137  -0.01247  -0.05959  -0.01778   0.11595
 245        2PY        -0.06541   0.02697   0.04725  -0.05953  -0.16514
 246        2PZ        -0.00441   0.00648   0.03811   0.02270  -0.02755
 247        3S         -0.00019   0.00510  -0.00723   0.03015   0.01833
 248        3PX         0.02952  -0.00602  -0.03748  -0.01060   0.06458
 249        3PY        -0.03975   0.01645   0.02607  -0.03901  -0.09563
 250        3PZ        -0.00662   0.00509   0.02501   0.01372  -0.02279
 251        4S          0.01591  -0.00204  -0.01023   0.00822   0.00029
 252        4PX         0.00448  -0.00032  -0.00549   0.00017  -0.00037
 253        4PY        -0.00502   0.00401   0.00684  -0.00219  -0.01340
 254        4PZ        -0.00668   0.00557   0.00870  -0.00033  -0.01101
 255        5XX        -0.00315  -0.00013   0.00260   0.00087  -0.00214
 256        5YY        -0.00281   0.00089   0.00182  -0.00314  -0.01017
 257        5ZZ         0.00199  -0.00179  -0.00050   0.00194   0.00471
 258        5XY         0.00384  -0.00153  -0.00369  -0.00007   0.00882
 259        5XZ        -0.00123  -0.00039   0.00014  -0.00079   0.00064
 260        5YZ        -0.00011  -0.00019   0.00193   0.00071  -0.00334
 261 30  C  1S          0.01381   0.06828  -0.04576   0.01208  -0.11786
 262        2S          0.00473  -0.04471  -0.01844  -0.00589   0.02610
 263        2PX        -0.00120  -0.04137  -0.02562   0.00184  -0.05184
 264        2PY         0.05492   0.02346  -0.01092   0.03437  -0.04024
 265        2PZ        -0.04189   0.00077  -0.01165  -0.04461   0.02918
 266        3S          0.00825  -0.05138  -0.00721  -0.00441   0.03496
 267        3PX        -0.00260  -0.01804  -0.01086  -0.00416  -0.02684
 268        3PY         0.01700  -0.00495  -0.02109   0.01279   0.00471
 269        3PZ        -0.01925   0.00489  -0.00381  -0.02223   0.00368
 270        4S         -0.02888   0.10914   0.41407   0.42037  -0.92837
 271        4PX        -0.00698  -0.03838  -0.05253  -0.13149   0.12390
 272        4PY        -0.07147   0.10881   0.09646  -0.04380   0.08164
 273        4PZ        -0.00398   0.00671   0.00976   0.02673  -0.09350
 274        5XX         0.00027  -0.00214  -0.00330   0.00129   0.00335
 275        5YY         0.00049   0.00007   0.00134  -0.00019  -0.00299
 276        5ZZ        -0.00189   0.00198   0.00161  -0.00107   0.00007
 277        5XY        -0.00086   0.00297   0.00200   0.00051  -0.00030
 278        5XZ         0.00284   0.00127   0.00241   0.00135  -0.00280
 279        5YZ        -0.00118  -0.00158  -0.00110  -0.00007   0.00251
 280 31  C  1S          0.06994  -0.58708   0.30024  -0.01716  -0.04171
 281        2S          0.03792  -0.00837  -0.01421   0.02677  -0.04542
 282        2PX        -0.04586  -0.00769  -0.04689   0.02851   0.07516
 283        2PY        -0.02288   0.00441  -0.00713  -0.02959   0.00616
 284        2PZ         0.00180  -0.03810  -0.01964  -0.01018   0.00877
 285        3S          0.03434   0.05568  -0.01114   0.02970  -0.04703
 286        3PX        -0.02440  -0.00776  -0.02919   0.01115   0.03389
 287        3PY        -0.00500  -0.00265  -0.00558  -0.00494   0.01379
 288        3PZ         0.00075  -0.01453  -0.00511  -0.00305   0.00638
 289        4S          0.12970  -0.15605  -0.11527   0.00345   0.01317
 290        4PX        -0.03139   0.03163   0.01937   0.02482   0.00759
 291        4PY         0.01518  -0.02321   0.02501   0.00187   0.00269
 292        4PZ         0.01442  -0.02238  -0.00278  -0.00207   0.00591
 293        5XX        -0.00244   0.00605  -0.00283   0.00031   0.00284
 294        5YY         0.00115   0.00064  -0.00361  -0.00077  -0.00066
 295        5ZZ        -0.00263   0.00718  -0.00180  -0.00044   0.00089
 296        5XY         0.00006   0.00059   0.00026   0.00233   0.00388
 297        5XZ         0.00003  -0.00058  -0.00065   0.00144   0.00114
 298        5YZ        -0.00105   0.00039  -0.00071  -0.00021   0.00006
 299 32  C  1S          0.10816   0.02823  -0.06585  -0.16965   0.03357
 300        2S          0.09021   0.08190  -0.01329   0.03371  -0.08279
 301        2PX        -0.04718   0.01587   0.02915  -0.02682  -0.02003
 302        2PY         0.00455   0.05249   0.03550   0.01414   0.01839
 303        2PZ         0.01374  -0.02872  -0.02915   0.01920  -0.02301
 304        3S          0.09218   0.07454   0.00130   0.05844  -0.07081
 305        3PX        -0.01790   0.00792   0.01814  -0.00674  -0.00054
 306        3PY        -0.00364   0.02420   0.01332   0.00564   0.00660
 307        3PZ         0.00707  -0.01195  -0.00750   0.01102  -0.01470
 308        4S          0.07310   0.09335   0.02691   0.02431   0.06783
 309        4PX        -0.00243   0.00680   0.01811   0.00959  -0.02773
 310        4PY        -0.00831  -0.00777  -0.00220   0.00219  -0.02169
 311        4PZ         0.00905   0.01351  -0.00063   0.00053   0.01075
 312        5XX        -0.00311   0.00093   0.00290  -0.00050  -0.00151
 313        5YY         0.00018  -0.00354  -0.00340   0.00448   0.00107
 314        5ZZ        -0.00374  -0.00059   0.00140  -0.00199   0.00113
 315        5XY        -0.00546  -0.00022   0.00079  -0.00373  -0.00042
 316        5XZ        -0.00163  -0.00066  -0.00167  -0.00013   0.00162
 317        5YZ         0.00077   0.00287   0.00186   0.00103   0.00152
 318 33  C  1S         -0.09006  -0.09401  -0.09221   0.13423  -0.09117
 319        2S         -0.01206  -0.01419  -0.07570   0.01133  -0.05926
 320        2PX         0.07990  -0.08537  -0.11567   0.07566   0.00518
 321        2PY         0.01808  -0.00016   0.01859  -0.03932  -0.04102
 322        2PZ        -0.06048   0.00900   0.03458  -0.08212  -0.00322
 323        3S         -0.02655  -0.02024  -0.06503  -0.01023  -0.03284
 324        3PX         0.02712  -0.03967  -0.05041   0.02853   0.00578
 325        3PY         0.00512  -0.00555   0.00258  -0.02101  -0.01272
 326        3PZ        -0.02188   0.00719   0.01543  -0.03846  -0.00470
 327        4S         -0.09151   0.08603   0.03453  -0.17034   0.27115
 328        4PX        -0.00036   0.01170  -0.00338  -0.02111   0.03511
 329        4PY        -0.00548  -0.04104   0.01025   0.03774  -0.14166
 330        4PZ         0.00995   0.01044  -0.00146  -0.01197   0.04088
 331        5XX        -0.00191   0.00238   0.00228  -0.00092   0.00528
 332        5YY         0.00554   0.00057  -0.00054   0.00350  -0.00253
 333        5ZZ        -0.00170   0.00192   0.00434  -0.00678   0.00033
 334        5XY        -0.00400   0.00509   0.00619  -0.00382  -0.00150
 335        5XZ        -0.00177   0.00051   0.00029  -0.00071   0.00027
 336        5YZ        -0.00328   0.00007   0.00160  -0.00176   0.00161
 337 34  H  1S         -0.04889   0.04683   0.03357  -0.02021  -0.00623
 338        2S         -0.04465   0.04105   0.04203  -0.01965   0.01414
 339 35  H  1S         -0.04150   0.00880   0.01058  -0.06138  -0.02569
 340        2S         -0.02538   0.00871   0.02581  -0.04128  -0.00859
 341 36  C  1S          0.07694   0.08989   0.02779  -0.20083   0.03834
 342        2S          0.00801  -0.04913  -0.08311   0.01875   0.00124
 343        2PX        -0.05806   0.03106   0.06943  -0.08088   0.07378
 344        2PY         0.04022  -0.02136  -0.07422   0.05307   0.07627
 345        2PZ        -0.02892  -0.01934  -0.02571  -0.02725  -0.02836
 346        3S          0.01430  -0.03719  -0.08007   0.04188   0.01267
 347        3PX        -0.03388   0.01290   0.02526  -0.03330   0.00759
 348        3PY         0.01586  -0.00342  -0.01144   0.01372   0.00772
 349        3PZ        -0.01957  -0.00789  -0.01661  -0.01435   0.00575
 350        4S         -0.02883  -0.03774  -0.24420  -0.36478   0.47585
 351        4PX        -0.01700   0.03283  -0.06377  -0.15834   0.43710
 352        4PY         0.06870  -0.16506  -0.10837   0.07520  -0.01802
 353        4PZ        -0.00999   0.02233   0.04735   0.06299  -0.14555
 354        5XX        -0.00235   0.00034   0.00095   0.00047   0.00121
 355        5YY         0.00012  -0.00180  -0.00052   0.00139  -0.00537
 356        5ZZ         0.00046   0.00156   0.00415   0.00144   0.00075
 357        5XY         0.00038   0.00204   0.00353  -0.00131  -0.00169
 358        5XZ        -0.00081   0.00090  -0.00018   0.00002  -0.00101
 359        5YZ        -0.00203   0.00095   0.00000  -0.00208   0.00022
 360 37  C  1S          0.07494   0.01247  -0.03670  -0.02707   0.01699
 361        2S         -0.00622  -0.04007   0.02339  -0.00436  -0.03342
 362        2PX        -0.05796  -0.00851   0.01771  -0.05174   0.05828
 363        2PY         0.01075  -0.01197  -0.03109   0.00090  -0.08088
 364        2PZ         0.03740  -0.03140  -0.01193   0.03955   0.08968
 365        3S          0.00093  -0.04006   0.03440  -0.00584  -0.04364
 366        3PX        -0.02160  -0.00580   0.00813  -0.02414   0.03186
 367        3PY         0.00347  -0.00014   0.00047  -0.00237  -0.05625
 368        3PZ         0.01279  -0.01287  -0.00554   0.01896   0.03262
 369        4S          0.05523  -0.16665  -0.04594   0.11069   0.02128
 370        4PX         0.00240  -0.00794   0.00263   0.01185  -0.02030
 371        4PY         0.00535  -0.02751  -0.00743   0.01239  -0.00072
 372        4PZ         0.00330   0.00685  -0.00865  -0.01691   0.01076
 373        5XX        -0.00348   0.00065   0.00390  -0.00068   0.00101
 374        5YY        -0.00036  -0.00062  -0.00347   0.00169   0.00166
 375        5ZZ         0.00122   0.00158  -0.00032   0.00043  -0.00071
 376        5XY        -0.00150   0.00196   0.00135  -0.00083  -0.00492
 377        5XZ        -0.00515   0.00217   0.00292  -0.00263  -0.00524
 378        5YZ         0.00056   0.00117  -0.00025  -0.00010   0.00089
 379 38  H  1S         -0.02902  -0.02042   0.02554  -0.01614   0.04616
 380        2S         -0.02416  -0.00469   0.01670  -0.00656   0.01211
 381 39  H  1S          0.03991  -0.02465  -0.00587   0.03391   0.01389
 382        2S          0.04012  -0.01278  -0.01592   0.02016   0.04597
                          16        17        18        19        20
     EIGENVALUES --     2.00000   2.00000   2.00000   2.00000   2.00000
   1 1   Se 1S         -0.03054  -0.09132   0.01506  -0.03799   0.07516
   2        2S          0.08655   0.15407  -0.05726  -0.01651  -0.09894
   3        3S         -0.04167  -0.06668  -0.06376   0.03042  -0.00448
   4        4S         -0.07721  -0.09626  -0.10390   0.05345   0.01454
   5        5S          0.04701  -0.06505   0.10736  -0.04752  -0.05969
   6        6S          0.00983  -0.09125   0.09831  -0.02797   0.01432
   7        7PX         0.00811  -0.03318   0.18986  -0.04333   0.03569
   8        7PY        -0.02482   0.00756  -0.10874   0.01911   0.07155
   9        7PZ         0.14620  -0.04617   0.07159  -0.01625  -0.01491
  10        8PX        -0.07730  -0.08550   0.12841   0.03441   0.21851
  11        8PY         0.25478  -0.08464   0.33012  -0.06942  -0.12683
  12        8PZ        -0.33512   0.11452  -0.42650   0.02016  -0.02806
  13        9PX         0.02328  -0.00898  -0.01932   0.01071   0.06991
  14        9PY        -0.02314   0.01314  -0.03713   0.06153  -0.02979
  15        9PZ        -0.04239  -0.00599   0.01983  -0.01110   0.00684
  16       10PX         0.01139  -0.00561  -0.00170   0.01327   0.04562
  17       10PY        -0.02153   0.01077  -0.02918   0.04982  -0.00650
  18       10PZ        -0.02139  -0.00574   0.03801  -0.01191   0.01541
  19       11XX         0.19369  -0.06660   0.02399  -0.10231  -0.12437
  20       11YY        -0.10931   0.19422  -0.02824   0.04436   0.01653
  21       11ZZ         0.04339   0.09091  -0.02809   0.01388  -0.00252
  22       11XY         0.00082  -0.02804  -0.10888   0.09911  -0.00800
  23       11XZ        -0.03261   0.05027  -0.00530  -0.00265   0.00721
  24       11YZ        -0.01054  -0.05178  -0.09323  -0.00606   0.00559
  25       12S         -0.03190  -0.00238  -0.00495   0.00225   0.06762
  26       12PX        -0.00078   0.01257   0.00322  -0.00152  -0.00297
  27       12PY        -0.00004   0.00378  -0.00595   0.00566   0.00958
  28       12PZ        -0.00607   0.00046   0.01032  -0.00279   0.01460
  29       13XX         0.02472   0.02360   0.00568  -0.00817  -0.01860
  30       13YY         0.00456   0.03268  -0.00352  -0.00095  -0.01395
  31       13ZZ         0.01343   0.02356  -0.00535  -0.00654  -0.00943
  32       13XY        -0.00138  -0.00141  -0.00301   0.00210   0.01415
  33       13XZ         0.00124  -0.00185  -0.00266  -0.00257   0.00092
  34       13YZ        -0.00536  -0.00443  -0.00641   0.00239  -0.00113
  35 2   O  1S          0.05879  -0.11809  -0.03715  -0.05073   0.04184
  36        2S         -0.06681   0.15418   0.02205   0.04677  -0.03203
  37        2PX         0.04441   0.06021   0.02668   0.04706   0.06154
  38        2PY         0.04711   0.01732   0.05671   0.00094  -0.03768
  39        2PZ         0.08131   0.08948   0.01353   0.07726   0.10412
  40        3S         -0.05006   0.17629   0.02738   0.05393  -0.03360
  41        3PX         0.02759   0.04053   0.02178   0.03145   0.04058
  42        3PY         0.02207   0.01148   0.03232   0.00543  -0.01389
  43        3PZ         0.05825   0.06154   0.01686   0.05488   0.07025
  44        4S          0.02111  -0.01143   0.00122  -0.00319   0.00974
  45        4PX         0.00975   0.01328   0.00986   0.00974   0.00993
  46        4PY        -0.00027   0.00932   0.00682   0.00576  -0.00098
  47        4PZ         0.01217   0.00365   0.01114   0.01159   0.01289
  48        5XX        -0.00378  -0.00427   0.00017  -0.00273  -0.00413
  49        5YY        -0.00404   0.00323   0.00207   0.00238  -0.00280
  50        5ZZ         0.00326   0.00120  -0.00095   0.00109   0.00405
  51        5XY        -0.00009  -0.00318  -0.00192   0.00030   0.00325
  52        5XZ        -0.00328  -0.00367   0.00026  -0.00204  -0.00272
  53        5YZ         0.00128  -0.00123   0.00254   0.00021   0.00132
  54 3   H  1S         -0.01387   0.01967   0.01915  -0.00550  -0.04491
  55        2S          0.00212  -0.01904   0.00232  -0.00972  -0.01382
  56 4   C  1S          0.10944  -0.19230  -0.14170   0.22010   0.02009
  57        2S         -0.02697  -0.04932  -0.02733   0.02798  -0.07358
  58        2PX        -0.02270   0.01247   0.04537   0.01895  -0.05214
  59        2PY        -0.07720   0.01258   0.02096   0.00661   0.04376
  60        2PZ         0.01298  -0.04890  -0.07896  -0.01981  -0.05890
  61        3S         -0.04969  -0.02006  -0.00729   0.02394  -0.03149
  62        3PX         0.00661   0.00622   0.00810   0.01048  -0.00366
  63        3PY        -0.05076   0.00851   0.01117   0.00224   0.03698
  64        3PZ        -0.01871  -0.02375  -0.00022  -0.00376  -0.02504
  65        4S         -0.33167   0.46665  -0.33686   0.13417  -0.02897
  66        4PX        -0.04200   0.07149  -0.07299   0.09032   0.01446
  67        4PY        -0.03582   0.00865  -0.05238  -0.01398   0.00297
  68        4PZ        -0.00787  -0.03501   0.07881   0.00170   0.00884
  69        5XX        -0.00538  -0.00113   0.00529   0.00035   0.00002
  70        5YY         0.00113   0.00421   0.00279  -0.00360   0.00545
  71        5ZZ         0.00479   0.00304  -0.00416  -0.00446  -0.00195
  72        5XY        -0.00265   0.00020   0.00308  -0.00055   0.00393
  73        5XZ         0.00186   0.00311   0.00001   0.00127   0.00450
  74        5YZ         0.00196  -0.00269   0.00059   0.00069  -0.00273
  75 5   C  1S         -0.13593   0.23891  -0.05558  -0.08071   0.00540
  76        2S          0.02339  -0.01160  -0.02790  -0.02265  -0.07412
  77        2PX         0.03753   0.10117  -0.01352   0.00272   0.02319
  78        2PY        -0.01832  -0.03844   0.08546   0.02901  -0.01483
  79        2PZ         0.00898   0.05979   0.07941   0.00371   0.04907
  80        3S          0.06504  -0.02550  -0.04389  -0.01133  -0.07587
  81        3PX         0.02535   0.04848  -0.01065   0.00300   0.00158
  82        3PY        -0.00983  -0.02076   0.04706   0.01683  -0.00985
  83        3PZ        -0.01348   0.02334   0.04495   0.00740   0.02273
  84        4S          0.23741   0.16136   0.10276   0.04548  -0.02575
  85        4PX         0.04065   0.07511   0.04916   0.00964   0.01699
  86        4PY         0.01536   0.03828   0.05982   0.01658  -0.00096
  87        4PZ        -0.02509   0.04581   0.03102   0.00762   0.02049
  88        5XX        -0.00130  -0.00561   0.00488   0.00243   0.00099
  89        5YY         0.00528   0.00287  -0.00205  -0.00142   0.00346
  90        5ZZ        -0.00310  -0.00390  -0.00014   0.00112  -0.00251
  91        5XY         0.00158   0.00555  -0.00188  -0.00077   0.00443
  92        5XZ        -0.00154   0.00071   0.00126  -0.00027   0.00162
  93        5YZ         0.00045  -0.00324   0.00179   0.00063  -0.00381
  94 6   H  1S         -0.01492  -0.07403   0.03285   0.00492  -0.04296
  95        2S         -0.01513  -0.05227   0.02694   0.01062  -0.02573
  96 7   H  1S          0.02360   0.03434  -0.03762  -0.02391   0.00727
  97        2S          0.01125   0.04156  -0.02538  -0.01679   0.03747
  98 8   C  1S          0.19442  -0.22340   0.05129  -0.06718   0.17072
  99        2S         -0.04451  -0.04054   0.00395  -0.01617   0.04364
 100        2PX        -0.06483  -0.06609  -0.06301   0.01030   0.05560
 101        2PY         0.05318   0.01381  -0.07394  -0.02946   0.04009
 102        2PZ        -0.12798  -0.09321   0.08841  -0.00363  -0.08263
 103        3S         -0.06886  -0.01605  -0.00439  -0.01704   0.05600
 104        3PX        -0.03074  -0.02761  -0.02929   0.00456   0.02436
 105        3PY         0.02761   0.00429  -0.03592  -0.01288   0.01323
 106        3PZ        -0.04849  -0.04611   0.03685  -0.00091  -0.04926
 107        4S         -0.14274  -0.24612  -0.17223  -0.06659  -0.01761
 108        4PX         0.00170   0.02840   0.02043   0.00975   0.00250
 109        4PY         0.02545   0.04097   0.00964   0.00471   0.00554
 110        4PZ         0.01343   0.01790   0.02633   0.00696  -0.01629
 111        5XX        -0.00101   0.00156   0.00111   0.00355  -0.00076
 112        5YY         0.00712   0.00879  -0.00796  -0.00220   0.00189
 113        5ZZ        -0.00865  -0.00454   0.00554   0.00060  -0.00871
 114        5XY         0.00108   0.00170   0.00153   0.00027  -0.00151
 115        5XZ         0.00117   0.00157  -0.00045   0.00006  -0.00169
 116        5YZ         0.00059   0.00025   0.00030   0.00052  -0.00192
 117 9   H  1S         -0.10131  -0.07351   0.06385  -0.00680  -0.05078
 118        2S         -0.06595  -0.05299   0.05279  -0.00189  -0.05093
 119 10  H  1S          0.04408   0.02595  -0.06255  -0.02725   0.04866
 120        2S          0.05766   0.04204  -0.05353  -0.02136   0.03015
 121 11  C  1S          0.09875  -0.13091  -0.05138  -0.01778   0.22585
 122        2S          0.00747  -0.00742   0.00560   0.01513   0.05071
 123        2PX         0.02120   0.04357   0.04065   0.01577  -0.01961
 124        2PY        -0.06053  -0.05268  -0.00229   0.04053   0.05541
 125        2PZ        -0.08272  -0.01452  -0.03707   0.01941   0.04280
 126        3S          0.02564   0.00688  -0.00137   0.01330   0.02042
 127        3PX         0.00323   0.02298   0.01284   0.00244   0.00461
 128        3PY        -0.02369  -0.02335  -0.00527   0.01788   0.02344
 129        3PZ        -0.04460  -0.01315  -0.00283   0.01377   0.01944
 130        4S         -0.00117   0.02652  -0.02881   0.02210   0.13242
 131        4PX        -0.00485  -0.01752  -0.00173  -0.00215  -0.00745
 132        4PY        -0.00635  -0.01014   0.00172   0.00609   0.01612
 133        4PZ         0.00672   0.00225   0.01350   0.00023  -0.02223
 134        5XX        -0.00420   0.00119  -0.00108   0.00177   0.00139
 135        5YY         0.00352   0.00456  -0.00249  -0.00277  -0.00373
 136        5ZZ        -0.00363  -0.00211   0.00596   0.00106  -0.00485
 137        5XY        -0.00091   0.00055   0.00298   0.00196  -0.00150
 138        5XZ         0.00039   0.00071  -0.00015   0.00156   0.00088
 139        5YZ        -0.00507  -0.00232  -0.00161   0.00188   0.00368
 140 12  H  1S          0.03811   0.03622  -0.00483  -0.02068  -0.01807
 141        2S          0.04260   0.03097  -0.01500  -0.02611  -0.02435
 142 13  H  1S         -0.03373   0.00162   0.01308   0.03521   0.03446
 143        2S         -0.03130   0.00079   0.01266   0.03062   0.01847
 144 14  C  1S         -0.03175  -0.01139  -0.04356  -0.57338   0.10794
 145        2S         -0.04353  -0.02402   0.10031   0.00424   0.00796
 146        2PX         0.08535   0.09180  -0.01418  -0.00491   0.02778
 147        2PY         0.06585   0.00761   0.04184  -0.02374  -0.07074
 148        2PZ         0.09432   0.01472   0.01450  -0.02083  -0.03684
 149        3S         -0.05680  -0.02484   0.11982   0.05413   0.01943
 150        3PX         0.03619   0.03511  -0.00863  -0.00584  -0.00085
 151        3PY         0.03062  -0.00013   0.02024  -0.01436  -0.04226
 152        3PZ         0.02532  -0.00612   0.00914  -0.01355  -0.02975
 153        4S          0.20535  -0.04168   0.15010   0.00119  -0.16306
 154        4PX        -0.03437   0.01717  -0.01670   0.00024   0.03132
 155        4PY        -0.00046  -0.00319  -0.01437  -0.00883  -0.02471
 156        4PZ        -0.00320   0.04866   0.00079  -0.00207  -0.04899
 157        5XX        -0.00684  -0.00067  -0.00007   0.00679   0.00252
 158        5YY         0.00510   0.00141   0.00111   0.00348  -0.00554
 159        5ZZ         0.00365   0.00098  -0.00372   0.00366  -0.00022
 160        5XY        -0.00015  -0.00393   0.00089  -0.00012  -0.00654
 161        5XZ        -0.00361  -0.00291   0.00030  -0.00058  -0.00319
 162        5YZ        -0.00414  -0.00230  -0.00288   0.00147   0.00243
 163 15  H  1S          0.03233   0.00701   0.05665  -0.00154  -0.04465
 164        2S          0.04009   0.00960   0.01353  -0.01344  -0.04759
 165 16  H  1S         -0.02256   0.03317   0.01137   0.02446   0.05920
 166        2S         -0.02040   0.02787  -0.01398   0.00950   0.05774
 167 17  C  1S          0.01722   0.18420  -0.08521   0.23167   0.12522
 168        2S         -0.09288  -0.05264   0.00560   0.01534  -0.08578
 169        2PX        -0.05192  -0.06550  -0.03471   0.00175   0.01211
 170        2PY        -0.07666   0.01175   0.03986  -0.00002   0.09454
 171        2PZ        -0.11586  -0.04148   0.09514   0.06965   0.03845
 172        3S         -0.09112  -0.06701   0.01085  -0.02694  -0.09748
 173        3PX        -0.01535  -0.02665  -0.02161   0.00170  -0.00938
 174        3PY        -0.03332   0.01598   0.01896  -0.00299   0.05432
 175        3PZ        -0.02236  -0.02132   0.02325   0.01990  -0.00486
 176        4S          0.15575  -0.14774   0.23042  -0.10435   0.25262
 177        4PX        -0.11985   0.13232  -0.12892   0.03637  -0.00164
 178        4PY        -0.03788   0.05096   0.01626   0.03035   0.04955
 179        4PZ        -0.03032  -0.17985   0.02919  -0.08669  -0.06012
 180        5XX        -0.00475   0.00019   0.00409   0.00086   0.00541
 181        5YY         0.00501   0.00064   0.00071  -0.00284   0.00154
 182        5ZZ         0.00541  -0.00075  -0.00289  -0.00352  -0.00500
 183        5XY         0.00148  -0.00141   0.00266   0.00104  -0.00295
 184        5XZ        -0.00062  -0.00221   0.00476   0.00088   0.00392
 185        5YZ        -0.00223  -0.00175   0.00135  -0.00025  -0.00174
 186 18  C  1S          0.09838  -0.05440   0.00987   0.23797   0.07273
 187        2S          0.00458  -0.00359  -0.01684   0.03188  -0.07803
 188        2PX        -0.06481   0.02243  -0.08071  -0.00459  -0.00091
 189        2PY         0.01912   0.04272  -0.03984  -0.01799   0.06228
 190        2PZ         0.07773   0.00213  -0.09181  -0.06685  -0.07288
 191        3S          0.02073  -0.02322  -0.01728  -0.00060  -0.08527
 192        3PX        -0.03194   0.00376  -0.03774  -0.00389   0.00299
 193        3PY         0.00877   0.00485  -0.02019  -0.01387   0.03160
 194        3PZ         0.04407   0.00625  -0.04551  -0.02483  -0.03132
 195        4S         -0.11754  -0.20150   0.03934  -0.08128  -0.21765
 196        4PX         0.01174   0.00970   0.00110  -0.00462   0.00280
 197        4PY        -0.00767  -0.01168  -0.00638  -0.01498  -0.03371
 198        4PZ        -0.02148  -0.03966   0.00041  -0.01733  -0.05122
 199        5XX         0.00004   0.00194   0.00570   0.00210   0.00332
 200        5YY        -0.00334   0.00493  -0.00006  -0.00015   0.00299
 201        5ZZ        -0.00256  -0.00435  -0.00356  -0.00742  -0.00597
 202        5XY         0.00254   0.00536   0.00214   0.00344   0.00602
 203        5XZ         0.00065  -0.00383   0.00383   0.00190   0.00093
 204        5YZ         0.00205  -0.00119   0.00301   0.00053   0.00204
 205 19  H  1S         -0.04401  -0.00967  -0.00760   0.01700  -0.04532
 206        2S         -0.03162  -0.00097  -0.00108   0.00624  -0.00766
 207 20  H  1S          0.01264  -0.01429   0.07072   0.04069  -0.00346
 208        2S          0.00917  -0.00225   0.05138   0.04041   0.03207
 209 21  H  1S         -0.02480  -0.01426   0.01553   0.00386  -0.03883
 210        2S         -0.00647  -0.01181   0.00570  -0.00798  -0.00728
 211 22  H  1S         -0.04051  -0.00223   0.06270   0.03723   0.05087
 212        2S         -0.02290  -0.00594   0.03269   0.02813   0.03770
 213 23  H  1S          0.04413   0.05758   0.00154  -0.02867  -0.04798
 214        2S          0.03995   0.03237  -0.00080  -0.02767  -0.03085
 215 24  C  1S         -0.01044  -0.09869  -0.02375   0.09130  -0.18453
 216        2S         -0.02417   0.02962  -0.02982   0.01495  -0.01258
 217        2PX        -0.01996   0.03108   0.02653   0.01044  -0.01202
 218        2PY         0.02330   0.03911  -0.00174  -0.00582  -0.03755
 219        2PZ         0.04681   0.02337  -0.00651  -0.00675  -0.00349
 220        3S         -0.02633   0.01853  -0.03975   0.01522   0.00253
 221        3PX        -0.00735   0.02253   0.01572   0.00540  -0.01394
 222        3PY         0.00989   0.02071   0.00652  -0.00562  -0.01809
 223        3PZ         0.02560   0.01406  -0.00037  -0.00286   0.00271
 224        4S         -0.01246  -0.01717  -0.07434  -0.04083   0.07879
 225        4PX        -0.00891   0.01651  -0.00642   0.00715   0.00436
 226        4PY        -0.00537   0.00694   0.02178   0.00847  -0.01604
 227        4PZ         0.01228   0.00153   0.00059   0.00101  -0.00045
 228        5XX         0.00146   0.00203   0.00182  -0.00159   0.00082
 229        5YY        -0.00207  -0.00081   0.00059  -0.00113   0.00148
 230        5ZZ         0.00163   0.00300   0.00089   0.00002   0.00172
 231        5XY        -0.00120   0.00052   0.00010   0.00049  -0.00080
 232        5XZ         0.00408   0.00260  -0.00247  -0.00062  -0.00148
 233        5YZ         0.00015  -0.00007   0.00177   0.00115   0.00257
 234 25  H  1S          0.02234   0.03851  -0.00946   0.00411  -0.00542
 235        2S          0.01986   0.02466   0.00330   0.00656  -0.00075
 236 26  H  1S         -0.01730   0.02396  -0.00734   0.00209  -0.02189
 237        2S         -0.01294   0.00153  -0.00345  -0.00294  -0.01486
 238 27  H  1S          0.03875   0.09534   0.00608   0.01828  -0.01878
 239        2S          0.03107   0.05130  -0.01079   0.00594  -0.01119
 240 28  H  1S          0.01157   0.02965   0.02970   0.00688   0.00869
 241        2S          0.01583  -0.00045   0.02010  -0.00154   0.00721
 242 29  O  1S          0.00183  -0.02848  -0.00545   0.00386  -0.02650
 243        2S          0.00112   0.02450   0.00263   0.02946  -0.03286
 244        2PX         0.02197   0.02059  -0.00556  -0.00554   0.09448
 245        2PY        -0.04411  -0.08562  -0.05200  -0.02288   0.02828
 246        2PZ         0.04369  -0.05168  -0.13234  -0.01006  -0.02834
 247        3S         -0.00141   0.05259   0.02024   0.04458  -0.02521
 248        3PX         0.00963   0.01515   0.00468  -0.00114   0.05446
 249        3PY        -0.02918  -0.04872  -0.02940  -0.01200   0.02237
 250        3PZ         0.02330  -0.03185  -0.08012  -0.00399  -0.02221
 251        4S         -0.00451  -0.00518  -0.00832   0.00593   0.00316
 252        4PX        -0.00239  -0.00525   0.00103  -0.00180   0.00779
 253        4PY         0.00035  -0.00851  -0.00995  -0.00195   0.00093
 254        4PZ        -0.00049  -0.00956  -0.01361  -0.00064  -0.00248
 255        5XX        -0.00005   0.00072   0.00121   0.00019  -0.00347
 256        5YY        -0.00303  -0.00551  -0.00182  -0.00184   0.00224
 257        5ZZ         0.00289   0.00122  -0.00177  -0.00046  -0.00034
 258        5XY         0.00209   0.00142  -0.00031  -0.00044   0.00409
 259        5XZ        -0.00016   0.00085   0.00155   0.00037   0.00030
 260        5YZ         0.00126  -0.00369  -0.00652  -0.00063  -0.00154
 261 30  C  1S          0.04503  -0.16380  -0.05903  -0.07558   0.03810
 262        2S          0.03309  -0.00499  -0.05376   0.00141   0.00508
 263        2PX        -0.04246  -0.01682  -0.00808   0.02311  -0.07738
 264        2PY         0.02335  -0.02299  -0.02977  -0.01846   0.03365
 265        2PZ        -0.00948   0.00542  -0.05089   0.01317   0.02808
 266        3S          0.02094   0.01779  -0.03196   0.01927  -0.01328
 267        3PX        -0.01110  -0.00858  -0.02898   0.01495  -0.02512
 268        3PY         0.01591  -0.00390  -0.01155  -0.00492   0.01107
 269        3PZ        -0.01960  -0.00720  -0.01426   0.01054   0.01759
 270        4S         -0.01454  -0.76206  -0.67934  -0.18087  -0.49492
 271        4PX         0.04473   0.12008   0.14952   0.08039   0.13762
 272        4PY        -0.01473  -0.00463   0.01388   0.00058   0.12769
 273        4PZ        -0.05434  -0.05553  -0.05503   0.00515  -0.03028
 274        5XX         0.00268   0.00350   0.00249  -0.00026  -0.00308
 275        5YY        -0.00315   0.00005   0.00251  -0.00072  -0.00128
 276        5ZZ        -0.00332   0.00088   0.00149   0.00239   0.00071
 277        5XY         0.00078   0.00025  -0.00100  -0.00138   0.00173
 278        5XZ        -0.00153  -0.00058   0.00260  -0.00107   0.00024
 279        5YZ         0.00237   0.00149  -0.00112  -0.00096  -0.00349
 280 31  C  1S          0.18122   0.11738  -0.00882   0.11339   0.21201
 281        2S         -0.00379   0.02919   0.03238   0.01223   0.02939
 282        2PX         0.06675   0.06799   0.00250  -0.03074  -0.07574
 283        2PY        -0.02832   0.03660   0.02809   0.01044  -0.01014
 284        2PZ         0.05835   0.01769  -0.08483  -0.05154  -0.06499
 285        3S         -0.02114   0.00725   0.04639  -0.00969   0.01963
 286        3PX         0.03137   0.03728  -0.00225  -0.01126  -0.03992
 287        3PY        -0.00303   0.01751   0.00697   0.00629  -0.00592
 288        3PZ         0.03024   0.00839  -0.03970  -0.02752  -0.03282
 289        4S         -0.07742   0.13297   0.18640   0.06268  -0.12626
 290        4PX         0.02338  -0.03516  -0.04659  -0.02775  -0.01791
 291        4PY         0.03316  -0.02444  -0.00571  -0.00671  -0.00043
 292        4PZ         0.00804   0.01855   0.01853  -0.00094  -0.02992
 293        5XX         0.00213   0.00207  -0.00186  -0.00409  -0.00532
 294        5YY        -0.00119  -0.00196  -0.00331  -0.00121  -0.00425
 295        5ZZ        -0.00483  -0.00243   0.00393   0.00230   0.00289
 296        5XY         0.00420   0.00099   0.00040  -0.00213   0.00034
 297        5XZ         0.00127   0.00167   0.00076  -0.00107  -0.00307
 298        5YZ         0.00000   0.00188   0.00245   0.00008  -0.00086
 299 32  C  1S          0.06142  -0.28619  -0.06183   0.02268   0.02077
 300        2S         -0.01703   0.07228   0.04391   0.02824   0.00157
 301        2PX         0.00110  -0.05065  -0.05326  -0.01488  -0.00121
 302        2PY         0.06753  -0.00720  -0.04011  -0.01502   0.01102
 303        2PZ        -0.08295  -0.08792   0.02612  -0.01083   0.02833
 304        3S         -0.00953   0.09070   0.05559   0.02441  -0.01296
 305        3PX         0.00738  -0.02016  -0.01932  -0.01284  -0.00222
 306        3PY         0.03181  -0.00494  -0.01992  -0.00996  -0.00025
 307        3PZ        -0.04279  -0.04700   0.01694  -0.00292   0.01259
 308        4S          0.07128   0.14770   0.04603   0.07391   0.01291
 309        4PX         0.01071  -0.01808  -0.02101  -0.00115  -0.02105
 310        4PY        -0.00358  -0.02344  -0.01385  -0.01326  -0.00685
 311        4PZ        -0.00836   0.01318   0.01760   0.01180   0.01233
 312        5XX        -0.00156  -0.00175  -0.00226  -0.00068   0.00206
 313        5YY        -0.00057   0.00049   0.00315  -0.00099  -0.00176
 314        5ZZ         0.00157   0.00769  -0.00168   0.00006  -0.00155
 315        5XY        -0.00182  -0.00093  -0.00280  -0.00022   0.00026
 316        5XZ         0.00301   0.00206  -0.00076  -0.00007  -0.00177
 317        5YZ         0.00370   0.00246   0.00046   0.00074   0.00042
 318 33  C  1S          0.18396  -0.10891  -0.04402   0.17104   0.23426
 319        2S          0.01591   0.02025  -0.01234  -0.01000  -0.02772
 320        2PX         0.04566   0.01478   0.03329  -0.00921  -0.08902
 321        2PY        -0.13101   0.00493   0.02165   0.01798   0.05991
 322        2PZ         0.01944   0.00713  -0.11370  -0.02903   0.00936
 323        3S          0.00661   0.01974  -0.02362  -0.02432  -0.06150
 324        3PX         0.01968   0.00863   0.01357  -0.00249  -0.04532
 325        3PY        -0.05673  -0.00467   0.00660   0.00445   0.03362
 326        3PZ         0.00718   0.00918  -0.05161  -0.01184   0.00663
 327        4S         -0.21705   0.17649   0.16512  -0.01295   0.23851
 328        4PX        -0.04412   0.04125   0.04255   0.00303   0.03273
 329        4PY        -0.00632  -0.11232  -0.06301  -0.02448  -0.07773
 330        4PZ         0.01814   0.04027   0.01582   0.00751   0.02443
 331        5XX         0.00223  -0.00033  -0.00079  -0.00133   0.00009
 332        5YY        -0.00338  -0.00098   0.00510  -0.00080  -0.00379
 333        5ZZ        -0.00321   0.00452  -0.00376  -0.00208  -0.00006
 334        5XY        -0.00452  -0.00139  -0.00118   0.00088   0.00514
 335        5XZ        -0.00037  -0.00051  -0.00053   0.00109   0.00019
 336        5YZ         0.00299  -0.00181  -0.00315  -0.00238   0.00055
 337 34  H  1S          0.00818  -0.00658  -0.01484  -0.00054   0.02499
 338        2S          0.00622  -0.01701  -0.01629   0.00571   0.03790
 339 35  H  1S         -0.00491   0.02008  -0.07059  -0.02303   0.00713
 340        2S          0.00239   0.01543  -0.04460  -0.01474   0.01295
 341 36  C  1S          0.00305   0.00404   0.06675   0.43379  -0.14414
 342        2S          0.07996  -0.01558  -0.01133   0.00302  -0.06723
 343        2PX        -0.03902   0.01859  -0.04914   0.02019   0.11251
 344        2PY         0.08692   0.06152  -0.00280  -0.00701  -0.01631
 345        2PZ        -0.02873  -0.02051  -0.04502   0.02395  -0.03400
 346        3S          0.07353  -0.00485  -0.01955  -0.01301  -0.03380
 347        3PX        -0.01268  -0.00031  -0.03904   0.00639   0.02495
 348        3PY         0.02021   0.00195  -0.01100  -0.00347   0.00609
 349        3PZ        -0.01148   0.00017  -0.01962   0.01925  -0.00907
 350        4S          0.10523   0.36413   0.41903   0.18539   0.40815
 351        4PX        -0.01717   0.28738   0.23248   0.05634   0.25351
 352        4PY         0.15900  -0.02390  -0.04402  -0.01589  -0.13528
 353        4PZ        -0.01221  -0.10744  -0.11113  -0.02420  -0.10733
 354        5XX         0.00073   0.00174  -0.00298  -0.00284   0.00196
 355        5YY        -0.00330  -0.00282  -0.00099  -0.00464   0.00042
 356        5ZZ        -0.00263   0.00202   0.00174  -0.00339   0.00334
 357        5XY        -0.00213  -0.00272  -0.00241   0.00058   0.00431
 358        5XZ        -0.00239  -0.00102   0.00122   0.00098   0.00063
 359        5YZ        -0.00002   0.00140  -0.00176  -0.00028   0.00065
 360 37  C  1S          0.08234  -0.14587  -0.14831   0.29189   0.04050
 361        2S          0.02108  -0.07555  -0.06838  -0.00018  -0.04270
 362        2PX         0.00875  -0.00603  -0.00586  -0.01306   0.03110
 363        2PY        -0.05496  -0.02748   0.05218   0.01170  -0.03848
 364        2PZ         0.02817   0.05798   0.04353   0.01247  -0.04275
 365        3S         -0.00053  -0.07241  -0.04689  -0.02210  -0.03415
 366        3PX        -0.00017   0.00212   0.00078  -0.00266   0.01952
 367        3PY        -0.03150  -0.02776   0.00756   0.00350  -0.01138
 368        3PZ         0.01392   0.01970   0.00739   0.00972  -0.02129
 369        4S          0.18422   0.00336  -0.01935  -0.04263  -0.15656
 370        4PX         0.02463  -0.00764  -0.01537  -0.00485  -0.02307
 371        4PY         0.01911  -0.00461   0.00335  -0.00776  -0.01428
 372        4PZ        -0.01982   0.00756   0.01442   0.00524   0.02892
 373        5XX        -0.00055   0.00191   0.00044  -0.00273  -0.00067
 374        5YY         0.00182   0.00184  -0.00030  -0.00213  -0.00213
 375        5ZZ        -0.00244   0.00337   0.00471  -0.00224   0.00287
 376        5XY        -0.00272  -0.00170  -0.00344   0.00144   0.00080
 377        5XZ         0.00019  -0.00352  -0.00531  -0.00077   0.00135
 378        5YZ        -0.00002   0.00099  -0.00376   0.00143   0.00216
 379 38  H  1S          0.03403  -0.01110  -0.02591  -0.01801  -0.00328
 380        2S          0.02639  -0.00993  -0.01578  -0.01687  -0.00661
 381 39  H  1S          0.01006   0.01217   0.01520   0.00546  -0.03872
 382        2S         -0.00086   0.03805   0.04150   0.00779  -0.00087
                          21        22        23        24        25
     EIGENVALUES --     2.00000   2.00000   2.00000   2.00000   2.00000
   1 1   Se 1S          0.17100   0.13747  -0.17783  -0.02971   0.00311
   2        2S         -0.12263  -0.07137   0.09202   0.04478   0.03016
   3        3S         -0.07732   0.04115   0.07474  -0.03128   0.01900
   4        4S         -0.09897   0.07257   0.11037  -0.05612   0.01984
   5        5S          0.03084  -0.05198  -0.09284   0.04587   0.00367
   6        6S         -0.01276   0.01007  -0.04251  -0.00118   0.06828
   7        7PX        -0.03017   0.00716  -0.02776  -0.00337  -0.03821
   8        7PY         0.00685   0.01633   0.03524   0.06637   0.03104
   9        7PZ        -0.10331  -0.00974   0.03659  -0.02898  -0.07438
  10        8PX         0.02824   0.05576  -0.10723  -0.04523   0.00535
  11        8PY        -0.06636  -0.00196  -0.16291  -0.13691  -0.07440
  12        8PZ         0.20392   0.01097  -0.04513   0.10251   0.22032
  13        9PX        -0.00593   0.11101  -0.03890   0.07052   0.01836
  14        9PY         0.02570   0.04644   0.08446   0.02467  -0.09503
  15        9PZ         0.02871  -0.00179  -0.04996  -0.03552  -0.01649
  16       10PX        -0.00870   0.07443  -0.01572   0.06244   0.01570
  17       10PY         0.00874   0.04522   0.08110   0.02624  -0.04917
  18       10PZ         0.00415  -0.00471  -0.03477  -0.02942  -0.00424
  19       11XX        -0.26999  -0.05845  -0.11954   0.15586   0.19630
  20       11YY         0.19671  -0.00143   0.15852  -0.04213  -0.13649
  21       11ZZ        -0.00990  -0.03321   0.00608  -0.04379  -0.03249
  22       11XY        -0.06746  -0.09156  -0.04549   0.10354   0.05765
  23       11XZ        -0.01561   0.02395   0.06679   0.08837  -0.05446
  24       11YZ        -0.15578  -0.09911   0.05540   0.14894   0.06098
  25       12S         -0.01863   0.01476  -0.03215  -0.01680   0.07248
  26       12PX        -0.00350  -0.01021   0.00557  -0.01097   0.00422
  27       12PY        -0.00418   0.01007   0.00714  -0.00038   0.01206
  28       12PZ        -0.00088   0.00277  -0.01394   0.00365   0.02043
  29       13XX        -0.00002  -0.01129  -0.00589   0.02373   0.00015
  30       13YY         0.00116  -0.01924   0.00946   0.00751  -0.01051
  31       13ZZ        -0.00496  -0.01234  -0.00550   0.00147  -0.00151
  32       13XY        -0.00344   0.00952  -0.01159   0.00647   0.01584
  33       13XZ         0.00148   0.00241  -0.00533   0.00403  -0.00490
  34       13YZ        -0.00118  -0.00055  -0.00013   0.00239  -0.00438
  35 2   O  1S         -0.03226   0.03595  -0.04423   0.05869   0.09853
  36        2S          0.07092  -0.05421   0.11133  -0.10553  -0.14070
  37        2PX        -0.00278   0.06385   0.07002   0.04519   0.03903
  38        2PY        -0.02268   0.02868   0.00719  -0.07369   0.05686
  39        2PZ        -0.07796   0.10812   0.08009   0.00158  -0.07957
  40        3S          0.08265  -0.04830   0.12924  -0.09511  -0.14836
  41        3PX        -0.00280   0.04435   0.04539   0.02527   0.02702
  42        3PY        -0.01500   0.02007   0.00826  -0.04275   0.03042
  43        3PZ        -0.05098   0.08031   0.05799   0.00483  -0.04801
  44        4S         -0.00916   0.01465  -0.00175   0.03651   0.00810
  45        4PX        -0.00139   0.01763   0.01119   0.00126   0.00405
  46        4PY         0.00177   0.00592   0.00971  -0.00782  -0.00184
  47        4PZ        -0.00870   0.02458   0.01363   0.01304  -0.00548
  48        5XX         0.00047  -0.00311  -0.00472  -0.00253  -0.00094
  49        5YY         0.00369  -0.00042   0.00424  -0.00306  -0.00207
  50        5ZZ        -0.00402   0.00216   0.00011   0.00142   0.00059
  51        5XY         0.00016   0.00327  -0.00085   0.00674   0.00020
  52        5XZ         0.00325  -0.00301  -0.00181   0.00224   0.00470
  53        5YZ        -0.00176   0.00201  -0.00045   0.00122   0.00357
  54 3   H  1S          0.00711  -0.02467   0.00277  -0.07150  -0.01832
  55        2S         -0.00829  -0.00409  -0.01842  -0.01243   0.02386
  56 4   C  1S          0.11431  -0.06117   0.25691   0.01664   0.04301
  57        2S          0.10913  -0.00437   0.00509  -0.03589  -0.00946
  58        2PX         0.01384  -0.05645   0.08284   0.05826   0.02400
  59        2PY        -0.01861  -0.05677  -0.00527  -0.06370   0.09308
  60        2PZ         0.01656  -0.03548  -0.02576  -0.15608  -0.04317
  61        3S          0.08436   0.01599  -0.01200  -0.01300  -0.01825
  62        3PX        -0.00781   0.00287   0.02966   0.03065   0.01071
  63        3PY        -0.01781  -0.03499  -0.01064  -0.02362   0.05762
  64        3PZ        -0.00066  -0.02691  -0.00268  -0.03708  -0.01470
  65        4S         -0.03701  -0.60781   0.26865  -0.29883   0.06661
  66        4PX        -0.01118  -0.01336   0.12364  -0.04594   0.01735
  67        4PY        -0.00589  -0.05463  -0.02942  -0.01533   0.03220
  68        4PZ         0.02882   0.08281  -0.10158  -0.11908  -0.05691
  69        5XX        -0.00420   0.00168   0.00147   0.00838  -0.00370
  70        5YY        -0.00601   0.00138  -0.00450   0.00121   0.00191
  71        5ZZ        -0.00100  -0.00064  -0.00443  -0.00751   0.00172
  72        5XY        -0.00200  -0.00188  -0.00223   0.00084   0.00487
  73        5XZ        -0.00100   0.00270   0.00034   0.00274   0.00047
  74        5YZ         0.00308   0.00472  -0.00024  -0.00140  -0.00120
  75 5   C  1S         -0.12306   0.13934  -0.15507  -0.21149   0.07868
  76        2S          0.03283  -0.01639  -0.01022  -0.11395   0.07196
  77        2PX         0.03283  -0.04688   0.01847  -0.01436   0.08422
  78        2PY         0.04535   0.09730   0.01094  -0.02543   0.04724
  79        2PZ        -0.04976  -0.00159   0.04245   0.13912   0.07216
  80        3S          0.04955  -0.00603   0.00303  -0.10597   0.03857
  81        3PX         0.02365  -0.02131   0.01148  -0.00181   0.02444
  82        3PY         0.02734   0.04821   0.00516  -0.01280   0.01643
  83        3PZ        -0.01857  -0.00849   0.02191   0.06603   0.02963
  84        4S          0.06292   0.10136   0.13903   0.23309   0.10707
  85        4PX         0.02329   0.01004  -0.00034   0.03282   0.04836
  86        4PY         0.02282   0.02350   0.00844  -0.00471   0.00502
  87        4PZ        -0.00256  -0.02107  -0.00988  -0.02566  -0.00120
  88        5XX        -0.00038   0.00295   0.00298   0.00430  -0.00023
  89        5YY        -0.00392  -0.00333   0.00179   0.00732  -0.00070
  90        5ZZ         0.00448  -0.00370  -0.00041  -0.00114  -0.00256
  91        5XY        -0.00229  -0.00351   0.00049   0.00022   0.00455
  92        5XZ        -0.00054  -0.00047  -0.00135   0.00004   0.00304
  93        5YZ         0.00335   0.00396   0.00011  -0.00121  -0.00206
  94 6   H  1S          0.00620   0.05081   0.00192  -0.01568  -0.00806
  95        2S          0.00028   0.04672   0.01232   0.01608  -0.03088
  96 7   H  1S         -0.03567  -0.06400   0.00293   0.02039   0.01953
  97        2S         -0.04339  -0.04512  -0.00040   0.03075   0.01430
  98 8   C  1S          0.20465  -0.39505  -0.07209  -0.06263  -0.10302
  99        2S         -0.06571  -0.09529   0.02782  -0.03672   0.11152
 100        2PX        -0.06726  -0.03044  -0.01042  -0.02420  -0.08281
 101        2PY        -0.07382   0.01732  -0.00080   0.00080  -0.04495
 102        2PZ         0.00224  -0.07248  -0.00337   0.02992  -0.00458
 103        3S         -0.09401  -0.06008   0.01980  -0.03412   0.11627
 104        3PX        -0.03179  -0.01849  -0.00036  -0.01722  -0.02858
 105        3PY        -0.03075   0.00310   0.00389   0.00417  -0.02232
 106        3PZ         0.00900  -0.02835  -0.00121   0.01300  -0.00807
 107        4S         -0.12151  -0.06722  -0.02696  -0.06861  -0.00779
 108        4PX        -0.00733   0.00023   0.01519  -0.00645   0.00871
 109        4PY         0.00553   0.00306   0.00649   0.01239  -0.00183
 110        4PZ         0.02251   0.00472   0.00067   0.00989   0.00004
 111        5XX         0.00178   0.00861   0.00030  -0.00070  -0.00196
 112        5YY        -0.00467   0.00485   0.00002   0.00280  -0.00045
 113        5ZZ         0.00076  -0.00080  -0.00014   0.00018   0.00078
 114        5XY         0.00100  -0.00054   0.00144  -0.00126   0.00276
 115        5XZ         0.00241   0.00175   0.00044  -0.00335   0.00237
 116        5YZ         0.00333  -0.00031  -0.00056  -0.00115   0.00026
 117 9   H  1S         -0.01547  -0.07496   0.00610   0.00285   0.04077
 118        2S          0.01023  -0.04778  -0.00260   0.00052   0.00651
 119 10  H  1S         -0.07028  -0.00680   0.00965  -0.00694   0.01991
 120        2S         -0.03447   0.00654  -0.00040   0.00943  -0.00729
 121 11  C  1S          0.17669  -0.00955   0.10850  -0.10602   0.02096
 122        2S          0.04075  -0.02560  -0.02559  -0.00617   0.00038
 123        2PX         0.06028   0.02440  -0.00583  -0.01315  -0.00941
 124        2PY        -0.07030  -0.00671   0.04051  -0.08843  -0.02795
 125        2PZ        -0.03551  -0.01262   0.02357  -0.04679   0.00757
 126        3S          0.04495  -0.00612  -0.03333   0.00371  -0.03959
 127        3PX         0.01619  -0.00054  -0.00701  -0.01318   0.01251
 128        3PY        -0.03037  -0.00034   0.01559  -0.04133  -0.02120
 129        3PZ        -0.01449  -0.00037   0.01100  -0.01513   0.01121
 130        4S         -0.02703   0.03019  -0.04735   0.05242  -0.05478
 131        4PX        -0.00298   0.00510   0.00279   0.00795   0.02387
 132        4PY        -0.00134   0.00801  -0.00469   0.00055  -0.00650
 133        4PZ         0.01719   0.00345   0.01029  -0.00561   0.00095
 134        5XX        -0.00466  -0.00103   0.00142  -0.00403   0.00250
 135        5YY         0.00030   0.00080  -0.00316   0.00338   0.00065
 136        5ZZ        -0.00239   0.00077  -0.00018   0.00311   0.00000
 137        5XY         0.00374   0.00055   0.00038  -0.00124  -0.00081
 138        5XZ         0.00081   0.00145   0.00119   0.00085  -0.00244
 139        5YZ        -0.00357  -0.00102   0.00124  -0.00077  -0.00363
 140 12  H  1S          0.05018  -0.00329  -0.03236   0.04462   0.02048
 141        2S          0.02698   0.00257  -0.01928   0.02607   0.01914
 142 13  H  1S          0.00934  -0.00071   0.01039  -0.04184  -0.01216
 143        2S          0.00127   0.00711   0.02485  -0.02179  -0.01153
 144 14  C  1S          0.15046   0.10499   0.27010   0.11335  -0.08833
 145        2S         -0.01190   0.04220   0.04421   0.03449   0.06008
 146        2PX         0.06278   0.05174  -0.03839  -0.08118   0.03386
 147        2PY         0.03281   0.00752   0.01012  -0.08572   0.09996
 148        2PZ         0.07092  -0.01546  -0.04525   0.01864  -0.03150
 149        3S         -0.03084   0.05013   0.02846   0.04504   0.07929
 150        3PX         0.03141   0.01283  -0.01618  -0.04533   0.00954
 151        3PY         0.02068  -0.00246   0.00373  -0.03999   0.04957
 152        3PZ         0.02833  -0.02258  -0.01996   0.00701  -0.00789
 153        4S          0.20867   0.16181  -0.09102  -0.00057   0.11852
 154        4PX        -0.03687  -0.02457   0.01843  -0.01488  -0.02811
 155        4PY        -0.00010  -0.01555   0.00929   0.00011  -0.00351
 156        4PZ         0.02046  -0.05430   0.02928  -0.05307  -0.01981
 157        5XX        -0.00441  -0.00272  -0.00027   0.00194   0.00059
 158        5YY         0.00160   0.00220  -0.00180  -0.00458   0.00438
 159        5ZZ        -0.00020  -0.00400  -0.00626  -0.00289  -0.00401
 160        5XY         0.00098  -0.00116   0.00274   0.00216  -0.00186
 161        5XZ        -0.00163  -0.00358   0.00050   0.00115  -0.00134
 162        5YZ        -0.00315  -0.00061   0.00108  -0.00086  -0.00443
 163 15  H  1S          0.01884   0.03159   0.02169  -0.04678   0.08710
 164        2S          0.02577   0.01796   0.01295  -0.02963   0.03798
 165 16  H  1S         -0.00878   0.03724   0.00006  -0.00797   0.01923
 166        2S         -0.01200   0.01336  -0.00476  -0.01291   0.00835
 167 17  C  1S         -0.04318   0.09602  -0.09173   0.14359  -0.11458
 168        2S         -0.02818  -0.07654   0.03964   0.05551  -0.00932
 169        2PX        -0.08756   0.00055   0.00506  -0.00334  -0.06383
 170        2PY        -0.07070  -0.04364  -0.01993  -0.02394   0.10065
 171        2PZ        -0.00751   0.01718   0.09341   0.12547   0.00908
 172        3S         -0.01908  -0.12609   0.02350   0.02227  -0.00884
 173        3PX        -0.01770   0.00221   0.00637   0.00510  -0.02772
 174        3PY        -0.03275  -0.02520  -0.01693  -0.01967   0.05920
 175        3PZ         0.00778   0.01695   0.03134   0.01315  -0.01983
 176        4S         -0.19375   0.28021  -0.29501   0.05293  -0.13041
 177        4PX        -0.06208  -0.20517   0.14072  -0.04188   0.00885
 178        4PY        -0.03664  -0.01721   0.05763  -0.01955   0.00085
 179        4PZ         0.00439   0.04015  -0.01043   0.14625  -0.05702
 180        5XX        -0.00003   0.00212   0.00145   0.00161   0.00421
 181        5YY         0.00106   0.00292  -0.00085  -0.00318   0.00148
 182        5ZZ         0.00257  -0.00013  -0.00099  -0.00789  -0.00290
 183        5XY         0.00025   0.00314   0.00289   0.00332  -0.00066
 184        5XZ        -0.00449   0.00490  -0.00006   0.00604   0.00180
 185        5YZ         0.00009  -0.00049  -0.00003  -0.00224   0.00371
 186 18  C  1S          0.03245  -0.04645   0.07827   0.07827  -0.13985
 187        2S          0.05522   0.05645   0.03709  -0.06210  -0.05460
 188        2PX         0.00502  -0.12524   0.00964  -0.02544  -0.07749
 189        2PY        -0.05344  -0.04884  -0.02974   0.00216  -0.06394
 190        2PZ        -0.02644  -0.08889  -0.06526  -0.07798  -0.01782
 191        3S          0.05744   0.06400   0.00168  -0.08388  -0.01614
 192        3PX        -0.00349  -0.05657   0.00055  -0.01217  -0.02574
 193        3PY        -0.02904  -0.02069  -0.02650   0.00494  -0.01066
 194        3PZ        -0.00168  -0.02671  -0.02381  -0.04276  -0.02513
 195        4S          0.13526   0.00538   0.04104   0.02619  -0.11811
 196        4PX         0.00340  -0.00573  -0.00862  -0.00490   0.00201
 197        4PY         0.02219  -0.01800  -0.00660  -0.01255  -0.01872
 198        4PZ         0.02960  -0.00298   0.00645  -0.01194  -0.03247
 199        5XX         0.00099   0.00928   0.00353   0.00320   0.00596
 200        5YY        -0.00162  -0.00280   0.00150  -0.00307  -0.00419
 201        5ZZ        -0.00112  -0.00845  -0.00561   0.00028   0.00194
 202        5XY        -0.00198   0.00524   0.00444   0.00329  -0.00525
 203        5XZ        -0.00278   0.00814   0.00099   0.00061   0.00286
 204        5YZ        -0.00363   0.00395  -0.00038  -0.00079   0.00858
 205 19  H  1S          0.04318  -0.00425   0.02862  -0.03196  -0.00486
 206        2S          0.01498  -0.02139   0.00692  -0.01037   0.01618
 207 20  H  1S          0.02032   0.13269   0.04106   0.01883   0.03761
 208        2S         -0.01064   0.10040   0.04289   0.03338   0.02427
 209 21  H  1S          0.04414   0.02519  -0.02640  -0.00959   0.05678
 210        2S          0.02444   0.01634  -0.02173  -0.00840   0.02119
 211 22  H  1S         -0.02724   0.03890   0.03389  -0.01973   0.00389
 212        2S         -0.02858   0.03430   0.03902  -0.00405   0.01223
 213 23  H  1S          0.04714  -0.06803  -0.03788   0.05125   0.01710
 214        2S          0.03499  -0.04886  -0.03428   0.04304   0.02702
 215 24  C  1S         -0.02739   0.02468  -0.15146  -0.14504  -0.02258
 216        2S         -0.04608   0.00410   0.01086  -0.05252   0.03984
 217        2PX         0.04770   0.00153   0.00427   0.00159  -0.00360
 218        2PY        -0.01599  -0.03434   0.00871   0.06436  -0.00943
 219        2PZ        -0.05646  -0.00270   0.07447   0.06252   0.04772
 220        3S         -0.06876   0.01259   0.04818  -0.04122   0.03633
 221        3PX         0.03139  -0.00532   0.00187   0.00686   0.00016
 222        3PY        -0.00152  -0.02152  -0.00538   0.02432  -0.00372
 223        3PZ        -0.02558   0.00131   0.03310   0.02710   0.02466
 224        4S         -0.17472  -0.03744   0.07226   0.07085   0.08880
 225        4PX         0.00614  -0.00575  -0.00931   0.03717   0.00707
 226        4PY         0.02993   0.00316  -0.01315  -0.00975  -0.00875
 227        4PZ         0.00244   0.01043   0.00248  -0.00164  -0.00082
 228        5XX         0.00491  -0.00375  -0.00027   0.00217  -0.00067
 229        5YY         0.00154   0.00105  -0.00335  -0.00030  -0.00322
 230        5ZZ        -0.00236   0.00023   0.00677   0.00513   0.00311
 231        5XY        -0.00035   0.00003  -0.00097   0.00152   0.00100
 232        5XZ         0.00052  -0.00162   0.00137   0.00264   0.00280
 233        5YZ        -0.00071   0.00150   0.00321  -0.00087   0.00228
 234 25  H  1S         -0.04642  -0.00127   0.06033   0.03304   0.04793
 235        2S         -0.02062   0.00201   0.04499   0.03539   0.03363
 236 26  H  1S         -0.00236  -0.01312  -0.02199  -0.00115  -0.01132
 237        2S          0.00677  -0.00162  -0.03617   0.00698  -0.02199
 238 27  H  1S          0.09098  -0.03697  -0.00097   0.04536   0.05685
 239        2S          0.04860  -0.01406   0.00166   0.04091   0.04272
 240 28  H  1S          0.01808  -0.03451   0.03450   0.00319  -0.02384
 241        2S         -0.00340  -0.00916   0.03228  -0.01317  -0.02599
 242 29  O  1S         -0.00650   0.01008  -0.06346   0.04199  -0.02440
 243        2S         -0.04312   0.00234   0.07587  -0.05797   0.01707
 244        2PX        -0.07595  -0.02338   0.03788  -0.02272  -0.11200
 245        2PY         0.05506   0.10268  -0.16994   0.05050  -0.03161
 246        2PZ        -0.03624   0.06193  -0.05949   0.06234  -0.03852
 247        3S         -0.06038  -0.02381   0.12532  -0.06955   0.01781
 248        3PX        -0.04141  -0.01658   0.02619  -0.01350  -0.06064
 249        3PY         0.03386   0.06184  -0.10143   0.02938  -0.02005
 250        3PZ        -0.01970   0.03746  -0.03428   0.03777  -0.01563
 251        4S         -0.00683  -0.01122  -0.00609   0.02235  -0.00663
 252        4PX        -0.00294  -0.00029  -0.00467   0.00239  -0.00819
 253        4PY         0.00625   0.00929  -0.01890   0.00671  -0.00293
 254        4PZ        -0.00018   0.00646  -0.01235   0.00841   0.00317
 255        5XX         0.00193   0.00022   0.00220  -0.00367   0.00539
 256        5YY         0.00312   0.00475  -0.00962   0.00366  -0.00278
 257        5ZZ        -0.00121  -0.00038   0.00201   0.00043  -0.00096
 258        5XY        -0.00495  -0.00234   0.00421  -0.00164  -0.00610
 259        5XZ        -0.00089   0.00109   0.00306  -0.00481  -0.00014
 260        5YZ        -0.00117   0.00433  -0.00432   0.00415  -0.00281
 261 30  C  1S          0.10021   0.03639   0.31386   0.06511   0.04608
 262        2S          0.03456   0.00453  -0.01859   0.03382  -0.09832
 263        2PX        -0.01956  -0.02398   0.06213  -0.02400  -0.06156
 264        2PY        -0.05565   0.04806  -0.04496  -0.01414  -0.00081
 265        2PZ         0.01044   0.04034  -0.01365   0.02685   0.02801
 266        3S          0.03145  -0.01684  -0.01140   0.02433  -0.09400
 267        3PX         0.00135   0.01675   0.01720   0.00395  -0.04261
 268        3PY        -0.02508   0.02306  -0.00542   0.00099  -0.00100
 269        3PZ        -0.00636   0.02181  -0.00146  -0.00126   0.01439
 270        4S         -0.29462   0.23908  -0.09128   0.21552   0.13212
 271        4PX         0.05161   0.07786   0.01202  -0.15038  -0.11922
 272        4PY         0.03177   0.00941  -0.01556  -0.13395  -0.01469
 273        4PZ        -0.04598   0.01689   0.00764   0.08703   0.07039
 274        5XX         0.00109  -0.00037  -0.00099   0.00148   0.00084
 275        5YY        -0.00139  -0.00326  -0.00483  -0.00461   0.00024
 276        5ZZ        -0.00371   0.00181   0.00153  -0.00121   0.00345
 277        5XY         0.00083  -0.00101  -0.00369   0.00320   0.00100
 278        5XZ        -0.00020  -0.00246  -0.00168  -0.00255   0.00109
 279        5YZ         0.00122  -0.00268   0.00141   0.00100   0.00075
 280 31  C  1S         -0.01274  -0.12269  -0.05697   0.00574   0.10240
 281        2S          0.01118  -0.00322  -0.03774  -0.02860  -0.01370
 282        2PX         0.04196  -0.08844  -0.01070   0.10473   0.01804
 283        2PY         0.05593  -0.01824   0.01400  -0.02104   0.05194
 284        2PZ         0.04203  -0.05239  -0.06260   0.02371  -0.00828
 285        3S          0.01228  -0.01005  -0.05080  -0.03764  -0.01514
 286        3PX         0.01523  -0.04165   0.00358   0.04864   0.00844
 287        3PY         0.03042  -0.00507   0.00595  -0.00354   0.00611
 288        3PZ         0.02323  -0.03136  -0.03217   0.01178  -0.00406
 289        4S          0.11918  -0.06726   0.05535   0.06623  -0.00258
 290        4PX        -0.03113  -0.01348  -0.00264   0.06197   0.01937
 291        4PY         0.02703   0.03022  -0.02326  -0.08306  -0.04457
 292        4PZ         0.03010  -0.01904   0.00276  -0.01447  -0.01843
 293        5XX         0.00377  -0.00386  -0.00319   0.00276   0.00255
 294        5YY        -0.00023   0.00069   0.00060  -0.00029  -0.00577
 295        5ZZ        -0.00375   0.00566   0.00574  -0.00024   0.00120
 296        5XY         0.00109  -0.00159  -0.00317   0.00408  -0.00020
 297        5XZ         0.00263  -0.00358  -0.00134   0.00206  -0.00043
 298        5YZ         0.00029  -0.00155   0.00278  -0.00022   0.00280
 299 32  C  1S          0.00146  -0.02840   0.06952   0.05589  -0.07492
 300        2S          0.07961  -0.05445  -0.01723   0.01695   0.01910
 301        2PX        -0.06068   0.03830  -0.02201  -0.04091   0.02494
 302        2PY        -0.04523  -0.02087   0.06967  -0.00734  -0.01388
 303        2PZ        -0.08056   0.02793  -0.02157  -0.04148  -0.07253
 304        3S          0.09967  -0.06698  -0.02399   0.02861   0.02340
 305        3PX        -0.01945   0.00845  -0.02066  -0.01438   0.00984
 306        3PY        -0.02116  -0.00679   0.02903  -0.00584  -0.01023
 307        3PZ        -0.03774   0.01193  -0.00622  -0.01888  -0.03433
 308        4S          0.08527  -0.08212   0.05973   0.07052   0.01889
 309        4PX         0.00766   0.01147  -0.02496   0.02161  -0.00882
 310        4PY        -0.00502   0.01577  -0.01859  -0.00089  -0.01527
 311        4PZ        -0.00069  -0.01332   0.01374  -0.00508  -0.00240
 312        5XX        -0.00580   0.00225   0.00148  -0.00486  -0.00001
 313        5YY        -0.00382   0.00062   0.00155  -0.00241  -0.00286
 314        5ZZ         0.00609  -0.00081  -0.00249   0.00488   0.00448
 315        5XY        -0.00331  -0.00007  -0.00185  -0.00038   0.00202
 316        5XZ        -0.00002   0.00040   0.00195   0.00221   0.00310
 317        5YZ         0.00124  -0.00175   0.00388   0.00187   0.00213
 318 33  C  1S          0.12674  -0.11395   0.00976  -0.10144   0.03566
 319        2S         -0.03614  -0.01595   0.00544  -0.06378  -0.01496
 320        2PX         0.04655   0.06030  -0.00099   0.02772  -0.01031
 321        2PY         0.07875  -0.00454  -0.13649   0.05076  -0.01308
 322        2PZ         0.00901   0.00777  -0.04231   0.03642   0.00494
 323        3S         -0.05624  -0.00415   0.01477  -0.06881  -0.02512
 324        3PX         0.02170   0.02879   0.00511   0.00922  -0.00375
 325        3PY         0.03330   0.00687  -0.06937   0.02560  -0.00941
 326        3PZ         0.00981  -0.00051  -0.02207   0.01837   0.00322
 327        4S          0.12539  -0.13596  -0.05786  -0.10995   0.06328
 328        4PX         0.02995  -0.02782  -0.00043  -0.01580   0.01722
 329        4PY        -0.02350   0.07173  -0.05425   0.02235  -0.02194
 330        4PZ         0.00911  -0.02196   0.01719  -0.00129   0.00980
 331        5XX        -0.00589   0.00227   0.00495  -0.00192   0.00061
 332        5YY         0.00019   0.00107   0.00097   0.00201  -0.00198
 333        5ZZ         0.00474  -0.00059  -0.00646   0.00546   0.00161
 334        5XY        -0.00351  -0.00269  -0.00148  -0.00303   0.00102
 335        5XZ        -0.00233  -0.00027   0.00367  -0.00101  -0.00021
 336        5YZ        -0.00376  -0.00017   0.00061  -0.00174  -0.00068
 337 34  H  1S         -0.07084  -0.03165   0.04653  -0.05853   0.00432
 338        2S         -0.05513  -0.01172   0.03768  -0.03840   0.00895
 339 35  H  1S          0.00977  -0.00796  -0.05265   0.01329   0.00115
 340        2S          0.02768  -0.00704  -0.04734   0.02661   0.01182
 341 36  C  1S         -0.13980  -0.10692  -0.15884   0.11122  -0.11106
 342        2S          0.00368   0.05863   0.00935   0.03271  -0.02268
 343        2PX         0.04959   0.00762  -0.08004   0.05072   0.00818
 344        2PY        -0.01777   0.01517   0.03441  -0.01727   0.01213
 345        2PZ        -0.02553   0.04473   0.05055  -0.00082   0.00469
 346        3S          0.00819   0.05562   0.03738   0.03845  -0.02066
 347        3PX         0.00912   0.01860  -0.02856   0.02146   0.00180
 348        3PY        -0.00283   0.01968  -0.01051   0.00009  -0.00058
 349        3PZ        -0.01511   0.01701   0.03703   0.00090   0.00574
 350        4S          0.13717   0.00178   0.08327  -0.31491  -0.33621
 351        4PX         0.12603  -0.11964   0.03131  -0.11811  -0.00656
 352        4PY        -0.03945   0.09029  -0.02744   0.05595  -0.06339
 353        4PZ        -0.04050   0.00918   0.00427   0.04190   0.01257
 354        5XX        -0.00074  -0.00160   0.00355  -0.00158   0.00006
 355        5YY        -0.00012   0.00431  -0.00136  -0.00337  -0.00038
 356        5ZZ         0.00218  -0.00339   0.00101  -0.00095   0.00308
 357        5XY         0.00106   0.00165  -0.00546   0.00547  -0.00016
 358        5XZ        -0.00189   0.00121   0.00179  -0.00254   0.00106
 359        5YZ         0.00000  -0.00167  -0.00021   0.00055  -0.00030
 360 37  C  1S          0.13800   0.08641   0.07314  -0.08067   0.39132
 361        2S          0.00582   0.10074  -0.01980  -0.00211  -0.02139
 362        2PX        -0.02158   0.03682   0.04311  -0.12506  -0.00993
 363        2PY         0.02839  -0.02518   0.00726   0.05323   0.02208
 364        2PZ         0.02873  -0.03048   0.06831  -0.00594   0.05797
 365        3S          0.00598   0.08728  -0.04794   0.00541  -0.04129
 366        3PX        -0.00847   0.01345   0.01951  -0.05813  -0.00437
 367        3PY         0.00859   0.00252  -0.02303   0.02606   0.00459
 368        3PZ         0.00627   0.00040   0.03603  -0.00331   0.01630
 369        4S          0.00625   0.11984  -0.04624  -0.00606  -0.00055
 370        4PX        -0.00888   0.01443   0.00873  -0.00634  -0.00672
 371        4PY         0.00825   0.02838  -0.02703   0.00639   0.00670
 372        4PZ         0.00477  -0.01091  -0.00263   0.00879  -0.00713
 373        5XX         0.00102   0.00023  -0.00214  -0.00116   0.00009
 374        5YY        -0.00521  -0.00112   0.00528  -0.00042  -0.00448
 375        5ZZ         0.00043  -0.00367  -0.00335   0.00326  -0.00399
 376        5XY         0.00069   0.00062  -0.00441   0.00645  -0.00002
 377        5XZ        -0.00221   0.00622  -0.00316  -0.00398  -0.00207
 378        5YZ        -0.00351   0.00042   0.00018   0.00136  -0.00244
 379 38  H  1S         -0.01118   0.05334   0.01730  -0.08354  -0.00877
 380        2S         -0.00756   0.03145   0.00256  -0.05744   0.00285
 381 39  H  1S          0.02632  -0.00818   0.00632   0.04684   0.01789
 382        2S          0.02393  -0.04654   0.01157   0.03255   0.02033
                          26        27        28        29        30
     EIGENVALUES --     2.00000   2.00000   2.00000   2.00000   2.00000
   1 1   Se 1S          0.04372   0.21000  -0.36753   0.19270   0.45726
   2        2S          0.03913  -0.02462   0.14703   0.08269  -0.03331
   3        3S          0.06684   0.02994  -0.03593   0.00419  -0.03737
   4        4S          0.09778   0.04909  -0.06328   0.00802  -0.04754
   5        5S         -0.05288  -0.03334  -0.01742  -0.06548  -0.01179
   6        6S         -0.02046   0.03418  -0.01061  -0.04490  -0.00582
   7        7PX        -0.06495  -0.04860  -0.03720   0.13576   0.00738
   8        7PY         0.04739  -0.00381  -0.00959  -0.04664   0.06865
   9        7PZ        -0.05148   0.02540  -0.02552   0.11109  -0.05851
  10        8PX         0.08370   0.03539  -0.07034  -0.08078   0.07419
  11        8PY        -0.08331   0.01885  -0.12587   0.23760  -0.15657
  12        8PZ         0.13999  -0.05083   0.06883  -0.22614   0.15166
  13        9PX        -0.00351  -0.00905   0.05380  -0.04048  -0.02840
  14        9PY         0.05511  -0.02622  -0.06204  -0.00872  -0.05911
  15        9PZ        -0.04459  -0.07110  -0.00774   0.01949   0.03190
  16       10PX        -0.01006   0.00005   0.03053  -0.02141  -0.02278
  17       10PY         0.04869  -0.00217  -0.03274  -0.01220  -0.03841
  18       10PZ        -0.04926  -0.04625  -0.00535   0.02761   0.02965
  19       11XX        -0.05475   0.27742  -0.05191  -0.01777   0.14812
  20       11YY         0.08424  -0.26248   0.19144   0.17051  -0.03705
  21       11ZZ        -0.01278  -0.03130   0.01097  -0.02290  -0.06229
  22       11XY        -0.00892   0.22361  -0.02124  -0.09775   0.00565
  23       11XZ         0.08472   0.01296   0.06123   0.29043   0.08758
  24       11YZ        -0.06128   0.23756   0.12134   0.17334   0.07661
  25       12S          0.05811   0.03733  -0.05041   0.01048  -0.00710
  26       12PX         0.00531   0.00004  -0.00874  -0.00128  -0.00460
  27       12PY         0.01972   0.01302  -0.00855   0.00053  -0.00332
  28       12PZ        -0.00402  -0.00434  -0.00642   0.00742   0.00799
  29       13XX        -0.01306  -0.00175   0.02349   0.01074   0.00916
  30       13YY         0.00412  -0.01520   0.00698   0.01289   0.00331
  31       13ZZ        -0.00112  -0.00447   0.01466   0.00713   0.00306
  32       13XY         0.00506   0.00628   0.00767  -0.00671  -0.00275
  33       13XZ        -0.00092  -0.00863   0.00907   0.00824   0.00300
  34       13YZ         0.00310   0.00665  -0.00140   0.00550  -0.00267
  35 2   O  1S          0.04904  -0.05625  -0.00520   0.05742  -0.00557
  36        2S         -0.10131   0.12855  -0.01396  -0.10323   0.02415
  37        2PX         0.00386   0.06660   0.03239   0.04343   0.00400
  38        2PY         0.07780   0.11764   0.00976   0.01154  -0.01294
  39        2PZ        -0.10192   0.09686  -0.02825  -0.01564   0.00076
  40        3S         -0.11139   0.13963   0.00828  -0.10275   0.02836
  41        3PX         0.00356   0.04505   0.01574   0.02307   0.00097
  42        3PY         0.04147   0.07074   0.00142   0.00792  -0.00773
  43        3PZ        -0.06456   0.07179  -0.01233  -0.01102   0.00061
  44        4S         -0.00195  -0.03004   0.00171  -0.00969   0.00442
  45        4PX        -0.00139   0.01644   0.00091   0.00113  -0.00218
  46        4PY         0.00050   0.01877   0.00221  -0.00073   0.00026
  47        4PZ        -0.00698   0.01182   0.00415  -0.00686  -0.00332
  48        5XX         0.00148  -0.00479  -0.00253  -0.00404  -0.00151
  49        5YY         0.00050   0.00731   0.00184  -0.00136   0.00009
  50        5ZZ        -0.00170  -0.00063  -0.00179   0.00244   0.00036
  51        5XY        -0.00247  -0.00873  -0.00071   0.00021  -0.00011
  52        5XZ         0.00528  -0.00215   0.00323   0.00213  -0.00052
  53        5YZ         0.00282   0.00129   0.00071   0.00059  -0.00104
  54 3   H  1S          0.01248   0.05948  -0.00910  -0.02997  -0.00097
  55        2S          0.03090   0.01402   0.00340   0.01460  -0.00503
  56 4   C  1S         -0.13626  -0.08347  -0.05121   0.20162  -0.06358
  57        2S          0.03040  -0.02391   0.01930  -0.01973   0.00260
  58        2PX        -0.04297   0.05023   0.03627   0.00219   0.02833
  59        2PY         0.07680   0.03462  -0.08214   0.01679   0.01112
  60        2PZ         0.05668   0.02990  -0.05142  -0.00396   0.01041
  61        3S          0.03114   0.00254   0.03985  -0.01508  -0.00582
  62        3PX        -0.01745   0.03558   0.02539  -0.00510   0.01033
  63        3PY         0.04450   0.02220  -0.04667   0.00971  -0.00414
  64        3PZ        -0.00347   0.01554  -0.00225   0.00408   0.00647
  65        4S         -0.08783   0.26012  -0.13639   0.21219  -0.06292
  66        4PX        -0.04708   0.10851  -0.01223   0.00776  -0.04790
  67        4PY         0.04556  -0.01715  -0.05338   0.00819  -0.02456
  68        4PZ         0.02761  -0.05911  -0.09666  -0.01077  -0.05637
  69        5XX        -0.00323   0.00043   0.00207  -0.00164  -0.00155
  70        5YY        -0.00065   0.00121   0.00053   0.00009   0.00166
  71        5ZZ         0.00476   0.00029  -0.00483  -0.00251   0.00167
  72        5XY        -0.00074  -0.00141  -0.00261   0.00022   0.00151
  73        5XZ         0.00070   0.00251  -0.00137   0.00013  -0.00095
  74        5YZ         0.00041   0.00134   0.00340  -0.00024   0.00039
  75 5   C  1S         -0.17685  -0.12013   0.03859   0.12377  -0.20365
  76        2S          0.02228  -0.02357  -0.07727  -0.03770   0.01148
  77        2PX         0.00597   0.05344  -0.06111   0.04693   0.04931
  78        2PY         0.01892   0.02945   0.05883   0.03240   0.03738
  79        2PZ        -0.08086  -0.01440  -0.00058  -0.00244  -0.00376
  80        3S          0.04352  -0.00154  -0.08332  -0.06062   0.01364
  81        3PX         0.00478   0.03046  -0.02871   0.01623   0.01728
  82        3PY         0.00370   0.02257   0.03258   0.01244   0.01797
  83        3PZ        -0.04007  -0.00049  -0.00240  -0.00504  -0.00707
  84        4S         -0.07879   0.16446   0.10851  -0.04604   0.09727
  85        4PX         0.00994   0.03747  -0.01565   0.01073   0.01651
  86        4PY        -0.02516   0.02951   0.00382   0.01245   0.01485
  87        4PZ         0.00288   0.00079  -0.03417   0.01847  -0.00912
  88        5XX        -0.00109   0.00088   0.00296  -0.00026   0.00223
  89        5YY         0.00004  -0.00280  -0.00094  -0.00182   0.00061
  90        5ZZ         0.00478   0.00380   0.00055   0.00044   0.00142
  91        5XY         0.00122  -0.00048  -0.00390   0.00217   0.00111
  92        5XZ        -0.00001   0.00024  -0.00130   0.00236   0.00041
  93        5YZ        -0.00032   0.00040   0.00558   0.00172   0.00158
  94 6   H  1S         -0.00173  -0.02313   0.02861  -0.03409  -0.00866
  95        2S         -0.01608  -0.00739   0.04532  -0.01626  -0.01228
  96 7   H  1S         -0.01557  -0.03432  -0.06293  -0.03676  -0.01738
  97        2S         -0.00696  -0.02290  -0.03430  -0.01320  -0.01468
  98 8   C  1S          0.09259   0.18744   0.19282  -0.24776  -0.05013
  99        2S          0.04215  -0.02794  -0.03433   0.02615   0.01130
 100        2PX        -0.00336  -0.02209  -0.03793  -0.02924  -0.05432
 101        2PY         0.07984  -0.08605   0.04472  -0.00657  -0.02818
 102        2PZ        -0.02357   0.04650   0.05784   0.02579  -0.02405
 103        3S          0.04049  -0.04635  -0.03802   0.06040   0.00132
 104        3PX         0.00666  -0.00166  -0.02136  -0.01201  -0.02949
 105        3PY         0.03506  -0.03984   0.01896  -0.00703  -0.01161
 106        3PZ        -0.01168   0.02162   0.03081   0.00795  -0.00898
 107        4S          0.05671  -0.15501   0.01510   0.03146  -0.04372
 108        4PX        -0.01159   0.02422  -0.01389   0.01279   0.00316
 109        4PY         0.00175   0.00998   0.00246  -0.00330   0.00742
 110        4PZ        -0.00746   0.03234   0.00656  -0.00263   0.00331
 111        5XX        -0.00353   0.00059  -0.00642  -0.00269  -0.00070
 112        5YY         0.00190  -0.00882   0.00002   0.00212   0.00251
 113        5ZZ        -0.00137   0.00331   0.00220   0.00413  -0.00081
 114        5XY         0.00022   0.00294  -0.00294  -0.00085  -0.00143
 115        5XZ         0.00164   0.00139  -0.00084   0.00104   0.00273
 116        5YZ        -0.00152   0.00211  -0.00149  -0.00034   0.00101
 117 9   H  1S         -0.00141   0.02504   0.02440   0.03202  -0.00924
 118        2S         -0.00381   0.03747   0.02794   0.01554  -0.01188
 119 10  H  1S          0.06408  -0.08118   0.00741   0.00888   0.00220
 120        2S          0.03478  -0.05614   0.01687  -0.00050   0.01057
 121 11  C  1S          0.04813   0.08809   0.09472   0.01766   0.03058
 122        2S         -0.00347  -0.02137  -0.07545  -0.06036   0.00691
 123        2PX         0.02856   0.05022  -0.03398  -0.03628  -0.01525
 124        2PY         0.04634   0.06832  -0.11881  -0.05681  -0.13493
 125        2PZ        -0.01153   0.00624  -0.08384   0.00934   0.04542
 126        3S         -0.03040  -0.02229  -0.06652  -0.05690   0.01648
 127        3PX         0.02158   0.01552  -0.03219  -0.01075  -0.00674
 128        3PY         0.01871   0.03242  -0.05509  -0.02739  -0.06756
 129        3PZ        -0.00023   0.00387  -0.03263  -0.00346   0.01509
 130        4S         -0.05112   0.00754  -0.09953  -0.02670   0.05098
 131        4PX         0.01579  -0.00679  -0.00496   0.00656  -0.00720
 132        4PY         0.00290   0.00614  -0.01613  -0.01317  -0.02356
 133        4PZ         0.00936  -0.00411   0.02517  -0.00951  -0.00705
 134        5XX         0.00101   0.00245  -0.00798   0.00039  -0.00262
 135        5YY        -0.00129  -0.00681   0.00409   0.00252   0.00858
 136        5ZZ         0.00097   0.00216   0.00329  -0.00098  -0.00661
 137        5XY        -0.00079   0.00480  -0.00383  -0.00253  -0.00121
 138        5XZ        -0.00077   0.00097  -0.00448  -0.00300   0.00011
 139        5YZ         0.00109   0.00291  -0.00425  -0.00124  -0.00784
 140 12  H  1S         -0.02753  -0.05897   0.03720   0.01417   0.10389
 141        2S         -0.01168  -0.05254   0.04945   0.02387   0.08643
 142 13  H  1S          0.01784   0.04398  -0.11086  -0.05455  -0.03631
 143        2S          0.00698   0.05015  -0.07031  -0.02934  -0.03306
 144 14  C  1S          0.04923   0.04442  -0.11628  -0.01353   0.11347
 145        2S          0.04441   0.01840   0.00411  -0.05581  -0.05841
 146        2PX         0.07213   0.02972   0.03269   0.00722  -0.01633
 147        2PY         0.01561  -0.02996   0.00591  -0.00508   0.15830
 148        2PZ        -0.00249  -0.00719   0.04092  -0.02300  -0.01517
 149        3S          0.04260   0.01656   0.03439  -0.05325  -0.07610
 150        3PX         0.02829   0.01632   0.00931   0.00502  -0.00625
 151        3PY         0.00592  -0.01724   0.00482  -0.00012   0.08295
 152        3PZ         0.00084   0.00060   0.02173  -0.00365  -0.00578
 153        4S          0.15999  -0.15914   0.08963  -0.13870  -0.17226
 154        4PX        -0.03053   0.03494  -0.00639   0.02306   0.02884
 155        4PY        -0.00769  -0.00036   0.00976   0.01444   0.03639
 156        4PZ        -0.01345   0.04530   0.02869   0.01311   0.00456
 157        5XX        -0.00119   0.00146  -0.00113   0.00105  -0.00485
 158        5YY         0.00071  -0.00192   0.00521   0.00110   0.00685
 159        5ZZ        -0.00261  -0.00188  -0.00355  -0.00042  -0.00156
 160        5XY        -0.00387  -0.00129   0.00182  -0.00039   0.00432
 161        5XZ        -0.00285  -0.00126  -0.00389   0.00009   0.00157
 162        5YZ         0.00095   0.00239  -0.00346  -0.00058  -0.00837
 163 15  H  1S          0.02742  -0.01099   0.02166  -0.01547   0.08493
 164        2S          0.00411  -0.01511   0.02849   0.00316   0.08374
 165 16  H  1S          0.04952   0.03542   0.00320  -0.00857  -0.08403
 166        2S          0.03302   0.02379  -0.01067   0.00474  -0.05141
 167 17  C  1S          0.16173   0.03211   0.08551  -0.04490   0.11040
 168        2S         -0.04576  -0.04054  -0.03377  -0.00194   0.00277
 169        2PX        -0.01786   0.00113  -0.05033   0.00110  -0.05173
 170        2PY         0.02686  -0.00854  -0.09913  -0.00085   0.02252
 171        2PZ        -0.01508   0.07217   0.05516  -0.03969  -0.04135
 172        3S         -0.06356  -0.06618  -0.04731   0.01671   0.01385
 173        3PX        -0.00413   0.01025  -0.01482  -0.00268  -0.01471
 174        3PY         0.01668   0.00413  -0.05516   0.00454   0.01409
 175        3PZ         0.00026   0.02994   0.00327  -0.01430  -0.02032
 176        4S         -0.04615  -0.13762  -0.13588   0.03471   0.13379
 177        4PX        -0.07346   0.14567   0.00193   0.09757   0.04791
 178        4PY        -0.04746   0.07960   0.00735   0.02072   0.02718
 179        4PZ         0.01815  -0.07758   0.14770  -0.02603   0.08127
 180        5XX         0.00172   0.00189   0.00045  -0.00094  -0.00495
 181        5YY         0.00007   0.00117   0.00224   0.00065   0.00131
 182        5ZZ        -0.00142  -0.00023  -0.00276  -0.00039   0.00023
 183        5XY        -0.00350  -0.00160   0.00299  -0.00199   0.00186
 184        5XZ         0.00011  -0.00194  -0.00063  -0.00262  -0.00482
 185        5YZ         0.00346   0.00115  -0.00105   0.00087   0.00067
 186 18  C  1S          0.20767  -0.08675  -0.07209   0.10738   0.12830
 187        2S          0.00162   0.01390  -0.02651  -0.01185   0.02377
 188        2PX        -0.04684   0.05825   0.02996   0.06285   0.03074
 189        2PY        -0.10490  -0.10097  -0.08036  -0.04483   0.01075
 190        2PZ        -0.00971  -0.05238  -0.03866   0.06283   0.02859
 191        3S          0.02734   0.01461  -0.02296   0.00305   0.00662
 192        3PX        -0.00852   0.02677   0.01191   0.03401   0.00809
 193        3PY        -0.02625  -0.05325  -0.04010  -0.01132  -0.00486
 194        3PZ        -0.00190  -0.01023  -0.01510   0.01769   0.00588
 195        4S          0.04107  -0.02037   0.20994  -0.06415   0.04944
 196        4PX         0.00729  -0.00157  -0.00370  -0.00304  -0.00015
 197        4PY         0.00808  -0.01289   0.01216  -0.00853  -0.00420
 198        4PZ         0.00955  -0.00112   0.03703  -0.01344   0.00751
 199        5XX         0.00191   0.00587   0.00372  -0.00206  -0.00272
 200        5YY        -0.00654   0.00676   0.00068  -0.00265   0.00021
 201        5ZZ        -0.00251  -0.00899  -0.00131   0.00065  -0.00103
 202        5XY        -0.00809  -0.00167  -0.00255  -0.00625  -0.00076
 203        5XZ         0.00415   0.00181  -0.00113  -0.00146  -0.00338
 204        5YZ         0.00559   0.00262  -0.00212   0.00385   0.00024
 205 19  H  1S          0.03460   0.08402   0.04001   0.03618   0.01183
 206        2S          0.03079   0.05319   0.02431   0.02753   0.00738
 207 20  H  1S          0.03915   0.02051  -0.00335  -0.05278  -0.02712
 208        2S          0.02620   0.02774  -0.00514  -0.03639  -0.03261
 209 21  H  1S          0.02666  -0.01857   0.00918   0.00865   0.01453
 210        2S          0.01050  -0.00094   0.02999   0.00277   0.01337
 211 22  H  1S         -0.02687  -0.03968  -0.02305  -0.00619   0.02721
 212        2S         -0.01372  -0.02439  -0.01923  -0.02553   0.01181
 213 23  H  1S          0.01253   0.02654  -0.04501  -0.00810  -0.04077
 214        2S          0.01672   0.01130  -0.01869  -0.01276  -0.03553
 215 24  C  1S         -0.03550   0.04092   0.07439  -0.06041  -0.02847
 216        2S          0.02877   0.01643  -0.01621   0.07674   0.01142
 217        2PX        -0.08320   0.05922  -0.02719   0.04628   0.00595
 218        2PY        -0.12277   0.00244  -0.05723  -0.02182   0.02302
 219        2PZ        -0.06780  -0.05342  -0.06314  -0.12653   0.04177
 220        3S          0.04132   0.01778  -0.03244   0.05428   0.00895
 221        3PX        -0.03705   0.01589  -0.01411   0.02369   0.00004
 222        3PY        -0.06306  -0.00533  -0.02253  -0.00152   0.01600
 223        3PZ        -0.03484  -0.02373  -0.02776  -0.05982   0.02417
 224        4S          0.03339  -0.09562  -0.07493  -0.06032   0.01959
 225        4PX        -0.02985  -0.01748  -0.02443  -0.00934   0.01180
 226        4PY        -0.02482   0.01931  -0.00048   0.00712   0.00133
 227        4PZ        -0.00260   0.00280  -0.00091  -0.01042  -0.00171
 228        5XX         0.00632  -0.00233   0.00337   0.00090  -0.00148
 229        5YY        -0.00345   0.00233   0.00016   0.00416   0.00123
 230        5ZZ        -0.00586  -0.00280  -0.00631  -0.00559   0.00142
 231        5XY        -0.00104  -0.00177  -0.00283  -0.00167  -0.00123
 232        5XZ         0.00185  -0.00079  -0.00291  -0.00328  -0.00277
 233        5YZ         0.00219  -0.00310  -0.00054  -0.00286   0.00022
 234 25  H  1S         -0.05459  -0.02411  -0.06457  -0.05218   0.02747
 235        2S         -0.04274  -0.02501  -0.05129  -0.05484   0.00669
 236 26  H  1S         -0.04992   0.03276  -0.02115   0.06139   0.00705
 237        2S         -0.05122   0.02930  -0.00802   0.02941   0.00765
 238 27  H  1S          0.03493  -0.00473  -0.07304   0.00735  -0.08696
 239        2S          0.01369   0.00953  -0.06465  -0.00606  -0.07090
 240 28  H  1S         -0.01966  -0.03708   0.07797   0.03083   0.07510
 241        2S         -0.01597  -0.01424   0.06704   0.01540   0.06323
 242 29  O  1S          0.00037   0.01947   0.02505  -0.00114  -0.01342
 243        2S          0.00815  -0.01040  -0.06971  -0.02302   0.02116
 244        2PX        -0.02747   0.03049  -0.03020   0.01780  -0.04714
 245        2PY         0.00098  -0.00347  -0.04705   0.02286  -0.03482
 246        2PZ        -0.05938   0.01697  -0.07371  -0.10103   0.05333
 247        3S          0.01425  -0.00129  -0.07905  -0.01874   0.00443
 248        3PX        -0.00946   0.01716  -0.01630   0.01602  -0.03365
 249        3PY         0.00182   0.00356  -0.02923   0.01725  -0.02604
 250        3PZ        -0.03212   0.00725  -0.04366  -0.06414   0.03340
 251        4S         -0.00354  -0.00617  -0.01663  -0.00176  -0.01569
 252        4PX         0.00473  -0.00065  -0.00402   0.00453  -0.01150
 253        4PY         0.00015   0.00311  -0.00267   0.00012  -0.00170
 254        4PZ        -0.00557  -0.00407  -0.00391  -0.01196   0.00882
 255        5XX         0.00143  -0.00076   0.00282  -0.00115   0.00410
 256        5YY         0.00023  -0.00322  -0.00245   0.00230  -0.00307
 257        5ZZ        -0.00138   0.00218   0.00009  -0.00133   0.00151
 258        5XY        -0.00195   0.00102   0.00019  -0.00016  -0.00135
 259        5XZ         0.00122   0.00078   0.00109   0.00081   0.00061
 260        5YZ        -0.00241   0.00059  -0.00464  -0.00357   0.00082
 261 30  C  1S          0.02748  -0.07678  -0.24999   0.17616  -0.01137
 262        2S         -0.05309   0.00681  -0.05252   0.02139   0.01460
 263        2PX         0.02699  -0.02694  -0.06321  -0.02668   0.00237
 264        2PY        -0.02517   0.01810   0.02763  -0.02484   0.04968
 265        2PZ         0.05808   0.08919  -0.02359  -0.01146  -0.06487
 266        3S         -0.04607   0.00631  -0.03040   0.02242   0.00949
 267        3PX         0.00764   0.00444  -0.02648  -0.02093  -0.00819
 268        3PY        -0.00874   0.02625   0.00559  -0.01627   0.00959
 269        3PZ         0.03501   0.03342  -0.01645  -0.00742  -0.02443
 270        4S          0.31051  -0.19746   0.08762  -0.51210   0.07770
 271        4PX        -0.04825   0.10372   0.01365   0.14780  -0.06823
 272        4PY         0.03866   0.05570   0.12045   0.12607   0.01199
 273        4PZ         0.02400  -0.02460  -0.06856  -0.09797   0.00730
 274        5XX         0.00093  -0.00185   0.00212  -0.00341  -0.00209
 275        5YY         0.00008  -0.00046   0.00296   0.00129   0.00256
 276        5ZZ         0.00282   0.00171   0.00255  -0.00306  -0.00161
 277        5XY        -0.00176  -0.00081   0.00031   0.00011  -0.00088
 278        5XZ        -0.00164  -0.00303   0.00213   0.00158   0.00245
 279        5YZ         0.00241   0.00233   0.00008  -0.00039  -0.00187
 280 31  C  1S          0.02148  -0.05034   0.06528  -0.09660  -0.00854
 281        2S         -0.00888   0.00821  -0.01881   0.04497   0.02349
 282        2PX        -0.01573   0.00541  -0.07823  -0.07169  -0.05290
 283        2PY         0.07032   0.05565   0.01292   0.07320  -0.05950
 284        2PZ         0.03605   0.07161   0.01359   0.01893  -0.03185
 285        3S         -0.02359  -0.01537   0.00320   0.05028   0.04468
 286        3PX         0.00257   0.00950  -0.04335  -0.02984  -0.03182
 287        3PY         0.02287   0.03530   0.01088   0.02864  -0.02340
 288        3PZ         0.01638   0.03306   0.01240   0.01097  -0.01604
 289        4S         -0.11835   0.02406  -0.09642  -0.02089  -0.01791
 290        4PX         0.00535  -0.04358  -0.00491  -0.05166   0.00745
 291        4PY         0.04106   0.05234   0.06887   0.05481  -0.01983
 292        4PZ        -0.00423   0.01864   0.01476   0.01910  -0.01113
 293        5XX         0.00585   0.00306  -0.00068   0.00111  -0.00547
 294        5YY        -0.00448   0.00064   0.00025   0.00306   0.00264
 295        5ZZ        -0.00240  -0.00276  -0.00223  -0.00305   0.00183
 296        5XY        -0.00477  -0.00074  -0.00018  -0.00362   0.00112
 297        5XZ         0.00001   0.00003  -0.00156  -0.00016  -0.00206
 298        5YZ        -0.00045  -0.00170  -0.00026   0.00067   0.00024
 299 32  C  1S         -0.01024   0.05411   0.00203  -0.03953   0.02552
 300        2S          0.02765  -0.05961   0.00992   0.04611   0.00506
 301        2PX         0.12126   0.00474  -0.01650  -0.01257  -0.05817
 302        2PY         0.06740  -0.01927   0.09719   0.01419   0.04627
 303        2PZ        -0.08369  -0.01981   0.09211   0.01191   0.13178
 304        3S          0.03462  -0.07299   0.00719   0.04451  -0.01246
 305        3PX         0.04543  -0.00119  -0.00054  -0.00563  -0.02607
 306        3PY         0.02699  -0.00631   0.04804   0.00141   0.02567
 307        3PZ        -0.03566  -0.01982   0.04254   0.00368   0.06259
 308        4S          0.03651  -0.01808  -0.05568   0.00481  -0.07674
 309        4PX         0.00361  -0.00926  -0.00405  -0.02471  -0.00624
 310        4PY        -0.01572  -0.00318   0.02392  -0.00134   0.02674
 311        4PZ         0.00204  -0.00705   0.00390   0.01023   0.00866
 312        5XX         0.00474  -0.00008   0.00455   0.00229   0.00266
 313        5YY        -0.00609  -0.00168   0.00281  -0.00234   0.00643
 314        5ZZ         0.00011   0.00302  -0.00783   0.00085  -0.00976
 315        5XY         0.00058   0.00099  -0.00481  -0.00127  -0.00362
 316        5XZ         0.00139  -0.00057  -0.00497  -0.00420  -0.00268
 317        5YZ         0.00285  -0.00281  -0.00039  -0.00215   0.00013
 318 33  C  1S         -0.01677  -0.10006  -0.06451   0.13210  -0.04350
 319        2S         -0.04235  -0.00048   0.03459   0.03420   0.01169
 320        2PX        -0.00124   0.02063  -0.04553  -0.02081  -0.02038
 321        2PY        -0.09394   0.03928  -0.03111   0.08735  -0.01371
 322        2PZ         0.03913   0.09959   0.01318   0.10402  -0.10338
 323        3S         -0.04209   0.03116   0.03290   0.01248   0.02320
 324        3PX         0.00051   0.01579  -0.02772  -0.01571  -0.00778
 325        3PY        -0.04645   0.02647  -0.01272   0.04164  -0.01086
 326        3PZ         0.02402   0.04567   0.00516   0.05776  -0.05787
 327        4S         -0.28324   0.14171   0.30618   0.33286   0.14933
 328        4PX        -0.05281   0.02055   0.04117   0.06511   0.02089
 329        4PY         0.01529  -0.02949  -0.03310  -0.07515   0.00685
 330        4PZ         0.01505   0.01150  -0.01403   0.02647  -0.03499
 331        5XX         0.00398   0.00072   0.00239  -0.00673   0.00276
 332        5YY        -0.00019  -0.00599   0.00186  -0.00289   0.00470
 333        5ZZ        -0.00033   0.00687  -0.00291   0.00649  -0.00819
 334        5XY         0.00139  -0.00102   0.00125   0.00034   0.00138
 335        5XZ         0.00079  -0.00033   0.00019  -0.00236   0.00127
 336        5YZ        -0.00023   0.00078   0.00331   0.00072   0.00074
 337 34  H  1S          0.01391  -0.03138   0.04682  -0.02502   0.03840
 338        2S          0.03230  -0.01673   0.02722  -0.03534   0.02677
 339 35  H  1S         -0.00847   0.06682   0.01315   0.09248  -0.06735
 340        2S         -0.00410   0.04233  -0.00543   0.06046  -0.05553
 341 36  C  1S          0.20870  -0.01526  -0.11765  -0.01679   0.21790
 342        2S          0.03168  -0.03770   0.00530  -0.02686  -0.02347
 343        2PX        -0.02003   0.09524  -0.01419   0.04184  -0.03668
 344        2PY        -0.00607   0.08774   0.00013  -0.03191   0.02341
 345        2PZ         0.07430   0.04757  -0.02888  -0.01631  -0.05382
 346        3S          0.00369  -0.02516   0.00793  -0.04143  -0.03509
 347        3PX         0.00135   0.04406  -0.01452  -0.00503  -0.01634
 348        3PY         0.00474   0.02997   0.00901  -0.00802   0.01005
 349        3PZ         0.03461   0.03101  -0.02195  -0.01372  -0.02532
 350        4S          0.07302   0.17002  -0.06602   0.40942  -0.33045
 351        4PX        -0.14718   0.12328   0.10701   0.25390   0.02313
 352        4PY        -0.02451  -0.03167  -0.16425  -0.16745   0.00738
 353        4PZ         0.07061  -0.04093   0.00845  -0.08006   0.00253
 354        5XX        -0.00088   0.00232   0.00010  -0.00072  -0.00117
 355        5YY        -0.00353   0.00003   0.00049  -0.00023  -0.00033
 356        5ZZ        -0.00358   0.00057   0.00159   0.00294  -0.00067
 357        5XY        -0.00004   0.00023  -0.00229   0.00102  -0.00224
 358        5XZ         0.00148  -0.00012  -0.00070  -0.00375   0.00170
 359        5YZ         0.00079   0.00209  -0.00150   0.00146  -0.00230
 360 37  C  1S         -0.42751   0.02077   0.04020   0.00023  -0.09600
 361        2S         -0.03000   0.01314   0.00319  -0.01508   0.00096
 362        2PX         0.00402   0.02629   0.09873  -0.02593   0.06456
 363        2PY         0.05033  -0.09709  -0.00402   0.04202  -0.07603
 364        2PZ         0.02167   0.06936   0.05529   0.02906   0.00606
 365        3S          0.00268   0.00891   0.02910  -0.00465   0.02049
 366        3PX         0.00073   0.01680   0.04204  -0.00241   0.02405
 367        3PY         0.01666  -0.03828  -0.01138   0.01311  -0.02489
 368        3PZ         0.01025   0.03176   0.01072   0.00245  -0.00136
 369        4S         -0.11303  -0.01219  -0.08275  -0.16239   0.15021
 370        4PX         0.00632  -0.00144   0.00049  -0.01928   0.00613
 371        4PY        -0.02864  -0.00403  -0.01711  -0.02223   0.02934
 372        4PZ        -0.00164   0.00867   0.00572   0.02499  -0.02020
 373        5XX         0.00310   0.00366   0.00261  -0.00073   0.00454
 374        5YY         0.00518  -0.00275  -0.00138  -0.00425   0.00060
 375        5ZZ         0.00291  -0.00024  -0.00343   0.00443  -0.00281
 376        5XY        -0.00063  -0.00206  -0.00702  -0.00127  -0.00291
 377        5XZ        -0.00093   0.00038  -0.00137  -0.00521   0.00453
 378        5YZ        -0.00084   0.00412  -0.00741  -0.00136  -0.00168
 379 38  H  1S         -0.01267   0.05186   0.06689  -0.02600   0.06642
 380        2S         -0.00926   0.02170   0.04484  -0.02717   0.05480
 381 39  H  1S          0.00669   0.02304  -0.00813   0.03476  -0.03070
 382        2S         -0.00334   0.01868  -0.00572   0.05118  -0.03649
                          31        32        33        34        35
     EIGENVALUES --     2.00000   2.00000   2.00000   2.00000   2.00000
   1 1   Se 1S         -0.27014   0.17232  -0.11822   0.23398   0.04383
   2        2S         -0.10873  -0.13434  -0.02701  -0.00845   0.01174
   3        3S          0.16607   0.05615  -0.06549  -0.01055   0.04209
   4        4S          0.25344   0.09090  -0.11543  -0.00185   0.06024
   5        5S         -0.06363   0.00455   0.15044  -0.06570  -0.01932
   6        6S          0.06252   0.02315   0.07706  -0.07628   0.01916
   7        7PX        -0.14210  -0.01873  -0.00947   0.09362  -0.01169
   8        7PY         0.04295   0.06295   0.02226  -0.02089  -0.05376
   9        7PZ         0.00884  -0.06017  -0.03018   0.04245   0.03143
  10        8PX         0.11942   0.19275  -0.00046  -0.23089  -0.13046
  11        8PY        -0.05319  -0.15835   0.00662   0.02743   0.14472
  12        8PZ         0.04359   0.07371   0.06759  -0.11377  -0.07093
  13        9PX         0.03446  -0.02906   0.06520   0.00065   0.02162
  14        9PY         0.00068   0.13905  -0.00407   0.09471  -0.07755
  15        9PZ        -0.01660  -0.03657  -0.09748   0.03955  -0.01285
  16       10PX         0.02575  -0.02369   0.05022   0.01614   0.00906
  17       10PY         0.01814   0.11091  -0.00131   0.05970  -0.05673
  18       10PZ        -0.00260  -0.04276  -0.08846   0.02809  -0.00245
  19       11XX        -0.21910  -0.08645   0.16771  -0.06803  -0.18040
  20       11YY        -0.03018  -0.01072  -0.12558   0.20487   0.00958
  21       11ZZ        -0.02459  -0.07856  -0.05567  -0.10666   0.16812
  22       11XY        -0.07521   0.08276   0.15826   0.02349  -0.03621
  23       11XZ         0.03060  -0.07656  -0.05372   0.13506  -0.30686
  24       11YZ        -0.07136   0.02115   0.21178   0.08411  -0.26110
  25       12S          0.02487  -0.01822   0.04765   0.02340   0.01780
  26       12PX        -0.01280  -0.01703   0.00342   0.00615   0.00414
  27       12PY         0.00836   0.00869   0.01356   0.01287  -0.00133
  28       12PZ         0.00823  -0.01664  -0.00662   0.00746   0.00454
  29       13XX        -0.04318  -0.01755   0.00847   0.00141  -0.01047
  30       13YY        -0.04038  -0.01344  -0.00151   0.01620  -0.00839
  31       13ZZ        -0.03747  -0.02862   0.00577  -0.00384   0.00597
  32       13XY        -0.00322  -0.01242   0.01481  -0.00251   0.00673
  33       13XZ        -0.00266  -0.00768   0.00412  -0.00020  -0.00581
  34       13YZ        -0.00483   0.00501   0.00756   0.00918  -0.01187
  35 2   O  1S          0.04309   0.02234  -0.03113   0.00834   0.06010
  36        2S         -0.10884  -0.01656   0.04958  -0.03371  -0.03865
  37        2PX         0.05756   0.01986   0.00785   0.03296  -0.01157
  38        2PY        -0.00485   0.13864   0.02018  -0.00896  -0.05906
  39        2PZ         0.08482   0.07415  -0.02897  -0.00794  -0.06603
  40        3S         -0.10919  -0.01202   0.06571  -0.03040  -0.04085
  41        3PX         0.03508   0.01531   0.00157   0.02117  -0.01065
  42        3PY         0.00158   0.07508   0.00706  -0.00374  -0.03362
  43        3PZ         0.05827   0.05649  -0.01791  -0.00576  -0.04763
  44        4S          0.01158   0.00117  -0.00130   0.00236   0.00147
  45        4PX         0.00910   0.00910  -0.00533   0.00301  -0.00660
  46        4PY        -0.00198   0.00815  -0.00169  -0.00143  -0.00657
  47        4PZ         0.01016   0.01502  -0.00780  -0.00428  -0.01087
  48        5XX        -0.00427  -0.00114  -0.00079  -0.00136   0.00009
  49        5YY        -0.00226   0.00053   0.00067  -0.00089  -0.00142
  50        5ZZ         0.00474   0.00107  -0.00148   0.00132  -0.00094
  51        5XY         0.00401  -0.00657  -0.00366   0.00252   0.00327
  52        5XZ        -0.00224  -0.00259   0.00220   0.00074   0.00267
  53        5YZ         0.00067   0.00315   0.00054  -0.00008  -0.00128
  54 3   H  1S         -0.04662   0.04790   0.01680  -0.02460  -0.02935
  55        2S          0.00066   0.02405  -0.00070  -0.00762  -0.00424
  56 4   C  1S          0.02579  -0.05820   0.14389  -0.08193  -0.26464
  57        2S         -0.02993  -0.01551   0.05738   0.01142   0.00589
  58        2PX         0.03713   0.02707  -0.05497  -0.00105   0.01012
  59        2PY        -0.02922  -0.05349   0.00946  -0.00486   0.01664
  60        2PZ        -0.00784  -0.00998   0.05687  -0.06766   0.02415
  61        3S         -0.02947  -0.00610   0.04050   0.01100   0.02388
  62        3PX         0.03074   0.00714   0.00456  -0.00484   0.00250
  63        3PY        -0.02401  -0.03567   0.00658  -0.00386   0.00753
  64        3PZ        -0.01158  -0.00632   0.00045  -0.03391   0.00735
  65        4S          0.00504  -0.20546   0.14003   0.17369   0.19973
  66        4PX         0.14751  -0.02721   0.14041   0.10068   0.05391
  67        4PY        -0.01814  -0.04298   0.00721   0.02493   0.02794
  68        4PZ        -0.01161   0.02523  -0.01938   0.01098  -0.02181
  69        5XX         0.00070   0.00392  -0.00551   0.00351  -0.00085
  70        5YY         0.00027  -0.00168  -0.00216  -0.00059   0.00237
  71        5ZZ         0.00130   0.00063   0.00154  -0.00076   0.00206
  72        5XY        -0.00199  -0.00374  -0.00030  -0.00008   0.00039
  73        5XZ         0.00082   0.00209   0.00474   0.00013  -0.00128
  74        5YZ         0.00309  -0.00071   0.00495   0.00044   0.00119
  75 5   C  1S          0.03587   0.05064   0.00137   0.03627  -0.34186
  76        2S          0.05480  -0.02490  -0.00005  -0.03096  -0.03438
  77        2PX         0.07963   0.04394   0.02193   0.02582   0.02247
  78        2PY         0.08712  -0.04417   0.05896   0.03709   0.03712
  79        2PZ         0.04860   0.02567  -0.10887   0.02455  -0.04851
  80        3S          0.06252  -0.01386   0.02373  -0.02587  -0.01583
  81        3PX         0.03244   0.02966   0.01169   0.01171   0.00558
  82        3PY         0.04218  -0.02196   0.03037   0.01362   0.01692
  83        3PZ         0.01347   0.00630  -0.05629   0.00378  -0.02304
  84        4S          0.13568   0.10218  -0.07424  -0.00558  -0.11085
  85        4PX        -0.00594   0.01724  -0.02661   0.00051  -0.02397
  86        4PY         0.01975   0.00808  -0.01027   0.01006  -0.01639
  87        4PZ        -0.04458  -0.00942  -0.01665   0.00176  -0.00347
  88        5XX         0.00473  -0.00288   0.00107   0.00371   0.00358
  89        5YY        -0.00463   0.00224  -0.00465  -0.00191   0.00083
  90        5ZZ        -0.00510  -0.00021   0.00276  -0.00172   0.00516
  91        5XY         0.00014   0.00164  -0.00039   0.00087   0.00104
  92        5XZ         0.00163   0.00036  -0.00014   0.00159  -0.00008
  93        5YZ         0.00235   0.00059   0.00290   0.00043   0.00213
  94 6   H  1S          0.01630  -0.04195  -0.00213  -0.00486  -0.01279
  95        2S          0.01315  -0.01729   0.00094   0.01075  -0.00660
  96 7   H  1S         -0.03125   0.01728  -0.06600  -0.02729  -0.04106
  97        2S         -0.04400   0.01103  -0.04162  -0.01673  -0.02133
  98 8   C  1S          0.20062   0.03311  -0.09276   0.39831   0.01989
  99        2S          0.04505   0.00546   0.00763   0.05349   0.03166
 100        2PX        -0.03679  -0.03285   0.04559   0.04267   0.00686
 101        2PY        -0.14312   0.01701   0.00915  -0.04856   0.01875
 102        2PZ        -0.06976   0.02270  -0.07085  -0.06013  -0.01526
 103        3S          0.01115  -0.01398   0.01123   0.02573   0.03677
 104        3PX        -0.01485  -0.01920   0.02277   0.01603   0.00290
 105        3PY        -0.06347   0.01153   0.00394  -0.02333   0.00765
 106        3PZ        -0.02424   0.01781  -0.02904  -0.02584  -0.00879
 107        4S          0.03810  -0.04165   0.09341   0.01380   0.10231
 108        4PX         0.02004   0.01227  -0.00678   0.01484  -0.01375
 109        4PY        -0.02728   0.01174  -0.01540  -0.00953  -0.01322
 110        4PZ        -0.00303   0.01216  -0.01822  -0.01216  -0.01324
 111        5XX         0.00364  -0.00325   0.00258   0.00002  -0.00206
 112        5YY        -0.00713   0.00270   0.00150  -0.00354  -0.00083
 113        5ZZ        -0.00500   0.00021  -0.00293  -0.00938   0.00074
 114        5XY         0.00231   0.00042  -0.00241  -0.00278  -0.00050
 115        5XZ         0.00359   0.00013   0.00311   0.00100   0.00004
 116        5YZ         0.00349  -0.00056   0.00034   0.00039  -0.00003
 117 9   H  1S         -0.03087   0.01343  -0.04401  -0.03646   0.00505
 118        2S         -0.03582   0.00449  -0.03763  -0.04639   0.00467
 119 10  H  1S         -0.06815   0.01623   0.01582  -0.00841   0.01959
 120        2S         -0.05629   0.02369   0.00656  -0.00577  -0.00070
 121 11  C  1S          0.01851  -0.13954  -0.23890  -0.16996  -0.17773
 122        2S         -0.02994  -0.02275  -0.02393   0.02296  -0.02117
 123        2PX        -0.05696   0.02212  -0.02624  -0.04715  -0.02327
 124        2PY         0.00015  -0.04199   0.01717  -0.03345   0.03161
 125        2PZ         0.08629   0.00551   0.09788   0.12116  -0.02110
 126        3S         -0.01277  -0.00659  -0.00028   0.04250  -0.01534
 127        3PX        -0.02855   0.00220  -0.01082  -0.01839  -0.00560
 128        3PY         0.00095  -0.01918   0.00661  -0.01459   0.01299
 129        3PZ         0.03365  -0.00073   0.03899   0.04920  -0.00971
 130        4S          0.02505   0.00837   0.02117   0.08980  -0.07270
 131        4PX         0.02329   0.00672   0.00242   0.00292   0.01046
 132        4PY         0.00097  -0.01189   0.00287  -0.00039   0.00211
 133        4PZ        -0.02369  -0.00789  -0.00340  -0.02392   0.01139
 134        5XX         0.00589  -0.00006   0.00622   0.00488   0.00297
 135        5YY        -0.00115   0.00402   0.00389   0.00454  -0.00022
 136        5ZZ        -0.00487   0.00111  -0.00352  -0.00588   0.00218
 137        5XY         0.00124   0.00047  -0.00102  -0.00101  -0.00128
 138        5XZ         0.00094   0.00108  -0.00033  -0.00058  -0.00066
 139        5YZ        -0.00124  -0.00160   0.00085   0.00070   0.00067
 140 12  H  1S         -0.00442   0.02710   0.00139   0.04544  -0.02825
 141        2S         -0.00409   0.02668   0.00452   0.02179  -0.01671
 142 13  H  1S         -0.00289  -0.00340   0.01485   0.01413  -0.01244
 143        2S          0.01848   0.00543   0.00907   0.00415  -0.00805
 144 14  C  1S         -0.11299  -0.32759  -0.08925  -0.00687  -0.16789
 145        2S         -0.05440  -0.00513  -0.07215  -0.05737  -0.02784
 146        2PX        -0.03991  -0.02723   0.06603   0.03631  -0.01154
 147        2PY         0.04645   0.02864   0.02331  -0.03145  -0.00039
 148        2PZ        -0.08443  -0.01889  -0.07074  -0.09316   0.02405
 149        3S         -0.04733   0.00671  -0.05912  -0.05694  -0.01630
 150        3PX        -0.01489  -0.00988   0.02607   0.01533  -0.00389
 151        3PY         0.02494   0.01392   0.01005  -0.01411   0.00176
 152        3PZ        -0.03828  -0.00879  -0.03794  -0.04821   0.01503
 153        4S         -0.03842  -0.01464  -0.08093  -0.11429   0.07846
 154        4PX        -0.01064  -0.00305   0.01465   0.01119  -0.01557
 155        4PY         0.01201   0.01600   0.00524   0.00614  -0.00325
 156        4PZ        -0.04814  -0.00619  -0.00983  -0.04217   0.01088
 157        5XX         0.00230   0.00130   0.00141   0.00380   0.00164
 158        5YY         0.00401   0.00597   0.00440   0.00086   0.00031
 159        5ZZ        -0.00079   0.00153  -0.00039  -0.00016   0.00242
 160        5XY         0.00397   0.00383  -0.00200  -0.00156   0.00018
 161        5XZ         0.00119   0.00188  -0.00343  -0.00132   0.00003
 162        5YZ         0.00009  -0.00153   0.00098   0.00152   0.00098
 163 15  H  1S          0.02345   0.03125   0.00972  -0.01879  -0.01507
 164        2S          0.02894   0.03118   0.01850  -0.00054  -0.01105
 165 16  H  1S         -0.03363  -0.02333   0.02155   0.03312  -0.01523
 166        2S         -0.01761  -0.03262   0.03082   0.03831  -0.00357
 167 17  C  1S         -0.13401  -0.08561   0.01531   0.04491   0.25622
 168        2S          0.03335   0.02928  -0.09444   0.04751   0.02411
 169        2PX         0.02970   0.02609  -0.00381  -0.02472  -0.00854
 170        2PY        -0.02837  -0.05683  -0.01001  -0.02007   0.00225
 171        2PZ        -0.01066   0.00717  -0.00752  -0.03787  -0.01105
 172        3S          0.01009   0.00928  -0.09509   0.02425   0.00928
 173        3PX         0.02306   0.01937   0.00572  -0.00359   0.00090
 174        3PY        -0.01799  -0.03427  -0.00813  -0.00894   0.00323
 175        3PZ         0.00400   0.01428  -0.00406  -0.00834  -0.00613
 176        4S         -0.05093   0.20081  -0.15963  -0.07792  -0.25755
 177        4PX         0.03141  -0.04057   0.06287   0.05965   0.03258
 178        4PY         0.00076  -0.00537   0.01427  -0.00525  -0.01345
 179        4PZ        -0.14110   0.00276  -0.06636  -0.11468  -0.01147
 180        5XX        -0.00228  -0.00170   0.00342   0.00090  -0.00342
 181        5YY         0.00038   0.00083   0.00430  -0.00282  -0.00329
 182        5ZZ         0.00106   0.00071  -0.00219  -0.00318  -0.00123
 183        5XY         0.00313   0.00356  -0.00114   0.00022  -0.00121
 184        5XZ        -0.00059   0.00147  -0.00410  -0.00105  -0.00195
 185        5YZ         0.00011  -0.00014  -0.00119  -0.00075   0.00078
 186 18  C  1S          0.06754  -0.05567  -0.00723  -0.30061   0.05494
 187        2S          0.05015   0.00204  -0.08258   0.00839   0.00419
 188        2PX        -0.02799  -0.05185   0.04755  -0.04704   0.02869
 189        2PY        -0.02153  -0.05516   0.00299   0.00125   0.00338
 190        2PZ         0.02174   0.03824  -0.00010   0.02470   0.01432
 191        3S          0.04779   0.00920  -0.08269   0.02812   0.01140
 192        3PX        -0.01251  -0.02036   0.02927  -0.01647   0.01267
 193        3PY        -0.00763  -0.02301   0.00089   0.00546   0.00434
 194        3PZ         0.00541   0.01492   0.01540   0.00416   0.00692
 195        4S         -0.22097  -0.02224  -0.06416  -0.15515   0.03010
 196        4PX        -0.01342  -0.00355   0.00504  -0.00829  -0.00025
 197        4PY        -0.03273  -0.00838   0.00124  -0.01132   0.00755
 198        4PZ        -0.04376  -0.00177  -0.00445  -0.03024   0.00778
 199        5XX         0.00136   0.00234   0.00008   0.00360  -0.00233
 200        5YY        -0.00416  -0.00021   0.00309  -0.00209  -0.00220
 201        5ZZ        -0.00206  -0.00086  -0.00012   0.00509   0.00227
 202        5XY         0.00101  -0.00082   0.00018   0.00109  -0.00230
 203        5XZ         0.00361   0.00525  -0.00197   0.00090  -0.00249
 204        5YZ         0.00453   0.00430  -0.00292   0.00184  -0.00144
 205 19  H  1S          0.00727   0.00284  -0.01085  -0.01628   0.00761
 206        2S         -0.01249  -0.00514   0.00448  -0.02143   0.00490
 207 20  H  1S          0.03753   0.03677  -0.04534   0.02631  -0.02517
 208        2S          0.03009   0.03520  -0.00501   0.01878  -0.02716
 209 21  H  1S          0.04223  -0.04196   0.05724   0.00621  -0.00242
 210        2S          0.01760  -0.03136   0.03791  -0.02116   0.00374
 211 22  H  1S          0.01763  -0.01857   0.04765   0.05108  -0.00113
 212        2S          0.01270  -0.02303   0.04203   0.04255  -0.00222
 213 23  H  1S          0.00497   0.05384  -0.03955  -0.06165  -0.01237
 214        2S         -0.00566   0.03342  -0.04435  -0.05935  -0.00977
 215 24  C  1S         -0.00225   0.01591   0.00252  -0.03925  -0.12461
 216        2S          0.04169  -0.02781  -0.10711   0.01547   0.03927
 217        2PX         0.09553  -0.06492   0.08307   0.00273   0.03500
 218        2PY         0.10618  -0.08342   0.00672  -0.02535   0.04418
 219        2PZ         0.01015  -0.08153   0.00205   0.03203  -0.01028
 220        3S          0.04266  -0.02013  -0.09122   0.03390   0.03652
 221        3PX         0.03884  -0.02711   0.02857   0.00010   0.01382
 222        3PY         0.04674  -0.04708  -0.00318  -0.01591   0.02422
 223        3PZ         0.00854  -0.04079   0.00456   0.01201  -0.00143
 224        4S          0.02350  -0.01493  -0.19737  -0.00972   0.05603
 225        4PX         0.03036   0.00149  -0.00942   0.00569  -0.01053
 226        4PY         0.01260  -0.02389   0.03497   0.00398   0.00188
 227        4PZ        -0.00317  -0.01267   0.02781   0.00544  -0.00394
 228        5XX        -0.00727   0.01050  -0.00067  -0.00262  -0.00241
 229        5YY         0.00382  -0.00285   0.00210  -0.00079   0.00352
 230        5ZZ         0.00362  -0.00833   0.00302   0.00370   0.00150
 231        5XY         0.00070  -0.00316  -0.00253  -0.00021   0.00051
 232        5XZ        -0.00147  -0.00311  -0.00035   0.00108  -0.00047
 233        5YZ        -0.00353  -0.00055   0.00241   0.00362  -0.00203
 234 25  H  1S          0.04469  -0.08923  -0.01720   0.03251   0.01826
 235        2S          0.02121  -0.07236   0.01863   0.03403   0.00085
 236 26  H  1S          0.08343  -0.04223  -0.02674  -0.02022   0.05012
 237        2S          0.06140  -0.03134   0.00411  -0.02422   0.03222
 238 27  H  1S         -0.00841  -0.06644   0.04965   0.03167   0.00619
 239        2S          0.00627  -0.07123   0.03567   0.02681   0.00460
 240 28  H  1S         -0.01968   0.07625   0.03319  -0.01213   0.00714
 241        2S         -0.00863   0.05850   0.02484  -0.01240   0.00336
 242 29  O  1S          0.01178  -0.04603   0.01938  -0.04793   0.00027
 243        2S          0.02157   0.02751  -0.04971   0.07716   0.00892
 244        2PX        -0.07766   0.08942  -0.10902  -0.00730   0.02371
 245        2PY         0.07478   0.05601   0.02196  -0.05901  -0.01694
 246        2PZ         0.08823   0.08460  -0.05359  -0.01765  -0.04514
 247        3S         -0.00441   0.02537  -0.05766   0.10551   0.01807
 248        3PX        -0.04819   0.05170  -0.05899  -0.00227   0.01447
 249        3PY         0.04460   0.03372   0.01450  -0.03722  -0.00698
 250        3PZ         0.05375   0.04355  -0.02162  -0.00472  -0.02907
 251        4S         -0.01472   0.02069  -0.00257   0.00904  -0.01090
 252        4PX        -0.00655   0.01161  -0.00337  -0.00609  -0.00037
 253        4PY         0.00859   0.01257   0.00212  -0.01089  -0.00378
 254        4PZ         0.00941   0.00349   0.00460  -0.00264  -0.00671
 255        5XX         0.00224  -0.00517   0.00442   0.00116   0.00058
 256        5YY         0.00139   0.00405   0.00097  -0.00214  -0.00187
 257        5ZZ         0.00106   0.00191  -0.00332  -0.00073  -0.00029
 258        5XY        -0.00557   0.00227  -0.00548   0.00082   0.00133
 259        5XZ        -0.00021  -0.00223  -0.00013   0.00163   0.00225
 260        5YZ         0.00469   0.00433  -0.00336   0.00015  -0.00231
 261 30  C  1S         -0.01541   0.20812   0.24098  -0.17914   0.29812
 262        2S          0.00859   0.03059   0.00561   0.05827  -0.01893
 263        2PX        -0.01450   0.06719  -0.02570   0.05859  -0.04743
 264        2PY         0.02863  -0.07658   0.02622  -0.00636   0.05161
 265        2PZ         0.02036   0.00909   0.03820   0.03086  -0.00010
 266        3S          0.01124   0.03845  -0.03660   0.06976  -0.04105
 267        3PX         0.01347   0.03506   0.00504   0.02872  -0.02171
 268        3PY         0.02096  -0.01298   0.01533  -0.00951   0.01884
 269        3PZ         0.00346   0.00340   0.01624   0.02886  -0.00253
 270        4S          0.12134   0.23923   0.13702  -0.07603  -0.08616
 271        4PX         0.00149  -0.05124   0.14824   0.01095   0.02800
 272        4PY        -0.00764   0.02421  -0.00459  -0.11982   0.07207
 273        4PZ         0.04252   0.00684   0.00958   0.05107  -0.02549
 274        5XX        -0.00056   0.00179  -0.00332  -0.00041  -0.00424
 275        5YY        -0.00187  -0.00311  -0.00371   0.00049  -0.00183
 276        5ZZ         0.00092  -0.00373   0.00148   0.00219  -0.00125
 277        5XY         0.00046  -0.00349   0.00025  -0.00103   0.00166
 278        5XZ        -0.00113  -0.00149  -0.00433  -0.00326   0.00096
 279        5YZ        -0.00058   0.00440  -0.00126  -0.00404  -0.00091
 280 31  C  1S         -0.01225   0.01119  -0.07126   0.06796  -0.01680
 281        2S          0.02382   0.01859   0.00191   0.02232   0.00817
 282        2PX         0.01354   0.05567  -0.03669  -0.07180  -0.02899
 283        2PY         0.00517   0.06917  -0.00912  -0.03755  -0.00074
 284        2PZ        -0.01070   0.02935  -0.05960  -0.06009   0.00570
 285        3S         -0.00257  -0.00368   0.01198   0.00901   0.01297
 286        3PX         0.00703   0.03630  -0.02411  -0.02809  -0.01515
 287        3PY         0.01053   0.05127   0.00168  -0.02292  -0.00566
 288        3PZ        -0.01044   0.01118  -0.02524  -0.03314   0.00400
 289        4S         -0.04216  -0.06470   0.07355   0.20041  -0.08493
 290        4PX         0.01929   0.03422  -0.07366  -0.03666   0.00059
 291        4PY        -0.03160   0.00789   0.06756  -0.04323   0.01547
 292        4PZ        -0.02134   0.00443   0.00188   0.00098  -0.00330
 293        5XX        -0.00297   0.00546  -0.00570  -0.00754  -0.00101
 294        5YY         0.00234  -0.00268  -0.00073   0.00090   0.00107
 295        5ZZ         0.00153  -0.00398   0.00646   0.00456   0.00000
 296        5XY         0.00061  -0.00219   0.00120  -0.00311   0.00022
 297        5XZ        -0.00016   0.00235  -0.00122  -0.00253  -0.00091
 298        5YZ         0.00023  -0.00056  -0.00097  -0.00132   0.00038
 299 32  C  1S          0.04092  -0.07680   0.00719   0.00650  -0.01679
 300        2S         -0.04299   0.03015   0.00038  -0.00125   0.00971
 301        2PX        -0.06027   0.02917  -0.13768   0.00614  -0.02701
 302        2PY        -0.06362   0.11887  -0.03356  -0.00164  -0.01482
 303        2PZ         0.01618   0.07527  -0.05346  -0.04890   0.00661
 304        3S         -0.05969   0.04419  -0.00364  -0.00351  -0.00329
 305        3PX        -0.03106   0.01457  -0.06409  -0.01146  -0.01375
 306        3PY        -0.02599   0.06131  -0.01071  -0.00755  -0.00874
 307        3PZ         0.00276   0.03881  -0.02368  -0.01646  -0.00215
 308        4S         -0.04925   0.08041  -0.02099   0.05272  -0.05461
 309        4PX         0.00361   0.02201   0.00723  -0.00487  -0.02433
 310        4PY         0.01194   0.01302   0.00908  -0.01482  -0.00674
 311        4PZ        -0.00858   0.02331  -0.01575   0.00580  -0.00466
 312        5XX        -0.00255   0.00544  -0.00463   0.00085  -0.00028
 313        5YY         0.00265   0.00295   0.00179  -0.00233   0.00041
 314        5ZZ         0.00144  -0.00865   0.00368   0.00231   0.00106
 315        5XY         0.00149  -0.00504  -0.00343   0.00032   0.00038
 316        5XZ         0.00011  -0.00341  -0.00120   0.00183  -0.00069
 317        5YZ        -0.00214   0.00098   0.00204   0.00228  -0.00096
 318 33  C  1S          0.09413  -0.03551  -0.04451  -0.15210  -0.25412
 319        2S          0.00175  -0.00379  -0.00236  -0.04112  -0.00409
 320        2PX         0.04028   0.00490  -0.04799   0.00127   0.00159
 321        2PY         0.05774  -0.07831  -0.01314  -0.03684   0.05048
 322        2PZ        -0.01823  -0.03312  -0.06391  -0.00330   0.02276
 323        3S          0.01093   0.01084  -0.01637  -0.04068   0.01070
 324        3PX         0.02396   0.00612  -0.02327  -0.00085  -0.00079
 325        3PY         0.03276  -0.04203   0.00363  -0.01825   0.02816
 326        3PZ        -0.01678  -0.01529  -0.03370   0.00100   0.01088
 327        4S         -0.00415  -0.24133  -0.08607  -0.12819   0.18726
 328        4PX         0.00251  -0.04859  -0.02171  -0.01100   0.03598
 329        4PY         0.04523   0.01577   0.05505  -0.00420  -0.02831
 330        4PZ        -0.02114  -0.00971  -0.02781   0.00495   0.01015
 331        5XX        -0.00226   0.00421   0.00344   0.00278   0.00051
 332        5YY        -0.00222   0.00440   0.00109   0.00330   0.00061
 333        5ZZ         0.00048  -0.00691  -0.00214   0.00010   0.00514
 334        5XY        -0.00241   0.00093  -0.00161  -0.00189  -0.00036
 335        5XZ         0.00001   0.00093   0.00426   0.00219  -0.00076
 336        5YZ        -0.00131   0.00111  -0.00307  -0.00228  -0.00033
 337 34  H  1S         -0.03730   0.03032   0.03924  -0.00234  -0.01682
 338        2S         -0.02816   0.03335   0.02995   0.00453  -0.01637
 339 35  H  1S         -0.00479  -0.04509  -0.04251  -0.02326   0.02706
 340        2S          0.00270  -0.04696  -0.03161  -0.01765   0.01914
 341 36  C  1S         -0.05980  -0.31672  -0.10149  -0.06101  -0.18965
 342        2S         -0.03050  -0.03402   0.04554   0.08502  -0.03945
 343        2PX         0.03815  -0.03911   0.03128  -0.00418   0.02570
 344        2PY         0.05458   0.05738  -0.02296  -0.07088   0.01487
 345        2PZ        -0.00169  -0.01667   0.05488   0.08812  -0.00541
 346        3S         -0.01219   0.01482   0.06668   0.06101  -0.01665
 347        3PX         0.02747  -0.00285   0.01842  -0.00841   0.00283
 348        3PY         0.02343   0.00835   0.00948  -0.02363   0.00652
 349        3PZ        -0.00019  -0.00375   0.04052   0.05237  -0.00285
 350        4S         -0.21938   0.10492   0.21244  -0.01255   0.01605
 351        4PX        -0.04295  -0.14454  -0.07988  -0.05436   0.11202
 352        4PY         0.09139  -0.01965   0.02186   0.05900  -0.07753
 353        4PZ        -0.01962   0.07685   0.02192   0.02002  -0.03733
 354        5XX         0.00060   0.00863   0.00028   0.00033  -0.00069
 355        5YY         0.00238  -0.00114  -0.00027   0.00009   0.00419
 356        5ZZ         0.00134   0.00115  -0.00195  -0.00373   0.00365
 357        5XY         0.00086  -0.00193   0.00142   0.00265   0.00027
 358        5XZ         0.00104   0.00074   0.00250  -0.00028   0.00036
 359        5YZ        -0.00059   0.00435  -0.00235  -0.00245  -0.00054
 360 37  C  1S         -0.39394   0.01255  -0.17701   0.08483   0.14543
 361        2S          0.02700  -0.04536  -0.03355   0.05360   0.01264
 362        2PX        -0.02060  -0.11929   0.06774   0.00125   0.05602
 363        2PY        -0.08219  -0.05375   0.06907   0.10978  -0.03190
 364        2PZ         0.02933  -0.06092   0.00168  -0.01338   0.02392
 365        3S          0.05098  -0.07446   0.00231   0.02668   0.00670
 366        3PX        -0.01085  -0.05795   0.02553   0.00310   0.03061
 367        3PY        -0.02017  -0.01874   0.02149   0.03923  -0.01511
 368        3PZ         0.02112  -0.01215  -0.00211   0.00268   0.00849
 369        4S          0.20501  -0.15583  -0.04315   0.00791  -0.02053
 370        4PX         0.00793   0.00405   0.00063   0.00164  -0.00404
 371        4PY         0.04657  -0.03818  -0.00419  -0.00120  -0.00157
 372        4PZ        -0.01516   0.01292   0.00109  -0.00948   0.00419
 373        5XX         0.00801  -0.00416   0.00396  -0.00430   0.00021
 374        5YY        -0.00060   0.00169   0.00338   0.00480  -0.00291
 375        5ZZ         0.00313   0.00528  -0.00248  -0.00430  -0.00093
 376        5XY         0.00132   0.00456   0.00065   0.00355  -0.00334
 377        5XZ         0.00430   0.00241   0.00199  -0.00221   0.00021
 378        5YZ         0.00250   0.00810  -0.00568  -0.00022  -0.00029
 379 38  H  1S          0.03731  -0.07506   0.00631  -0.02541   0.04267
 380        2S          0.02419  -0.03582   0.00900  -0.03292   0.02075
 381 39  H  1S          0.02420  -0.00274  -0.03851   0.00981  -0.00522
 382        2S         -0.01025  -0.00044  -0.04232  -0.00479   0.00615
                          36        37        38        39        40
     EIGENVALUES --     2.00000   2.00000   2.00000   2.00000   2.00000
   1 1   Se 1S         -0.44803   0.12134  -0.12114  -0.06486   0.15669
   2        2S         -0.10372  -0.10986   0.13092  -0.04317   0.06925
   3        3S          0.04958  -0.03204  -0.13510   0.07766   0.10088
   4        4S          0.08558  -0.02943  -0.19947   0.11883   0.13945
   5        5S         -0.02619  -0.02327  -0.01579  -0.02595  -0.03649
   6        6S          0.02838   0.01783  -0.05641   0.02444  -0.03772
   7        7PX        -0.00964   0.00235   0.13242  -0.00066  -0.15759
   8        7PY         0.00037  -0.00078  -0.01128  -0.04511   0.01915
   9        7PZ         0.03954  -0.04267   0.01009   0.02718   0.05712
  10        8PX         0.18982  -0.07093  -0.38749  -0.01288   0.24401
  11        8PY         0.08585   0.01402  -0.05396   0.15097   0.00230
  12        8PZ        -0.10921   0.09749  -0.00719  -0.03482  -0.09199
  13        9PX        -0.03441   0.04155   0.07970  -0.05216   0.04755
  14        9PY        -0.01114  -0.10906  -0.04657  -0.10802  -0.01378
  15        9PZ         0.12364   0.14960   0.04768   0.09473   0.07433
  16       10PX        -0.03430   0.02447   0.06073  -0.03667   0.02130
  17       10PY        -0.01542  -0.08225  -0.03239  -0.09094  -0.01558
  18       10PZ         0.10549   0.12653   0.03617   0.09541   0.06119
  19       11XX        -0.10979   0.07242   0.13366  -0.05491  -0.09857
  20       11YY         0.01338  -0.13447   0.17868   0.03929   0.13307
  21       11ZZ        -0.13058  -0.03894  -0.08764  -0.09311   0.01715
  22       11XY         0.06192   0.01408   0.06284   0.04468  -0.00731
  23       11XZ        -0.03709  -0.14938   0.08029   0.04140   0.19631
  24       11YZ         0.10169   0.05343   0.18484   0.21197  -0.09208
  25       12S          0.03586  -0.02489  -0.06966   0.03908  -0.02600
  26       12PX        -0.00332   0.02391   0.00680   0.00240   0.00104
  27       12PY         0.00034  -0.01640  -0.01475  -0.01196  -0.01320
  28       12PZ         0.01751   0.01524  -0.00286   0.02998   0.00367
  29       13XX        -0.02995  -0.00035   0.04094  -0.02144   0.00085
  30       13YY        -0.02322  -0.02432   0.01895  -0.01178  -0.00162
  31       13ZZ        -0.02693  -0.01019   0.02875  -0.01470   0.00318
  32       13XY         0.00142   0.01681   0.01505   0.00447   0.00996
  33       13XZ        -0.00440   0.00185   0.01183  -0.00207   0.00945
  34       13YZ         0.00972   0.00066   0.00410   0.00425   0.00054
  35 2   O  1S          0.01206  -0.03262  -0.00683  -0.03881  -0.03955
  36        2S         -0.02388   0.00200  -0.00590   0.04973   0.07379
  37        2PX         0.03038  -0.02735   0.02297  -0.02324   0.00270
  38        2PY         0.11931   0.05662   0.05723  -0.10943  -0.03105
  39        2PZ         0.00084  -0.01564  -0.04259  -0.02052  -0.01806
  40        3S         -0.03111  -0.00589   0.00587   0.02656   0.08356
  41        3PX         0.02238  -0.01259   0.01506  -0.01101   0.00291
  42        3PY         0.06967   0.03161   0.02985  -0.05281  -0.01732
  43        3PZ         0.00296  -0.01130  -0.02098  -0.02005  -0.01298
  44        4S         -0.02189  -0.02630   0.00029  -0.01011   0.00300
  45        4PX         0.00915   0.00562   0.00572   0.00094   0.00003
  46        4PY         0.00961   0.00340   0.00478   0.00106  -0.00078
  47        4PZ        -0.00672  -0.00550  -0.00267  -0.00736  -0.00629
  48        5XX        -0.00164   0.00300  -0.00010   0.00163   0.00084
  49        5YY         0.00094   0.00073   0.00076   0.00161  -0.00094
  50        5ZZ         0.00142  -0.00047  -0.00178  -0.00016  -0.00080
  51        5XY        -0.00581  -0.00274  -0.00159   0.00611   0.00126
  52        5XZ        -0.00031  -0.00095   0.00240  -0.00113  -0.00008
  53        5YZ         0.00180   0.00016   0.00190  -0.00352  -0.00080
  54 3   H  1S          0.03691   0.03396   0.01388  -0.02496  -0.00197
  55        2S          0.02434   0.01359   0.00541  -0.01771  -0.02476
  56 4   C  1S          0.04785   0.19064  -0.30142   0.15768  -0.07414
  57        2S         -0.02529  -0.00107   0.01869  -0.02581  -0.03090
  58        2PX        -0.06367  -0.02379  -0.04188  -0.00974  -0.07973
  59        2PY         0.03956  -0.01387  -0.08084   0.11992  -0.01189
  60        2PZ         0.01007  -0.12639  -0.00805  -0.01448  -0.03942
  61        3S         -0.02660  -0.01725   0.04910  -0.02996  -0.02287
  62        3PX        -0.03543  -0.02083  -0.00920  -0.02044  -0.03220
  63        3PY         0.02473   0.00309  -0.03822   0.06767   0.00440
  64        3PZ         0.00087  -0.02806   0.00916   0.01504  -0.01129
  65        4S          0.11793   0.28420   0.17299   0.25294   0.19818
  66        4PX        -0.04915   0.02450   0.07481  -0.09011   0.07645
  67        4PY         0.01167   0.02902  -0.03247   0.06294  -0.00123
  68        4PZ         0.06317   0.14269  -0.05234   0.05144  -0.07680
  69        5XX        -0.00214  -0.00066   0.00473  -0.00303   0.00106
  70        5YY         0.00225   0.00066   0.00323   0.00382   0.00319
  71        5ZZ         0.00169  -0.00373  -0.00065  -0.00432   0.00157
  72        5XY         0.00238   0.00244   0.00256   0.00610   0.00114
  73        5XZ        -0.00070  -0.00625   0.00120  -0.00260  -0.00133
  74        5YZ        -0.00226   0.00001  -0.00102  -0.00375  -0.00201
  75 5   C  1S         -0.10986  -0.00198   0.03617  -0.06403  -0.04183
  76        2S          0.01334   0.01302  -0.04301  -0.07381   0.05380
  77        2PX         0.03919  -0.07947  -0.02959  -0.00440  -0.09291
  78        2PY        -0.01200   0.05462  -0.09356   0.04200  -0.04288
  79        2PZ         0.00941   0.10553   0.00138  -0.02120   0.07141
  80        3S          0.00634  -0.01340  -0.04685  -0.09819   0.05247
  81        3PX         0.01162  -0.05238  -0.00956  -0.00693  -0.04636
  82        3PY        -0.00535   0.02521  -0.03570   0.02130  -0.01706
  83        3PZ         0.00186   0.04773   0.00785   0.00126   0.03467
  84        4S         -0.03456  -0.14348   0.01828  -0.22328   0.10542
  85        4PX         0.02760   0.00683  -0.01721  -0.00921  -0.02177
  86        4PY         0.02375   0.04289  -0.00324  -0.00167  -0.00670
  87        4PZ         0.03136   0.06537  -0.00428   0.05233  -0.03033
  88        5XX         0.00004   0.00757  -0.00647   0.00000   0.00173
  89        5YY         0.00046  -0.00098   0.00521   0.00070   0.00201
  90        5ZZ         0.00075  -0.00530   0.00307   0.00274  -0.00365
  91        5XY         0.00200  -0.00298   0.00071   0.00176  -0.00353
  92        5XZ         0.00329   0.00236   0.00013   0.00026   0.00152
  93        5YZ        -0.00216  -0.00056   0.00059  -0.00204  -0.00389
  94 6   H  1S         -0.02251   0.07690  -0.03553  -0.02236   0.06330
  95        2S         -0.02945   0.05061  -0.02726  -0.01855   0.02614
  96 7   H  1S          0.01522   0.00430   0.04006  -0.04006   0.06645
  97        2S          0.01121  -0.00618   0.04051   0.00572   0.02967
  98 8   C  1S         -0.03902  -0.06600   0.06596  -0.02766   0.06432
  99        2S         -0.00096   0.02197  -0.05097  -0.04013  -0.03037
 100        2PX        -0.00335   0.02855  -0.00694  -0.01860   0.03387
 101        2PY        -0.06804  -0.09535   0.08079   0.05747  -0.06536
 102        2PZ        -0.01228   0.01642   0.06935  -0.01127   0.04127
 103        3S          0.00874   0.04435  -0.05155  -0.01087  -0.02184
 104        3PX        -0.00426   0.01231  -0.01280  -0.01025   0.02443
 105        3PY        -0.03776  -0.05179   0.03621   0.01583  -0.03684
 106        3PZ        -0.00909   0.00378   0.02974  -0.02041   0.01642
 107        4S         -0.08755  -0.09288   0.01525  -0.03883   0.00391
 108        4PX         0.01849   0.01793  -0.00810  -0.01179   0.00333
 109        4PY         0.00471  -0.00344   0.00786   0.01111  -0.01187
 110        4PZ         0.00852   0.00355  -0.00551  -0.00129   0.00008
 111        5XX         0.00257   0.00540  -0.00164  -0.00102   0.00302
 112        5YY        -0.00062  -0.00563   0.00435   0.00166  -0.00295
 113        5ZZ        -0.00098   0.00079  -0.00044   0.00054  -0.00089
 114        5XY        -0.00019  -0.00057  -0.00062  -0.00076   0.00126
 115        5XZ         0.00120  -0.00320   0.00040   0.00020   0.00008
 116        5YZ         0.00154   0.00114  -0.00313  -0.00209   0.00014
 117 9   H  1S         -0.00821   0.01945   0.01486  -0.01820   0.00805
 118        2S         -0.01025   0.00600   0.00979   0.00443   0.00034
 119 10  H  1S         -0.03468  -0.05982   0.02964   0.02416  -0.05725
 120        2S         -0.01538  -0.05352   0.04231   0.02024  -0.02804
 121 11  C  1S         -0.17933  -0.16549   0.07458   0.10062   0.03278
 122        2S          0.02584   0.03035   0.01248  -0.01019  -0.06775
 123        2PX         0.00069  -0.07702   0.11918   0.04691  -0.04913
 124        2PY        -0.04875  -0.00271  -0.02434   0.01594  -0.00819
 125        2PZ         0.06258  -0.04641   0.08328  -0.01380   0.05621
 126        3S          0.04556   0.04032   0.01038  -0.02635  -0.06289
 127        3PX         0.00946  -0.03073   0.05132   0.03207  -0.02124
 128        3PY        -0.02044   0.00528  -0.00983   0.00346   0.00355
 129        3PZ         0.02023  -0.01868   0.04016  -0.00025   0.02694
 130        4S          0.11965  -0.03999   0.03112   0.05806   0.01446
 131        4PX        -0.01397  -0.02521   0.00648  -0.01879  -0.01608
 132        4PY        -0.00504   0.00830  -0.00295  -0.00265   0.00856
 133        4PZ        -0.02809   0.00915   0.00873   0.00363   0.00045
 134        5XX         0.00261   0.00119  -0.00241  -0.00168   0.00113
 135        5YY         0.00475  -0.00192   0.00453   0.00030   0.00000
 136        5ZZ        -0.00332   0.00331  -0.00253  -0.00044   0.00062
 137        5XY         0.00094  -0.00194   0.00364   0.00044  -0.00084
 138        5XZ        -0.00024  -0.00636   0.00590   0.00240  -0.00369
 139        5YZ        -0.00213   0.00069   0.00130  -0.00197   0.00134
 140 12  H  1S          0.05121  -0.00704   0.04156  -0.00867  -0.01815
 141        2S          0.02922  -0.02241   0.03342   0.00483  -0.00533
 142 13  H  1S          0.01461  -0.04328   0.07877   0.01478  -0.03619
 143        2S         -0.00188  -0.04834   0.05710   0.00580  -0.01799
 144 14  C  1S          0.26095  -0.11119  -0.07522  -0.19476  -0.11083
 145        2S         -0.03469  -0.00021  -0.01161  -0.02039  -0.01602
 146        2PX         0.02919   0.08060  -0.05418  -0.02830   0.03451
 147        2PY         0.03839  -0.08027   0.00376   0.08484  -0.04297
 148        2PZ        -0.03090   0.05413  -0.06904   0.01772  -0.09190
 149        3S         -0.06360   0.01940   0.00944  -0.00187   0.03723
 150        3PX         0.01371   0.03497  -0.03316  -0.01790   0.00577
 151        3PY         0.01841  -0.04145  -0.00190   0.04036  -0.02759
 152        3PZ        -0.01890   0.02043  -0.03089   0.01501  -0.04291
 153        4S         -0.26475   0.20062  -0.18690  -0.10824  -0.04988
 154        4PX         0.04696  -0.01364   0.02679   0.02907   0.01659
 155        4PY         0.01359  -0.03580   0.01104   0.00360  -0.01426
 156        4PZ         0.00250   0.03305   0.01131   0.01792   0.00919
 157        5XX        -0.00334   0.00219   0.00145   0.00147   0.00403
 158        5YY        -0.00056  -0.00284   0.00200   0.00159   0.00099
 159        5ZZ         0.00034   0.00435  -0.00091   0.00238  -0.00230
 160        5XY        -0.00202  -0.00517   0.00252  -0.00123  -0.00359
 161        5XZ         0.00066  -0.00451   0.00594   0.00323  -0.00131
 162        5YZ        -0.00222   0.00195  -0.00031  -0.00342   0.00194
 163 15  H  1S          0.01222  -0.04958   0.00592   0.03052  -0.01629
 164        2S          0.01676  -0.04395   0.00929   0.01080  -0.01740
 165 16  H  1S         -0.00731   0.06298  -0.02368  -0.04349   0.05171
 166        2S          0.00686   0.04941  -0.02683  -0.01516   0.03934
 167 17  C  1S          0.19882  -0.00879  -0.06116  -0.03042   0.03976
 168        2S         -0.00897   0.03486   0.01826  -0.00184  -0.02014
 169        2PX        -0.00084  -0.07576   0.05417  -0.04071   0.02832
 170        2PY         0.05023  -0.02182  -0.00349   0.14237   0.03569
 171        2PZ        -0.10380  -0.09420   0.03819  -0.02885  -0.03516
 172        3S          0.00266   0.03839   0.02195   0.03040  -0.00280
 173        3PX        -0.01213  -0.04327   0.02153  -0.03073  -0.01742
 174        3PY         0.03911   0.00175  -0.00124   0.08306   0.01130
 175        3PZ        -0.02593  -0.03687  -0.00346  -0.01777  -0.02639
 176        4S          0.30664  -0.06142  -0.08461   0.04116  -0.12875
 177        4PX         0.07010  -0.04062   0.13106   0.03128   0.09428
 178        4PY         0.04004  -0.01380   0.06172   0.02402   0.03659
 179        4PZ        -0.07078  -0.20678   0.02904   0.05697  -0.08599
 180        5XX        -0.00352   0.00057   0.00198  -0.00056   0.00372
 181        5YY        -0.00059  -0.00301   0.00171  -0.00007   0.00036
 182        5ZZ        -0.00053  -0.00014  -0.00261   0.00286  -0.00323
 183        5XY        -0.00276  -0.00219   0.00416  -0.00365  -0.00021
 184        5XZ        -0.00096   0.00174   0.00338  -0.00087   0.00347
 185        5YZ         0.00240   0.00043  -0.00006   0.00348  -0.00187
 186 18  C  1S         -0.12465   0.10949   0.14410   0.05387  -0.00992
 187        2S          0.01661   0.06001   0.00380   0.09890  -0.02684
 188        2PX        -0.02198  -0.05590  -0.07316   0.00924  -0.04785
 189        2PY        -0.05082  -0.00908  -0.05114   0.03969   0.07602
 190        2PZ         0.07728   0.05769  -0.03449  -0.05696  -0.01231
 191        3S          0.05337   0.05922  -0.01931   0.08226  -0.05080
 192        3PX        -0.00192  -0.02726  -0.02405  -0.00469  -0.01700
 193        3PY        -0.01550  -0.00094  -0.02429   0.01119   0.02961
 194        3PZ         0.01805   0.00753  -0.02893  -0.03383  -0.01371
 195        4S         -0.11115  -0.13626   0.04338   0.09867  -0.11305
 196        4PX        -0.00533   0.00065  -0.02093  -0.00421  -0.00438
 197        4PY        -0.01480   0.00719  -0.00956  -0.00154  -0.00260
 198        4PZ        -0.02210  -0.02456   0.00275   0.01094  -0.02695
 199        5XX         0.00109  -0.00199   0.00223  -0.00068  -0.00015
 200        5YY        -0.00084  -0.00404  -0.00471   0.00065  -0.00043
 201        5ZZ         0.00063   0.00075  -0.00064  -0.00343   0.00239
 202        5XY        -0.00555  -0.00248   0.00018   0.00046   0.00619
 203        5XZ         0.00251  -0.00032   0.00567  -0.00269   0.00034
 204        5YZ         0.00788   0.00228   0.00284   0.00089  -0.00214
 205 19  H  1S          0.02416   0.00235  -0.00714   0.02953  -0.06436
 206        2S          0.01397  -0.00108  -0.01350   0.01705  -0.04119
 207 20  H  1S          0.00114   0.01894   0.06042   0.02450   0.00804
 208        2S         -0.01097  -0.02233   0.05337  -0.01535   0.01683
 209 21  H  1S         -0.01274  -0.08847   0.02825  -0.01298   0.01846
 210        2S         -0.00589  -0.05953   0.00333   0.00706   0.03650
 211 22  H  1S         -0.03353  -0.00206   0.02524   0.02437  -0.05034
 212        2S         -0.04322   0.00013   0.00716  -0.00753  -0.03759
 213 23  H  1S          0.04754  -0.04189   0.02974   0.07757   0.06468
 214        2S          0.03488  -0.01087   0.03097   0.05270   0.06512
 215 24  C  1S         -0.17750  -0.03288   0.11850   0.00062   0.07429
 216        2S          0.03761  -0.00857   0.04609   0.02129  -0.06311
 217        2PX        -0.02261  -0.01411  -0.03542  -0.04279   0.00255
 218        2PY        -0.07494  -0.04647   0.00739  -0.01851  -0.02843
 219        2PZ        -0.05347   0.02385   0.01355   0.03460   0.03858
 220        3S          0.03266  -0.03138   0.02313  -0.00893  -0.07266
 221        3PX        -0.01536  -0.00755  -0.01549  -0.02749  -0.00337
 222        3PY        -0.02568  -0.00808   0.01086   0.00656  -0.00661
 223        3PZ        -0.02457   0.01291   0.01224   0.01949   0.01844
 224        4S         -0.01168  -0.00734   0.03106   0.16031  -0.04864
 225        4PX        -0.00573  -0.00880  -0.00108  -0.00268   0.00557
 226        4PY        -0.00269   0.01470   0.00007  -0.02129   0.00779
 227        4PZ        -0.01241  -0.00596   0.00246  -0.01035   0.00362
 228        5XX         0.00529  -0.00072  -0.00204   0.00123   0.00233
 229        5YY         0.00167  -0.00081  -0.00178  -0.00200  -0.00227
 230        5ZZ        -0.00470   0.00188  -0.00048   0.00080  -0.00039
 231        5XY        -0.00196  -0.00094   0.00383  -0.00202  -0.00043
 232        5XZ        -0.00207   0.00216   0.00058   0.00168   0.00114
 233        5YZ        -0.00053   0.00338   0.00038   0.00247   0.00095
 234 25  H  1S         -0.03904   0.01130   0.02124   0.02227  -0.00682
 235        2S         -0.04886   0.02048   0.00852   0.01600   0.00425
 236 26  H  1S         -0.00874  -0.03972   0.01186  -0.02303  -0.05102
 237        2S         -0.01417  -0.03345   0.00267  -0.02895  -0.02340
 238 27  H  1S         -0.05221   0.02825   0.02040  -0.00256  -0.01401
 239        2S         -0.04711   0.02815   0.01093   0.01327  -0.00523
 240 28  H  1S         -0.00358  -0.01992  -0.06890  -0.03142  -0.04383
 241        2S          0.00386  -0.00792  -0.05854  -0.01210  -0.02420
 242 29  O  1S         -0.00276  -0.06816  -0.03580   0.02808   0.05811
 243        2S          0.00986   0.07242   0.08626  -0.07236  -0.10930
 244        2PX         0.02548   0.12320   0.00877  -0.01859  -0.09286
 245        2PY        -0.01482  -0.18446   0.01849   0.01989  -0.06613
 246        2PZ         0.00319   0.01372  -0.02998   0.05072  -0.05033
 247        3S          0.00723   0.11892   0.08116  -0.09950  -0.12542
 248        3PX         0.01313   0.06500   0.00331  -0.01612  -0.05208
 249        3PY        -0.01056  -0.11498   0.01145   0.00452  -0.04276
 250        3PZ        -0.00209   0.00277  -0.02065   0.02956  -0.02719
 251        4S         -0.00446   0.00661  -0.01743  -0.00545  -0.01117
 252        4PX        -0.00052  -0.00876  -0.00686  -0.00068  -0.00466
 253        4PY        -0.00198  -0.02254  -0.00233  -0.00260  -0.00591
 254        4PZ        -0.00074  -0.00824  -0.00777   0.01168   0.00108
 255        5XX        -0.00061  -0.00249   0.00248  -0.00138   0.00303
 256        5YY        -0.00066  -0.00901   0.00038   0.00327  -0.00341
 257        5ZZ         0.00126   0.00432  -0.00061   0.00047   0.00134
 258        5XY         0.00141   0.01006  -0.00042   0.00032  -0.00256
 259        5XZ         0.00030   0.00105   0.00448  -0.00378  -0.00218
 260        5YZ         0.00040   0.00023  -0.00096   0.00272  -0.00337
 261 30  C  1S          0.11444   0.09205   0.28685  -0.16027   0.17578
 262        2S          0.04107  -0.03600  -0.00578   0.03671   0.02232
 263        2PX        -0.00646  -0.06417  -0.09228  -0.06671  -0.07825
 264        2PY        -0.01821   0.03343  -0.00745   0.01390  -0.03914
 265        2PZ         0.02215  -0.02356   0.00384  -0.02463   0.02793
 266        3S          0.02971  -0.03195  -0.04438   0.00702  -0.00017
 267        3PX        -0.01033  -0.04095  -0.03271  -0.04332  -0.02250
 268        3PY        -0.01827  -0.01058  -0.00420  -0.01809  -0.02442
 269        3PZ         0.01669  -0.00843  -0.00615  -0.00894   0.00236
 270        4S         -0.36805  -0.21079  -0.25515  -0.13384  -0.14731
 271        4PX         0.02787  -0.10438   0.08719  -0.13481  -0.00297
 272        4PY         0.12188  -0.10608  -0.09895  -0.00284   0.05762
 273        4PZ        -0.05345   0.02696   0.00290   0.01404  -0.02068
 274        5XX        -0.00105  -0.00164   0.00021   0.00160   0.00230
 275        5YY         0.00220   0.00179  -0.00425   0.00455  -0.00390
 276        5ZZ        -0.00635  -0.00146  -0.00333  -0.00390  -0.00553
 277        5XY         0.00060   0.00116   0.00369   0.00652   0.00365
 278        5XZ         0.00297   0.00585   0.00107   0.00263   0.00208
 279        5YZ        -0.00096  -0.00338  -0.00219  -0.00367   0.00036
 280 31  C  1S         -0.07967  -0.00564  -0.01242  -0.09492  -0.01846
 281        2S          0.04961  -0.01712   0.01211   0.08344  -0.02824
 282        2PX         0.00106  -0.06921   0.03630   0.06014   0.08044
 283        2PY         0.04816  -0.01796   0.01568  -0.02360   0.03083
 284        2PZ         0.07166  -0.00792  -0.03337   0.00679   0.06509
 285        3S          0.06625   0.02347   0.01889   0.12486  -0.00347
 286        3PX        -0.00100  -0.04460   0.01437   0.01731   0.02529
 287        3PY         0.01938  -0.02031  -0.00139  -0.02015   0.01555
 288        3PZ         0.03260   0.00353  -0.01917   0.00746   0.03262
 289        4S         -0.04384   0.27879   0.13069   0.01455   0.00606
 290        4PX        -0.01503  -0.01811   0.00559   0.03517   0.00615
 291        4PY         0.01660  -0.06127  -0.03462  -0.06738  -0.00027
 292        4PZ         0.00840   0.02956   0.00345  -0.00897   0.00704
 293        5XX         0.00599  -0.00073   0.00377   0.00473   0.00711
 294        5YY        -0.00087  -0.00125  -0.00379  -0.00381  -0.00264
 295        5ZZ        -0.00508   0.00108   0.00118  -0.00065  -0.00341
 296        5XY        -0.00099   0.00120   0.00212   0.00436   0.00431
 297        5XZ         0.00081  -0.00154   0.00014   0.00180   0.00210
 298        5YZ        -0.00075   0.00076   0.00142   0.00040   0.00049
 299 32  C  1S          0.02267   0.00202  -0.03194   0.02371   0.00332
 300        2S          0.00409  -0.02550   0.02587  -0.05101  -0.04006
 301        2PX         0.06508   0.02731   0.07263   0.07289   0.00773
 302        2PY         0.01706   0.02053  -0.09144   0.05305  -0.05855
 303        2PZ         0.05947  -0.05715  -0.01001  -0.04346   0.00757
 304        3S          0.00538  -0.00577   0.01847  -0.03190  -0.02067
 305        3PX         0.03148   0.02005   0.03844   0.03886   0.02037
 306        3PY         0.00619  -0.00375  -0.04030   0.01552  -0.02353
 307        3PZ         0.02917  -0.02489  -0.00830  -0.01135   0.00379
 308        4S         -0.00544   0.10429  -0.02634  -0.04528  -0.00699
 309        4PX        -0.01219  -0.02767   0.00688  -0.01632   0.00639
 310        4PY         0.00249  -0.03531  -0.00650  -0.00621   0.00617
 311        4PZ         0.01725   0.01132  -0.00856   0.00044  -0.00248
 312        5XX         0.00449   0.00063  -0.00134   0.00329  -0.00169
 313        5YY        -0.00058  -0.00394  -0.00119  -0.00335   0.00163
 314        5ZZ        -0.00582   0.00365   0.00130  -0.00019  -0.00032
 315        5XY         0.00066  -0.00005   0.00606   0.00150   0.00313
 316        5XZ        -0.00183   0.00127   0.00194   0.00255   0.00051
 317        5YZ        -0.00141   0.00153  -0.00193   0.00405  -0.00142
 318 33  C  1S         -0.10657   0.07712   0.16962  -0.10368  -0.01951
 319        2S         -0.02627  -0.01184   0.02316  -0.13264   0.02458
 320        2PX        -0.02516  -0.02259  -0.01366   0.00001  -0.07403
 321        2PY         0.01556  -0.01915   0.05588  -0.05638  -0.00797
 322        2PZ        -0.02297   0.07991  -0.05667  -0.00198  -0.07379
 323        3S         -0.01288  -0.03717   0.00761  -0.12805   0.01830
 324        3PX        -0.01233  -0.02225  -0.00713  -0.00432  -0.03815
 325        3PY         0.00210  -0.01221   0.02631  -0.02197  -0.00615
 326        3PZ        -0.00905   0.04545  -0.02569  -0.00499  -0.03464
 327        4S          0.28015   0.20405   0.01448   0.06844   0.35886
 328        4PX         0.04663   0.05667  -0.00062   0.01459   0.05241
 329        4PY        -0.06691  -0.11206   0.00243  -0.02289  -0.05037
 330        4PZ         0.00860   0.05758   0.00784   0.01497  -0.00628
 331        5XX         0.00220  -0.00207  -0.00103   0.00364   0.00372
 332        5YY         0.00207  -0.00346  -0.00327   0.00395  -0.00131
 333        5ZZ        -0.00122   0.00465  -0.00104   0.00049  -0.00290
 334        5XY         0.00343   0.00012   0.00370  -0.00122   0.00413
 335        5XZ        -0.00144  -0.00219  -0.00240  -0.00253  -0.00005
 336        5YZ         0.00092   0.00319  -0.00077   0.00262   0.00151
 337 34  H  1S          0.01125  -0.00755   0.01031  -0.02802   0.06701
 338        2S          0.01562  -0.01281   0.00924   0.00317   0.04340
 339 35  H  1S         -0.01794   0.05231  -0.01199  -0.04454  -0.02774
 340        2S         -0.01183   0.04970  -0.00115   0.00587  -0.01788
 341 36  C  1S          0.25677  -0.09384  -0.03014  -0.30740  -0.03057
 342        2S         -0.00507  -0.01000   0.01028   0.04726   0.03037
 343        2PX         0.03418  -0.01158   0.05840   0.01172   0.05460
 344        2PY        -0.01323  -0.02857  -0.01518  -0.06392  -0.01307
 345        2PZ        -0.04548  -0.03487  -0.06856  -0.07662  -0.07379
 346        3S         -0.04495  -0.01128   0.00401   0.03232   0.00915
 347        3PX        -0.00141  -0.03301   0.01778  -0.01557   0.01144
 348        3PY        -0.00356  -0.01127  -0.01004  -0.01792  -0.00059
 349        3PZ        -0.02961  -0.02496  -0.03641  -0.04372  -0.04525
 350        4S          0.07933  -0.39816   0.04160  -0.21693  -0.17539
 351        4PX         0.21288   0.14668   0.04947   0.04693   0.17493
 352        4PY        -0.11988  -0.02852   0.11822  -0.03492  -0.11153
 353        4PZ        -0.06468  -0.05461  -0.08368  -0.02261  -0.05491
 354        5XX        -0.00062  -0.00132  -0.00231   0.00034   0.00194
 355        5YY        -0.00330   0.00092   0.00227  -0.00014  -0.00457
 356        5ZZ        -0.00231   0.00359   0.00039   0.00188   0.00031
 357        5XY         0.00102   0.00129  -0.00037   0.00542  -0.00038
 358        5XZ        -0.00034  -0.00322   0.00043  -0.00294  -0.00095
 359        5YZ        -0.00072  -0.00097  -0.00218  -0.00202  -0.00357
 360 37  C  1S          0.18451  -0.26972  -0.06358  -0.07812   0.05182
 361        2S          0.02658   0.00370   0.03491   0.02044   0.00115
 362        2PX        -0.00747  -0.00213   0.07064  -0.03452   0.02151
 363        2PY        -0.02599   0.00040  -0.04812   0.04818   0.02408
 364        2PZ         0.01480   0.01829  -0.01584  -0.04181   0.11093
 365        3S          0.01444   0.00852   0.03319   0.02700   0.03341
 366        3PX        -0.00231   0.01103   0.03994  -0.02614   0.00337
 367        3PY        -0.00418  -0.00421  -0.01881   0.02287   0.00017
 368        3PZ         0.00173  -0.00013  -0.00310  -0.02997   0.03000
 369        4S         -0.02396   0.07170   0.19920   0.02730   0.02710
 370        4PX        -0.01582   0.00150   0.01376  -0.01610  -0.01565
 371        4PY         0.00558   0.00428   0.03389   0.02194   0.01530
 372        4PZ         0.00640  -0.00820  -0.00947  -0.00287   0.00850
 373        5XX        -0.00077  -0.00130   0.00208  -0.00022   0.00453
 374        5YY        -0.00409   0.00646  -0.00206   0.00059  -0.00434
 375        5ZZ        -0.00058   0.00160   0.00127  -0.00024  -0.00271
 376        5XY        -0.00073  -0.00099  -0.00115   0.00235  -0.00395
 377        5XZ        -0.00186  -0.00652   0.00315  -0.00236  -0.00735
 378        5YZ         0.00011   0.00218  -0.00073  -0.00431  -0.00957
 379 38  H  1S          0.01487   0.00165   0.05829  -0.02168   0.02954
 380        2S          0.00598  -0.02126   0.02778  -0.00524   0.01656
 381 39  H  1S          0.02152   0.02566  -0.01709   0.00650   0.05161
 382        2S          0.02418   0.04757  -0.00752   0.00398   0.04295
                          41        42        43        44        45
     EIGENVALUES --     2.00000   2.00000   2.00000   2.00000   2.00000
   1 1   Se 1S          0.13132  -0.02530   0.03946   0.10296   0.03290
   2        2S          0.10830  -0.00074  -0.00534   0.02383   0.06627
   3        3S         -0.02723   0.08805  -0.01831  -0.02013  -0.10876
   4        4S         -0.03670   0.12808  -0.01802  -0.03371  -0.16150
   5        5S         -0.07018  -0.02799  -0.02992   0.00874   0.00452
   6        6S         -0.08706   0.00985  -0.03385   0.01537  -0.00550
   7        7PX        -0.06863  -0.00491   0.08943   0.12778   0.12900
   8        7PY         0.04789   0.00641  -0.04718  -0.02593   0.00441
   9        7PZ         0.03293  -0.01926   0.03279  -0.02038  -0.05346
  10        8PX         0.14273   0.05834  -0.26559  -0.32725  -0.11180
  11        8PY        -0.07318   0.03123   0.02029  -0.02576  -0.04689
  12        8PZ        -0.05615   0.05422  -0.10112   0.06739   0.12931
  13        9PX         0.07404  -0.03567  -0.00595   0.00083  -0.00410
  14        9PY         0.00372  -0.05360   0.01719  -0.04486   0.02542
  15        9PZ         0.04143   0.04837   0.01259   0.01028  -0.09143
  16       10PX         0.03494  -0.02245   0.00787   0.01611   0.00394
  17       10PY         0.00299  -0.04380   0.01238  -0.02467   0.02661
  18       10PZ         0.03586   0.04904   0.01240   0.00705  -0.07348
  19       11XX        -0.01527  -0.11233  -0.08404  -0.03073   0.08513
  20       11YY         0.05424   0.12287  -0.08528   0.03489   0.06027
  21       11ZZ         0.13244  -0.06624   0.17971   0.05320   0.00579
  22       11XY        -0.01030  -0.08235   0.15246   0.17064  -0.16944
  23       11XZ        -0.09586   0.14010  -0.24319  -0.09947   0.10841
  24       11YZ        -0.05883   0.03828  -0.25815  -0.06092  -0.05681
  25       12S         -0.07874  -0.01056   0.10030  -0.06142  -0.01528
  26       12PX         0.00312  -0.00233  -0.00286  -0.00956   0.00467
  27       12PY        -0.01998  -0.01218   0.02160  -0.01150   0.00804
  28       12PZ        -0.00033   0.01131   0.01792  -0.00899  -0.01274
  29       13XX         0.02389  -0.01057  -0.01177   0.01945   0.01530
  30       13YY         0.01296  -0.00736   0.01232  -0.01020   0.02536
  31       13ZZ         0.02234  -0.01534   0.01267   0.00632   0.01308
  32       13XY         0.01320  -0.00779   0.00820   0.00058  -0.00870
  33       13XZ         0.00745   0.00418  -0.01818  -0.00164   0.00102
  34       13YZ        -0.00435  -0.00356  -0.00075  -0.00311  -0.00609
  35 2   O  1S         -0.03389  -0.04895  -0.05113  -0.00496   0.01331
  36        2S          0.00518   0.06359   0.02531  -0.01884  -0.02071
  37        2PX         0.05303   0.01066   0.04717  -0.01474   0.01293
  38        2PY         0.06343   0.01636  -0.01925  -0.07614  -0.03926
  39        2PZ        -0.00233  -0.02428  -0.07658   0.07863   0.07856
  40        3S          0.01472   0.07268   0.02791  -0.01057  -0.01476
  41        3PX         0.03413   0.00601   0.02961  -0.01073   0.00658
  42        3PY         0.03676   0.00881  -0.00779  -0.04323  -0.02245
  43        3PZ         0.00519  -0.01374  -0.04671   0.05059   0.05139
  44        4S         -0.00807  -0.00796   0.01137   0.01457   0.03118
  45        4PX         0.01048   0.00180  -0.00146   0.00118  -0.00181
  46        4PY         0.01012   0.00513   0.00456  -0.00791  -0.00582
  47        4PZ         0.00221  -0.00084  -0.00329   0.01365   0.01255
  48        5XX        -0.00280  -0.00081  -0.00184   0.00046  -0.00116
  49        5YY         0.00265   0.00340   0.00343  -0.00334  -0.00348
  50        5ZZ        -0.00022  -0.00189  -0.00156   0.00170   0.00278
  51        5XY        -0.00277  -0.00283   0.00039   0.00550   0.00284
  52        5XZ         0.00130   0.00145   0.00499  -0.00361  -0.00291
  53        5YZ         0.00146  -0.00023   0.00069  -0.00112   0.00026
  54 3   H  1S          0.01166   0.01894  -0.01497  -0.03652  -0.02975
  55        2S          0.00986   0.00017  -0.00581  -0.02196  -0.01722
  56 4   C  1S          0.44030  -0.10587   0.14862   0.11435   0.19459
  57        2S          0.04258  -0.02574  -0.02638  -0.00272  -0.04671
  58        2PX        -0.06149   0.03425  -0.00202   0.03307  -0.00374
  59        2PY        -0.02797   0.01228   0.09423  -0.10302  -0.01064
  60        2PZ        -0.02513  -0.01228  -0.04597   0.01040   0.03389
  61        3S          0.03038  -0.00289  -0.02551   0.00207  -0.04367
  62        3PX        -0.02723   0.00762  -0.00543   0.02177   0.00783
  63        3PY        -0.00903   0.00117   0.06211  -0.06700  -0.00777
  64        3PZ         0.00228   0.01201  -0.01006   0.00622   0.00619
  65        4S          0.09659  -0.05885   0.06966   0.10653  -0.10318
  66        4PX         0.00233  -0.06264  -0.03544   0.13233  -0.05775
  67        4PY        -0.02379   0.00138   0.06830  -0.03273  -0.02511
  68        4PZ        -0.11522   0.05211  -0.13863   0.01689  -0.05357
  69        5XX        -0.00293   0.00147  -0.00003  -0.00093  -0.00098
  70        5YY        -0.00308   0.00310   0.00127  -0.00069  -0.00031
  71        5ZZ        -0.00621  -0.00192  -0.00394  -0.00243  -0.00122
  72        5XY         0.00168   0.00065   0.00415  -0.00323  -0.00324
  73        5XZ         0.00024  -0.00062   0.00191   0.00155   0.00443
  74        5YZ        -0.00156   0.00120  -0.00460   0.00473   0.00169
  75 5   C  1S          0.01864   0.27222   0.19604   0.18132   0.00277
  76        2S         -0.01302  -0.01096  -0.01813  -0.02211  -0.03487
  77        2PX        -0.05632   0.02527  -0.00733   0.06430   0.03745
  78        2PY        -0.04707   0.08430  -0.04153   0.07717   0.03324
  79        2PZ         0.02274   0.01044   0.05076  -0.00998  -0.01372
  80        3S         -0.02784  -0.05388  -0.05486  -0.02567  -0.01108
  81        3PX        -0.02650   0.00344  -0.00047   0.02506   0.02516
  82        3PY        -0.01897   0.04092  -0.02270   0.03682   0.02062
  83        3PZ         0.02087   0.00970   0.02951  -0.01123  -0.01182
  84        4S          0.10373  -0.09559   0.17738  -0.06335   0.13176
  85        4PX        -0.02265  -0.00627   0.06949  -0.04458   0.02074
  86        4PY        -0.01664   0.00785  -0.01674   0.00748   0.01861
  87        4PZ        -0.02695   0.00817   0.00610  -0.02609  -0.00959
  88        5XX        -0.00520   0.00064  -0.00430   0.00178   0.00220
  89        5YY         0.00549  -0.00449   0.00172  -0.00378  -0.00401
  90        5ZZ         0.00129  -0.00248  -0.00208  -0.00213   0.00134
  91        5XY         0.00091   0.00091   0.00102   0.00190  -0.00138
  92        5XZ         0.00063   0.00078  -0.00017   0.00116   0.00172
  93        5YZ         0.00000   0.00330  -0.00607   0.00745   0.00202
  94 6   H  1S         -0.00168   0.00275  -0.01747  -0.01679  -0.01702
  95        2S         -0.01925   0.00556  -0.01289   0.00493   0.00378
  96 7   H  1S          0.03744  -0.05522   0.04175  -0.07113  -0.04641
  97        2S          0.03700  -0.03153   0.05236  -0.05550  -0.03643
  98 8   C  1S          0.12945   0.17736   0.07586   0.02498  -0.02568
  99        2S         -0.00007   0.05436  -0.06732   0.08367  -0.00815
 100        2PX        -0.04861  -0.04339  -0.04566  -0.01705   0.01748
 101        2PY         0.13296  -0.00022   0.02505   0.00098  -0.10523
 102        2PZ         0.06878   0.00073   0.01364  -0.03187   0.04473
 103        3S         -0.00067   0.03546  -0.05845   0.07776  -0.02907
 104        3PX        -0.02622  -0.03034  -0.01757  -0.01365   0.00192
 105        3PY         0.05937  -0.00017   0.00802   0.00222  -0.04276
 106        3PZ         0.02584  -0.00010  -0.00508  -0.00699   0.03121
 107        4S          0.02060  -0.01313  -0.13304   0.10650  -0.11358
 108        4PX        -0.01356  -0.02413   0.00423  -0.01438   0.00481
 109        4PY         0.01273  -0.00351   0.03326  -0.02700   0.00064
 110        4PZ         0.00147   0.00548   0.01811  -0.01064   0.02740
 111        5XX        -0.00504  -0.00220  -0.00275  -0.00139   0.00350
 112        5YY         0.00438  -0.00472   0.00467  -0.00359  -0.00745
 113        5ZZ        -0.00011   0.00109  -0.00189   0.00027   0.00509
 114        5XY         0.00088  -0.00003  -0.00099   0.00180  -0.00096
 115        5XZ         0.00007  -0.00189   0.00118  -0.00065  -0.00165
 116        5YZ        -0.00452   0.00017  -0.00113   0.00001   0.00315
 117 9   H  1S          0.03441   0.02547  -0.01963   0.01304   0.03457
 118        2S          0.02164   0.02226  -0.00338  -0.00230   0.03355
 119 10  H  1S          0.07576   0.00944   0.00640   0.02107  -0.08239
 120        2S          0.06005  -0.01345   0.03574  -0.01881  -0.06386
 121 11  C  1S         -0.19297  -0.28170  -0.05367  -0.05448  -0.17020
 122        2S         -0.03181   0.06313  -0.02945  -0.01532   0.08625
 123        2PX         0.11347   0.02390   0.03334  -0.01536   0.00942
 124        2PY         0.00370   0.02739  -0.14258   0.12947   0.00345
 125        2PZ         0.00370  -0.10818   0.02510  -0.05876  -0.02486
 126        3S         -0.01144   0.07024  -0.03256  -0.00864   0.10189
 127        3PX         0.05488   0.00944   0.01863  -0.01213  -0.00416
 128        3PY         0.00321   0.00795  -0.07087   0.05919   0.00207
 129        3PZ        -0.00083  -0.04106   0.01784  -0.02995  -0.00934
 130        4S          0.04192  -0.01393   0.09990  -0.12811   0.11968
 131        4PX         0.00163  -0.00470   0.00203   0.01476  -0.00906
 132        4PY        -0.00344   0.00487  -0.01763   0.01629   0.01133
 133        4PZ        -0.00213   0.01081  -0.01563   0.02216  -0.02179
 134        5XX        -0.00001   0.00018  -0.00485   0.00541   0.00037
 135        5YY         0.00454  -0.00154   0.00928  -0.00792  -0.00305
 136        5ZZ         0.00237   0.00643  -0.00107   0.00341   0.00376
 137        5XY         0.00148   0.00086  -0.00067   0.00041   0.00313
 138        5XZ         0.00461   0.00000   0.00187  -0.00133   0.00027
 139        5YZ         0.00235  -0.00224  -0.00503   0.00296   0.00150
 140 12  H  1S          0.00088  -0.00522   0.09293  -0.09822   0.01446
 141        2S          0.00908  -0.01997   0.07887  -0.07374  -0.02738
 142 13  H  1S          0.04984   0.01412  -0.03034   0.01378   0.03661
 143        2S          0.03889  -0.00790  -0.01959   0.01882   0.01676
 144 14  C  1S          0.03673  -0.04522  -0.02563   0.14353  -0.14403
 145        2S         -0.04221   0.08921   0.00513   0.02575   0.06724
 146        2PX        -0.06177   0.00519  -0.03562   0.04050  -0.00526
 147        2PY        -0.02994   0.05621   0.04863   0.00212  -0.07265
 148        2PZ         0.01061   0.11771  -0.04862   0.06164   0.03547
 149        3S         -0.02733   0.07782   0.02607   0.00520   0.06613
 150        3PX        -0.04015   0.00349  -0.03016   0.02671   0.00301
 151        3PY        -0.02080   0.02998   0.02466   0.00023  -0.03350
 152        3PZ         0.00282   0.04678  -0.01869   0.02244   0.00494
 153        4S         -0.30362   0.18697  -0.18131   0.33189  -0.10231
 154        4PX         0.04802  -0.03283   0.01775  -0.05471   0.00508
 155        4PY         0.01365  -0.00792   0.02248  -0.02155   0.00309
 156        4PZ         0.03048   0.01325  -0.02766   0.00611  -0.03139
 157        5XX         0.00025  -0.00468   0.00185  -0.00403  -0.00003
 158        5YY        -0.00243   0.00028   0.00241  -0.00064  -0.00274
 159        5ZZ         0.00136   0.00220  -0.00440  -0.00051   0.00403
 160        5XY         0.00088   0.00093  -0.00073   0.00124  -0.00052
 161        5XZ         0.00558  -0.00165   0.00165  -0.00347  -0.00083
 162        5YZ         0.00030  -0.00275  -0.00634   0.00340   0.00135
 163 15  H  1S         -0.04330   0.04836   0.03653   0.00450  -0.02433
 164        2S         -0.02090   0.01282   0.02754  -0.00124  -0.03205
 165 16  H  1S         -0.04281  -0.01160  -0.01754   0.00963   0.03402
 166        2S         -0.02697  -0.02757  -0.00440  -0.00346   0.00172
 167 17  C  1S         -0.00052   0.04881  -0.10621  -0.00676   0.02260
 168        2S         -0.01487  -0.02662  -0.05056  -0.03508  -0.02787
 169        2PX         0.02792  -0.03450  -0.02165  -0.00726   0.07196
 170        2PY         0.01536   0.00000   0.12282  -0.10648  -0.01396
 171        2PZ         0.03017   0.03394   0.08873  -0.00301   0.02928
 172        3S          0.00044  -0.01485  -0.02160  -0.03830  -0.03819
 173        3PX         0.00338  -0.01798  -0.02008   0.01237   0.02433
 174        3PY         0.01259   0.00055   0.06476  -0.06140  -0.01831
 175        3PZ        -0.00275   0.00296   0.00172   0.01879   0.02088
 176        4S          0.05801  -0.01331  -0.09079  -0.38265   0.12529
 177        4PX         0.15900  -0.08889   0.07696  -0.06794   0.01867
 178        4PY         0.07523  -0.02659   0.01283  -0.03584   0.00267
 179        4PZ         0.09711   0.00775   0.11714  -0.08870   0.05744
 180        5XX         0.00112  -0.00058   0.00584  -0.00213   0.00093
 181        5YY         0.00158   0.00125   0.00367   0.00167  -0.00012
 182        5ZZ        -0.00187   0.00073  -0.00394   0.00331   0.00118
 183        5XY         0.00000   0.00041  -0.00215   0.00392   0.00049
 184        5XZ         0.00217   0.00062   0.00158   0.00045   0.00428
 185        5YZ         0.00100   0.00193   0.00253  -0.00365  -0.00261
 186 18  C  1S         -0.21240  -0.07066   0.01313  -0.00268  -0.02567
 187        2S         -0.01654  -0.01373  -0.04951   0.01216  -0.05791
 188        2PX        -0.00829   0.04401   0.02853  -0.03484  -0.01036
 189        2PY        -0.06880  -0.03850  -0.05195   0.06932   0.07779
 190        2PZ        -0.02856  -0.02621  -0.11086  -0.01045  -0.00520
 191        3S         -0.00615  -0.00436  -0.06187   0.01892  -0.05189
 192        3PX         0.00378   0.01387   0.01914  -0.02806  -0.00730
 193        3PY        -0.03021  -0.02423  -0.02142   0.02351   0.03336
 194        3PZ        -0.02371  -0.01136  -0.05862   0.01243   0.01407
 195        4S          0.07620   0.07272   0.07115  -0.01062  -0.06132
 196        4PX        -0.01331   0.00857   0.00751  -0.00921  -0.00378
 197        4PY        -0.01035   0.01042  -0.00724   0.00634  -0.01178
 198        4PZ         0.00315   0.01118  -0.00041   0.00293  -0.01288
 199        5XX         0.00545   0.00125   0.00500  -0.00060  -0.00026
 200        5YY         0.00122   0.00356   0.00169   0.00014   0.00174
 201        5ZZ        -0.00099  -0.00133  -0.00330  -0.00061   0.00016
 202        5XY        -0.00213  -0.00220  -0.00240   0.00756   0.00675
 203        5XZ         0.00309  -0.00258  -0.00068  -0.00026   0.00106
 204        5YZ         0.00394  -0.00130   0.00238  -0.00581  -0.00253
 205 19  H  1S          0.02963   0.03573   0.03457  -0.05131  -0.06474
 206        2S          0.01859   0.02752   0.04303  -0.04918  -0.03852
 207 20  H  1S          0.02607  -0.02195   0.00707   0.01565  -0.01123
 208        2S          0.02738  -0.02706   0.01668   0.00667   0.02099
 209 21  H  1S          0.03480  -0.01678  -0.02426  -0.01482   0.08182
 210        2S          0.02605   0.00514  -0.00113  -0.01315   0.05914
 211 22  H  1S          0.04342   0.01062  -0.01572  -0.02022  -0.10352
 212        2S          0.01353   0.01410   0.00284  -0.03582  -0.08925
 213 23  H  1S          0.02839  -0.02740  -0.00616   0.05835   0.08030
 214        2S          0.03655  -0.00316  -0.01553   0.03822   0.05063
 215 24  C  1S         -0.18348   0.08341  -0.02592  -0.03328  -0.09941
 216        2S          0.01916  -0.08444   0.01069   0.02861   0.07245
 217        2PX        -0.04243  -0.00403  -0.03278   0.06071  -0.05194
 218        2PY         0.08331   0.05916  -0.02854  -0.05875  -0.05426
 219        2PZ        -0.04637   0.04594   0.01349  -0.07613   0.02047
 220        3S          0.01092  -0.09802   0.04003   0.02059   0.08254
 221        3PX        -0.01084  -0.00143  -0.02490   0.01622  -0.02098
 222        3PY         0.04592   0.03193  -0.02565  -0.02042  -0.02324
 223        3PZ        -0.01660   0.02130   0.00043  -0.03154   0.00634
 224        4S          0.06914  -0.00059   0.08921  -0.06515   0.05536
 225        4PX         0.00376   0.00093   0.00402  -0.01358  -0.01443
 226        4PY        -0.00465   0.00641  -0.01597   0.01068  -0.02376
 227        4PZ        -0.00290   0.00706  -0.00919  -0.01475  -0.00063
 228        5XX         0.00055  -0.00333  -0.00011   0.00317   0.00323
 229        5YY         0.00325   0.00010   0.00025   0.00115  -0.00046
 230        5ZZ         0.00127   0.00422  -0.00175  -0.00561  -0.00365
 231        5XY         0.00462  -0.00008  -0.00026  -0.00329  -0.00175
 232        5XZ        -0.00046   0.00160  -0.00199  -0.00486   0.00325
 233        5YZ        -0.00300   0.00035  -0.00111  -0.00117  -0.00091
 234 25  H  1S         -0.01005   0.01095  -0.00222  -0.05019   0.01501
 235        2S         -0.01154   0.03465  -0.01330  -0.05656  -0.01983
 236 26  H  1S          0.06569  -0.01460  -0.01183   0.00772  -0.01167
 237        2S          0.03998   0.00609  -0.00021   0.00063  -0.02074
 238 27  H  1S          0.02253  -0.00364  -0.08764  -0.07884  -0.01838
 239        2S          0.01218   0.03029  -0.05676  -0.06825  -0.01426
 240 28  H  1S         -0.03735  -0.01596  -0.00391  -0.00566  -0.02452
 241        2S         -0.02990   0.00500  -0.00144   0.01313  -0.01525
 242 29  O  1S         -0.01870   0.01915   0.02273  -0.01262  -0.00545
 243        2S          0.01122  -0.04891  -0.06016  -0.00287   0.00757
 244        2PX        -0.03471   0.01071  -0.00848  -0.00076  -0.10229
 245        2PY         0.04710   0.04874  -0.04793  -0.03044   0.02342
 246        2PZ         0.00301   0.06893   0.01097   0.03220  -0.08265
 247        3S         -0.01371  -0.07171  -0.04634  -0.01393  -0.01607
 248        3PX        -0.02279  -0.00150  -0.00483  -0.00292  -0.05730
 249        3PY         0.02835   0.02665  -0.02852  -0.02342   0.01351
 250        3PZ        -0.00008   0.03946   0.01181   0.01504  -0.04368
 251        4S         -0.02742  -0.00818   0.01289   0.01285  -0.04522
 252        4PX        -0.00451  -0.00273  -0.00064  -0.00305  -0.00900
 253        4PY         0.00344   0.00356  -0.00561   0.00125  -0.00097
 254        4PZ        -0.00029   0.01127   0.00459   0.00210  -0.00218
 255        5XX         0.00303  -0.00127  -0.00068  -0.00103   0.00832
 256        5YY         0.00154   0.00303  -0.00262  -0.00029   0.00000
 257        5ZZ        -0.00028   0.00002   0.00122   0.00316  -0.00361
 258        5XY        -0.00258   0.00086   0.00138   0.00026  -0.00488
 259        5XZ         0.00216  -0.00209  -0.00193  -0.00241   0.00528
 260        5YZ        -0.00054   0.00254   0.00069   0.00206  -0.00543
 261 30  C  1S         -0.08108   0.33059   0.10430   0.00975   0.03031
 262        2S         -0.03698   0.07254   0.03150   0.00229  -0.00054
 263        2PX        -0.08091  -0.03740   0.05773  -0.11145   0.08727
 264        2PY        -0.01469   0.00961   0.04332  -0.08993   0.08187
 265        2PZ        -0.05956  -0.06313   0.11967   0.03635  -0.05591
 266        3S         -0.03968   0.03466   0.01065   0.01890  -0.04759
 267        3PX        -0.02457  -0.01676   0.03007  -0.03750   0.02965
 268        3PY        -0.00139  -0.00425   0.02206  -0.02894   0.02546
 269        3PZ        -0.04402  -0.03669   0.07289   0.00269  -0.02758
 270        4S         -0.11662   0.17760   0.21180  -0.09307   0.16062
 271        4PX         0.03683  -0.09809  -0.15968  -0.01338   0.03209
 272        4PY         0.00297   0.03588  -0.01840  -0.07251   0.06565
 273        4PZ        -0.03761  -0.00266   0.09423   0.00693  -0.05305
 274        5XX         0.00684  -0.00333  -0.00519   0.00212  -0.00149
 275        5YY        -0.00297  -0.00419  -0.00101  -0.00079   0.00546
 276        5ZZ        -0.00014  -0.00592   0.00099  -0.00395  -0.00290
 277        5XY         0.00180   0.00202   0.00019   0.00302   0.00242
 278        5XZ         0.00216   0.00138  -0.00386   0.00151   0.00075
 279        5YZ        -0.00108  -0.00172  -0.00207   0.00149   0.00322
 280 31  C  1S          0.05035   0.04939   0.04025   0.02521  -0.00867
 281        2S          0.00134  -0.03500   0.00376   0.04355   0.05417
 282        2PX         0.05585   0.00678  -0.01165   0.01796   0.04926
 283        2PY        -0.00042  -0.09308  -0.02086   0.15071  -0.03597
 284        2PZ        -0.08144  -0.03872   0.04003   0.04392   0.18245
 285        3S         -0.00699  -0.01092  -0.00305   0.04328   0.04642
 286        3PX         0.02072  -0.01224   0.00302   0.01109   0.03175
 287        3PY        -0.00155  -0.03639  -0.01324   0.07707  -0.02585
 288        3PZ        -0.04152  -0.01180   0.01356   0.02090   0.08677
 289        4S         -0.07119  -0.05988  -0.01949   0.25402  -0.23035
 290        4PX         0.02959   0.01826   0.00543  -0.00619   0.03910
 291        4PY        -0.01035   0.00152  -0.03302  -0.01858   0.04393
 292        4PZ        -0.01530  -0.01013  -0.02513   0.04307   0.00627
 293        5XX         0.00232  -0.00412  -0.00103   0.00630   0.00774
 294        5YY        -0.00224   0.00239  -0.00101  -0.00358   0.00223
 295        5ZZ         0.00058   0.00155   0.00034  -0.00446  -0.01191
 296        5XY         0.00243   0.00512  -0.00227  -0.00035  -0.00035
 297        5XZ         0.00187   0.00034  -0.00149   0.00096   0.00191
 298        5YZ         0.00151  -0.00078  -0.00422   0.00258   0.00023
 299 32  C  1S          0.02922   0.02076   0.01485   0.00381   0.03556
 300        2S          0.02674  -0.09626  -0.02959  -0.03250  -0.00561
 301        2PX         0.05048  -0.02281   0.03987   0.00139   0.10369
 302        2PY        -0.04163   0.03699   0.01261  -0.03483   0.04458
 303        2PZ        -0.02147  -0.03311   0.11180   0.09118  -0.00632
 304        3S          0.00994  -0.08187  -0.04342  -0.02374  -0.00587
 305        3PX         0.03549   0.00301   0.00247   0.00796   0.04401
 306        3PY        -0.01315   0.01666   0.00596  -0.01494   0.02349
 307        3PZ        -0.01579  -0.01476   0.05223   0.04631  -0.00348
 308        4S         -0.05621  -0.04524  -0.06863  -0.05457  -0.07250
 309        4PX         0.00683   0.00047  -0.00787  -0.00719   0.01993
 310        4PY         0.00668   0.01247   0.00812   0.00667   0.01669
 311        4PZ        -0.01312  -0.01569   0.01147   0.01308  -0.01509
 312        5XX        -0.00307  -0.00209   0.00396   0.00418   0.00469
 313        5YY         0.00077  -0.00061   0.00128   0.00379  -0.00232
 314        5ZZ         0.00100   0.00471  -0.00542  -0.00822  -0.00339
 315        5XY         0.00387  -0.00142   0.00096   0.00129   0.00242
 316        5XZ         0.00051   0.00099  -0.00126  -0.00387   0.00219
 317        5YZ        -0.00221   0.00115  -0.00293  -0.00240   0.00114
 318 33  C  1S         -0.17302   0.11469   0.12610  -0.04922   0.00579
 319        2S          0.05815  -0.03300   0.00195  -0.02606  -0.02744
 320        2PX         0.05045   0.03069  -0.00530  -0.07495  -0.00563
 321        2PY         0.00513  -0.01625   0.03849   0.01723  -0.06071
 322        2PZ        -0.00547   0.11155   0.01770  -0.14399  -0.00190
 323        3S          0.08017  -0.02677  -0.00034  -0.02020  -0.01064
 324        3PX         0.02336   0.01577  -0.00256  -0.03889   0.00231
 325        3PY         0.00564   0.00172   0.01808   0.00867  -0.03366
 326        3PZ        -0.00679   0.04510   0.00703  -0.06899  -0.00380
 327        4S          0.02380   0.10769   0.18714   0.24911  -0.17646
 328        4PX         0.00121   0.01907   0.02730   0.03892  -0.04811
 329        4PY         0.01877   0.00792  -0.01571  -0.03110   0.06406
 330        4PZ         0.00419   0.00636  -0.02987  -0.02113  -0.01474
 331        5XX        -0.00045  -0.00367   0.00046   0.00571   0.00162
 332        5YY        -0.00108  -0.00372   0.00006   0.00334   0.00053
 333        5ZZ         0.00341   0.00541  -0.00422  -0.00787  -0.00188
 334        5XY        -0.00095  -0.00443   0.00149   0.00433   0.00287
 335        5XZ        -0.00399  -0.00270   0.00271   0.00013   0.00006
 336        5YZ         0.00217   0.00525  -0.00192  -0.00019   0.00189
 337 34  H  1S         -0.00901  -0.05182  -0.00017   0.05841   0.01492
 338        2S         -0.02664  -0.04032   0.01641   0.05044   0.02416
 339 35  H  1S          0.02853   0.06115  -0.00161  -0.09135  -0.02040
 340        2S          0.02372   0.06636  -0.02265  -0.06612  -0.00678
 341 36  C  1S          0.05163   0.18434   0.06993   0.14611  -0.05028
 342        2S          0.02334   0.03015   0.02331   0.03570  -0.04850
 343        2PX        -0.02160   0.00259   0.05263   0.07908  -0.06917
 344        2PY         0.05548  -0.00188  -0.01855  -0.02297  -0.03018
 345        2PZ        -0.10080  -0.06256   0.13210  -0.10044   0.01262
 346        3S          0.02038   0.01297   0.00446   0.01193  -0.02175
 347        3PX        -0.00313  -0.01031   0.03041   0.01339  -0.00016
 348        3PY         0.00398  -0.00544   0.01093  -0.01060  -0.00225
 349        3PZ        -0.06035  -0.03513   0.06978  -0.04157  -0.01879
 350        4S          0.02723  -0.24084  -0.39118  -0.23313   0.10350
 351        4PX         0.02980  -0.00804  -0.00236   0.08010  -0.09120
 352        4PY         0.08029  -0.03786  -0.12389  -0.04839   0.07971
 353        4PZ        -0.05980   0.00546   0.07016  -0.01855   0.01393
 354        5XX        -0.00313  -0.00373   0.00097   0.00130  -0.00163
 355        5YY         0.00081  -0.00251   0.00060  -0.00673   0.00540
 356        5ZZ         0.00052  -0.00084  -0.00485  -0.00207   0.00163
 357        5XY        -0.00552   0.00044   0.00358   0.00239  -0.00303
 358        5XZ        -0.00127  -0.00420   0.00287  -0.00117   0.00334
 359        5YZ         0.00017   0.00234  -0.00150  -0.00305  -0.00093
 360 37  C  1S         -0.08965   0.03035  -0.15231  -0.03085  -0.06550
 361        2S         -0.00059  -0.00595   0.02087   0.01198   0.01264
 362        2PX         0.06339   0.01858   0.01367  -0.08528   0.19622
 363        2PY        -0.08867  -0.03775   0.06059   0.00425  -0.03119
 364        2PZ        -0.00842  -0.07290   0.04048   0.04005  -0.00426
 365        3S          0.00084  -0.01505   0.05029   0.02240   0.04929
 366        3PX         0.02733   0.00315   0.00223  -0.03463   0.07977
 367        3PY        -0.04085  -0.01441   0.03100  -0.00041  -0.01385
 368        3PZ         0.00020  -0.03479   0.01197   0.01080  -0.00127
 369        4S          0.18725   0.01179  -0.15324   0.01194   0.17417
 370        4PX         0.01491   0.00213  -0.02346  -0.01163   0.03517
 371        4PY         0.03184   0.00737  -0.01601   0.00558   0.02257
 372        4PZ        -0.01316  -0.00381   0.01234   0.01171  -0.03028
 373        5XX         0.00410  -0.00008   0.00166   0.00032   0.00547
 374        5YY        -0.00180   0.00050   0.00357  -0.00301  -0.00015
 375        5ZZ         0.00119  -0.00093  -0.00385   0.00281  -0.00524
 376        5XY        -0.00383   0.00093   0.00159   0.00331  -0.00892
 377        5XZ         0.00519   0.00404  -0.00313  -0.00638   0.00874
 378        5YZ        -0.00287  -0.00076  -0.00018  -0.00086  -0.00763
 379 38  H  1S          0.06649   0.01134  -0.00042  -0.03647   0.12317
 380        2S          0.05452   0.02166  -0.01377  -0.04037   0.09369
 381 39  H  1S         -0.02985  -0.04680   0.01927   0.06471  -0.08051
 382        2S         -0.02583  -0.03272   0.00117   0.05843  -0.08836
                          46        47        48        49        50
     EIGENVALUES --     2.00000   2.00000   2.00000   2.00000   2.00000
   1 1   Se 1S          0.06236   0.07576   0.03591   0.01198   0.07166
   2        2S         -0.00681  -0.01550   0.00698   0.06935   0.04048
   3        3S         -0.03217  -0.02688   0.04438  -0.01900   0.03159
   4        4S         -0.04935  -0.02933   0.06156  -0.02979   0.04610
   5        5S          0.02358  -0.03765  -0.00035  -0.01811  -0.03113
   6        6S          0.01947  -0.01288  -0.02124  -0.06608  -0.06428
   7        7PX         0.04315  -0.08835  -0.00944   0.08149  -0.14208
   8        7PY        -0.03801   0.07909  -0.00507  -0.07289  -0.00246
   9        7PZ         0.03675  -0.02696   0.00039   0.01331   0.07244
  10        8PX        -0.21011   0.27336  -0.01166  -0.16643   0.15429
  11        8PY         0.01011  -0.07624   0.00426   0.01372   0.05049
  12        8PZ        -0.08601   0.05367  -0.00212  -0.07482  -0.11140
  13        9PX         0.05577  -0.05123  -0.08217   0.09710   0.03136
  14        9PY        -0.03689  -0.05968   0.00982   0.06808   0.08553
  15        9PZ         0.04320   0.01525   0.09718   0.06503  -0.00023
  16       10PX         0.04906  -0.04097  -0.06006   0.06633   0.00680
  17       10PY        -0.02885  -0.03949  -0.00204   0.03465   0.05172
  18       10PZ         0.04512   0.01846   0.07160   0.04500  -0.00527
  19       11XX        -0.08864   0.05964  -0.03236  -0.08718  -0.13625
  20       11YY        -0.00559  -0.09075  -0.01040   0.12764   0.12108
  21       11ZZ         0.11402   0.03839   0.03093   0.05941   0.05807
  22       11XY         0.03042  -0.01797  -0.09383  -0.15033   0.15800
  23       11XZ        -0.08943  -0.22935  -0.21697  -0.10797  -0.33230
  24       11YZ        -0.18258   0.07660   0.03476   0.08841   0.28576
  25       12S          0.01065  -0.04431  -0.09778  -0.02507  -0.01146
  26       12PX         0.00021  -0.00984  -0.02177   0.01003   0.00871
  27       12PY        -0.00390  -0.01316  -0.01742  -0.00360   0.00351
  28       12PZ         0.01534   0.00176  -0.01334  -0.00054  -0.00257
  29       13XX         0.00578  -0.00030   0.00720   0.01317  -0.00030
  30       13YY        -0.00108  -0.00251  -0.01202   0.01790   0.01196
  31       13ZZ         0.00621   0.00220  -0.00044   0.01119   0.00455
  32       13XY         0.01755  -0.00830  -0.02605   0.00702   0.01190
  33       13XZ         0.00043  -0.00853  -0.00802   0.00604  -0.00386
  34       13YZ        -0.00509  -0.00484   0.00330   0.00972   0.01519
  35 2   O  1S          0.00217   0.01098  -0.00395  -0.05184   0.00365
  36        2S          0.02777  -0.04408  -0.01198   0.07622  -0.03862
  37        2PX         0.06143   0.07498   0.01900   0.06249   0.01522
  38        2PY         0.13062  -0.07314  -0.04750   0.06911  -0.05612
  39        2PZ         0.01337   0.06274  -0.04323  -0.01902  -0.00705
  40        3S          0.03383  -0.04595   0.01620   0.09920  -0.04084
  41        3PX         0.04098   0.04467   0.00380   0.03704   0.00851
  42        3PY         0.07393  -0.03088  -0.02922   0.03872  -0.03022
  43        3PZ         0.01458   0.04010  -0.02505  -0.00467  -0.00858
  44        4S         -0.01321  -0.01403   0.01877  -0.01582   0.01018
  45        4PX         0.01127   0.01144  -0.00944   0.00560  -0.00152
  46        4PY         0.01132   0.00430  -0.00702   0.01111  -0.00335
  47        4PZ        -0.00021   0.00461  -0.00291  -0.00052  -0.00349
  48        5XX        -0.00356  -0.00602  -0.00153  -0.00434  -0.00071
  49        5YY         0.00308   0.00176  -0.00250   0.00499  -0.00170
  50        5ZZ         0.00039   0.00323  -0.00070  -0.00219   0.00188
  51        5XY        -0.00771   0.00596   0.00266  -0.00620   0.00487
  52        5XZ         0.00070  -0.00089   0.00348   0.00312  -0.00006
  53        5YZ         0.00252  -0.00212   0.00048   0.00129  -0.00143
  54 3   H  1S          0.04291  -0.06388  -0.03450   0.02760  -0.03934
  55        2S          0.01989  -0.00846  -0.02603   0.00624  -0.01247
  56 4   C  1S         -0.10322  -0.20716   0.07148  -0.02827  -0.05904
  57        2S         -0.00014  -0.02947  -0.05177  -0.01700   0.06279
  58        2PX        -0.02102   0.06153   0.01969  -0.10453  -0.06724
  59        2PY         0.02761  -0.00062  -0.12716  -0.05309   0.02775
  60        2PZ        -0.09178   0.04254   0.06319  -0.05185  -0.00413
  61        3S          0.02214  -0.01034  -0.04734   0.01307   0.06182
  62        3PX        -0.01182   0.02075   0.00839  -0.03230  -0.03755
  63        3PY         0.02734  -0.00436  -0.09520  -0.01638   0.01407
  64        3PZ        -0.01552   0.02363   0.02673  -0.02647   0.00194
  65        4S          0.23000  -0.04698   0.14754   0.10511   0.27343
  66        4PX         0.13950  -0.15420   0.06211   0.12266   0.08925
  67        4PY        -0.01339  -0.04716  -0.06261  -0.00163   0.01696
  68        4PZ        -0.08108  -0.02879   0.01238  -0.02417  -0.05046
  69        5XX         0.00368   0.00163   0.00445   0.00166   0.00140
  70        5YY         0.00231   0.00192   0.00155   0.00243  -0.00251
  71        5ZZ        -0.00456   0.00140  -0.00445   0.00030  -0.00193
  72        5XY         0.00326  -0.00109  -0.00477   0.00106  -0.00071
  73        5XZ         0.00061  -0.00179  -0.00077   0.00590  -0.00186
  74        5YZ         0.00050  -0.00071   0.00357   0.00111   0.00056
  75 5   C  1S          0.07919   0.01852  -0.09449  -0.26221   0.21827
  76        2S         -0.08182   0.02804  -0.01898   0.05338  -0.06863
  77        2PX         0.01172   0.01521  -0.05493   0.01783  -0.09520
  78        2PY         0.06602  -0.01818   0.06373  -0.00625   0.03936
  79        2PZ         0.02662   0.00353  -0.02049   0.10113  -0.10304
  80        3S         -0.10366   0.02246   0.00341   0.03361  -0.09193
  81        3PX        -0.00628   0.01020  -0.01987  -0.00728  -0.04424
  82        3PY         0.03518  -0.00490   0.03864  -0.01242   0.01894
  83        3PZ         0.01625   0.01232  -0.01487   0.04390  -0.04732
  84        4S         -0.05346   0.06218  -0.13853   0.00896  -0.12030
  85        4PX        -0.05645   0.02190  -0.07997  -0.02709  -0.04688
  86        4PY        -0.00740   0.02056   0.00306  -0.01395  -0.01957
  87        4PZ        -0.01881   0.02240  -0.02883  -0.01675  -0.00335
  88        5XX         0.00612  -0.00320   0.00559   0.00347   0.00066
  89        5YY        -0.00520   0.00161  -0.00164   0.00599  -0.00557
  90        5ZZ        -0.00005  -0.00095  -0.00268  -0.00249   0.00311
  91        5XY         0.00001   0.00023  -0.00549   0.00406  -0.00407
  92        5XZ         0.00330  -0.00259  -0.00198   0.00489  -0.00016
  93        5YZ         0.00046  -0.00061   0.00636  -0.00001   0.00243
  94 6   H  1S         -0.00744  -0.00726   0.05554   0.01620   0.02619
  95        2S          0.01266  -0.01420   0.05922  -0.01428   0.03831
  96 7   H  1S         -0.06239   0.02182  -0.05808   0.05510  -0.07297
  97        2S         -0.02508   0.01223  -0.05934   0.02589  -0.03011
  98 8   C  1S         -0.11887   0.03370   0.00798  -0.21348   0.00828
  99        2S          0.02686  -0.05560  -0.06535   0.13562  -0.02533
 100        2PX         0.07960  -0.05932   0.01329  -0.04163   0.07528
 101        2PY        -0.11500   0.02621  -0.02566   0.02000   0.06213
 102        2PZ        -0.00221  -0.01126  -0.01450  -0.02052   0.03288
 103        3S          0.05402  -0.05218  -0.08439   0.14983  -0.00901
 104        3PX         0.03236  -0.02037  -0.00841  -0.02020   0.02536
 105        3PY        -0.06276   0.01642  -0.01049   0.00790   0.02268
 106        3PZ        -0.00900  -0.00890   0.00242  -0.00952   0.01658
 107        4S          0.11039  -0.06990   0.16881   0.12185   0.07879
 108        4PX         0.00015   0.01764  -0.01925   0.00279  -0.01479
 109        4PY        -0.03106   0.01707  -0.03341  -0.01506  -0.00467
 110        4PZ        -0.01874   0.00529  -0.03243  -0.01484  -0.00385
 111        5XX         0.00317  -0.00011   0.00668  -0.00211  -0.00340
 112        5YY        -0.00679   0.00178  -0.00114   0.00445   0.00087
 113        5ZZ         0.00145  -0.00059  -0.00292  -0.00102   0.00300
 114        5XY        -0.00228   0.00280  -0.00225   0.00173  -0.00682
 115        5XZ        -0.00163   0.00197   0.00283  -0.00119  -0.00277
 116        5YZ         0.00119   0.00046   0.00002  -0.00129  -0.00131
 117 9   H  1S          0.01035  -0.02483  -0.04001   0.03375   0.01382
 118        2S          0.00099  -0.00278  -0.03153  -0.01401   0.01990
 119 10  H  1S         -0.06982   0.00078  -0.03708   0.07156   0.02108
 120        2S         -0.06219   0.01021  -0.01516   0.02743   0.02035
 121 11  C  1S          0.14818  -0.08843  -0.07279   0.06741   0.13088
 122        2S         -0.02909  -0.04041  -0.00730   0.01240   0.01970
 123        2PX        -0.13061   0.06954   0.02628  -0.06105  -0.07335
 124        2PY         0.03400   0.00075  -0.02622  -0.00882  -0.07990
 125        2PZ         0.07835  -0.03271   0.12529  -0.04111  -0.04848
 126        3S         -0.02824  -0.01762   0.02265  -0.00866   0.01271
 127        3PX        -0.05240   0.02733  -0.01045  -0.01458  -0.03570
 128        3PY         0.01644   0.00228  -0.01186  -0.00535  -0.03712
 129        3PZ         0.02907  -0.01983   0.06334  -0.02371  -0.01673
 130        4S          0.07218   0.03806   0.00318  -0.07401   0.00066
 131        4PX        -0.01816   0.00084   0.01050   0.01550  -0.01382
 132        4PY         0.00635  -0.00538  -0.00587  -0.00560  -0.00724
 133        4PZ        -0.02036  -0.01125   0.01463  -0.00794   0.00099
 134        5XX         0.00377   0.00059   0.00018   0.00074  -0.00810
 135        5YY        -0.00446  -0.00003   0.00508  -0.00099   0.00228
 136        5ZZ        -0.00402   0.00181  -0.00258  -0.00043   0.00153
 137        5XY        -0.00234   0.00220   0.00289  -0.00410  -0.00527
 138        5XZ        -0.00244   0.00359   0.00364  -0.00298  -0.00374
 139        5YZ         0.00197   0.00270  -0.00312  -0.00061  -0.00184
 140 12  H  1S         -0.03735  -0.01900   0.04403   0.00135   0.04607
 141        2S         -0.03135  -0.01354   0.03964   0.00358   0.03602
 142 13  H  1S         -0.03906   0.01926   0.04133  -0.04081  -0.07782
 143        2S         -0.01397   0.03230   0.03313  -0.03175  -0.07114
 144 14  C  1S          0.13541   0.05152   0.00775  -0.07101   0.04878
 145        2S         -0.07916  -0.03961   0.05910   0.00160   0.06043
 146        2PX        -0.07218  -0.02376  -0.01781  -0.00411  -0.01532
 147        2PY        -0.03083  -0.10025   0.13069  -0.00584  -0.03827
 148        2PZ        -0.06626   0.02830  -0.13939   0.03517   0.00764
 149        3S         -0.06579  -0.06322   0.05238   0.03292   0.06508
 150        3PX        -0.03463  -0.00430  -0.00193  -0.01862  -0.00961
 151        3PY        -0.01685  -0.04665   0.06852  -0.00835  -0.01861
 152        3PZ        -0.02764   0.01600  -0.06595   0.00156   0.00036
 153        4S         -0.43702  -0.36998   0.00847  -0.03506  -0.00050
 154        4PX         0.08590   0.06689  -0.01300   0.00170  -0.00275
 155        4PY         0.01009   0.01729   0.03069  -0.00014  -0.00148
 156        4PZ         0.01296   0.01839  -0.02501   0.02293   0.00467
 157        5XX         0.00382   0.00300  -0.00394  -0.00211  -0.00103
 158        5YY        -0.00401  -0.00537   0.01066   0.00068  -0.00201
 159        5ZZ        -0.00091   0.00176  -0.00759   0.00098  -0.00063
 160        5XY         0.00057  -0.00050   0.00698  -0.00103  -0.00086
 161        5XZ         0.00073   0.00225   0.00123  -0.00348  -0.00094
 162        5YZ         0.00247   0.00292  -0.00206  -0.00093  -0.00097
 163 15  H  1S         -0.05198  -0.08334   0.13110  -0.00497  -0.00315
 164        2S         -0.02664  -0.04711   0.09526  -0.00398  -0.00894
 165 16  H  1S         -0.02919  -0.00005  -0.01417  -0.00354   0.02192
 166        2S          0.00912   0.01032  -0.04228  -0.00285   0.00294
 167 17  C  1S         -0.09117  -0.04996   0.03134   0.10652  -0.09883
 168        2S          0.04675   0.01812  -0.01833  -0.11440   0.04845
 169        2PX         0.00018   0.01700   0.10724   0.02397   0.02166
 170        2PY         0.03519  -0.02715  -0.07881  -0.00919   0.01429
 171        2PZ         0.00833   0.03426   0.05538   0.03322  -0.03236
 172        3S          0.03858   0.02480   0.02885  -0.10939   0.03001
 173        3PX        -0.00575   0.01219   0.03413  -0.00839  -0.00668
 174        3PY         0.02383  -0.00119  -0.06969  -0.00776   0.00050
 175        3PZ        -0.00514   0.02328   0.02465  -0.00709  -0.01399
 176        4S          0.04805   0.32073  -0.11615  -0.11596  -0.31130
 177        4PX         0.20007   0.11875   0.04876   0.05868   0.08376
 178        4PY         0.10833   0.06858  -0.01855   0.02527   0.01815
 179        4PZ        -0.01574   0.19263  -0.01838  -0.07463   0.00697
 180        5XX         0.00190  -0.00214  -0.00115   0.00383   0.00220
 181        5YY        -0.00152  -0.00160   0.00518   0.00550  -0.00314
 182        5ZZ        -0.00424   0.00379  -0.00377  -0.00340   0.00181
 183        5XY        -0.00117  -0.00235   0.00913   0.00003  -0.00052
 184        5XZ         0.00001  -0.00260   0.00161   0.00297   0.00186
 185        5YZ         0.00200   0.00000  -0.00230   0.00087   0.00084
 186 18  C  1S          0.04156  -0.14724   0.01562  -0.14498  -0.11335
 187        2S         -0.02327   0.07479  -0.07478  -0.06593   0.02944
 188        2PX         0.00494   0.06824   0.00508   0.07020  -0.02046
 189        2PY        -0.06893  -0.05044   0.01501  -0.08957   0.03234
 190        2PZ         0.03390  -0.02553  -0.02248  -0.05100   0.03131
 191        3S         -0.02166   0.09411  -0.08066  -0.06065   0.03407
 192        3PX         0.01182   0.02576   0.00504   0.03801  -0.00730
 193        3PY        -0.02756  -0.02394  -0.00444  -0.04313   0.01768
 194        3PZ         0.00171  -0.00937  -0.01631  -0.02216   0.01210
 195        4S         -0.05062   0.17749  -0.00577  -0.04905   0.02787
 196        4PX        -0.01366  -0.02211  -0.02024   0.01017  -0.00827
 197        4PY        -0.02362  -0.01112   0.00421  -0.00138  -0.00203
 198        4PZ        -0.01493   0.02818  -0.00191  -0.01391   0.00613
 199        5XX         0.00148   0.00332  -0.00093   0.00521   0.00006
 200        5YY        -0.00068   0.00068  -0.00058   0.00533  -0.00284
 201        5ZZ        -0.00072  -0.00366   0.00488  -0.00390   0.00362
 202        5XY        -0.00371  -0.00169   0.00437  -0.00324   0.00132
 203        5XZ         0.00173  -0.00037   0.00191  -0.00026  -0.00013
 204        5YZ         0.00647   0.00169  -0.00532   0.00018   0.00077
 205 19  H  1S          0.02849   0.07531  -0.04575   0.05454  -0.01752
 206        2S          0.02500   0.02977  -0.04923   0.04553  -0.01823
 207 20  H  1S         -0.00283   0.00989  -0.02548  -0.02559   0.01001
 208        2S          0.00986  -0.00162   0.00252  -0.00032   0.00534
 209 21  H  1S          0.04658   0.02357  -0.01217   0.03082   0.02741
 210        2S          0.04007   0.01949  -0.01004  -0.01415   0.00103
 211 22  H  1S          0.02050   0.04502   0.03644  -0.03715  -0.03771
 212        2S          0.01079   0.00009   0.02215  -0.04013  -0.02957
 213 23  H  1S          0.05625   0.04493   0.02792   0.02908   0.01844
 214        2S          0.06011   0.00088   0.01263   0.00776   0.01141
 215 24  C  1S          0.03217   0.00714  -0.02415   0.05772   0.07662
 216        2S         -0.02652   0.05226  -0.02097  -0.04757   0.02038
 217        2PX        -0.08784   0.04265   0.03802   0.09425   0.04829
 218        2PY         0.03602  -0.00192  -0.11021   0.00840  -0.01352
 219        2PZ        -0.01643   0.00814   0.07549  -0.00716   0.04666
 220        3S         -0.04470   0.03834  -0.03455  -0.04112   0.00962
 221        3PX        -0.04344   0.01130   0.01482   0.03413   0.02664
 222        3PY         0.01837   0.01034  -0.04619   0.00556  -0.00456
 223        3PZ        -0.00502   0.00339   0.03633  -0.00505   0.02355
 224        4S          0.02034   0.08148  -0.06910  -0.11686  -0.06625
 225        4PX         0.00275  -0.01475  -0.00622  -0.00688  -0.00732
 226        4PY        -0.01198  -0.01356  -0.01346   0.02915   0.01274
 227        4PZ         0.00813  -0.00792   0.02188   0.00700   0.01112
 228        5XX         0.00487  -0.00079   0.00313  -0.00226  -0.00072
 229        5YY        -0.00420  -0.00082  -0.00698   0.00322  -0.00200
 230        5ZZ        -0.00016   0.00154   0.00502  -0.00060   0.00087
 231        5XY        -0.00106  -0.00487  -0.00381  -0.00385  -0.00163
 232        5XZ         0.00313  -0.00004   0.00182  -0.00052   0.00201
 233        5YZ         0.00021   0.00230   0.00787  -0.00089   0.00132
 234 25  H  1S         -0.01934   0.02920   0.04074  -0.01412   0.03775
 235        2S          0.00114   0.01541   0.04887  -0.00413   0.02337
 236 26  H  1S         -0.00790   0.01006  -0.10144   0.00279  -0.01334
 237        2S         -0.01601  -0.01846  -0.08948   0.01719  -0.01406
 238 27  H  1S          0.04357   0.00224   0.04807  -0.01113   0.03982
 239        2S          0.03561   0.01099   0.05699   0.00619   0.02211
 240 28  H  1S          0.03729   0.01953  -0.02848  -0.01366   0.03031
 241        2S          0.02542   0.01882  -0.01653   0.00794   0.02241
 242 29  O  1S          0.03421   0.01636  -0.00625  -0.06424  -0.03753
 243        2S         -0.03846  -0.03971   0.02101   0.11651   0.08136
 244        2PX        -0.07546  -0.03431   0.08476   0.01133  -0.03801
 245        2PY         0.10796  -0.02249   0.07221   0.07052  -0.05519
 246        2PZ         0.05854  -0.10544  -0.03111   0.01604  -0.00897
 247        3S         -0.08398  -0.04805   0.01822   0.11138   0.09724
 248        3PX        -0.04788  -0.01341   0.05281   0.00629  -0.02175
 249        3PY         0.06120  -0.01806   0.04812   0.04120  -0.03090
 250        3PZ         0.03943  -0.06316  -0.02773   0.00743  -0.00315
 251        4S         -0.02045  -0.01268   0.00285  -0.00564  -0.01621
 252        4PX        -0.00291   0.00286   0.01140  -0.00048  -0.00836
 253        4PY         0.00917  -0.01024   0.01006   0.00149  -0.00359
 254        4PZ         0.01888  -0.00850  -0.01032  -0.00326  -0.00294
 255        5XX         0.00276   0.00106  -0.00363   0.00010   0.00429
 256        5YY         0.00565   0.00193   0.00409   0.00449  -0.00588
 257        5ZZ        -0.00259  -0.00176  -0.00028  -0.00136   0.00022
 258        5XY        -0.00540  -0.00006   0.00146  -0.00138  -0.00214
 259        5XZ        -0.00149   0.00104   0.00122   0.00316   0.00274
 260        5YZ         0.00112  -0.00322  -0.00043   0.00289  -0.00226
 261 30  C  1S         -0.01930   0.09538  -0.14986  -0.15194   0.08891
 262        2S         -0.03354  -0.03117  -0.00510   0.01226   0.01562
 263        2PX        -0.07321   0.03885   0.01003   0.03265   0.02802
 264        2PY        -0.02089   0.01018  -0.12183   0.05035   0.01527
 265        2PZ         0.01725  -0.07834  -0.01476   0.00462  -0.02727
 266        3S         -0.05709  -0.03387   0.03186   0.01019   0.00498
 267        3PX        -0.02346  -0.01293  -0.00052   0.02124   0.01352
 268        3PY        -0.01108  -0.02537  -0.05388   0.01134   0.00044
 269        3PZ         0.00388  -0.02604  -0.00908   0.00316  -0.02141
 270        4S          0.59534  -0.16211  -0.01634   0.06222  -0.32319
 271        4PX        -0.08236  -0.01639   0.05195   0.09024   0.16595
 272        4PY        -0.10910   0.09406   0.05611  -0.08447   0.05608
 273        4PZ         0.11426  -0.06121  -0.04327   0.02631  -0.06745
 274        5XX         0.00502  -0.00252   0.00171   0.00153  -0.00005
 275        5YY        -0.00297   0.00642   0.00348   0.00293  -0.00034
 276        5ZZ         0.00003  -0.00061   0.00032  -0.00128  -0.00238
 277        5XY         0.00400   0.00416  -0.00318   0.00222  -0.00208
 278        5XZ         0.00113   0.00251   0.00330   0.00165   0.00201
 279        5YZ        -0.00074  -0.00270   0.00139  -0.00145   0.00218
 280 31  C  1S          0.03703  -0.05201  -0.02368  -0.10527   0.03814
 281        2S         -0.01341   0.11423   0.03509   0.03710   0.01370
 282        2PX         0.09557   0.01415   0.02010   0.01056   0.00127
 283        2PY         0.00590   0.01413   0.09580  -0.01147   0.00664
 284        2PZ        -0.03924  -0.01535  -0.03202   0.07885   0.06586
 285        3S          0.01211   0.14511   0.03348   0.04785  -0.00610
 286        3PX         0.02985   0.00619   0.00678   0.00033  -0.00316
 287        3PY         0.00040  -0.00864   0.05118  -0.00395   0.00651
 288        3PZ        -0.01357  -0.00148  -0.01442   0.03566   0.02988
 289        4S          0.03477  -0.00643   0.02548   0.17742  -0.05063
 290        4PX         0.02740   0.00809  -0.00822  -0.05311  -0.02075
 291        4PY        -0.03385  -0.00963   0.03949   0.01589   0.04596
 292        4PZ        -0.01781   0.01463   0.00840   0.02364   0.01058
 293        5XX         0.00478  -0.00069   0.00188   0.00033   0.00046
 294        5YY        -0.00573  -0.00189  -0.00509   0.00318   0.00175
 295        5ZZ         0.00134   0.00021   0.00350  -0.00345  -0.00391
 296        5XY         0.00338  -0.00045  -0.00023   0.00123  -0.00025
 297        5XZ         0.00283   0.00180   0.00041   0.00154   0.00010
 298        5YZ        -0.00033   0.00345   0.00491  -0.00130   0.00136
 299 32  C  1S          0.00351  -0.03076   0.04920   0.05806  -0.05030
 300        2S         -0.00333  -0.04134  -0.02931  -0.07613   0.02517
 301        2PX         0.02713  -0.02065   0.01035  -0.07015  -0.04868
 302        2PY         0.15545   0.06532   0.00025  -0.03235   0.00928
 303        2PZ        -0.10685  -0.03610  -0.07729  -0.00983  -0.03920
 304        3S         -0.00277  -0.02094  -0.02516  -0.05761   0.03746
 305        3PX         0.02242  -0.01172   0.01206  -0.02903  -0.02156
 306        3PY         0.07577   0.02275   0.00582  -0.01847  -0.00141
 307        3PZ        -0.04733  -0.00463  -0.03856   0.00108  -0.01965
 308        4S          0.03872  -0.06117   0.00663  -0.04580   0.07932
 309        4PX         0.03196  -0.02474   0.00212  -0.00638  -0.00833
 310        4PY         0.01002   0.00311   0.01565   0.00190  -0.01882
 311        4PZ        -0.01589   0.00167  -0.01564  -0.00939  -0.00008
 312        5XX         0.00195   0.00388  -0.00079  -0.00146  -0.00072
 313        5YY        -0.00246   0.00032  -0.00501   0.00074  -0.00136
 314        5ZZ         0.00167   0.00007   0.00689   0.00091   0.00194
 315        5XY        -0.00056   0.00025  -0.00034  -0.00100  -0.00349
 316        5XZ         0.00061  -0.00043   0.00262  -0.00089   0.00182
 317        5YZ         0.00651   0.00326   0.00095   0.00039   0.00341
 318 33  C  1S          0.04668   0.26106   0.02409   0.22866   0.03872
 319        2S         -0.03350   0.00509   0.05795  -0.06676  -0.07915
 320        2PX        -0.05675  -0.07680  -0.05413  -0.02238   0.02404
 321        2PY        -0.15012  -0.10141  -0.03094   0.01910   0.02002
 322        2PZ         0.06503   0.00847   0.11938  -0.03655  -0.02923
 323        3S         -0.02341  -0.02706   0.06738  -0.08713  -0.08260
 324        3PX        -0.02028  -0.04063  -0.01264  -0.01251   0.01454
 325        3PY        -0.06172  -0.05015  -0.02391   0.01715   0.00414
 326        3PZ         0.02064   0.00504   0.06140  -0.01960  -0.01341
 327        4S         -0.37793   0.13350   0.05513  -0.17339  -0.13662
 328        4PX        -0.07152   0.02829   0.00862  -0.01883  -0.01908
 329        4PY         0.08081  -0.02084  -0.01450   0.06042  -0.01329
 330        4PZ         0.00911   0.00205   0.02191  -0.00174   0.02883
 331        5XX         0.00504  -0.00139  -0.00167  -0.00220  -0.00094
 332        5YY        -0.00219   0.00038  -0.00738  -0.00032   0.00033
 333        5ZZ         0.00025  -0.00408   0.00768  -0.00223   0.00124
 334        5XY        -0.00037   0.00023   0.00308  -0.00105  -0.00052
 335        5XZ         0.00017   0.00225  -0.00103   0.00111  -0.00057
 336        5YZ         0.00604   0.00305   0.00510  -0.00058  -0.00192
 337 34  H  1S          0.05128   0.05743   0.03589  -0.01921  -0.04413
 338        2S          0.04958   0.03102   0.00972  -0.00304  -0.01562
 339 35  H  1S          0.01453  -0.00671   0.10262  -0.04284  -0.03943
 340        2S          0.03084  -0.00141   0.06972  -0.01010  -0.00209
 341 36  C  1S          0.12419   0.06557   0.02741  -0.03671   0.16347
 342        2S          0.05501   0.04687  -0.05456  -0.02104  -0.09236
 343        2PX        -0.00011  -0.10946   0.01115   0.00346   0.01877
 344        2PY         0.01160  -0.12775   0.01808  -0.06246   0.04737
 345        2PZ        -0.05763   0.01460  -0.05049  -0.00342  -0.03691
 346        3S          0.04594   0.00798  -0.07626   0.00333  -0.04825
 347        3PX         0.00335  -0.04718   0.00051  -0.00203   0.00048
 348        3PY        -0.00097  -0.03242  -0.01881  -0.00215   0.01611
 349        3PZ        -0.03268  -0.01041  -0.02830  -0.01333  -0.01800
 350        4S         -0.20439   0.13333   0.23382   0.04026   0.36747
 351        4PX        -0.33436   0.04548  -0.01128  -0.11894   0.11562
 352        4PY         0.05813  -0.15179  -0.07976   0.12470   0.11051
 353        4PZ         0.05879   0.01244  -0.00816  -0.02637  -0.08994
 354        5XX         0.00082  -0.00321   0.00485  -0.00079  -0.00074
 355        5YY        -0.00608  -0.00010  -0.00344   0.00308  -0.00163
 356        5ZZ        -0.00343  -0.00011   0.00273   0.00055   0.00380
 357        5XY        -0.00123   0.00086  -0.00422   0.00544  -0.00071
 358        5XZ        -0.00025  -0.00151  -0.00332   0.00134   0.00149
 359        5YZ         0.00341  -0.00334   0.00617  -0.00165   0.00069
 360 37  C  1S          0.07161  -0.01780  -0.01313  -0.08036  -0.01706
 361        2S         -0.04614   0.07757  -0.03145   0.05823  -0.05384
 362        2PX         0.05048   0.01206  -0.04943  -0.02680   0.03779
 363        2PY        -0.04631   0.14323  -0.06284   0.01100  -0.09207
 364        2PZ        -0.10135   0.03265  -0.01977  -0.05970   0.04190
 365        3S         -0.06069   0.08590  -0.06657   0.05344  -0.04712
 366        3PX         0.00783  -0.00200  -0.01822  -0.00578   0.02271
 367        3PY        -0.02103   0.05018  -0.02964   0.02158  -0.03842
 368        3PZ        -0.04393   0.00374  -0.00557  -0.01337   0.02341
 369        4S         -0.03430  -0.14118  -0.16805   0.15027   0.19871
 370        4PX         0.01834  -0.00788   0.00355   0.01555   0.01100
 371        4PY        -0.00714  -0.02077  -0.04085   0.02782   0.02856
 372        4PZ        -0.00605   0.01053   0.02464  -0.01320  -0.02209
 373        5XX         0.00219  -0.00239  -0.00055  -0.00185   0.00405
 374        5YY         0.00107  -0.00082  -0.00410  -0.00072  -0.00115
 375        5ZZ        -0.00287  -0.00174   0.00710   0.00299   0.00095
 376        5XY         0.00169  -0.00507  -0.00103   0.00322  -0.00225
 377        5XZ         0.00960  -0.00674  -0.00012   0.00358   0.00281
 378        5YZ        -0.00288  -0.00846   0.00446   0.00344   0.00175
 379 38  H  1S          0.01857   0.00467  -0.01781  -0.00898   0.03503
 380        2S          0.05031  -0.00345  -0.00343  -0.01349   0.02623
 381 39  H  1S         -0.09264   0.04903   0.01135   0.00259  -0.01794
 382        2S         -0.07873   0.02203   0.03519  -0.01256  -0.00507
                          51        52        53        54        55
     EIGENVALUES --     2.00000   2.00000   2.00000   2.00000   2.00000
   1 1   Se 1S          0.03965  -0.00050   0.08534   0.02756  -0.03606
   2        2S         -0.00321  -0.01385  -0.02464  -0.04668   0.10691
   3        3S         -0.00260  -0.02644   0.04984   0.00778  -0.16402
   4        4S         -0.00314  -0.02278   0.07147   0.00319  -0.25192
   5        5S         -0.00739  -0.05865  -0.00178   0.06556   0.06632
   6        6S          0.05554  -0.09081   0.03638   0.06562  -0.01217
   7        7PX         0.02152   0.08470   0.01252  -0.06873   0.06399
   8        7PY        -0.01966  -0.00451  -0.03858  -0.02364  -0.01480
   9        7PZ        -0.07103  -0.01239   0.00119   0.01111  -0.00465
  10        8PX        -0.08500  -0.13486  -0.04342   0.09222   0.11142
  11        8PY         0.04544  -0.03787   0.13065   0.02309   0.04746
  12        8PZ         0.14845   0.00009  -0.00876  -0.01803  -0.03620
  13        9PX         0.05043  -0.07394   0.02315  -0.02517  -0.06273
  14        9PY        -0.07410   0.11613  -0.09513  -0.04634  -0.05680
  15        9PZ        -0.20078   0.04049   0.05605   0.08536   0.05635
  16       10PX         0.04159  -0.04259   0.02105  -0.01635  -0.03673
  17       10PY        -0.03633   0.07520  -0.07564  -0.03169  -0.04725
  18       10PZ        -0.16134   0.02840   0.05502   0.07754   0.05610
  19       11XX        -0.16974  -0.04313  -0.26051   0.08967  -0.00471
  20       11YY         0.11323   0.10903   0.23751  -0.12224   0.18308
  21       11ZZ         0.06061  -0.06856  -0.02383  -0.02622   0.04590
  22       11XY        -0.09810   0.01869   0.17946  -0.01783   0.22862
  23       11XZ        -0.12319  -0.21453  -0.16287   0.11948  -0.00585
  24       11YZ         0.01171   0.21497   0.20730  -0.11378  -0.04597
  25       12S         -0.02468  -0.04403   0.00586  -0.02517  -0.12370
  26       12PX         0.00712  -0.00027  -0.01155   0.00477   0.01150
  27       12PY        -0.00723  -0.00675  -0.01227  -0.00568  -0.02671
  28       12PZ        -0.02879   0.00087   0.01516   0.00077  -0.00549
  29       13XX        -0.01474   0.00205  -0.02261  -0.00524   0.03752
  30       13YY        -0.00448   0.01550   0.00099  -0.01367   0.03247
  31       13ZZ         0.00559  -0.00391  -0.00741   0.00004   0.02912
  32       13XY        -0.00170  -0.01098   0.00158  -0.01245  -0.00662
  33       13XZ        -0.00063  -0.01250  -0.00449  -0.00113   0.00488
  34       13YZ        -0.01531   0.00928   0.00197  -0.00059  -0.00821
  35 2   O  1S         -0.01784   0.00120   0.00200   0.00168  -0.00216
  36        2S          0.01349  -0.00527  -0.04006   0.02709   0.02606
  37        2PX        -0.06095   0.07352  -0.07156  -0.15122  -0.03350
  38        2PY         0.11914  -0.01110   0.00145   0.01089   0.00153
  39        2PZ        -0.06113   0.02459  -0.03885  -0.07860   0.05028
  40        3S          0.01320   0.01455  -0.05147   0.00219   0.02219
  41        3PX        -0.03798   0.04598  -0.04349  -0.09254  -0.01847
  42        3PY         0.05819  -0.00639  -0.00247   0.00298   0.00390
  43        3PZ        -0.04046   0.01735  -0.02603  -0.05457   0.03815
  44        4S         -0.01697   0.02932   0.00372  -0.00744   0.00201
  45        4PX        -0.00393   0.00683  -0.00606  -0.01743  -0.00046
  46        4PY         0.00258  -0.00250  -0.00456  -0.00255   0.00259
  47        4PZ        -0.01554   0.00452  -0.00065  -0.00441   0.01978
  48        5XX         0.00433  -0.00377   0.00578   0.01107   0.00292
  49        5YY         0.00042  -0.00291  -0.00162  -0.00051  -0.00033
  50        5ZZ        -0.00249   0.00270  -0.00162  -0.00540  -0.00174
  51        5XY        -0.00722   0.00172   0.00114  -0.00144   0.00014
  52        5XZ         0.00041  -0.00004   0.00025   0.00027  -0.00184
  53        5YZ         0.00068   0.00079   0.00054   0.00016   0.00193
  54 3   H  1S          0.07446  -0.03685   0.01450   0.06137   0.01580
  55        2S          0.02898  -0.02454   0.00727   0.01064  -0.00787
  56 4   C  1S          0.14220  -0.09515   0.03384   0.03785   0.04167
  57        2S         -0.12067  -0.00558  -0.02915  -0.10007  -0.01673
  58        2PX        -0.01488  -0.01677   0.06049  -0.01273   0.03208
  59        2PY        -0.04702   0.02464  -0.06546  -0.06673  -0.04612
  60        2PZ         0.07105  -0.01992  -0.00298   0.05549   0.07576
  61        3S         -0.11634  -0.00804  -0.03797  -0.10561  -0.02518
  62        3PX         0.02254  -0.01881   0.03373   0.00861   0.01308
  63        3PY        -0.02094   0.00817  -0.04195  -0.03803  -0.03604
  64        3PZ         0.00661  -0.01837   0.00099   0.02404   0.03793
  65        4S          0.13791  -0.16841   0.04063   0.21776  -0.21379
  66        4PX         0.02796  -0.03955  -0.09466   0.02001  -0.17562
  67        4PY         0.00893   0.00876   0.01659   0.01712  -0.07859
  68        4PZ         0.06820  -0.05837   0.16189   0.02607   0.06799
  69        5XX        -0.00535   0.00132   0.00015   0.00609   0.00102
  70        5YY         0.00296  -0.00081   0.00196   0.00488   0.00123
  71        5ZZ         0.00715   0.00335  -0.00107  -0.00297  -0.00233
  72        5XY        -0.00453  -0.00168   0.00069   0.00038   0.00105
  73        5XZ         0.00085  -0.00137   0.00032   0.00310   0.00407
  74        5YZ        -0.00132  -0.00107   0.00092   0.00137   0.00198
  75 5   C  1S          0.06172  -0.07760  -0.11984   0.02717   0.03248
  76        2S         -0.01632   0.07368   0.00245  -0.03444   0.05992
  77        2PX         0.01160  -0.03172   0.11201   0.03290   0.06888
  78        2PY        -0.11212   0.01741   0.00218   0.02823   0.02284
  79        2PZ        -0.00075   0.04491   0.05480  -0.00178   0.00111
  80        3S          0.02973   0.08084   0.01636  -0.05327   0.03295
  81        3PX         0.01033  -0.01561   0.05369   0.00655   0.02595
  82        3PY        -0.05528   0.00343   0.00528   0.00389   0.01283
  83        3PZ        -0.02378   0.01939   0.02398  -0.01130   0.00840
  84        4S         -0.10949   0.15884  -0.14118  -0.17873  -0.04046
  85        4PX        -0.01335  -0.00582   0.04523  -0.02998  -0.00428
  86        4PY        -0.01753  -0.01983   0.03775  -0.01011   0.04514
  87        4PZ        -0.00250  -0.05565   0.06063   0.01778   0.04199
  88        5XX        -0.00466   0.00182  -0.00035   0.00203   0.00024
  89        5YY         0.00398   0.00083   0.00244   0.00233  -0.00057
  90        5ZZ        -0.00097  -0.00236  -0.00087  -0.00522  -0.00303
  91        5XY         0.00075  -0.00086   0.00391   0.00290   0.00270
  92        5XZ         0.00069   0.00070   0.00094  -0.00009  -0.00069
  93        5YZ        -0.00193  -0.00118   0.00162   0.00284   0.00275
  94 6   H  1S         -0.04828   0.05027  -0.04882  -0.01848  -0.01020
  95        2S         -0.03184   0.01292  -0.03696   0.00194  -0.01568
  96 7   H  1S          0.05186   0.03219   0.00654  -0.02793   0.00072
  97        2S          0.03370  -0.00036  -0.00354  -0.00851  -0.01435
  98 8   C  1S         -0.03478  -0.04858  -0.07236   0.00271  -0.04095
  99        2S          0.01996   0.04227  -0.02104   0.02891   0.05351
 100        2PX         0.04264  -0.02401  -0.07952  -0.00929  -0.03459
 101        2PY         0.00534  -0.00564  -0.05908   0.08081  -0.01212
 102        2PZ         0.08590   0.00431  -0.04625  -0.12101  -0.07292
 103        3S          0.00356   0.03746  -0.01046   0.04052   0.05648
 104        3PX         0.01609  -0.00553  -0.02921  -0.01713  -0.00968
 105        3PY         0.00825   0.00012  -0.02789   0.03978   0.00183
 106        3PZ         0.04899   0.00456  -0.02178  -0.05831  -0.03686
 107        4S          0.06043   0.00267  -0.03428   0.09706   0.01340
 108        4PX        -0.01038  -0.01941   0.02013  -0.01226   0.03607
 109        4PY        -0.00525  -0.00418  -0.00396   0.00188   0.00204
 110        4PZ         0.00656   0.00747  -0.01007  -0.03393  -0.02659
 111        5XX        -0.00350   0.00253   0.00313  -0.00174  -0.00037
 112        5YY         0.00140  -0.00031  -0.00063   0.00797   0.00192
 113        5ZZ         0.00409  -0.00073  -0.00165  -0.00821  -0.00431
 114        5XY        -0.00159   0.00143   0.00582  -0.00294   0.00156
 115        5XZ        -0.00225   0.00045   0.00327   0.00136   0.00382
 116        5YZ        -0.00017  -0.00005   0.00132  -0.00100   0.00101
 117 9   H  1S          0.06069   0.01585  -0.03467  -0.07501  -0.03023
 118        2S          0.03629  -0.00378  -0.02567  -0.06837  -0.03731
 119 10  H  1S          0.00273   0.01075  -0.03451   0.08539   0.02537
 120        2S          0.00662  -0.00307  -0.02746   0.05936   0.00484
 121 11  C  1S          0.13466   0.06091  -0.01917  -0.17538   0.33091
 122        2S          0.05535   0.05100  -0.07186  -0.00603  -0.03932
 123        2PX         0.00333   0.02807   0.06099  -0.04266  -0.03872
 124        2PY        -0.04164   0.00733   0.08216  -0.06779  -0.00905
 125        2PZ         0.01699  -0.01037   0.02987   0.02561   0.06558
 126        3S          0.03778   0.04437  -0.07562   0.00416  -0.06033
 127        3PX         0.00345   0.01596   0.02582  -0.01727  -0.01675
 128        3PY        -0.01480   0.00473   0.03930  -0.03388  -0.01006
 129        3PZ         0.00515  -0.00790   0.01575   0.01610   0.02655
 130        4S         -0.03531   0.11649  -0.12583  -0.05584  -0.05488
 131        4PX         0.00069  -0.00279   0.03001   0.00574  -0.00058
 132        4PY        -0.00214   0.01257   0.00350  -0.01197  -0.01554
 133        4PZ         0.00338  -0.02343   0.02386   0.02372   0.01223
 134        5XX        -0.00372   0.00008   0.00679   0.00063   0.00179
 135        5YY         0.00153  -0.00173  -0.00406   0.00609  -0.00235
 136        5ZZ        -0.00132  -0.00063   0.00095  -0.00163  -0.00662
 137        5XY         0.00006   0.00064   0.00484  -0.00402  -0.00143
 138        5XZ        -0.00140  -0.00119   0.00291   0.00405   0.00187
 139        5YZ        -0.00048   0.00174   0.00135  -0.00005   0.00186
 140 12  H  1S          0.04680   0.00707  -0.07122   0.05016  -0.00757
 141        2S          0.03030  -0.01075  -0.03871   0.04044   0.00025
 142 13  H  1S          0.00637   0.02811   0.04809  -0.02357  -0.01155
 143        2S         -0.01290   0.00722   0.06339  -0.00853   0.02137
 144 14  C  1S         -0.01518  -0.00280   0.06746   0.04004  -0.10232
 145        2S          0.02747   0.00951   0.02215   0.03930  -0.06160
 146        2PX        -0.00967   0.06926   0.02379  -0.11551  -0.04460
 147        2PY        -0.00099  -0.05640   0.03673  -0.07446  -0.04771
 148        2PZ        -0.01437   0.02922  -0.05903  -0.08044  -0.07450
 149        3S          0.02861   0.01061   0.01130   0.02259  -0.04271
 150        3PX        -0.00453   0.03078   0.01821  -0.05194  -0.02049
 151        3PY        -0.00259  -0.03027   0.02037  -0.03256  -0.02398
 152        3PZ        -0.00598   0.00182  -0.01412  -0.03698  -0.03446
 153        4S          0.08470   0.03926   0.24143  -0.00543  -0.23308
 154        4PX        -0.02089  -0.01911  -0.03972   0.00130   0.06529
 155        4PY        -0.00011  -0.01216  -0.00271   0.00652   0.01263
 156        4PZ         0.02675  -0.04813  -0.00308   0.01692   0.01511
 157        5XX        -0.00349   0.00035   0.00067   0.00197   0.00532
 158        5YY         0.00119  -0.00232   0.00229  -0.00251   0.00048
 159        5ZZ         0.00229   0.00221  -0.00495  -0.00235  -0.00292
 160        5XY         0.00146  -0.00386   0.00126   0.00235   0.00053
 161        5XZ         0.00242  -0.00213   0.00122   0.00289  -0.00121
 162        5YZ         0.00008   0.00120   0.00251   0.00179   0.00120
 163 15  H  1S          0.01371  -0.02909   0.03680  -0.03007  -0.03911
 164        2S          0.01127  -0.02703   0.01859  -0.01581  -0.01155
 165 16  H  1S         -0.00237   0.04986   0.01706  -0.00647  -0.00463
 166        2S         -0.02302   0.03052   0.00712  -0.01088   0.01429
 167 17  C  1S          0.00088   0.04235  -0.01944  -0.01892   0.03170
 168        2S          0.01304  -0.01862   0.02928   0.03490  -0.07430
 169        2PX         0.11807  -0.03717   0.00943   0.17157   0.04671
 170        2PY        -0.03327  -0.00364  -0.03478  -0.00603  -0.00434
 171        2PZ        -0.11272  -0.02792   0.00141   0.04062   0.12779
 172        3S         -0.01377  -0.00207   0.03127   0.04091  -0.04641
 173        3PX         0.03525  -0.02036   0.02225   0.05251   0.01039
 174        3PY        -0.01910  -0.00343  -0.01535  -0.01858  -0.00729
 175        3PZ        -0.03094  -0.01050   0.00870   0.02146   0.05458
 176        4S         -0.08801   0.12913   0.06117  -0.25642   0.43972
 177        4PX         0.01329  -0.04295  -0.09544   0.04059  -0.01111
 178        4PY        -0.01817  -0.03446  -0.07303  -0.01990   0.04200
 179        4PZ        -0.09789  -0.05921  -0.05823   0.06162   0.19540
 180        5XX        -0.00592   0.00157  -0.00165  -0.00261   0.00130
 181        5YY         0.00096  -0.00103   0.00006   0.00018   0.00376
 182        5ZZ         0.00543  -0.00142  -0.00032   0.00196  -0.00098
 183        5XY         0.00047  -0.00184   0.00375   0.00244   0.00191
 184        5XZ         0.00382   0.00132   0.00084   0.00758   0.00144
 185        5YZ         0.00190  -0.00243  -0.00077   0.00030  -0.00338
 186 18  C  1S          0.01359   0.20506  -0.11844   0.07489  -0.09664
 187        2S          0.04378  -0.06067   0.01589   0.03376  -0.05365
 188        2PX        -0.04284  -0.05122  -0.07216  -0.06141  -0.04653
 189        2PY        -0.03166   0.06673   0.00743   0.01632   0.01354
 190        2PZ         0.11374   0.02961  -0.01082  -0.04168  -0.13651
 191        3S          0.03970  -0.06576   0.03203   0.02193  -0.03674
 192        3PX        -0.00911  -0.02001  -0.03711  -0.02719  -0.02283
 193        3PY        -0.01064   0.03343   0.00195   0.00470   0.00017
 194        3PZ         0.05437   0.00978  -0.00982  -0.02178  -0.04979
 195        4S         -0.02759  -0.20734  -0.01028   0.21654   0.22103
 196        4PX        -0.00032   0.00505  -0.01115  -0.02079  -0.02221
 197        4PY         0.01317  -0.01076   0.00821   0.02911   0.00928
 198        4PZ         0.01072  -0.05032  -0.00262   0.04651   0.03491
 199        5XX        -0.00387  -0.00077   0.00002  -0.00422   0.00429
 200        5YY        -0.00383  -0.00378  -0.00168  -0.00071   0.00538
 201        5ZZ         0.00384   0.00084   0.00395   0.00348  -0.00383
 202        5XY        -0.00446   0.00582   0.00055   0.00042   0.00579
 203        5XZ         0.00432  -0.00118   0.00321   0.00721   0.00571
 204        5YZ         0.00200  -0.00004  -0.00120  -0.00398  -0.00285
 205 19  H  1S          0.00144  -0.08097  -0.02515  -0.02176  -0.03093
 206        2S         -0.01017  -0.04389  -0.02941  -0.03017  -0.02431
 207 20  H  1S          0.01790  -0.01375   0.03983   0.04601   0.04731
 208        2S          0.00982   0.01244   0.00759   0.01933   0.04736
 209 21  H  1S          0.00300   0.05150  -0.02135   0.02958   0.01628
 210        2S          0.01872   0.05013   0.00643   0.00391  -0.01312
 211 22  H  1S          0.06412   0.08786  -0.05405   0.02275  -0.05733
 212        2S          0.03557   0.03912  -0.03350   0.00511  -0.04646
 213 23  H  1S         -0.02292   0.02240  -0.03359   0.02542  -0.02477
 214        2S         -0.04144   0.00554  -0.01446   0.01317   0.00362
 215 24  C  1S          0.01642   0.03605   0.00421   0.02865   0.04883
 216        2S         -0.04535  -0.02102  -0.04837  -0.05429   0.01954
 217        2PX         0.06129  -0.01681  -0.10580  -0.00791  -0.02003
 218        2PY        -0.03112   0.07261   0.07240   0.04744  -0.03436
 219        2PZ         0.03485  -0.09318  -0.06613  -0.13288   0.03521
 220        3S         -0.04095  -0.02628  -0.04885  -0.07026  -0.00948
 221        3PX         0.01381  -0.00547  -0.04330  -0.00935   0.00913
 222        3PY        -0.01510   0.03300   0.03781   0.02463  -0.00243
 223        3PZ         0.02479  -0.04791  -0.03311  -0.06005   0.01280
 224        4S          0.03315  -0.03969   0.00166  -0.08755  -0.03109
 225        4PX        -0.01366   0.00708   0.01532  -0.01966  -0.00319
 226        4PY        -0.01273   0.01082   0.01064   0.02623   0.00242
 227        4PZ         0.02004  -0.01036  -0.01125  -0.01207  -0.00121
 228        5XX        -0.00317   0.00020  -0.00067   0.00268   0.00017
 229        5YY         0.00162   0.00190   0.00737   0.00375  -0.00204
 230        5ZZ         0.00274  -0.00155  -0.00509  -0.00504  -0.00009
 231        5XY        -0.00508   0.00060   0.00529  -0.00103   0.00011
 232        5XZ        -0.00019  -0.00520   0.00226  -0.00221   0.00196
 233        5YZ         0.00431  -0.00352  -0.00576  -0.00417   0.00126
 234 25  H  1S          0.01531  -0.05775  -0.06454  -0.09686   0.01907
 235        2S          0.02382  -0.03312  -0.04140  -0.05678   0.01099
 236 26  H  1S         -0.03799   0.05566   0.04951   0.04621  -0.02722
 237        2S         -0.01569   0.03871   0.06573   0.04339  -0.02742
 238 27  H  1S          0.00500  -0.07030   0.01978   0.00501   0.00416
 239        2S          0.02266  -0.03608  -0.00202  -0.00164   0.01033
 240 28  H  1S          0.00131  -0.00484  -0.04025   0.01093   0.00983
 241        2S          0.01993   0.01301  -0.04798   0.01601   0.01046
 242 29  O  1S          0.04458   0.05540   0.02430  -0.04627  -0.01621
 243        2S         -0.10055  -0.10119  -0.08613   0.05678   0.06148
 244        2PX        -0.01251  -0.19589  -0.01804  -0.08158  -0.03123
 245        2PY         0.03840  -0.05538  -0.03007  -0.12682  -0.04620
 246        2PZ        -0.05493   0.05115   0.01743  -0.03146  -0.00325
 247        3S         -0.11330  -0.12559  -0.08690   0.08388   0.05564
 248        3PX        -0.00058  -0.11689  -0.01200  -0.04576  -0.02081
 249        3PY         0.02639  -0.03793  -0.02042  -0.07650  -0.03470
 250        3PZ        -0.03607   0.04333   0.01628  -0.01130  -0.00403
 251        4S          0.00435  -0.01646   0.01847  -0.00686  -0.00424
 252        4PX         0.01192  -0.01612   0.00095  -0.01411  -0.00929
 253        4PY         0.00912   0.00069  -0.00007  -0.00919  -0.00594
 254        4PZ        -0.00947   0.01740   0.01214  -0.00296  -0.00534
 255        5XX        -0.00206   0.00751  -0.00022   0.00657   0.00194
 256        5YY         0.00258  -0.00539  -0.00068  -0.00969  -0.00154
 257        5ZZ         0.00049   0.00133  -0.00082   0.00165   0.00080
 258        5XY        -0.00121  -0.00781   0.00087  -0.00278  -0.00054
 259        5XZ        -0.00152  -0.00395  -0.00325   0.00184   0.00087
 260        5YZ        -0.00113  -0.00074  -0.00078  -0.00334   0.00053
 261 30  C  1S          0.00498  -0.03132  -0.07405  -0.11023   0.17370
 262        2S          0.01407   0.02010   0.02043   0.00962  -0.00232
 263        2PX        -0.08282   0.05193   0.09894   0.01516   0.00794
 264        2PY         0.12509  -0.09541   0.17169  -0.02350  -0.01963
 265        2PZ        -0.04025  -0.04953  -0.02949   0.04361  -0.14171
 266        3S         -0.01155   0.02832   0.02316   0.01947   0.00060
 267        3PX        -0.03380   0.02392   0.03436   0.01288  -0.02772
 268        3PY         0.04538  -0.02519   0.05398   0.00290  -0.02976
 269        3PZ        -0.02511  -0.03044   0.00396   0.02069  -0.07614
 270        4S          0.19650   0.12989   0.20964  -0.18673   0.17852
 271        4PX         0.06427  -0.12719  -0.08854  -0.04714  -0.09955
 272        4PY         0.07078  -0.04286   0.01636  -0.08087  -0.09439
 273        4PZ        -0.05834   0.00537  -0.00720   0.00357  -0.03818
 274        5XX        -0.00538   0.00403  -0.00531  -0.00062  -0.00106
 275        5YY         0.00012  -0.00235   0.00449   0.00103   0.00275
 276        5ZZ         0.00243   0.00077  -0.00058   0.00103  -0.00566
 277        5XY         0.00328  -0.00305   0.00180  -0.00114  -0.00088
 278        5XZ        -0.00368  -0.00088   0.00250   0.00002   0.00591
 279        5YZ        -0.00137  -0.00090  -0.00377  -0.00195   0.00177
 280 31  C  1S          0.02616  -0.03684  -0.01759  -0.06619   0.04570
 281        2S          0.10241   0.02688  -0.02623   0.01408  -0.03708
 282        2PX        -0.06491   0.05983  -0.00874   0.04272  -0.03938
 283        2PY        -0.05621   0.02048  -0.19924   0.01624  -0.02553
 284        2PZ        -0.04074  -0.13631   0.06262  -0.03397   0.05091
 285        3S          0.08899   0.02021   0.00140   0.03143  -0.00936
 286        3PX        -0.02620   0.02853  -0.00647   0.01442  -0.02185
 287        3PY        -0.01496   0.01949  -0.09119   0.01946  -0.02158
 288        3PZ        -0.01832  -0.06731   0.03519  -0.01173   0.03157
 289        4S         -0.18827   0.10443  -0.14757   0.24124   0.10933
 290        4PX         0.00624   0.01380   0.04217  -0.00903   0.01171
 291        4PY         0.05606  -0.03020  -0.00896  -0.01778  -0.00800
 292        4PZ        -0.01478  -0.00024  -0.01450   0.03171   0.03574
 293        5XX        -0.00627  -0.00150  -0.00206   0.00105   0.00094
 294        5YY        -0.00214  -0.00092   0.00660  -0.00069   0.00411
 295        5ZZ         0.00330   0.00420  -0.00450   0.00084  -0.00590
 296        5XY         0.00409  -0.00111   0.00302   0.00096   0.00059
 297        5XZ        -0.00290   0.00314   0.00140   0.00309  -0.00014
 298        5YZ         0.00043   0.00033  -0.00781  -0.00325   0.00351
 299 32  C  1S          0.04237   0.04988  -0.03200   0.01705  -0.03218
 300        2S         -0.07056  -0.06919   0.04343  -0.02920   0.00186
 301        2PX        -0.05484   0.02389   0.05075  -0.01061   0.02974
 302        2PY         0.01618   0.03945  -0.05621   0.05193   0.03977
 303        2PZ        -0.03519   0.06052  -0.01382  -0.04242  -0.00305
 304        3S         -0.06709  -0.07543   0.04607  -0.00882   0.03001
 305        3PX        -0.02647   0.01952   0.02659   0.00012   0.02567
 306        3PY         0.00032   0.02688  -0.02449   0.01869   0.01176
 307        3PZ        -0.01673   0.03021  -0.00635  -0.01582   0.00144
 308        4S         -0.07738  -0.07019   0.04830   0.05844  -0.00724
 309        4PX        -0.00447   0.01766   0.03744   0.00146   0.00116
 310        4PY         0.01021   0.02744  -0.00231  -0.01717   0.00677
 311        4PZ        -0.02291  -0.00074   0.00226   0.00803  -0.00860
 312        5XX         0.00006   0.00050  -0.00330  -0.00037   0.00080
 313        5YY        -0.00107   0.00358   0.00125  -0.00074  -0.00264
 314        5ZZ         0.00235  -0.00255   0.00023   0.00043   0.00202
 315        5XY        -0.00279  -0.00006   0.00514  -0.00149  -0.00298
 316        5XZ         0.00023  -0.00301  -0.00058  -0.00255   0.00120
 317        5YZ         0.00214  -0.00377  -0.00252   0.00150   0.00042
 318 33  C  1S         -0.14449  -0.09770   0.16361   0.18193  -0.28371
 319        2S         -0.06348   0.05678   0.05581  -0.08797  -0.01364
 320        2PX        -0.02359   0.07277  -0.01284   0.02478   0.06881
 321        2PY        -0.01814  -0.02957   0.01850  -0.00915   0.00410
 322        2PZ         0.03202   0.08442  -0.04329   0.02712   0.11037
 323        3S         -0.07550   0.11575   0.04724  -0.07106   0.00030
 324        3PX        -0.01893   0.04214  -0.01121   0.01387   0.02541
 325        3PY         0.00379  -0.01735   0.00217  -0.00476  -0.00832
 326        3PZ         0.01699   0.02690  -0.02037   0.00798   0.05757
 327        4S         -0.07813   0.16268   0.01354  -0.09871  -0.02908
 328        4PX        -0.03073   0.02345  -0.01120  -0.01750   0.01341
 329        4PY         0.03482   0.02502   0.01037  -0.01418   0.01798
 330        4PZ        -0.00822  -0.03504  -0.02517   0.01271   0.01759
 331        5XX         0.00382  -0.00220  -0.00318  -0.00089  -0.00542
 332        5YY        -0.00052  -0.00107  -0.00124  -0.00188   0.00360
 333        5ZZ         0.00283   0.00228  -0.00252   0.00048   0.00888
 334        5XY        -0.00148  -0.00434   0.00340  -0.00287  -0.00376
 335        5XZ         0.00087  -0.00169   0.00064   0.00000  -0.00515
 336        5YZ         0.00077   0.00442  -0.00235  -0.00078   0.00383
 337 34  H  1S         -0.00416  -0.02824   0.02452  -0.04930  -0.07097
 338        2S          0.01117  -0.04484   0.00533  -0.01851  -0.07847
 339 35  H  1S         -0.00040   0.06216  -0.00840  -0.01975   0.07664
 340        2S          0.01030   0.03156  -0.01419   0.00523   0.06666
 341 36  C  1S          0.09262  -0.05864   0.04331  -0.03612   0.10141
 342        2S          0.00434   0.01213  -0.05814  -0.03815   0.00062
 343        2PX         0.03186  -0.04698  -0.06949   0.05319  -0.10861
 344        2PY         0.02462   0.05944  -0.00961   0.03156  -0.04183
 345        2PZ         0.00940  -0.00252   0.04599   0.02801  -0.07048
 346        3S          0.00590   0.01574  -0.05620  -0.00766  -0.02835
 347        3PX         0.01206   0.00246  -0.00429   0.01720  -0.05317
 348        3PY         0.03189  -0.00556   0.00741   0.00745  -0.02076
 349        3PZ         0.01040  -0.00699   0.01405   0.01686  -0.05967
 350        4S          0.18285  -0.37121  -0.15877  -0.04173  -0.36329
 351        4PX        -0.04001  -0.02285  -0.01827   0.03682  -0.09737
 352        4PY         0.01144  -0.01584  -0.01365   0.08554   0.09010
 353        4PZ         0.03065   0.06533   0.06607   0.00457   0.01863
 354        5XX        -0.00306   0.00196   0.00009   0.00195  -0.00563
 355        5YY        -0.00190  -0.00274   0.00395  -0.00319   0.00142
 356        5ZZ         0.00209   0.00148  -0.00001   0.00257   0.00368
 357        5XY         0.00688  -0.00905   0.00139  -0.00046  -0.00202
 358        5XZ        -0.00287  -0.00231   0.00358   0.00022  -0.00634
 359        5YZ        -0.00307   0.00231  -0.00154  -0.00047   0.00031
 360 37  C  1S         -0.02043   0.03036  -0.00080   0.11456  -0.11147
 361        2S          0.03109  -0.04376  -0.05974  -0.02236   0.03427
 362        2PX        -0.04692   0.03759   0.01940   0.04506  -0.04415
 363        2PY         0.03111  -0.02799   0.03980  -0.03000   0.02933
 364        2PZ         0.09178   0.08868  -0.03423   0.10757   0.01829
 365        3S          0.06386  -0.03368  -0.01893  -0.02943   0.04036
 366        3PX        -0.02026   0.00188  -0.00068   0.02286  -0.01336
 367        3PY         0.01435  -0.02880   0.03262  -0.01847   0.01113
 368        3PZ         0.03294   0.03058  -0.02859   0.04185   0.00052
 369        4S         -0.01080   0.06521  -0.04829   0.12639   0.19745
 370        4PX         0.00708  -0.00473  -0.00681   0.00360   0.02619
 371        4PY        -0.00488   0.00838  -0.00127   0.01125   0.02198
 372        4PZ         0.00811  -0.01953  -0.00472  -0.02238  -0.02454
 373        5XX         0.00061   0.00751  -0.00046   0.00426  -0.00076
 374        5YY        -0.00502   0.00049   0.00319  -0.00082  -0.00016
 375        5ZZ         0.00288  -0.00734  -0.00330  -0.00457   0.00197
 376        5XY        -0.00336  -0.00294  -0.00034  -0.00227  -0.00225
 377        5XZ        -0.00591   0.00026   0.00149  -0.00280  -0.00401
 378        5YZ        -0.00212  -0.00752  -0.00149  -0.00111  -0.00229
 379 38  H  1S         -0.00807   0.04133  -0.02181   0.04276  -0.00451
 380        2S         -0.01712   0.04926   0.00866   0.02692  -0.00565
 381 39  H  1S          0.07727  -0.00305  -0.05009   0.02135   0.04539
 382        2S          0.04699  -0.02119  -0.03860   0.02353   0.03436
                          56        57        58        59        60
     EIGENVALUES --     2.00000   2.00000   2.00000   2.00000   2.00000
   1 1   Se 1S          0.05270   0.00489  -0.04057  -0.04721  -0.03854
   2        2S          0.12230  -0.03007  -0.01788   0.14690   0.02437
   3        3S         -0.15436   0.05698  -0.01119  -0.11765   0.05665
   4        4S         -0.23594   0.07727  -0.00775  -0.19844   0.07772
   5        5S          0.04175   0.03274  -0.02572   0.09734  -0.00957
   6        6S         -0.00359  -0.00201  -0.01004  -0.00418   0.01721
   7        7PX         0.17781  -0.03612   0.07523  -0.00677  -0.14384
   8        7PY        -0.06380   0.03512  -0.02089   0.02787   0.04532
   9        7PZ        -0.02010   0.04259  -0.05831  -0.00988   0.04697
  10        8PX        -0.20317   0.00310  -0.14300  -0.01937   0.14366
  11        8PY         0.02436   0.02773   0.00133  -0.08586   0.02419
  12        8PZ         0.01705  -0.05303   0.12760   0.03092  -0.02248
  13        9PX        -0.02573  -0.02009  -0.02659   0.10311  -0.06573
  14        9PY        -0.01632  -0.03636  -0.01952   0.06327  -0.00166
  15        9PZ        -0.03026   0.13344  -0.10298  -0.11262  -0.02704
  16       10PX        -0.00428  -0.00623  -0.00436   0.06385  -0.05759
  17       10PY        -0.00554  -0.04379  -0.00591   0.04382   0.00330
  18       10PZ        -0.02122   0.11043  -0.08677  -0.09986  -0.01645
  19       11XX         0.03128  -0.00616  -0.04616   0.02373  -0.00690
  20       11YY         0.20360  -0.03192   0.04762   0.17304  -0.05641
  21       11ZZ         0.01691  -0.03254  -0.02303   0.04873   0.05506
  22       11XY        -0.16387   0.23414   0.12453   0.40913  -0.07313
  23       11XZ        -0.03548   0.08394   0.17593   0.10696  -0.08182
  24       11YZ         0.19494  -0.21413  -0.17146  -0.09479   0.02881
  25       12S         -0.00934  -0.00420  -0.00609  -0.04858  -0.00694
  26       12PX        -0.00556  -0.00610   0.01077   0.01264  -0.00434
  27       12PY        -0.00769  -0.00912   0.00398  -0.00435  -0.00118
  28       12PZ         0.00515   0.02026  -0.00946  -0.01995  -0.00559
  29       13XX         0.02746  -0.00588  -0.00674   0.03799   0.00411
  30       13YY         0.03673  -0.01000  -0.00243   0.03740  -0.00893
  31       13ZZ         0.03720  -0.00559   0.00226   0.02441  -0.00662
  32       13XY        -0.00002   0.00379   0.00435   0.02764  -0.01303
  33       13XZ        -0.00043   0.00675   0.00425   0.01756  -0.01127
  34       13YZ         0.00537  -0.00122  -0.01142  -0.00575  -0.00240
  35 2   O  1S         -0.00466   0.02397   0.02048  -0.03783  -0.02613
  36        2S          0.01547  -0.04686  -0.03416   0.06226   0.06367
  37        2PX         0.04093   0.11787  -0.01958   0.03090  -0.07345
  38        2PY         0.04088   0.12896  -0.03782  -0.09460  -0.00123
  39        2PZ         0.02247   0.01002   0.14594  -0.11847  -0.14970
  40        3S          0.00037  -0.03460  -0.05238   0.08936   0.06850
  41        3PX         0.03158   0.07175  -0.00824   0.01169  -0.04434
  42        3PY         0.03152   0.07664  -0.01643  -0.05897  -0.00988
  43        3PZ         0.01543   0.00998   0.09260  -0.08269  -0.09968
  44        4S         -0.02207  -0.02619   0.00000   0.01926   0.01339
  45        4PX         0.01284   0.01585   0.00787  -0.01055  -0.01267
  46        4PY         0.01211   0.01273  -0.00141  -0.00816  -0.00630
  47        4PZ        -0.00124  -0.01167   0.01652  -0.02632  -0.01238
  48        5XX        -0.00138  -0.00795   0.00021  -0.00261   0.00735
  49        5YY         0.00306   0.00197  -0.00351   0.00040   0.00097
  50        5ZZ         0.00059   0.00363   0.00461  -0.00176  -0.00662
  51        5XY        -0.00010  -0.00639   0.00432   0.00340  -0.00144
  52        5XZ        -0.00100   0.00183  -0.00784   0.00501   0.00502
  53        5YZ         0.00020   0.00190  -0.00094  -0.00370   0.00020
  54 3   H  1S          0.00870   0.00602  -0.01836  -0.03898   0.03574
  55        2S          0.00690   0.02313  -0.00543  -0.02911  -0.00622
  56 4   C  1S          0.04509   0.05335  -0.05185  -0.02015  -0.04406
  57        2S         -0.01257   0.00429  -0.00107  -0.00587   0.06779
  58        2PX        -0.07948  -0.04983  -0.00310  -0.09705   0.12386
  59        2PY         0.08168  -0.01411   0.04749  -0.01230   0.01797
  60        2PZ         0.10221   0.03117   0.06481  -0.04886  -0.02228
  61        3S         -0.04073   0.00172  -0.00431  -0.01106   0.04744
  62        3PX        -0.02423  -0.02219  -0.00168  -0.02589   0.03189
  63        3PY         0.05545  -0.00266   0.01579   0.00415   0.00507
  64        3PZ         0.02119   0.01587   0.02074  -0.03347  -0.00990
  65        4S         -0.19541   0.51367  -0.12292   0.22936   0.04005
  66        4PX        -0.09789   0.11725   0.00789   0.06696   0.01208
  67        4PY        -0.05044  -0.00081  -0.00632  -0.00999   0.02615
  68        4PZ        -0.02443  -0.04404   0.06077  -0.22801  -0.09896
  69        5XX        -0.00345   0.00152  -0.00364  -0.00147  -0.00010
  70        5YY         0.00002   0.00075  -0.00006   0.00049  -0.00440
  71        5ZZ         0.00471  -0.00197   0.00455   0.00531  -0.00208
  72        5XY         0.00330   0.00278  -0.00171  -0.00058  -0.00119
  73        5XZ         0.00311  -0.00001  -0.00336   0.00457  -0.00246
  74        5YZ        -0.00166  -0.00052  -0.00065   0.00356  -0.00030
  75 5   C  1S         -0.09601  -0.10865  -0.26865  -0.05555  -0.11786
  76        2S          0.06286  -0.04766   0.00006   0.05616  -0.04749
  77        2PX         0.00296   0.03818  -0.09698  -0.01025   0.08419
  78        2PY        -0.07071  -0.02796  -0.00455   0.04816   0.00969
  79        2PZ        -0.06968  -0.04317  -0.07437   0.04228  -0.02813
  80        3S          0.07418  -0.04913   0.04186   0.08257  -0.03608
  81        3PX        -0.00596   0.00992  -0.03852  -0.00335   0.04094
  82        3PY        -0.03661  -0.01269   0.00440   0.02107  -0.00088
  83        3PZ        -0.03017  -0.01874  -0.03574   0.01276  -0.01472
  84        4S          0.07117   0.01524  -0.03837   0.34309   0.02508
  85        4PX         0.02310  -0.00066  -0.00526   0.02389  -0.04507
  86        4PY         0.00729   0.00777   0.00233   0.00183  -0.03726
  87        4PZ         0.01933  -0.00438   0.01103  -0.05304  -0.06281
  88        5XX        -0.00167  -0.00141   0.00096   0.00255   0.00199
  89        5YY         0.00007   0.00115   0.00086  -0.00082  -0.00126
  90        5ZZ         0.00035   0.00293   0.00540  -0.00257   0.00444
  91        5XY         0.00096   0.00257  -0.00499  -0.00191   0.00281
  92        5XZ        -0.00162   0.00077  -0.00235   0.00210  -0.00114
  93        5YZ        -0.00611   0.00020   0.00005  -0.00043   0.00133
  94 6   H  1S         -0.01131  -0.05287   0.04553   0.04094  -0.05270
  95        2S         -0.03035  -0.03853   0.02607   0.01341  -0.01580
  96 7   H  1S          0.05071  -0.01111  -0.00905   0.00220  -0.03239
  97        2S          0.03296   0.00444  -0.00857  -0.01712  -0.02018
  98 8   C  1S          0.12650  -0.06463  -0.08699   0.02812  -0.20271
  99        2S         -0.03284  -0.05953  -0.03512  -0.02567   0.05244
 100        2PX         0.07787   0.01301   0.02303  -0.03301   0.04266
 101        2PY        -0.02081   0.00407   0.05287  -0.07319  -0.03393
 102        2PZ        -0.11300  -0.06387   0.10546  -0.04554  -0.02236
 103        3S         -0.02883  -0.03316  -0.04028  -0.03858   0.05914
 104        3PX         0.04323  -0.00554   0.01640  -0.01250   0.01839
 105        3PY        -0.01049  -0.00456   0.02535  -0.03521  -0.00810
 106        3PZ        -0.05733  -0.03237   0.05243  -0.01408  -0.01028
 107        4S         -0.06111  -0.04350  -0.07537  -0.07324   0.15498
 108        4PX         0.02627  -0.00232  -0.00697  -0.00265  -0.01929
 109        4PY         0.01325   0.00359   0.01709  -0.00293  -0.02386
 110        4PZ        -0.00836   0.00398   0.02320   0.00724  -0.01638
 111        5XX        -0.00029   0.00229  -0.00184   0.00540   0.00170
 112        5YY         0.00078   0.00221  -0.00013  -0.00311   0.00031
 113        5ZZ        -0.00446  -0.00094   0.00740  -0.00198   0.00043
 114        5XY         0.00003  -0.00091  -0.00138   0.00235  -0.00233
 115        5XZ        -0.00107  -0.00208   0.00008   0.00079  -0.00028
 116        5YZ         0.00306   0.00164  -0.00163   0.00193   0.00138
 117 9   H  1S         -0.08007  -0.05502   0.05919  -0.03517   0.00623
 118        2S         -0.03967  -0.02390   0.05697  -0.02309  -0.00945
 119 10  H  1S         -0.01129  -0.00802   0.00312  -0.05011   0.00161
 120        2S          0.00286   0.00625   0.00746  -0.03278  -0.01727
 121 11  C  1S         -0.22983   0.13399   0.02226  -0.12943  -0.01447
 122        2S         -0.03531   0.09362  -0.03865  -0.00442   0.07811
 123        2PX        -0.12883   0.02146   0.02172  -0.00758  -0.02039
 124        2PY         0.01834   0.00518  -0.01255   0.01551  -0.00326
 125        2PZ        -0.06256  -0.09485  -0.00069  -0.02544   0.05236
 126        3S         -0.02684   0.07529  -0.03098   0.01790   0.05822
 127        3PX        -0.04932   0.01228   0.00474  -0.00243  -0.00553
 128        3PY         0.00984   0.00583  -0.00604   0.01437  -0.00658
 129        3PZ        -0.02402  -0.03626   0.00015  -0.01119   0.02137
 130        4S          0.00468   0.05716   0.04011  -0.04300  -0.02669
 131        4PX        -0.02412  -0.01005  -0.02308   0.00271   0.00890
 132        4PY        -0.00018   0.00352   0.00048   0.00719   0.00092
 133        4PZ        -0.00216  -0.01390   0.00711   0.01412   0.00138
 134        5XX         0.00157  -0.00486  -0.00330   0.00198   0.00308
 135        5YY        -0.00149  -0.00413   0.00213  -0.00065  -0.00034
 136        5ZZ         0.00481   0.00292   0.00225   0.00135  -0.00470
 137        5XY        -0.00463   0.00097  -0.00048   0.00149   0.00000
 138        5XZ        -0.00169   0.00128  -0.00156   0.00012  -0.00100
 139        5YZ         0.00027  -0.00044  -0.00089  -0.00189   0.00277
 140 12  H  1S         -0.03797   0.01013   0.00000  -0.01432   0.02905
 141        2S         -0.02705  -0.01019   0.01258  -0.00993  -0.00434
 142 13  H  1S         -0.07990   0.01623  -0.01575  -0.00381   0.03250
 143        2S         -0.05132  -0.00597  -0.01530  -0.00493   0.01196
 144 14  C  1S         -0.01306  -0.13913  -0.04522   0.05822  -0.03579
 145        2S          0.06161   0.15012  -0.01268   0.00537  -0.05804
 146        2PX        -0.05039   0.01871  -0.00085   0.00309   0.05614
 147        2PY        -0.06433  -0.05631   0.05606   0.03895  -0.08018
 148        2PZ        -0.00977   0.04203  -0.00139   0.02018   0.01549
 149        3S          0.06985   0.12646  -0.00704   0.02256  -0.06461
 150        3PX        -0.02746   0.01395   0.00228  -0.00725   0.03267
 151        3PY        -0.03574  -0.02561   0.02307   0.01895  -0.03423
 152        3PZ        -0.01428   0.00842   0.00681  -0.00097   0.00776
 153        4S         -0.31191  -0.11843   0.08158  -0.03661   0.08657
 154        4PX         0.07407   0.00941  -0.00094  -0.00930  -0.01612
 155        4PY        -0.00752  -0.00640  -0.01030   0.01301  -0.00295
 156        4PZ         0.02856   0.03054  -0.00069   0.03854  -0.01298
 157        5XX         0.00202  -0.00132  -0.00127  -0.00437   0.00541
 158        5YY        -0.00551  -0.00322   0.00276   0.00071  -0.00235
 159        5ZZ        -0.00017   0.00367   0.00042   0.00136   0.00154
 160        5XY        -0.00377  -0.00277   0.00071   0.00082  -0.00183
 161        5XZ        -0.00283  -0.00084   0.00194   0.00068  -0.00318
 162        5YZ         0.00194   0.00194  -0.00265   0.00015   0.00233
 163 15  H  1S         -0.03190   0.01031   0.03133   0.01936  -0.06158
 164        2S         -0.04625  -0.03075   0.02637   0.00786  -0.03107
 165 16  H  1S          0.03217   0.07069  -0.02567  -0.01967   0.03763
 166        2S          0.02684   0.01459  -0.02152  -0.02282   0.04511
 167 17  C  1S          0.06310  -0.06511   0.02226  -0.02740  -0.06078
 168        2S         -0.01995   0.05111   0.00395  -0.01777   0.04377
 169        2PX         0.08974   0.07797  -0.00380   0.02733  -0.11596
 170        2PY         0.09881   0.00244   0.04089  -0.00844  -0.05806
 171        2PZ        -0.00311  -0.05037  -0.04605  -0.08783   0.04834
 172        3S         -0.05721   0.04310  -0.01373  -0.01104   0.04385
 173        3PX        -0.00277   0.00897  -0.00340  -0.00085  -0.01919
 174        3PY         0.05708   0.01333   0.02239  -0.01822  -0.02681
 175        3PZ         0.01291  -0.02064   0.00126  -0.04355   0.01592
 176        4S          0.31363  -0.19645   0.11113  -0.34867  -0.34376
 177        4PX         0.07985   0.21248  -0.08812   0.20021  -0.00391
 178        4PY         0.11677   0.07267   0.00993   0.02179  -0.04785
 179        4PZ         0.16477  -0.19967  -0.01711  -0.00245   0.05722
 180        5XX         0.00075   0.00068  -0.00306   0.00167   0.00115
 181        5YY        -0.00181  -0.00255  -0.00058   0.00100  -0.00317
 182        5ZZ         0.00501   0.00162   0.00453  -0.00009  -0.00153
 183        5XY        -0.00405  -0.00043  -0.00025   0.00020  -0.00153
 184        5XZ         0.00478   0.00258  -0.00131   0.00097  -0.00330
 185        5YZ         0.00418   0.00341  -0.00077   0.00135  -0.00231
 186 18  C  1S         -0.05543  -0.12403  -0.49635   0.01989  -0.21418
 187        2S          0.08586  -0.01076   0.03609  -0.00760  -0.05012
 188        2PX        -0.04826   0.05152  -0.04168   0.05706  -0.07815
 189        2PY        -0.05599  -0.09546   0.08648   0.03439   0.01106
 190        2PZ        -0.04287   0.12405   0.01601   0.05838  -0.03253
 191        3S          0.11053   0.03128   0.06262  -0.03471  -0.02810
 192        3PX        -0.01341   0.03553  -0.02479   0.02874  -0.03591
 193        3PY        -0.01665  -0.03471   0.03745   0.00993   0.00812
 194        3PZ        -0.00785   0.03398   0.01758   0.03009  -0.00893
 195        4S          0.19138  -0.20991  -0.03278  -0.06831   0.13519
 196        4PX        -0.01644  -0.01246  -0.00246   0.01201   0.00144
 197        4PY        -0.01443  -0.02979  -0.00940   0.00315   0.02909
 198        4PZ         0.03453  -0.04139  -0.00139  -0.01272   0.02702
 199        5XX         0.00500   0.00095   0.00346  -0.00323   0.00138
 200        5YY        -0.00156  -0.00185   0.00575  -0.00346  -0.00107
 201        5ZZ        -0.00588   0.00286   0.00059   0.00544   0.00849
 202        5XY        -0.00129  -0.00772   0.00583   0.00039   0.00070
 203        5XZ         0.00662   0.00161   0.00131  -0.00638  -0.00183
 204        5YZ         0.00697   0.00891   0.00165  -0.00473  -0.00599
 205 19  H  1S          0.04478   0.05338  -0.03540  -0.01092  -0.04644
 206        2S          0.01792   0.02985  -0.02931  -0.00715  -0.02580
 207 20  H  1S          0.08814  -0.04516   0.03365  -0.05336   0.02087
 208        2S          0.06305  -0.02643   0.02044  -0.02969   0.00373
 209 21  H  1S          0.02602   0.05948  -0.03080   0.02755   0.00493
 210        2S          0.02953   0.00961  -0.02090   0.00073   0.01880
 211 22  H  1S         -0.01204   0.02646   0.02771   0.05712   0.02194
 212        2S          0.00802   0.01699   0.00624   0.03054   0.02646
 213 23  H  1S         -0.01270  -0.02408   0.00566   0.00376  -0.02299
 214        2S          0.01704  -0.00814  -0.00391   0.00304  -0.00806
 215 24  C  1S         -0.05314  -0.00762  -0.03671  -0.00742  -0.02796
 216        2S          0.02257   0.00304  -0.02664   0.04968   0.06214
 217        2PX        -0.01750  -0.00901   0.05191  -0.08799  -0.05389
 218        2PY        -0.02514   0.05523  -0.03325   0.01687  -0.05078
 219        2PZ         0.09524   0.05195  -0.04133  -0.00390   0.05711
 220        3S          0.02937  -0.00542  -0.03584   0.05882   0.06158
 221        3PX         0.00061  -0.00646   0.02289  -0.04212  -0.02226
 222        3PY        -0.01496   0.03312  -0.01233   0.00315  -0.02836
 223        3PZ         0.04405   0.02425  -0.01857   0.00106   0.03280
 224        4S          0.00613  -0.06868  -0.12957   0.31200   0.20173
 225        4PX         0.00904   0.01269  -0.00195  -0.02133   0.00158
 226        4PY        -0.01367   0.02351   0.02726  -0.06474  -0.04878
 227        4PZ         0.01590   0.00382  -0.00169  -0.00851  -0.00336
 228        5XX         0.00121  -0.00272   0.00160  -0.00090   0.00047
 229        5YY        -0.00507   0.00020   0.00084  -0.00172  -0.00443
 230        5ZZ         0.00390   0.00394  -0.00047  -0.00032   0.00104
 231        5XY         0.00199   0.00197  -0.00330   0.00131   0.00129
 232        5XZ         0.00011  -0.00069  -0.00163  -0.00100  -0.00082
 233        5YZ         0.00234  -0.00014   0.00130  -0.00002   0.00252
 234 25  H  1S          0.06070   0.03933  -0.02989   0.00863   0.04355
 235        2S          0.03443   0.03055  -0.01127  -0.00819   0.01238
 236 26  H  1S         -0.03973   0.01541  -0.01289   0.01621  -0.03180
 237        2S         -0.03622   0.01237  -0.00877  -0.00378  -0.03694
 238 27  H  1S         -0.03166  -0.03537   0.01175  -0.05711  -0.05172
 239        2S         -0.02213  -0.01809   0.01396  -0.02832  -0.04131
 240 28  H  1S          0.02882   0.00380   0.01772  -0.02063   0.01001
 241        2S          0.01844  -0.00473   0.02110  -0.00097   0.01520
 242 29  O  1S          0.02057  -0.02042   0.00445  -0.05564   0.01201
 243        2S         -0.08246   0.04410  -0.00095   0.06621  -0.04734
 244        2PX        -0.05193  -0.13684  -0.05133   0.09874   0.01563
 245        2PY         0.10192  -0.04973  -0.12630   0.10370   0.05466
 246        2PZ         0.02486   0.00465   0.12480  -0.18381  -0.03590
 247        3S         -0.12597   0.04018   0.01136   0.07508  -0.06269
 248        3PX        -0.03073  -0.08022  -0.04175   0.07408   0.01292
 249        3PY         0.06097  -0.03684  -0.08218   0.07327   0.03619
 250        3PZ         0.01218   0.01320   0.08303  -0.12435  -0.02813
 251        4S         -0.00377   0.00092   0.01424  -0.01714  -0.01359
 252        4PX         0.00768  -0.01560  -0.01830   0.02203   0.00726
 253        4PY         0.01320  -0.00642  -0.00794   0.00862   0.01005
 254        4PZ         0.00552   0.01154   0.01887  -0.03635  -0.00916
 255        5XX        -0.00008   0.00603   0.00243  -0.00324  -0.00105
 256        5YY         0.00583  -0.00259  -0.00797   0.00602   0.00220
 257        5ZZ         0.00066  -0.00115   0.00301  -0.00231   0.00121
 258        5XY        -0.00485  -0.00618   0.00108  -0.00001  -0.00107
 259        5XZ        -0.00304  -0.00122  -0.00385   0.00621   0.00017
 260        5YZ         0.00143  -0.00070   0.00304  -0.00566  -0.00117
 261 30  C  1S         -0.01273  -0.04473   0.06349  -0.03396  -0.08716
 262        2S         -0.07543   0.07101  -0.03832  -0.03228   0.09338
 263        2PX        -0.05889  -0.02519  -0.04660  -0.02726  -0.09786
 264        2PY        -0.06162  -0.02792  -0.01610   0.02860  -0.07291
 265        2PZ        -0.01646  -0.01445  -0.02854  -0.07279   0.03049
 266        3S         -0.07143   0.06701  -0.05008  -0.01550   0.09573
 267        3PX        -0.04111  -0.00797  -0.02101  -0.01666  -0.02895
 268        3PY        -0.01083  -0.03128  -0.01023   0.01201  -0.01546
 269        3PZ        -0.01500  -0.00485  -0.02690  -0.03657   0.00699
 270        4S         -0.03366   0.03237   0.05952  -0.19403  -0.11704
 271        4PX         0.11834  -0.04003  -0.01901   0.11557  -0.11564
 272        4PY         0.01875   0.01201  -0.05053   0.04173  -0.02630
 273        4PZ        -0.02344   0.00996   0.00336  -0.05173   0.01156
 274        5XX         0.00440  -0.00092  -0.00124   0.00222   0.00306
 275        5YY        -0.00155  -0.00009  -0.00037  -0.00286  -0.00419
 276        5ZZ         0.00190  -0.00354   0.00212   0.00229  -0.00336
 277        5XY        -0.00286   0.00225   0.00160  -0.00044  -0.00317
 278        5XZ         0.00186   0.00153  -0.00056  -0.00095  -0.00405
 279        5YZ         0.00416  -0.00426   0.00108   0.00127   0.00157
 280 31  C  1S          0.02679  -0.02797  -0.02787  -0.08373  -0.06107
 281        2S         -0.07851  -0.01471   0.03400   0.01946  -0.02164
 282        2PX         0.00392  -0.00366  -0.02026   0.01122  -0.03145
 283        2PY         0.05863  -0.05379   0.05571  -0.02895   0.03077
 284        2PZ        -0.01766  -0.04732  -0.02993  -0.08249  -0.03769
 285        3S         -0.08601   0.01580   0.03866   0.00269  -0.03914
 286        3PX         0.00116  -0.01536  -0.01074   0.01296  -0.00612
 287        3PY         0.02109  -0.02800   0.02477  -0.01049   0.02434
 288        3PZ        -0.01257  -0.02197  -0.00845  -0.04283  -0.02575
 289        4S         -0.12276   0.08265   0.16707  -0.29486  -0.05470
 290        4PX        -0.00513  -0.01965  -0.02711   0.06949   0.06167
 291        4PY         0.03086  -0.01732  -0.00184  -0.00492  -0.05116
 292        4PZ        -0.01927  -0.00243   0.02801  -0.03813  -0.01948
 293        5XX         0.00277  -0.00318  -0.00009   0.00128   0.00123
 294        5YY        -0.00216   0.00256  -0.00224  -0.00168  -0.00009
 295        5ZZ         0.00202   0.00317   0.00100   0.00307   0.00311
 296        5XY        -0.00069   0.00229  -0.00030   0.00037   0.00009
 297        5XZ        -0.00180  -0.00077   0.00015  -0.00063  -0.00368
 298        5YZ         0.00441  -0.00051   0.00241   0.00135   0.00101
 299 32  C  1S         -0.00256   0.02385   0.02744   0.01925  -0.01938
 300        2S          0.03739  -0.00288  -0.02397  -0.04690   0.01400
 301        2PX         0.00328  -0.02375  -0.03717   0.10744   0.07359
 302        2PY         0.00487  -0.02132   0.02749   0.07629   0.03655
 303        2PZ         0.07770   0.06764  -0.02758   0.03481   0.07174
 304        3S          0.02380  -0.01097  -0.01048  -0.04925  -0.00571
 305        3PX         0.00333  -0.00559  -0.01231   0.04640   0.02762
 306        3PY         0.00641  -0.00927   0.00814   0.02522   0.01897
 307        3PZ         0.03255   0.03424  -0.01079   0.01679   0.02689
 308        4S         -0.04929  -0.03468   0.08399  -0.06456  -0.07811
 309        4PX         0.00968   0.00510   0.00125  -0.01818  -0.00932
 310        4PY         0.02169   0.01181  -0.01456  -0.00885   0.01600
 311        4PZ        -0.00899   0.00235   0.00593  -0.00271  -0.00115
 312        5XX         0.00042  -0.00042  -0.00028   0.00490   0.00411
 313        5YY         0.00096   0.00232  -0.00227  -0.00120   0.00069
 314        5ZZ        -0.00303  -0.00190   0.00244  -0.00395  -0.00573
 315        5XY        -0.00205   0.00263  -0.00378   0.00198  -0.00151
 316        5XZ         0.00114  -0.00123  -0.00117   0.00057   0.00173
 317        5YZ        -0.00062  -0.00159   0.00070   0.00066  -0.00004
 318 33  C  1S          0.09616  -0.06025   0.29430   0.14050   0.27462
 319        2S          0.03898   0.03689  -0.01502  -0.05714   0.01488
 320        2PX         0.02864  -0.07511   0.02663   0.02103   0.07523
 321        2PY         0.03565   0.04657   0.00872  -0.02181  -0.02071
 322        2PZ        -0.00866  -0.01805   0.07767   0.05568  -0.02084
 323        3S          0.02890   0.03222  -0.03029  -0.07993  -0.00871
 324        3PX         0.01816  -0.03894   0.00805   0.00462   0.03591
 325        3PY         0.01150   0.01918   0.00415   0.00155  -0.00420
 326        3PZ        -0.00398  -0.01196   0.03530   0.03022  -0.01047
 327        4S         -0.04088   0.35574   0.07512  -0.36407  -0.04487
 328        4PX        -0.01239   0.06458   0.02162  -0.07204  -0.02007
 329        4PY         0.04179  -0.01784  -0.02852   0.01835  -0.00219
 330        4PZ        -0.00872  -0.02309   0.01005   0.04310  -0.00226
 331        5XX        -0.00237  -0.00027  -0.00507  -0.00004   0.00176
 332        5YY         0.00012   0.00126  -0.00370  -0.00234  -0.00175
 333        5ZZ        -0.00172  -0.00024   0.00197   0.00029  -0.00670
 334        5XY         0.00087   0.00307  -0.00381   0.00157  -0.00151
 335        5XZ        -0.00199   0.00017  -0.00113  -0.00252  -0.00261
 336        5YZ         0.00084   0.00127   0.00129   0.00324   0.00086
 337 34  H  1S         -0.00889   0.04400  -0.04622  -0.02927  -0.02000
 338        2S         -0.00952   0.01510  -0.03637   0.00557   0.00444
 339 35  H  1S          0.01063   0.01564   0.03971   0.00866  -0.02362
 340        2S          0.00432   0.00422   0.04053   0.01726  -0.02140
 341 36  C  1S          0.00291  -0.11060   0.07220  -0.00938  -0.03925
 342        2S         -0.03150   0.02402   0.00657  -0.07192   0.08927
 343        2PX        -0.00733   0.04490   0.00566  -0.00765   0.07589
 344        2PY         0.05110  -0.06377  -0.00203   0.05169   0.10687
 345        2PZ        -0.06334  -0.04428  -0.00020  -0.04320  -0.06283
 346        3S         -0.04506   0.00433   0.03984  -0.04801   0.04203
 347        3PX         0.00192   0.00101   0.00117  -0.01291   0.00614
 348        3PY         0.01175  -0.02029  -0.00718   0.03162   0.02677
 349        3PZ        -0.03499  -0.02093   0.00689  -0.02993  -0.01243
 350        4S          0.19639  -0.38052  -0.21553   0.60020  -0.08461
 351        4PX        -0.01324   0.07557   0.03440  -0.03359   0.01385
 352        4PY         0.06670  -0.11390  -0.01501   0.12690   0.06822
 353        4PZ        -0.05280   0.00323   0.02598  -0.07515  -0.01240
 354        5XX        -0.00008   0.00266  -0.00324  -0.00177   0.00205
 355        5YY        -0.00036  -0.00217  -0.00182   0.00000  -0.00508
 356        5ZZ         0.00225   0.00079   0.00126   0.00618  -0.00329
 357        5XY        -0.00244   0.00133  -0.00089   0.00232  -0.00144
 358        5XZ        -0.00044  -0.00257  -0.00232  -0.00199  -0.00349
 359        5YZ         0.00194  -0.00192   0.00115   0.00131   0.00010
 360 37  C  1S          0.00079  -0.09325  -0.07809   0.03686  -0.09994
 361        2S         -0.02231  -0.03511  -0.03992  -0.00315  -0.00342
 362        2PX        -0.06235  -0.02317   0.00765  -0.05604  -0.01288
 363        2PY        -0.04649   0.06848  -0.01241  -0.03180  -0.05967
 364        2PZ         0.02010   0.00523  -0.00584   0.05481   0.05875
 365        3S         -0.00711  -0.01968  -0.03202  -0.00380  -0.00437
 366        3PX        -0.03155  -0.01090   0.00574  -0.01060  -0.00698
 367        3PY        -0.01486   0.02982  -0.01515  -0.01110  -0.03394
 368        3PZ         0.00025  -0.00738  -0.00355   0.02854   0.02265
 369        4S          0.07441   0.01875   0.00444   0.08643   0.10396
 370        4PX        -0.00569  -0.01548  -0.00401   0.02804   0.00401
 371        4PY         0.02558   0.01740  -0.00853   0.00395   0.01672
 372        4PZ         0.00882  -0.01124  -0.01407   0.00875  -0.00049
 373        5XX         0.00272   0.00322   0.00161  -0.00302   0.00347
 374        5YY        -0.00613   0.00177   0.00717  -0.00916  -0.00335
 375        5ZZ         0.00345  -0.00134  -0.00525   0.01228   0.00432
 376        5XY        -0.00058   0.00481   0.00409  -0.00627  -0.00232
 377        5XZ         0.00034  -0.00247   0.00033  -0.00302  -0.00217
 378        5YZ        -0.00084  -0.00434  -0.00002   0.00385  -0.00107
 379 38  H  1S         -0.01116  -0.03505  -0.01220  -0.01389   0.02536
 380        2S          0.00745  -0.01687  -0.01305  -0.01591   0.01743
 381 39  H  1S          0.02543   0.00374  -0.03043   0.06536   0.03918
 382        2S          0.01849   0.00606  -0.02385   0.07205   0.03762
                          61        62        63        64        65
     EIGENVALUES --     2.00000   2.00000   2.00000   2.00000   2.00000
   1 1   Se 1S         -0.03194  -0.06871   0.00149   0.01480  -0.00318
   2        2S          0.11139   0.04900   0.05958  -0.09621  -0.07797
   3        3S         -0.05098   0.01574  -0.05258   0.05609   0.04680
   4        4S         -0.06979   0.01592  -0.08463   0.06944   0.06774
   5        5S         -0.06427   0.00684   0.02335   0.10611   0.04167
   6        6S         -0.08583  -0.00866  -0.00799   0.09308  -0.02825
   7        7PX         0.00845   0.04575  -0.04038  -0.03887  -0.06476
   8        7PY        -0.04842   0.03436  -0.01166  -0.00416   0.03404
   9        7PZ         0.01135   0.00444   0.02508  -0.01714   0.01865
  10        8PX         0.08930  -0.14202   0.02603  -0.01913   0.00577
  11        8PY         0.07160  -0.04156   0.01306   0.02704  -0.08877
  12        8PZ        -0.03227  -0.01161  -0.01842   0.05459  -0.04108
  13        9PX        -0.05914  -0.06852  -0.08989  -0.02171   0.03384
  14        9PY         0.00676  -0.00492   0.03743  -0.04661   0.06818
  15        9PZ        -0.03648   0.01429   0.01125  -0.00333  -0.00009
  16       10PX        -0.03382  -0.04682  -0.06343  -0.01826   0.03056
  17       10PY        -0.00503  -0.01215   0.02160  -0.03822   0.03481
  18       10PZ        -0.02565   0.01569   0.01698   0.00435  -0.01093
  19       11XX        -0.06681   0.11352   0.03900  -0.10967   0.11651
  20       11YY         0.19488  -0.10232   0.01735  -0.06072  -0.24316
  21       11ZZ         0.03674   0.03081   0.04906   0.01956   0.00074
  22       11XY         0.39249  -0.05353   0.12333  -0.18925  -0.13172
  23       11XZ         0.04367   0.12986   0.03427  -0.05691  -0.02563
  24       11YZ        -0.15719  -0.07582  -0.04007   0.00134  -0.07010
  25       12S         -0.03716   0.01475  -0.03484   0.03492  -0.11440
  26       12PX         0.00000  -0.00911   0.00871   0.02855  -0.00445
  27       12PY        -0.00936  -0.00749  -0.00778   0.00916  -0.02480
  28       12PZ        -0.00105   0.01419  -0.00163   0.00220  -0.01081
  29       13XX         0.01512   0.00085   0.02244  -0.02067   0.00567
  30       13YY         0.02741   0.00902   0.01333  -0.01210  -0.01907
  31       13ZZ         0.01860   0.00369   0.00583  -0.01616  -0.01625
  32       13XY         0.00464  -0.00856  -0.00638  -0.00712  -0.01134
  33       13XZ         0.00023  -0.00172  -0.00640  -0.00174   0.00974
  34       13YZ        -0.00997  -0.00330  -0.00683  -0.00211  -0.00333
  35 2   O  1S          0.02438   0.01293   0.01648   0.00115  -0.01340
  36        2S         -0.04148  -0.04687  -0.03209  -0.02715   0.07074
  37        2PX         0.00807  -0.05663  -0.11203  -0.01496   0.13939
  38        2PY         0.07542  -0.00946   0.02159   0.03602   0.03596
  39        2PZ         0.05312  -0.15487  -0.06162   0.08388   0.00488
  40        3S         -0.04878  -0.06402  -0.05329  -0.04202   0.12128
  41        3PX         0.00754  -0.03574  -0.06756  -0.00657   0.08131
  42        3PY         0.04426  -0.00734   0.00646   0.02220   0.01895
  43        3PZ         0.03926  -0.10604  -0.04207   0.05475   0.01197
  44        4S         -0.00928  -0.00999  -0.03416  -0.00759   0.01018
  45        4PX         0.00592  -0.01016  -0.01113   0.00405   0.01381
  46        4PY         0.00556  -0.00408  -0.00618  -0.00122   0.00900
  47        4PZ         0.01251  -0.01878  -0.00864   0.00920   0.00106
  48        5XX        -0.00026   0.00571   0.00734   0.00037  -0.00956
  49        5YY         0.00022   0.00126   0.00054  -0.00134   0.00251
  50        5ZZ         0.00078  -0.00421  -0.00355   0.00272   0.00005
  51        5XY        -0.00343   0.00056  -0.00290  -0.00298  -0.00209
  52        5XZ        -0.00127   0.00633   0.00164  -0.00358   0.00297
  53        5YZ         0.00267   0.00008   0.00104   0.00164   0.00032
  54 3   H  1S          0.02204   0.00770   0.04565   0.01751  -0.02099
  55        2S          0.02101   0.01717   0.03548   0.01765  -0.02349
  56 4   C  1S         -0.04667   0.05548   0.04442  -0.01665  -0.05966
  57        2S         -0.00271   0.00661  -0.02407   0.02396   0.04855
  58        2PX         0.02101   0.02276   0.11026   0.02988  -0.02131
  59        2PY         0.03329   0.05228  -0.01741   0.06715  -0.11424
  60        2PZ         0.05413   0.02706  -0.16068  -0.03137   0.01376
  61        3S          0.01003  -0.00830  -0.01882   0.04593   0.05331
  62        3PX         0.00245   0.00002   0.03709   0.00816  -0.00703
  63        3PY         0.01131   0.03141  -0.00008   0.04142  -0.06833
  64        3PZ         0.02234  -0.00314  -0.05400  -0.00233   0.00181
  65        4S         -0.06909   0.37013   0.15512   0.09472   0.36826
  66        4PX        -0.06968  -0.00449   0.07442   0.03873   0.14099
  67        4PY        -0.00675   0.07666   0.02693   0.02906  -0.03150
  68        4PZ         0.05698  -0.02398   0.03041   0.03526  -0.09264
  69        5XX        -0.00099  -0.00223   0.00372  -0.00136   0.00088
  70        5YY         0.00027  -0.00115  -0.00103   0.00023  -0.00209
  71        5ZZ         0.00049   0.00117  -0.00341  -0.00172   0.00009
  72        5XY        -0.00201  -0.00091   0.00022   0.00390  -0.00299
  73        5XZ        -0.00018  -0.00039  -0.00607  -0.00148   0.00158
  74        5YZ        -0.00015   0.00075  -0.00648  -0.00314   0.00240
  75 5   C  1S          0.00797  -0.01674   0.02507   0.02617   0.04043
  76        2S         -0.01061   0.05269  -0.03847  -0.03794  -0.00789
  77        2PX        -0.00289   0.04451  -0.09703   0.01142  -0.00532
  78        2PY         0.02059   0.04647  -0.14234  -0.03393  -0.04220
  79        2PZ        -0.05140  -0.00867   0.14622   0.00687  -0.02856
  80        3S         -0.01953   0.05312  -0.01959  -0.03811  -0.00440
  81        3PX        -0.00254   0.02398  -0.04171   0.00919  -0.00102
  82        3PY         0.01131   0.01772  -0.06917  -0.00912  -0.01698
  83        3PZ        -0.02354  -0.00356   0.07383   0.01537  -0.01510
  84        4S         -0.09202   0.00036  -0.16106   0.00580   0.02481
  85        4PX        -0.01817   0.02814  -0.09242   0.00148  -0.06500
  86        4PY         0.00713   0.00113  -0.04877   0.00241  -0.01076
  87        4PZ         0.00752   0.01318  -0.00811   0.01794  -0.05262
  88        5XX        -0.00045  -0.00136   0.00081  -0.00544  -0.00029
  89        5YY        -0.00157  -0.00147   0.00992   0.00142   0.00005
  90        5ZZ         0.00345   0.00009  -0.00755   0.00423   0.00083
  91        5XY        -0.00008   0.00051  -0.00068   0.00132   0.00002
  92        5XZ         0.00047  -0.00019  -0.00536  -0.00047   0.00004
  93        5YZ         0.00234  -0.00010  -0.00956  -0.00272   0.00336
  94 6   H  1S         -0.00399   0.00332   0.01678  -0.03939  -0.01149
  95        2S         -0.00542  -0.01453   0.01947  -0.03486   0.00269
  96 7   H  1S         -0.02973  -0.00939   0.12526   0.01390   0.00323
  97        2S         -0.01779  -0.01535   0.09713   0.02879  -0.00934
  98 8   C  1S         -0.02803   0.03831   0.04759   0.08822   0.01202
  99        2S          0.07723  -0.03085  -0.04989  -0.06260   0.04862
 100        2PX         0.00601  -0.09965   0.12307  -0.04929   0.06284
 101        2PY         0.04217  -0.01132   0.04682   0.02837   0.01053
 102        2PZ         0.08580  -0.02089  -0.06181   0.07745   0.00577
 103        3S          0.07177  -0.00540  -0.04909  -0.03915   0.03918
 104        3PX         0.00449  -0.02298   0.06022  -0.00821   0.02688
 105        3PY         0.02380  -0.00546   0.01980   0.00523   0.00564
 106        3PZ         0.04025  -0.01522  -0.03607   0.02194   0.01126
 107        4S          0.04990   0.01925   0.19797  -0.04370   0.13035
 108        4PX         0.00760   0.01606  -0.00101   0.01863  -0.00836
 109        4PY        -0.00057   0.00088  -0.02477   0.01038  -0.02310
 110        4PZ         0.00372  -0.00507  -0.04357   0.01093  -0.01266
 111        5XX        -0.00497  -0.00159   0.00478  -0.00321  -0.00300
 112        5YY         0.00016   0.00128   0.00530  -0.00140   0.00009
 113        5ZZ         0.00412  -0.00119  -0.00987   0.00348   0.00018
 114        5XY        -0.00306   0.00320   0.00012   0.00409  -0.00060
 115        5XZ         0.00097   0.00579  -0.00454   0.00182  -0.00156
 116        5YZ        -0.00146   0.00115  -0.00323  -0.00184  -0.00085
 117 9   H  1S          0.08028  -0.02217  -0.07865   0.02773   0.01695
 118        2S          0.04251  -0.01154  -0.06673   0.04071  -0.00245
 119 10  H  1S          0.04134  -0.00874   0.02293  -0.01697   0.01833
 120        2S          0.01486  -0.00266   0.03548  -0.00093   0.00277
 121 11  C  1S         -0.26336   0.14678  -0.02170  -0.09116  -0.02711
 122        2S          0.00954  -0.10632  -0.00129  -0.12206  -0.07056
 123        2PX         0.01339   0.03675  -0.03169   0.10184  -0.09496
 124        2PY        -0.06304  -0.06144   0.10466   0.06621   0.05559
 125        2PZ         0.04926  -0.00805   0.05389   0.00582   0.01778
 126        3S          0.02279  -0.12185  -0.02346  -0.11686  -0.05678
 127        3PX         0.00825   0.01902  -0.01930   0.04814  -0.04892
 128        3PY        -0.03385  -0.02547   0.05133   0.03233   0.02626
 129        3PZ         0.01651  -0.00063   0.03541   0.00242   0.00003
 130        4S          0.07456  -0.12057  -0.07767  -0.04200  -0.03829
 131        4PX        -0.00510   0.02565  -0.00460   0.00106  -0.00695
 132        4PY        -0.01208  -0.00986   0.00570   0.00135  -0.00178
 133        4PZ        -0.02445   0.00906   0.01258   0.00421   0.00381
 134        5XX         0.00150   0.00050   0.00234   0.00367   0.00258
 135        5YY         0.00593   0.00004  -0.00093  -0.00160  -0.00157
 136        5ZZ         0.00053   0.00069  -0.00095   0.00471   0.00105
 137        5XY        -0.00171  -0.00017  -0.00059   0.00364  -0.00314
 138        5XZ        -0.00233  -0.00279  -0.00195   0.00079  -0.00414
 139        5YZ         0.00179   0.00234   0.00124   0.00348  -0.00038
 140 12  H  1S          0.05279  -0.00969  -0.05017  -0.07991  -0.05413
 141        2S          0.02709   0.00780  -0.02123  -0.03734  -0.01942
 142 13  H  1S          0.00533  -0.03907   0.02133   0.03022  -0.05210
 143        2S         -0.00575  -0.00171   0.00251   0.04621  -0.02800
 144 14  C  1S          0.15342  -0.01170  -0.02522   0.10508   0.03114
 145        2S         -0.02099  -0.00752   0.03025  -0.03273  -0.00593
 146        2PX         0.04472   0.13239   0.10604   0.04742   0.01520
 147        2PY        -0.06826  -0.15508   0.06526  -0.02131   0.07952
 148        2PZ        -0.02374  -0.05878  -0.04676  -0.02641  -0.03528
 149        3S         -0.03524  -0.00076   0.02985  -0.03185   0.01189
 150        3PX         0.02088   0.06314   0.04812   0.02349   0.00354
 151        3PY        -0.03450  -0.07280   0.03107  -0.01466   0.03547
 152        3PZ        -0.01116  -0.01193  -0.00926   0.00876  -0.02494
 153        4S         -0.17936   0.09740   0.15771   0.02233  -0.06978
 154        4PX         0.03581  -0.01497  -0.01097   0.01549   0.00964
 155        4PY         0.00714  -0.00686  -0.01339  -0.01856   0.02131
 156        4PZ        -0.01688   0.01216   0.00488   0.02364   0.02080
 157        5XX         0.00121   0.00708   0.00225   0.00380  -0.00331
 158        5YY        -0.00231  -0.00235   0.00501  -0.00257   0.00604
 159        5ZZ        -0.00146  -0.00492  -0.00463  -0.00312  -0.00430
 160        5XY        -0.00303  -0.00812  -0.00211  -0.00383   0.00360
 161        5XZ        -0.00177  -0.00419  -0.00538   0.00196  -0.00357
 162        5YZ        -0.00004   0.00468   0.00199   0.00204   0.00042
 163 15  H  1S         -0.03822  -0.07445   0.06650  -0.02705   0.06097
 164        2S         -0.01419  -0.05081   0.03219  -0.02320   0.04988
 165 16  H  1S          0.04099   0.13117   0.06470   0.02890  -0.01426
 166        2S          0.03666   0.10175   0.05361   0.03759  -0.01746
 167 17  C  1S         -0.01550   0.00583  -0.01711  -0.01994   0.00805
 168        2S         -0.04709  -0.01912   0.04265   0.00503  -0.03631
 169        2PX        -0.00749  -0.02367  -0.13211  -0.06572   0.00579
 170        2PY        -0.00441  -0.02473  -0.02937   0.06598  -0.09537
 171        2PZ         0.03465  -0.00434   0.01797   0.01849   0.00697
 172        3S         -0.03961  -0.00674   0.03718   0.01245  -0.03686
 173        3PX        -0.00393  -0.00451  -0.03218  -0.00882  -0.00175
 174        3PY         0.00441  -0.00386  -0.01273   0.05223  -0.05969
 175        3PZ         0.01885   0.00898  -0.01286  -0.00220  -0.00058
 176        4S          0.28376  -0.32305  -0.20887   0.13127  -0.32063
 177        4PX        -0.00780   0.08378  -0.02526  -0.01054   0.17138
 178        4PY         0.01060  -0.04975  -0.01922   0.02219   0.02883
 179        4PZ         0.03070  -0.04758  -0.09166  -0.12964  -0.06180
 180        5XX         0.00172   0.00403   0.00354   0.00260  -0.00014
 181        5YY         0.00146  -0.00174  -0.00029  -0.00131   0.00357
 182        5ZZ         0.00016  -0.00117  -0.00715  -0.00391  -0.00126
 183        5XY        -0.00272  -0.00591   0.00159  -0.00315   0.00559
 184        5XZ        -0.00148  -0.00147  -0.00246  -0.00375  -0.00153
 185        5YZ        -0.00094   0.00016  -0.00019  -0.00124  -0.00114
 186 18  C  1S          0.33619  -0.06893  -0.01275   0.14805   0.03570
 187        2S         -0.00190   0.00602  -0.00753  -0.05211  -0.02608
 188        2PX        -0.01230  -0.01416   0.01588   0.03620   0.01398
 189        2PY        -0.04709  -0.06226  -0.03389   0.03835  -0.05999
 190        2PZ        -0.02817  -0.02636  -0.02213   0.00739   0.01316
 191        3S         -0.00680   0.04212  -0.02159  -0.06213  -0.03523
 192        3PX        -0.00033  -0.00012   0.00016   0.01368   0.01323
 193        3PY        -0.01422  -0.01097  -0.00965   0.02004  -0.03673
 194        3PZ        -0.00842  -0.00975  -0.02539  -0.00248   0.00822
 195        4S          0.00852   0.01940  -0.00463  -0.21520  -0.03590
 196        4PX        -0.01008  -0.00954   0.00305   0.01658  -0.01786
 197        4PY        -0.00502   0.01441   0.01548  -0.01484  -0.00861
 198        4PZ        -0.00234  -0.00113   0.00295  -0.04053  -0.01159
 199        5XX         0.00002   0.00088  -0.00130  -0.00220   0.00364
 200        5YY        -0.00130  -0.00360   0.00134   0.00365  -0.00188
 201        5ZZ        -0.00737   0.00356   0.00194  -0.00309  -0.00121
 202        5XY        -0.00199  -0.00684  -0.00617  -0.00049   0.00242
 203        5XZ         0.00384   0.00103  -0.00312  -0.00199  -0.00032
 204        5YZ         0.00328  -0.00120  -0.00202   0.00248  -0.00040
 205 19  H  1S          0.01851   0.03203   0.03350  -0.01141   0.00913
 206        2S          0.01761   0.02189   0.03937   0.02065  -0.01023
 207 20  H  1S          0.02011   0.01451  -0.01838  -0.04624  -0.00203
 208        2S          0.02529  -0.00572  -0.04150  -0.02143   0.02243
 209 21  H  1S         -0.03089  -0.04419   0.05114   0.12568  -0.04437
 210        2S         -0.00036  -0.01770   0.04679   0.00160  -0.00435
 211 22  H  1S         -0.03024   0.09553  -0.03663  -0.00439   0.02479
 212        2S         -0.02409   0.04305  -0.03802  -0.00374  -0.01120
 213 23  H  1S         -0.00236   0.04797  -0.03471  -0.03240   0.00062
 214        2S         -0.00414  -0.00473  -0.03409  -0.01651  -0.00016
 215 24  C  1S          0.02584   0.00322  -0.04164   0.04802  -0.04164
 216        2S         -0.00569  -0.03656   0.06374  -0.06480   0.08382
 217        2PX         0.06875   0.02817   0.14181  -0.03996  -0.11562
 218        2PY        -0.03606  -0.03118  -0.01905  -0.06934  -0.05238
 219        2PZ         0.10212   0.04271  -0.04155   0.04000   0.02310
 220        3S         -0.01440  -0.03784   0.06208  -0.07632   0.05767
 221        3PX         0.03937   0.00373   0.07198  -0.01760  -0.03715
 222        3PY        -0.00994  -0.01099  -0.00749  -0.02849  -0.00962
 223        3PZ         0.04723   0.02352  -0.01999   0.02228   0.01104
 224        4S         -0.11790   0.01280  -0.05166  -0.04797  -0.00994
 225        4PX         0.00982   0.00475   0.02482   0.01274   0.01644
 226        4PY         0.01693   0.00035  -0.00217   0.00625   0.00307
 227        4PZ         0.02053   0.00639   0.00301   0.00536  -0.00936
 228        5XX        -0.00189   0.00031  -0.00234   0.00253   0.00182
 229        5YY        -0.00203  -0.00024   0.00199  -0.00123  -0.00180
 230        5ZZ         0.00463   0.00254  -0.00046  -0.00101  -0.00080
 231        5XY        -0.00183  -0.00281  -0.00563  -0.00219   0.00404
 232        5XZ         0.00274  -0.00182  -0.00192   0.00037   0.00192
 233        5YZ         0.00420   0.00435  -0.00034   0.00336   0.00271
 234 25  H  1S          0.06639   0.01690   0.00699  -0.01246   0.02609
 235        2S          0.05461   0.02435  -0.01166   0.00268   0.00573
 236 26  H  1S         -0.04887  -0.04123   0.03520  -0.07611  -0.01624
 237        2S         -0.03554  -0.02462   0.00707  -0.03644  -0.03130
 238 27  H  1S          0.04252  -0.01409  -0.00168  -0.02218   0.02811
 239        2S          0.03720  -0.00303  -0.00010  -0.01632   0.00642
 240 28  H  1S          0.00211  -0.01811   0.07281   0.04491  -0.04604
 241        2S          0.00230  -0.00477   0.07130   0.03791  -0.06228
 242 29  O  1S         -0.00556   0.02157   0.01490  -0.10074   0.06830
 243        2S         -0.06282   0.01022  -0.05140   0.21608  -0.12708
 244        2PX        -0.01813   0.07790  -0.07684  -0.17507  -0.08830
 245        2PY        -0.01716   0.03078   0.10221   0.00605  -0.15965
 246        2PZ         0.12395   0.09081   0.01513   0.01495   0.09909
 247        3S         -0.08951   0.00758  -0.09472   0.21367  -0.12360
 248        3PX        -0.02228   0.03919  -0.04760  -0.09711  -0.06220
 249        3PY        -0.01728   0.01928   0.05983  -0.00107  -0.10455
 250        3PZ         0.07430   0.05096   0.00968   0.01677   0.06899
 251        4S          0.00681   0.01187  -0.03420  -0.01283   0.01929
 252        4PX        -0.00782   0.00320  -0.00455  -0.01615  -0.01985
 253        4PY         0.00086   0.00747   0.00652   0.00558  -0.01147
 254        4PZ         0.01579   0.01009   0.00665  -0.00068   0.02186
 255        5XX        -0.00012  -0.00327   0.00315   0.00944   0.00113
 256        5YY         0.00004   0.00086   0.00495  -0.00289  -0.00823
 257        5ZZ         0.00294   0.00043  -0.00191  -0.00052   0.00275
 258        5XY         0.00175   0.00311  -0.00457  -0.01250   0.00217
 259        5XZ        -0.00363  -0.00140   0.00067   0.00307  -0.00678
 260        5YZ         0.00495   0.00285   0.00058   0.00112   0.00211
 261 30  C  1S         -0.23582   0.09430   0.04709  -0.07822  -0.01867
 262        2S          0.00827   0.00734  -0.02244   0.08845   0.07231
 263        2PX         0.00413   0.08263   0.06092  -0.04071   0.03953
 264        2PY         0.00317   0.03691  -0.05350   0.05428   0.00463
 265        2PZ        -0.08874  -0.04839  -0.07378  -0.02388  -0.11926
 266        3S          0.00961  -0.01020  -0.00690   0.07681   0.03592
 267        3PX        -0.00570   0.01909   0.01122  -0.03145   0.02637
 268        3PY        -0.01974   0.00536  -0.02942   0.00746  -0.02716
 269        3PZ        -0.05158  -0.00424  -0.03640  -0.00720  -0.06736
 270        4S          0.16774  -0.16245  -0.05034   0.57544  -0.25508
 271        4PX        -0.02626  -0.09533   0.02207  -0.17714  -0.00742
 272        4PY        -0.02427  -0.08422  -0.09222  -0.12134  -0.01128
 273        4PZ        -0.03472   0.03395  -0.00344   0.09043  -0.06856
 274        5XX         0.00141  -0.00383  -0.00088  -0.00230  -0.00269
 275        5YY         0.00422   0.00437   0.00550   0.00088   0.00359
 276        5ZZ        -0.00085  -0.00071  -0.00188  -0.00370  -0.00340
 277        5XY         0.00131  -0.00133  -0.00465  -0.00168   0.00239
 278        5XZ         0.00243   0.00153   0.00373  -0.00080   0.00163
 279        5YZ         0.00144  -0.00207   0.00280  -0.00064  -0.00303
 280 31  C  1S         -0.14388  -0.01141  -0.01772   0.00208  -0.02979
 281        2S          0.00440   0.13906   0.01770   0.01107   0.06003
 282        2PX        -0.02326   0.03650  -0.09506  -0.05684  -0.01754
 283        2PY        -0.01667  -0.02933   0.09119  -0.08170  -0.08372
 284        2PZ         0.05256  -0.06982   0.05286   0.01411  -0.01962
 285        3S          0.02173   0.14294   0.02150   0.02945   0.06181
 286        3PX        -0.01368   0.01772  -0.04359  -0.03230  -0.00543
 287        3PY        -0.01344  -0.01189   0.03389  -0.02865  -0.04661
 288        3PZ         0.02793  -0.03622   0.02436   0.00676  -0.00977
 289        4S          0.02778   0.17406   0.13926   0.08754   0.04532
 290        4PX        -0.01908   0.00450  -0.04930   0.00169   0.03676
 291        4PY         0.03306  -0.05098   0.00075  -0.03465  -0.04723
 292        4PZ         0.01418  -0.00859   0.02210  -0.00368   0.01503
 293        5XX         0.00007  -0.00346  -0.00302  -0.00258   0.00076
 294        5YY         0.00417  -0.00559   0.00592   0.00128   0.00148
 295        5ZZ        -0.00163   0.00420  -0.00447  -0.00048  -0.00208
 296        5XY         0.00134   0.00159  -0.00564   0.00377   0.00027
 297        5XZ        -0.00084   0.00123  -0.00090  -0.00240  -0.00056
 298        5YZ         0.00352   0.00066   0.00425  -0.00240   0.00123
 299 32  C  1S         -0.01486   0.03595   0.01798   0.01838  -0.04484
 300        2S          0.00467  -0.02751  -0.02062   0.00786   0.08331
 301        2PX        -0.05706  -0.01585  -0.10139  -0.01268   0.13820
 302        2PY        -0.04327  -0.04354   0.06280   0.06006  -0.02449
 303        2PZ        -0.03611   0.01846  -0.00894   0.03457  -0.00806
 304        3S          0.01553  -0.03577  -0.01898   0.01643   0.10772
 305        3PX        -0.01961  -0.00639  -0.05033   0.00026   0.06248
 306        3PY        -0.01877  -0.01360   0.02944   0.02430  -0.02785
 307        3PZ        -0.01643   0.00957   0.00024   0.01544   0.00561
 308        4S         -0.01803  -0.05304  -0.07883   0.01155   0.16819
 309        4PX         0.00831   0.00063  -0.01197   0.01502   0.02864
 310        4PY         0.01678   0.01268   0.03974   0.00991  -0.02942
 311        4PZ        -0.01575  -0.00155  -0.00953  -0.00475   0.02054
 312        5XX        -0.00269  -0.00135   0.00295   0.00075   0.00222
 313        5YY        -0.00055   0.00159   0.00012  -0.00135  -0.00759
 314        5ZZ         0.00395  -0.00066  -0.00088  -0.00205   0.00070
 315        5XY        -0.00214  -0.00011  -0.00739  -0.00535   0.00445
 316        5XZ         0.00261   0.00084  -0.00213  -0.00052   0.00277
 317        5YZ         0.00126  -0.00044   0.00296   0.00163   0.00115
 318 33  C  1S          0.13172  -0.09227   0.02902   0.07560   0.08398
 319        2S          0.03096  -0.00292  -0.06892  -0.03349  -0.10309
 320        2PX         0.00631  -0.00690   0.03966   0.00655   0.00117
 321        2PY        -0.00323   0.00114  -0.01927   0.01436   0.10586
 322        2PZ        -0.01616  -0.05991   0.01710   0.04355   0.01068
 323        3S          0.01562   0.02596  -0.04938  -0.05878  -0.12111
 324        3PX         0.00304   0.00782   0.02772  -0.00251  -0.01079
 325        3PY        -0.01045  -0.00703  -0.01077   0.00722   0.02408
 326        3PZ        -0.00709  -0.03324  -0.00018   0.02132   0.01377
 327        4S          0.09269  -0.02077  -0.15860  -0.25926   0.22396
 328        4PX         0.01787  -0.01356  -0.02140  -0.03690   0.03834
 329        4PY         0.01991   0.01507   0.07158   0.07198  -0.08504
 330        4PZ        -0.01905  -0.02154  -0.01410  -0.00565   0.01284
 331        5XX        -0.00375   0.00144  -0.00356  -0.00028  -0.00626
 332        5YY        -0.00077   0.00026   0.00341  -0.00044   0.00333
 333        5ZZ        -0.00004  -0.00139   0.00112   0.00033   0.00456
 334        5XY        -0.00131   0.00274  -0.00508  -0.00035   0.00428
 335        5XZ        -0.00088   0.00102  -0.00024  -0.00163  -0.00422
 336        5YZ         0.00071  -0.00026   0.00103   0.00101  -0.00262
 337 34  H  1S         -0.00101   0.01499  -0.05502  -0.02357  -0.06903
 338        2S         -0.01939   0.01465  -0.04148  -0.00645  -0.04041
 339 35  H  1S          0.00595  -0.03662  -0.01581   0.01530  -0.00517
 340        2S          0.01360  -0.02651   0.01119   0.01864   0.02963
 341 36  C  1S         -0.16440   0.11126   0.03316  -0.00924   0.00045
 342        2S         -0.00156  -0.10756  -0.04539  -0.01676  -0.06123
 343        2PX        -0.05533  -0.03730  -0.07111   0.04985   0.02612
 344        2PY        -0.02763   0.03992  -0.03393   0.05456  -0.12594
 345        2PZ        -0.05545  -0.02056  -0.02751  -0.03427  -0.04126
 346        3S          0.00464  -0.08607  -0.04614  -0.03358  -0.01540
 347        3PX        -0.01742   0.00127  -0.02777  -0.00285   0.01804
 348        3PY        -0.01216   0.00121  -0.00643   0.02847  -0.03398
 349        3PZ        -0.03398  -0.00398  -0.02662  -0.00874  -0.03728
 350        4S         -0.26883  -0.05504   0.08707  -0.69207  -0.19681
 351        4PX        -0.02313  -0.00005  -0.10818  -0.27322   0.22407
 352        4PY         0.04854   0.07209   0.13340   0.16083  -0.02482
 353        4PZ         0.01794   0.01290  -0.01463   0.07892  -0.02472
 354        5XX        -0.00044   0.00197  -0.00253   0.00203  -0.00404
 355        5YY         0.00367   0.00165   0.00270  -0.00300   0.00082
 356        5ZZ         0.00256   0.00183   0.00223   0.00281   0.00646
 357        5XY        -0.00161  -0.00230  -0.00358   0.00440   0.00361
 358        5XZ        -0.00197   0.00374   0.00057  -0.00409  -0.00358
 359        5YZ        -0.00094   0.00295   0.00160  -0.00106  -0.00330
 360 37  C  1S          0.07707   0.06666  -0.02700   0.05258   0.02158
 361        2S          0.04736  -0.06345   0.03668  -0.00311  -0.00355
 362        2PX         0.01108  -0.00427   0.07825  -0.10099   0.01097
 363        2PY        -0.02624  -0.10237  -0.04489  -0.02846   0.06263
 364        2PZ        -0.03076  -0.08763  -0.02945   0.06976   0.03508
 365        3S          0.04903  -0.07731   0.04537  -0.01610   0.04520
 366        3PX        -0.00149  -0.00572   0.02508  -0.03350  -0.00131
 367        3PY        -0.00962  -0.02925  -0.01481   0.00463   0.02507
 368        3PZ        -0.01522  -0.03429  -0.01500   0.03403   0.00263
 369        4S          0.11194   0.01665   0.14155   0.33424   0.09180
 370        4PX         0.00539  -0.00817   0.01248   0.03164  -0.01099
 371        4PY         0.02041   0.00581   0.02234   0.04886   0.01948
 372        4PZ        -0.01051  -0.00201  -0.01509  -0.05838  -0.01338
 373        5XX        -0.00020  -0.00115   0.00413   0.00395   0.00177
 374        5YY         0.00064   0.00056  -0.00368  -0.00389   0.00239
 375        5ZZ        -0.00488   0.00106  -0.00233   0.00272  -0.00748
 376        5XY        -0.00008   0.00153  -0.00466   0.00467   0.00185
 377        5XZ         0.00176   0.00737   0.00672   0.00016  -0.00627
[truncated: 1,783,760 more chars]
