# Supplementary material for: Synthesis, Structure and Antioxidant Activity of Cyclohexene-Fused Selenuranes and Related Derivatives
Source: Molecules. 2015 Jul 13;20(7):12670–85. doi: 10.3390/molecules200712670 (PMC6332442; doi:10.3390/molecules200712670)
Supplement: Supplementary file 1 [file molecules-20-12670-s001.zip › computational/AIM19/alcohalse/AIM-ps-alse.wfn]

 AIM-ps-alse                                             
GAUSSIAN             78 MOL ORBITALS    687 PRIMITIVES       39 NUCLEI
  Se   1    (CENTRE  1)  -0.19105130 -2.17492341 -1.03946288  CHARGE = 34.0
  O    2    (CENTRE  2)   6.40051756  1.48397753 -4.67745592  CHARGE =  8.0
  H    3    (CENTRE  3)   5.18213176  2.85380977 -4.63024489  CHARGE =  1.0
  C    4    (CENTRE  4)   2.72997398 -0.62478296  0.59076039  CHARGE =  6.0
  C    5    (CENTRE  5)   2.39415831 -0.17879059  3.39529728  CHARGE =  6.0
  H    6    (CENTRE  6)   0.59823441  0.80900896  3.72323468  CHARGE =  1.0
  H    7    (CENTRE  7)   2.17605745 -2.02284960  4.33271672  CHARGE =  1.0
  C    8    (CENTRE  8)   4.59334412  1.29104406  4.58866500  CHARGE =  6.0
  H    9    (CENTRE  9)   4.47605070  1.16359715  6.65521281  CHARGE =  1.0
  H   10    (CENTRE 10)   4.43582600  3.30566030  4.10189423  CHARGE =  1.0
  C   11    (CENTRE 11)   7.12310915  0.27228324  3.62099672  CHARGE =  6.0
  H   12    (CENTRE 12)   7.28194062 -1.74004833  4.11611631  CHARGE =  1.0
  H   13    (CENTRE 13)   8.71147688  1.24148030  4.53599456  CHARGE =  1.0
  C   14    (CENTRE 14)   7.30032389  0.58225313  0.74547038  CHARGE =  6.0
  H   15    (CENTRE 15)   7.70738413  2.56269367  0.26738290  CHARGE =  1.0
  H   16    (CENTRE 16)   8.91261554 -0.49248705 -0.00269109  CHARGE =  1.0
  C   17    (CENTRE 17)   4.92536710 -0.25019201 -0.65023410  CHARGE =  6.0
  C   18    (CENTRE 18)   5.29032802 -0.67094899 -3.45315905  CHARGE =  6.0
  H   19    (CENTRE 19)   6.65065493 -2.20028168 -3.77523830  CHARGE =  1.0
  H   20    (CENTRE 20)   3.50698590 -1.19144947 -4.36257652  CHARGE =  1.0
  H   21    (CENTRE 21)  -8.30204689 -3.59107279 -0.82864881  CHARGE =  1.0
  H   22    (CENTRE 22)  -1.95663752  3.01539084 -3.31449283  CHARGE =  1.0
  H   23    (CENTRE 23)  -0.08918747  3.49898876 -0.63348734  CHARGE =  1.0
  C   24    (CENTRE 24)  -3.87417096  5.07389410 -0.31424646  CHARGE =  6.0
  H   25    (CENTRE 25)  -3.51642124  5.48666508  1.69083612  CHARGE =  1.0
  H   26    (CENTRE 26)  -3.55071787  6.83747156 -1.35589563  CHARGE =  1.0
  H   27    (CENTRE 27)  -6.96020335  3.76169285 -2.63747766  CHARGE =  1.0
  H   28    (CENTRE 28)  -7.94759847  5.64453661 -0.06961763  CHARGE =  1.0
  O   29    (CENTRE 29)  -6.76690330 -4.38756591 -0.22008897  CHARGE =  8.0
  C   30    (CENTRE 30)  -2.69935281  0.41836101 -0.31850212  CHARGE =  6.0
  C   31    (CENTRE 31)  -2.02120568  3.03879510 -1.23504386  CHARGE =  6.0
  C   32    (CENTRE 32)  -6.60479499  4.16784602 -0.63093621  CHARGE =  6.0
  C   33    (CENTRE 33)  -7.05352559  1.77036748  0.93317688  CHARGE =  6.0
  H   34    (CENTRE 34)  -8.86429142  0.90337815  0.38523756  CHARGE =  1.0
  H   35    (CENTRE 35)  -7.27663989  2.26619760  2.94446721  CHARGE =  1.0
  C   36    (CENTRE 36)  -4.95448962 -0.18377754  0.70163630  CHARGE =  6.0
  C   37    (CENTRE 37)  -5.63020846 -2.79121788  1.66233149  CHARGE =  6.0
  H   38    (CENTRE 38)  -3.94917424 -3.81708595  2.27064189  CHARGE =  1.0
  H   39    (CENTRE 39)  -6.91274858 -2.60999880  3.29145683  CHARGE =  1.0
CENTRE ASSIGNMENTS    1  1  1  1  1  1  1  1  1  1  1  1  1  1  1  1  1  1  1  1
CENTRE ASSIGNMENTS    1  1  1  1  1  1  1  1  1  1  1  1  1  1  1  1  1  1  1  1
CENTRE ASSIGNMENTS    1  1  1  1  1  1  1  1  1  1  1  1  1  1  1  1  1  1  1  1
CENTRE ASSIGNMENTS    1  1  1  1  1  1  1  1  1  1  1  1  1  1  1  1  1  1  1  1
CENTRE ASSIGNMENTS    1  1  1  1  1  1  1  2  2  2  2  2  2  2  2  2  2  2  2  2
CENTRE ASSIGNMENTS    2  2  2  2  2  2  2  2  2  2  2  2  2  2  2  2  2  2  2  3
CENTRE ASSIGNMENTS    3  3  3  4  4  4  4  4  4  4  4  4  4  4  4  4  4  4  4  4
CENTRE ASSIGNMENTS    4  4  4  4  4  4  4  4  4  4  4  4  4  4  4  5  5  5  5  5
CENTRE ASSIGNMENTS    5  5  5  5  5  5  5  5  5  5  5  5  5  5  5  5  5  5  5  5
CENTRE ASSIGNMENTS    5  5  5  5  5  5  5  6  6  6  6  7  7  7  7  8  8  8  8  8
CENTRE ASSIGNMENTS    8  8  8  8  8  8  8  8  8  8  8  8  8  8  8  8  8  8  8  8
CENTRE ASSIGNMENTS    8  8  8  8  8  8  8  9  9  9  9 10 10 10 10 11 11 11 11 11
CENTRE ASSIGNMENTS   11 11 11 11 11 11 11 11 11 11 11 11 11 11 11 11 11 11 11 11
CENTRE ASSIGNMENTS   11 11 11 11 11 11 11 12 12 12 12 13 13 13 13 14 14 14 14 14
CENTRE ASSIGNMENTS   14 14 14 14 14 14 14 14 14 14 14 14 14 14 14 14 14 14 14 14
CENTRE ASSIGNMENTS   14 14 14 14 14 14 14 15 15 15 15 16 16 16 16 17 17 17 17 17
CENTRE ASSIGNMENTS   17 17 17 17 17 17 17 17 17 17 17 17 17 17 17 17 17 17 17 17
CENTRE ASSIGNMENTS   17 17 17 17 17 17 17 18 18 18 18 18 18 18 18 18 18 18 18 18
CENTRE ASSIGNMENTS   18 18 18 18 18 18 18 18 18 18 18 18 18 18 18 18 18 18 18 19
CENTRE ASSIGNMENTS   19 19 19 20 20 20 20 21 21 21 21 22 22 22 22 23 23 23 23 24
CENTRE ASSIGNMENTS   24 24 24 24 24 24 24 24 24 24 24 24 24 24 24 24 24 24 24 24
CENTRE ASSIGNMENTS   24 24 24 24 24 24 24 24 24 24 24 25 25 25 25 26 26 26 26 27
CENTRE ASSIGNMENTS   27 27 27 28 28 28 28 29 29 29 29 29 29 29 29 29 29 29 29 29
CENTRE ASSIGNMENTS   29 29 29 29 29 29 29 29 29 29 29 29 29 29 29 29 29 29 29 30
CENTRE ASSIGNMENTS   30 30 30 30 30 30 30 30 30 30 30 30 30 30 30 30 30 30 30 30
CENTRE ASSIGNMENTS   30 30 30 30 30 30 30 30 30 30 30 31 31 31 31 31 31 31 31 31
CENTRE ASSIGNMENTS   31 31 31 31 31 31 31 31 31 31 31 31 31 31 31 31 31 31 31 31
CENTRE ASSIGNMENTS   31 31 31 32 32 32 32 32 32 32 32 32 32 32 32 32 32 32 32 32
CENTRE ASSIGNMENTS   32 32 32 32 32 32 32 32 32 32 32 32 32 32 32 33 33 33 33 33
CENTRE ASSIGNMENTS   33 33 33 33 33 33 33 33 33 33 33 33 33 33 33 33 33 33 33 33
CENTRE ASSIGNMENTS   33 33 33 33 33 33 33 34 34 34 34 35 35 35 35 36 36 36 36 36
CENTRE ASSIGNMENTS   36 36 36 36 36 36 36 36 36 36 36 36 36 36 36 36 36 36 36 36
CENTRE ASSIGNMENTS   36 36 36 36 36 36 36 37 37 37 37 37 37 37 37 37 37 37 37 37
CENTRE ASSIGNMENTS   37 37 37 37 37 37 37 37 37 37 37 37 37 37 37 37 37 37 37 38
CENTRE ASSIGNMENTS   38 38 38 39 39 39 39
TYPE ASSIGNMENTS      1  1  1  1  1  1  1  1  1  1  1  1  1  1  2  2  2  2  2  2
TYPE ASSIGNMENTS      3  3  3  3  3  3  4  4  4  4  4  4  2  2  2  3  3  3  4  4
TYPE ASSIGNMENTS      4  2  3  4  2  3  4  5  5  5  5  5  6  6  6  6  6  7  7  7
TYPE ASSIGNMENTS      7  7  8  8  8  8  8  9  9  9  9  9 10 10 10 10 10  1  2  3
TYPE ASSIGNMENTS      4  5  6  7  8  9 10  1  1  1  1  1  1  1  1  1  2  2  2  3
TYPE ASSIGNMENTS      3  3  4  4  4  1  2  3  4  1  2  3  4  5  6  7  8  9 10  1
TYPE ASSIGNMENTS      1  1  1  1  1  1  1  1  1  1  1  1  2  2  2  3  3  3  4  4
TYPE ASSIGNMENTS      4  1  2  3  4  1  2  3  4  5  6  7  8  9 10  1  1  1  1  1
TYPE ASSIGNMENTS      1  1  1  1  2  2  2  3  3  3  4  4  4  1  2  3  4  1  2  3
TYPE ASSIGNMENTS      4  5  6  7  8  9 10  1  1  1  1  1  1  1  1  1  1  1  1  1
TYPE ASSIGNMENTS      1  1  1  1  2  2  2  3  3  3  4  4  4  1  2  3  4  1  2  3
TYPE ASSIGNMENTS      4  5  6  7  8  9 10  1  1  1  1  1  1  1  1  1  1  1  1  1
TYPE ASSIGNMENTS      1  1  1  1  2  2  2  3  3  3  4  4  4  1  2  3  4  1  2  3
TYPE ASSIGNMENTS      4  5  6  7  8  9 10  1  1  1  1  1  1  1  1  1  1  1  1  1
TYPE ASSIGNMENTS      1  1  1  1  2  2  2  3  3  3  4  4  4  1  2  3  4  1  2  3
TYPE ASSIGNMENTS      4  5  6  7  8  9 10  1  1  1  1  1  1  1  1  1  1  1  1  1
TYPE ASSIGNMENTS      1  1  1  1  2  2  2  3  3  3  4  4  4  1  2  3  4  1  2  3
TYPE ASSIGNMENTS      4  5  6  7  8  9 10  1  1  1  1  1  1  1  1  1  2  2  2  3
TYPE ASSIGNMENTS      3  3  4  4  4  1  2  3  4  1  2  3  4  5  6  7  8  9 10  1
TYPE ASSIGNMENTS      1  1  1  1  1  1  1  1  1  1  1  1  1  1  1  1  1  1  1  1
TYPE ASSIGNMENTS      1  1  1  1  1  1  1  1  2  2  2  3  3  3  4  4  4  1  2  3
TYPE ASSIGNMENTS      4  1  2  3  4  5  6  7  8  9 10  1  1  1  1  1  1  1  1  1
TYPE ASSIGNMENTS      1  1  1  1  1  1  1  1  1  1  1  1  1  1  1  1  2  2  2  3
TYPE ASSIGNMENTS      3  3  4  4  4  1  2  3  4  1  2  3  4  5  6  7  8  9 10  1
TYPE ASSIGNMENTS      1  1  1  1  1  1  1  1  2  2  2  3  3  3  4  4  4  1  2  3
TYPE ASSIGNMENTS      4  1  2  3  4  5  6  7  8  9 10  1  1  1  1  1  1  1  1  1
TYPE ASSIGNMENTS      2  2  2  3  3  3  4  4  4  1  2  3  4  1  2  3  4  5  6  7
TYPE ASSIGNMENTS      8  9 10  1  1  1  1  1  1  1  1  1  2  2  2  3  3  3  4  4
TYPE ASSIGNMENTS      4  1  2  3  4  1  2  3  4  5  6  7  8  9 10  1  1  1  1  1
TYPE ASSIGNMENTS      1  1  1  1  2  2  2  3  3  3  4  4  4  1  2  3  4  1  2  3
TYPE ASSIGNMENTS      4  5  6  7  8  9 10  1  1  1  1  1  1  1  1  1  1  1  1  1
TYPE ASSIGNMENTS      1  1  1  1  2  2  2  3  3  3  4  4  4  1  2  3  4  1  2  3
TYPE ASSIGNMENTS      4  5  6  7  8  9 10  1  1  1  1  1  1  1  1  1  2  2  2  3
TYPE ASSIGNMENTS      3  3  4  4  4  1  2  3  4  1  2  3  4  5  6  7  8  9 10  1
TYPE ASSIGNMENTS      1  1  1  1  1  1  1
EXPONENTS  0.5606000D+06 0.8401000D+05 0.1903000D+05 0.5419000D+04 0.1792000D+04
EXPONENTS  0.6595000D+03 0.2620000D+03 0.1086000D+03 0.3366000D+02 0.1445000D+02
EXPONENTS  0.4378000D+01 0.1876000D+01 0.3592000D+00 0.1367000D+00 0.4114000D+04
EXPONENTS  0.9804000D+03 0.3107000D+03 0.1142000D+03 0.4626000D+02 0.1987000D+02
EXPONENTS  0.4114000D+04 0.9804000D+03 0.3107000D+03 0.1142000D+03 0.4626000D+02
EXPONENTS  0.1987000D+02 0.4114000D+04 0.9804000D+03 0.3107000D+03 0.1142000D+03
EXPONENTS  0.4626000D+02 0.1987000D+02 0.8309000D+01 0.3598000D+01 0.1522000D+01
EXPONENTS  0.8309000D+01 0.3598000D+01 0.1522000D+01 0.8309000D+01 0.3598000D+01
EXPONENTS  0.1522000D+01 0.4032000D+00 0.4032000D+00 0.4032000D+00 0.1231000D+00
EXPONENTS  0.1231000D+00 0.1231000D+00 0.9403000D+02 0.2679000D+02 0.9336000D+01
EXPONENTS  0.3383000D+01 0.1145000D+01 0.9403000D+02 0.2679000D+02 0.9336000D+01
EXPONENTS  0.3383000D+01 0.1145000D+01 0.9403000D+02 0.2679000D+02 0.9336000D+01
EXPONENTS  0.3383000D+01 0.1145000D+01 0.9403000D+02 0.2679000D+02 0.9336000D+01
EXPONENTS  0.3383000D+01 0.1145000D+01 0.9403000D+02 0.2679000D+02 0.9336000D+01
EXPONENTS  0.3383000D+01 0.1145000D+01 0.9403000D+02 0.2679000D+02 0.9336000D+01
EXPONENTS  0.3383000D+01 0.1145000D+01 0.3000000D-01 0.3000000D-01 0.3000000D-01
EXPONENTS  0.3000000D-01 0.3150000D+00 0.3150000D+00 0.3150000D+00 0.3150000D+00
EXPONENTS  0.3150000D+00 0.3150000D+00 0.5484672D+04 0.8252349D+03 0.1880470D+03
EXPONENTS  0.5296450D+02 0.1689757D+02 0.5799635D+01 0.1553962D+02 0.3599934D+01
EXPONENTS  0.1013762D+01 0.1553962D+02 0.3599934D+01 0.1013762D+01 0.1553962D+02
EXPONENTS  0.3599934D+01 0.1013762D+01 0.1553962D+02 0.3599934D+01 0.1013762D+01
EXPONENTS  0.2700058D+00 0.2700058D+00 0.2700058D+00 0.2700058D+00 0.8450000D-01
EXPONENTS  0.8450000D-01 0.8450000D-01 0.8450000D-01 0.8000000D+00 0.8000000D+00
EXPONENTS  0.8000000D+00 0.8000000D+00 0.8000000D+00 0.8000000D+00 0.1873114D+02
EXPONENTS  0.2825394D+01 0.6401217D+00 0.1612778D+00 0.3047525D+04 0.4573695D+03
EXPONENTS  0.1039487D+03 0.2921016D+02 0.9286663D+01 0.3163927D+01 0.7868272D+01
EXPONENTS  0.1881289D+01 0.5442493D+00 0.7868272D+01 0.1881289D+01 0.5442493D+00
EXPONENTS  0.7868272D+01 0.1881289D+01 0.5442493D+00 0.7868272D+01 0.1881289D+01
EXPONENTS  0.5442493D+00 0.1687145D+00 0.1687145D+00 0.1687145D+00 0.1687145D+00
EXPONENTS  0.4380000D-01 0.4380000D-01 0.4380000D-01 0.4380000D-01 0.8000000D+00
EXPONENTS  0.8000000D+00 0.8000000D+00 0.8000000D+00 0.8000000D+00 0.8000000D+00
EXPONENTS  0.3047525D+04 0.4573695D+03 0.1039487D+03 0.2921016D+02 0.9286663D+01
EXPONENTS  0.3163927D+01 0.7868272D+01 0.1881289D+01 0.5442493D+00 0.7868272D+01
EXPONENTS  0.1881289D+01 0.5442493D+00 0.7868272D+01 0.1881289D+01 0.5442493D+00
EXPONENTS  0.7868272D+01 0.1881289D+01 0.5442493D+00 0.1687145D+00 0.1687145D+00
EXPONENTS  0.1687145D+00 0.1687145D+00 0.4380000D-01 0.4380000D-01 0.4380000D-01
EXPONENTS  0.4380000D-01 0.8000000D+00 0.8000000D+00 0.8000000D+00 0.8000000D+00
EXPONENTS  0.8000000D+00 0.8000000D+00 0.1873114D+02 0.2825394D+01 0.6401217D+00
EXPONENTS  0.1612778D+00 0.1873114D+02 0.2825394D+01 0.6401217D+00 0.1612778D+00
EXPONENTS  0.3047525D+04 0.4573695D+03 0.1039487D+03 0.2921016D+02 0.9286663D+01
EXPONENTS  0.3163927D+01 0.7868272D+01 0.1881289D+01 0.5442493D+00 0.7868272D+01
EXPONENTS  0.1881289D+01 0.5442493D+00 0.7868272D+01 0.1881289D+01 0.5442493D+00
EXPONENTS  0.7868272D+01 0.1881289D+01 0.5442493D+00 0.1687145D+00 0.1687145D+00
EXPONENTS  0.1687145D+00 0.1687145D+00 0.4380000D-01 0.4380000D-01 0.4380000D-01
EXPONENTS  0.4380000D-01 0.8000000D+00 0.8000000D+00 0.8000000D+00 0.8000000D+00
EXPONENTS  0.8000000D+00 0.8000000D+00 0.1873114D+02 0.2825394D+01 0.6401217D+00
EXPONENTS  0.1612778D+00 0.1873114D+02 0.2825394D+01 0.6401217D+00 0.1612778D+00
EXPONENTS  0.3047525D+04 0.4573695D+03 0.1039487D+03 0.2921016D+02 0.9286663D+01
EXPONENTS  0.3163927D+01 0.7868272D+01 0.1881289D+01 0.5442493D+00 0.7868272D+01
EXPONENTS  0.1881289D+01 0.5442493D+00 0.7868272D+01 0.1881289D+01 0.5442493D+00
EXPONENTS  0.7868272D+01 0.1881289D+01 0.5442493D+00 0.1687145D+00 0.1687145D+00
EXPONENTS  0.1687145D+00 0.1687145D+00 0.4380000D-01 0.4380000D-01 0.4380000D-01
EXPONENTS  0.4380000D-01 0.8000000D+00 0.8000000D+00 0.8000000D+00 0.8000000D+00
EXPONENTS  0.8000000D+00 0.8000000D+00 0.1873114D+02 0.2825394D+01 0.6401217D+00
EXPONENTS  0.1612778D+00 0.1873114D+02 0.2825394D+01 0.6401217D+00 0.1612778D+00
EXPONENTS  0.3047525D+04 0.4573695D+03 0.1039487D+03 0.2921016D+02 0.9286663D+01
EXPONENTS  0.3163927D+01 0.7868272D+01 0.1881289D+01 0.5442493D+00 0.7868272D+01
EXPONENTS  0.1881289D+01 0.5442493D+00 0.7868272D+01 0.1881289D+01 0.5442493D+00
EXPONENTS  0.7868272D+01 0.1881289D+01 0.5442493D+00 0.1687145D+00 0.1687145D+00
EXPONENTS  0.1687145D+00 0.1687145D+00 0.4380000D-01 0.4380000D-01 0.4380000D-01
EXPONENTS  0.4380000D-01 0.8000000D+00 0.8000000D+00 0.8000000D+00 0.8000000D+00
EXPONENTS  0.8000000D+00 0.8000000D+00 0.1873114D+02 0.2825394D+01 0.6401217D+00
EXPONENTS  0.1612778D+00 0.1873114D+02 0.2825394D+01 0.6401217D+00 0.1612778D+00
EXPONENTS  0.3047525D+04 0.4573695D+03 0.1039487D+03 0.2921016D+02 0.9286663D+01
EXPONENTS  0.3163927D+01 0.7868272D+01 0.1881289D+01 0.5442493D+00 0.7868272D+01
EXPONENTS  0.1881289D+01 0.5442493D+00 0.7868272D+01 0.1881289D+01 0.5442493D+00
EXPONENTS  0.7868272D+01 0.1881289D+01 0.5442493D+00 0.1687145D+00 0.1687145D+00
EXPONENTS  0.1687145D+00 0.1687145D+00 0.4380000D-01 0.4380000D-01 0.4380000D-01
EXPONENTS  0.4380000D-01 0.8000000D+00 0.8000000D+00 0.8000000D+00 0.8000000D+00
EXPONENTS  0.8000000D+00 0.8000000D+00 0.3047525D+04 0.4573695D+03 0.1039487D+03
EXPONENTS  0.2921016D+02 0.9286663D+01 0.3163927D+01 0.7868272D+01 0.1881289D+01
EXPONENTS  0.5442493D+00 0.7868272D+01 0.1881289D+01 0.5442493D+00 0.7868272D+01
EXPONENTS  0.1881289D+01 0.5442493D+00 0.7868272D+01 0.1881289D+01 0.5442493D+00
EXPONENTS  0.1687145D+00 0.1687145D+00 0.1687145D+00 0.1687145D+00 0.4380000D-01
EXPONENTS  0.4380000D-01 0.4380000D-01 0.4380000D-01 0.8000000D+00 0.8000000D+00
EXPONENTS  0.8000000D+00 0.8000000D+00 0.8000000D+00 0.8000000D+00 0.1873114D+02
EXPONENTS  0.2825394D+01 0.6401217D+00 0.1612778D+00 0.1873114D+02 0.2825394D+01
EXPONENTS  0.6401217D+00 0.1612778D+00 0.1873114D+02 0.2825394D+01 0.6401217D+00
EXPONENTS  0.1612778D+00 0.1873114D+02 0.2825394D+01 0.6401217D+00 0.1612778D+00
EXPONENTS  0.1873114D+02 0.2825394D+01 0.6401217D+00 0.1612778D+00 0.3047525D+04
EXPONENTS  0.4573695D+03 0.1039487D+03 0.2921016D+02 0.9286663D+01 0.3163927D+01
EXPONENTS  0.7868272D+01 0.1881289D+01 0.5442493D+00 0.7868272D+01 0.1881289D+01
EXPONENTS  0.5442493D+00 0.7868272D+01 0.1881289D+01 0.5442493D+00 0.7868272D+01
EXPONENTS  0.1881289D+01 0.5442493D+00 0.1687145D+00 0.1687145D+00 0.1687145D+00
EXPONENTS  0.1687145D+00 0.4380000D-01 0.4380000D-01 0.4380000D-01 0.4380000D-01
EXPONENTS  0.8000000D+00 0.8000000D+00 0.8000000D+00 0.8000000D+00 0.8000000D+00
EXPONENTS  0.8000000D+00 0.1873114D+02 0.2825394D+01 0.6401217D+00 0.1612778D+00
EXPONENTS  0.1873114D+02 0.2825394D+01 0.6401217D+00 0.1612778D+00 0.1873114D+02
EXPONENTS  0.2825394D+01 0.6401217D+00 0.1612778D+00 0.1873114D+02 0.2825394D+01
EXPONENTS  0.6401217D+00 0.1612778D+00 0.5484672D+04 0.8252349D+03 0.1880470D+03
EXPONENTS  0.5296450D+02 0.1689757D+02 0.5799635D+01 0.1553962D+02 0.3599934D+01
EXPONENTS  0.1013762D+01 0.1553962D+02 0.3599934D+01 0.1013762D+01 0.1553962D+02
EXPONENTS  0.3599934D+01 0.1013762D+01 0.1553962D+02 0.3599934D+01 0.1013762D+01
EXPONENTS  0.2700058D+00 0.2700058D+00 0.2700058D+00 0.2700058D+00 0.8450000D-01
EXPONENTS  0.8450000D-01 0.8450000D-01 0.8450000D-01 0.8000000D+00 0.8000000D+00
EXPONENTS  0.8000000D+00 0.8000000D+00 0.8000000D+00 0.8000000D+00 0.3047525D+04
EXPONENTS  0.4573695D+03 0.1039487D+03 0.2921016D+02 0.9286663D+01 0.3163927D+01
EXPONENTS  0.7868272D+01 0.1881289D+01 0.5442493D+00 0.7868272D+01 0.1881289D+01
EXPONENTS  0.5442493D+00 0.7868272D+01 0.1881289D+01 0.5442493D+00 0.7868272D+01
EXPONENTS  0.1881289D+01 0.5442493D+00 0.1687145D+00 0.1687145D+00 0.1687145D+00
EXPONENTS  0.1687145D+00 0.4380000D-01 0.4380000D-01 0.4380000D-01 0.4380000D-01
EXPONENTS  0.8000000D+00 0.8000000D+00 0.8000000D+00 0.8000000D+00 0.8000000D+00
EXPONENTS  0.8000000D+00 0.3047525D+04 0.4573695D+03 0.1039487D+03 0.2921016D+02
EXPONENTS  0.9286663D+01 0.3163927D+01 0.7868272D+01 0.1881289D+01 0.5442493D+00
EXPONENTS  0.7868272D+01 0.1881289D+01 0.5442493D+00 0.7868272D+01 0.1881289D+01
EXPONENTS  0.5442493D+00 0.7868272D+01 0.1881289D+01 0.5442493D+00 0.1687145D+00
EXPONENTS  0.1687145D+00 0.1687145D+00 0.1687145D+00 0.4380000D-01 0.4380000D-01
EXPONENTS  0.4380000D-01 0.4380000D-01 0.8000000D+00 0.8000000D+00 0.8000000D+00
EXPONENTS  0.8000000D+00 0.8000000D+00 0.8000000D+00 0.3047525D+04 0.4573695D+03
EXPONENTS  0.1039487D+03 0.2921016D+02 0.9286663D+01 0.3163927D+01 0.7868272D+01
EXPONENTS  0.1881289D+01 0.5442493D+00 0.7868272D+01 0.1881289D+01 0.5442493D+00
EXPONENTS  0.7868272D+01 0.1881289D+01 0.5442493D+00 0.7868272D+01 0.1881289D+01
EXPONENTS  0.5442493D+00 0.1687145D+00 0.1687145D+00 0.1687145D+00 0.1687145D+00
EXPONENTS  0.4380000D-01 0.4380000D-01 0.4380000D-01 0.4380000D-01 0.8000000D+00
EXPONENTS  0.8000000D+00 0.8000000D+00 0.8000000D+00 0.8000000D+00 0.8000000D+00
EXPONENTS  0.3047525D+04 0.4573695D+03 0.1039487D+03 0.2921016D+02 0.9286663D+01
EXPONENTS  0.3163927D+01 0.7868272D+01 0.1881289D+01 0.5442493D+00 0.7868272D+01
EXPONENTS  0.1881289D+01 0.5442493D+00 0.7868272D+01 0.1881289D+01 0.5442493D+00
EXPONENTS  0.7868272D+01 0.1881289D+01 0.5442493D+00 0.1687145D+00 0.1687145D+00
EXPONENTS  0.1687145D+00 0.1687145D+00 0.4380000D-01 0.4380000D-01 0.4380000D-01
EXPONENTS  0.4380000D-01 0.8000000D+00 0.8000000D+00 0.8000000D+00 0.8000000D+00
EXPONENTS  0.8000000D+00 0.8000000D+00 0.1873114D+02 0.2825394D+01 0.6401217D+00
EXPONENTS  0.1612778D+00 0.1873114D+02 0.2825394D+01 0.6401217D+00 0.1612778D+00
EXPONENTS  0.3047525D+04 0.4573695D+03 0.1039487D+03 0.2921016D+02 0.9286663D+01
EXPONENTS  0.3163927D+01 0.7868272D+01 0.1881289D+01 0.5442493D+00 0.7868272D+01
EXPONENTS  0.1881289D+01 0.5442493D+00 0.7868272D+01 0.1881289D+01 0.5442493D+00
EXPONENTS  0.7868272D+01 0.1881289D+01 0.5442493D+00 0.1687145D+00 0.1687145D+00
EXPONENTS  0.1687145D+00 0.1687145D+00 0.4380000D-01 0.4380000D-01 0.4380000D-01
EXPONENTS  0.4380000D-01 0.8000000D+00 0.8000000D+00 0.8000000D+00 0.8000000D+00
EXPONENTS  0.8000000D+00 0.8000000D+00 0.3047525D+04 0.4573695D+03 0.1039487D+03
EXPONENTS  0.2921016D+02 0.9286663D+01 0.3163927D+01 0.7868272D+01 0.1881289D+01
EXPONENTS  0.5442493D+00 0.7868272D+01 0.1881289D+01 0.5442493D+00 0.7868272D+01
EXPONENTS  0.1881289D+01 0.5442493D+00 0.7868272D+01 0.1881289D+01 0.5442493D+00
EXPONENTS  0.1687145D+00 0.1687145D+00 0.1687145D+00 0.1687145D+00 0.4380000D-01
EXPONENTS  0.4380000D-01 0.4380000D-01 0.4380000D-01 0.8000000D+00 0.8000000D+00
EXPONENTS  0.8000000D+00 0.8000000D+00 0.8000000D+00 0.8000000D+00 0.1873114D+02
EXPONENTS  0.2825394D+01 0.6401217D+00 0.1612778D+00 0.1873114D+02 0.2825394D+01
EXPONENTS  0.6401217D+00 0.1612778D+00
MO    1     MO 0.0        OCC NO =    2.0000000  ORB. ENERGY =    0.000000
  0.21350744D+00  0.39737237D+00  0.67770439D+00  0.10495411D+01  0.14698525D+01
  0.17551504D+01  0.13371974D+01  0.49623967D+00 -0.94747650D+00 -0.11725724D+01
  0.42853002D+00  0.34802134D+00  0.66758758D-02  0.23329069D-01  0.17328128D+02
  0.24289903D+02  0.30355693D+02  0.29985984D+02  0.17627035D+02  0.68054619D+01
 -0.22906218D+02 -0.32109055D+02 -0.40127481D+02 -0.39638759D+02 -0.23301346D+02
 -0.89962052D+01  0.56435292D+02  0.79108822D+02  0.98864253D+02  0.97660161D+02
  0.57408791D+02  0.22164439D+02  0.34698011D+00  0.22478235D+00  0.43553981D-01
  0.40005513D+00  0.25916566D+00  0.50216116D-01  0.39362774D+00  0.25500184D+00
  0.49409331D-01  0.26376236D-02 -0.42445437D-02 -0.29719886D-01  0.14298818D-02
 -0.72339178D-03 -0.13768910D-02 -0.15925376D+02 -0.10486882D+02 -0.43343651D+01
 -0.95760045D+00 -0.79886277D-01 -0.12760546D+02 -0.84028371D+01 -0.34730022D+01
 -0.76729773D+00 -0.64010578D-01 -0.26559703D+02 -0.17489600D+02 -0.72286799D+01
 -0.15970476D+01 -0.13323112D+00  0.30313174D+01  0.19961266D+01  0.82502518D+00
  0.18227456D+00  0.15205962D-01 -0.37703402D+01 -0.24827741D+01 -0.10261629D+01
 -0.22671235D+00 -0.18913113D-01 -0.30664443D+01 -0.20192577D+01 -0.83458555D+00
 -0.18438675D+00 -0.15382168D-01  0.12982791D-02  0.14488583D-03 -0.40891711D-05
 -0.25269731D-05 -0.14219573D-01 -0.13943775D-01 -0.13997373D-01 -0.28669160D-04
 -0.78709109D-03 -0.14215354D-02 -0.14433964D-01 -0.26566199D-01 -0.42989125D-01
 -0.56510408D-01 -0.48468648D-01 -0.16572254D-01 -0.21771855D-01 -0.97145592D-02
  0.28687223D-01  0.27091174D-01  0.20872289D-01  0.91640590D-02 -0.75629290D-01
 -0.58268291D-01 -0.25582918D-01 -0.17129331D+00 -0.13197226D+00 -0.57942932D-01
  0.12679323D-01  0.78643597D-03 -0.43711169D-02 -0.10184725D-01  0.49002035D-03
 -0.18870572D-03 -0.16044433D-03 -0.49068019D-03 -0.40231284D-03  0.98160841D-03
 -0.19383672D-02  0.73356650D-03  0.51752164D-02 -0.15498942D-02 -0.14206313D-02
 -0.24096596D-02 -0.27433123D-02 -0.19098287D-02 -0.27825034D-02 -0.51331755D-02
 -0.82865369D-02 -0.10786609D-01 -0.92042329D-02 -0.31780004D-02  0.76345162D-02
  0.35187415D-02 -0.98669185D-02  0.29701562D-01  0.22773274D-01  0.11365460D-01
 -0.16069210D-01 -0.12320851D-01 -0.61489680D-02  0.74861242D-02  0.57398852D-02
  0.28646050D-02 -0.33500105D-02  0.10213676D-02 -0.11619049D-02  0.19051953D-03
  0.25806086D-01  0.94629929D-02  0.21302060D-02 -0.28585252D-02 -0.40858461D-03
  0.20215653D-03  0.15738390D-02 -0.26434470D-02 -0.29998845D-03  0.13827673D-02
 -0.61224613D-02 -0.11294746D-01 -0.18233222D-01 -0.23734237D-01 -0.20252467D-01
 -0.69926903D-02 -0.18482288D-02 -0.85184696D-03  0.23886678D-02 -0.19804737D-01
 -0.15185016D-01 -0.75783872D-02 -0.11074729D-01 -0.84913998D-02 -0.42378036D-02
  0.43348137D-02  0.33236602D-02  0.16587394D-02  0.17184366D-02 -0.32336505D-04
 -0.14187185D-03  0.27172892D-03 -0.18425117D-05 -0.27150820D-02 -0.19534165D-02
 -0.27173044D-02  0.71011671D-03  0.10668644D-02 -0.13093663D-02 -0.21959220D-02
 -0.30308888D-02 -0.10244960D-02  0.22214919D-02  0.37680707D-02  0.42898153D-02
  0.26107340D-02  0.16226777D-02  0.27523685D-02  0.31334742D-02  0.10772053D-02
  0.69255265D-02  0.12776244D-01  0.20624819D-01  0.26847387D-01  0.22908924D-01
  0.79099008D-02  0.32467609D-02  0.14964291D-02 -0.41961434D-02  0.92619468D-02
  0.71014733D-02  0.35441329D-02  0.89367701D-02  0.68521485D-02  0.34197023D-02
  0.18877025D-02  0.14473705D-02  0.72233934D-03 -0.34830396D-02  0.92833861D-03
  0.95656039D-03  0.34479576D-03  0.12922004D-01 -0.12283334D-02 -0.77991373D-03
 -0.20421606D-03  0.17562454D-04  0.66017150D-03 -0.97490660D-04 -0.12592698D-03
 -0.39683833D-03 -0.79890850D-04 -0.59741583D-03 -0.10133303D-02 -0.11536408D-02
 -0.53607042D-04  0.23409581D-03  0.39707080D-03  0.45205108D-03  0.17956013D-03
  0.41169387D-03  0.75949480D-03  0.12260601D-02  0.15959660D-02  0.13618406D-02
  0.47021085D-03  0.37451823D-02  0.17261511D-02 -0.48403078D-02 -0.92514509D-02
 -0.70934257D-02 -0.35401166D-02 -0.10251716D-02 -0.78603656D-03 -0.39228733D-03
 -0.12386186D-01 -0.94969415D-02 -0.47396394D-02 -0.14153451D-02 -0.93908266D-03
  0.92624457D-04 -0.43939027D-03 -0.37778889D-02  0.30307188D-03  0.18745565D-03
  0.30562980D-03 -0.72048876D-03 -0.25133805D-04  0.86302272D-03 -0.78433988D-03
 -0.17732278D-02 -0.29264128D-03 -0.81966453D-03 -0.13903062D-02 -0.15828144D-02
  0.60891987D-04 -0.23600385D-02 -0.40030720D-02 -0.45573560D-02 -0.17556907D-02
 -0.95610744D-02 -0.17638315D-01 -0.28473710D-01 -0.37064310D-01 -0.31627043D-01
 -0.10920058D-01 -0.41073934D-02 -0.18930939D-02  0.53084328D-02  0.23732321D-01
  0.18196438D-01  0.90812980D-02 -0.31719644D-02 -0.24320611D-02 -0.12137689D-02
  0.22884317D-02  0.17546243D-02  0.87568048D-03  0.19761096D-02  0.14845770D-02
 -0.18771961D-03 -0.92550749D-05  0.16156914D-01 -0.14259935D-02 -0.30779125D-03
  0.76584243D-04 -0.15257477D-03  0.12294571D-02 -0.81376663D-03  0.80795961D-04
 -0.22399304D-02  0.98642104D-03  0.13365882D-02  0.22671066D-02  0.25810207D-02
  0.76172699D-03  0.26538820D-02  0.45014862D-02  0.51247829D-02  0.80152246D-03
 -0.61638535D-02 -0.11371106D-01 -0.18356491D-01 -0.23894697D-01 -0.20389388D-01
 -0.70399658D-02  0.32586200D-02  0.15018950D-02 -0.42114703D-02 -0.55934453D-03
 -0.42886991D-03 -0.21403614D-03 -0.35867638D-01 -0.27501030D-01 -0.13724941D-01
  0.53126656D-02  0.40734150D-02  0.20329196D-02  0.49129125D-03 -0.72994922D-04
 -0.27384133D-02  0.20406189D-03 -0.52763314D-01  0.17044417D-02 -0.97445612D-03
 -0.52431463D-02 -0.11042597D-03  0.60860176D-03 -0.26555273D-03  0.36298714D-03
 -0.28340068D-03 -0.64087018D-03  0.27942010D-02  0.51547553D-02  0.83213733D-02
  0.10831956D-01  0.92429273D-02  0.31913607D-02  0.50343919D-02  0.23203466D-02
 -0.65064941D-02  0.16493758D-01  0.12646367D-01  0.63114235D-02 -0.57901639D-02
 -0.44395304D-02 -0.22156368D-02 -0.33549831D-02 -0.25723882D-02 -0.12838020D-02
 -0.35741090D-02  0.11425792D-02 -0.54902138D-03  0.37657237D-03 -0.61895028D-02
  0.14352788D-03  0.20670903D-03 -0.37583812D-03 -0.29305498D-03 -0.73799672D-03
  0.21779546D-02  0.35071643D-03 -0.32453962D-02 -0.54060516D-02 -0.33772140D-03
 -0.57283942D-03 -0.65215743D-03 -0.36429613D-03 -0.24037571D-02 -0.40772270D-02
 -0.46417788D-02 -0.76662981D-03  0.15453916D-02  0.26212767D-02  0.29842308D-02
 -0.61176042D-03  0.24233341D-02  0.41104332D-02  0.46795830D-02  0.15818795D-02
  0.22974992D-02  0.38969936D-02  0.44365894D-02  0.11998453D-02 -0.40037191D-02
 -0.73860800D-02 -0.11923423D-01 -0.15520754D-01 -0.13243888D-01 -0.45727962D-02
 -0.43007434D-02 -0.19822087D-02  0.55583201D-02 -0.23134577D-01 -0.17738126D-01
 -0.88525682D-02  0.82441401D-02  0.63210837D-02  0.31546638D-02  0.52523783D-02
  0.40271905D-02  0.20098503D-02  0.19951874D-02 -0.13705081D-02  0.31169656D-03
  0.46737076D-03  0.74001013D-03 -0.86344675D-04 -0.21482962D-04 -0.24444435D-04
  0.75841858D-03 -0.78582751D-03  0.12382357D-03  0.91234873D-03  0.78091059D-03
  0.13758761D-03  0.12808331D-02  0.21725354D-02  0.24733548D-02  0.39536729D-03
  0.68747493D-03  0.11660876D-02  0.13275495D-02 -0.15658064D-03  0.24248815D-02
  0.41130580D-02  0.46825712D-02  0.66696933D-03  0.12741011D-02  0.21611166D-02
  0.24603548D-02 -0.43854579D-03 -0.33307068D-01 -0.61302786D-01 -0.99199479D-01
 -0.13040049D+00 -0.11184374D+00 -0.38241276D-01 -0.17414634D-01 -0.77703757D-02
  0.22946024D-01 -0.76211344D-01 -0.58716732D-01 -0.25779808D-01 -0.32625787D-01
 -0.25136410D-01 -0.11036238D-01  0.13044249D+00  0.10049890D+00  0.44124432D-01
  0.92378828D-02 -0.41485770D-02 -0.19397659D-02  0.77270194D-02 -0.22607931D-03
 -0.27309759D-03 -0.90756581D-05  0.37152533D-03  0.13068675D-02 -0.14789882D-02
  0.13523622D-03 -0.20109870D-02 -0.41877872D-03  0.32335237D-02  0.86508621D-02
  0.15959151D-01  0.25763019D-01  0.33535795D-01  0.28616155D-01  0.98804706D-02
  0.54119764D-02  0.24943750D-02 -0.69944878D-02 -0.27027023D-01 -0.20722607D-01
 -0.10342033D-01  0.19878318D-01  0.15241433D-01  0.76065433D-02  0.20337223D-01
  0.15593293D-01  0.77821459D-02 -0.37948252D-02 -0.17002343D-02  0.17617774D-02
  0.11832674D-02  0.24566829D-01 -0.51102686D-03  0.40114494D-04  0.57569515D-03
  0.54128396D-05 -0.15020512D-02  0.18815612D-02  0.39717235D-02 -0.27010447D-02
 -0.34886344D-03  0.94016248D-02  0.17344162D-01  0.27998855D-01  0.36446190D-01
  0.31099600D-01  0.10737945D-01 -0.37046541D-02 -0.17074717D-02  0.47879288D-02
  0.21567416D-01  0.16536527D-01  0.82528858D-02  0.91928014D-03  0.70484571D-03
  0.35176741D-03 -0.13184228D-01 -0.10108830D-01 -0.50450147D-02  0.83635621D-03
  0.17263325D-02 -0.57207752D-04 -0.73051438D-03 -0.53809914D-02  0.41786316D-03
  0.29443603D-03 -0.17640208D-03  0.36242933D-03 -0.22393595D-02  0.83682128D-03
  0.97881657D-03  0.13372681D-03 -0.30151896D-04 -0.47292818D-02 -0.87246015D-02
 -0.14084212D-01 -0.18333459D-01 -0.15643974D-01 -0.54014883D-02 -0.87132729D-02
 -0.40159395D-02  0.11261114D-01  0.97782321D-02  0.74973282D-02  0.37416922D-02
  0.12104671D-01  0.92810941D-02  0.46319164D-02 -0.12280324D-01 -0.94157739D-02
 -0.46991311D-02  0.28709782D-02  0.16877327D-03  0.87571392D-03 -0.84602674D-03
  0.15827932D-02  0.16206548D-03 -0.23381563D-03  0.77516896D-05  0.70531617D-04
 -0.13470044D-03  0.35631618D-04  0.80895780D-03  0.74565214D-03  0.10853519D-02
 -0.68116991D-02 -0.12566255D-01 -0.20285831D-01 -0.26406125D-01 -0.22532394D-01
 -0.77798943D-02 -0.37793726D-02 -0.17419094D-02  0.48844957D-02 -0.51788865D-02
 -0.39708417D-02 -0.19817283D-02 -0.15862450D-01 -0.12162320D-01 -0.60698502D-02
 -0.65587706D-02 -0.50288493D-02 -0.25097483D-02  0.19282193D-02 -0.22049559D-03
 -0.72521685D-03 -0.58255674D-03 -0.62222592D-02 -0.40341718D-03  0.41102600D-03
 -0.67192495D-04  0.15233088D-02 -0.77772787D-04 -0.82309883D-03  0.36563374D-03
  0.85301158D-03 -0.83108632D-03  0.25843567D-02  0.43835581D-02  0.49905259D-02
  0.19835038D-02 -0.64820418D-03 -0.10994770D-02 -0.12517157D-02 -0.85728664D-03
  0.48349574D-02  0.89195523D-02  0.14398923D-01  0.18743119D-01  0.15993538D-01
  0.55221842D-02 -0.69472223D-02 -0.32019684D-02  0.89786537D-02  0.71849007D-02
  0.55089262D-02  0.27493403D-02  0.14464084D-01  0.11090142D-01  0.55347580D-02
  0.16892270D-01  0.12951921D-01  0.64639163D-02  0.44465913D-02  0.82855540D-03
 -0.69990792D-03  0.21524035D-02 -0.12633215D-01 -0.26795088D-02  0.26178502D-03
  0.12251306D-02 -0.64601375D-03 -0.22339606D-03 -0.14942898D-02  0.94907597D-03
  0.12605494D-02 -0.52807209D-03 -0.35175234D-02 -0.64891438D-02 -0.10475490D-01
 -0.13635976D-01 -0.11635603D-01 -0.40174940D-02 -0.22284717D-02 -0.10271006D-02
  0.28800972D-02 -0.74976781D-02 -0.57487440D-02 -0.28690262D-02 -0.90411662D-02
 -0.69321928D-02 -0.34596500D-02 -0.79539341D-02 -0.60985722D-02 -0.30436149D-02
 -0.18290405D-02 -0.82899471D-03 -0.74182128D-03  0.10056989D-02  0.15366291D-02
  0.21526161D-03  0.31858935D-05 -0.38862941D-03  0.66237956D-03  0.20626856D-02
 -0.12324902D-02  0.36817501D-02  0.29230565D-02  0.23856797D-02 -0.46497181D-03
 -0.78868020D-03 -0.89788453D-03 -0.34965607D-03 -0.10053996D-02 -0.17053481D-02
 -0.19414785D-02 -0.25596416D-02
MO    2     MO 0.0        OCC NO =    2.0000000  ORB. ENERGY =    0.000000
 -0.12945078D+00 -0.24092913D+00 -0.41089604D+00 -0.63634276D+00 -0.89117995D+00
 -0.10641577D+01 -0.81075043D+00 -0.30087294D+00  0.40405318D+00  0.50004578D+00
 -0.17233990D+00 -0.14599154D+00  0.64703185D-02 -0.78657216D-02 -0.12817706D+02
 -0.17967367D+02 -0.22454263D+02 -0.22180787D+02 -0.13038809D+02 -0.50340354D+01
 -0.16320249D+02 -0.22877097D+02 -0.28590074D+02 -0.28241869D+02 -0.16601770D+02
 -0.64096267D+01  0.23950587D+01  0.33573012D+01  0.41957024D+01  0.41446019D+01
  0.24363731D+01  0.94063714D+00  0.40630368D-01  0.26321363D-01  0.51000453D-02
 -0.12478550D+00 -0.80839151D-01 -0.15663449D-01 -0.23201159D+00 -0.15030288D+00
 -0.29122789D-01 -0.23207397D-02  0.90814907D-02  0.11558724D-01 -0.12955953D-02
 -0.32486271D-03  0.19721131D-02  0.14817707D+02  0.97574801D+01  0.40328939D+01
  0.89099577D+00  0.74329889D-01  0.21687058D+01  0.14280957D+01  0.59025058D+00
  0.13040531D+00  0.10878853D-01  0.61560618D+01  0.40537750D+01  0.16754781D+01
  0.37016692D+00  0.30880580D-01 -0.73807949D+01 -0.48602634D+01 -0.20088103D+01
 -0.44381071D+00 -0.37024194D-01 -0.25502988D+01 -0.16793752D+01 -0.69410769D+00
 -0.15335068D+00 -0.12793034D-01 -0.44312425D+01 -0.29179792D+01 -0.12060389D+01
 -0.26645272D+00 -0.22228390D-01 -0.21640376D-03 -0.10928242D-03 -0.23890399D-04
  0.70256790D-04  0.66705738D-02  0.61947978D-02  0.55877751D-02 -0.84345228D-03
  0.16392403D-04  0.58550638D-03 -0.20777582D-01 -0.38241842D-01 -0.61882518D-01
 -0.81346303D-01 -0.69770251D-01 -0.23855634D-01  0.22656837D-01  0.10109437D-01
 -0.29853302D-01 -0.21258408D-01 -0.16378457D-01 -0.71910249D-02  0.67444209D-01
  0.51962127D-01  0.22814173D-01  0.19880371D+00  0.15316754D+00  0.67248800D-01
 -0.12418568D-01 -0.51391793D-03  0.38374623D-02  0.11854884D-01 -0.21972737D-03
  0.21272141D-03  0.11761997D-03  0.53911359D-03  0.51247993D-03 -0.95304789D-03
  0.25589307D-02 -0.36908853D-03 -0.57127068D-02  0.17351117D-02  0.95558296D-03
  0.16208496D-02  0.18452799D-02  0.16946922D-02 -0.10406064D-01 -0.19197156D-01
 -0.30990161D-01 -0.40339982D-01 -0.34422180D-01 -0.11885152D-01 -0.57530977D-02
 -0.26515975D-02  0.74353561D-02 -0.18900490D-01 -0.14491697D-01 -0.72323725D-02
  0.17611236D-01  0.13503179D-01  0.67390327D-02  0.27349295D-02  0.20969705D-02
  0.10465352D-02  0.29460628D-02 -0.12455255D-02  0.10675699D-02  0.75976393D-03
 -0.25449857D-01 -0.44937919D-02 -0.13053172D-02  0.18157044D-02  0.21443830D-03
 -0.20639982D-03 -0.49554893D-03  0.22970588D-02  0.13194057D-02 -0.47768706D-03
 -0.23277357D-02 -0.42942179D-02 -0.69321991D-02 -0.90236635D-02 -0.76999084D-02
 -0.26585933D-02 -0.10761299D-02 -0.49598729D-03  0.13908001D-02  0.22568639D-01
  0.17304201D-01  0.86360092D-02  0.12767459D-01  0.97892776D-02  0.48855356D-02
 -0.73155358D-02 -0.56090888D-02 -0.27993284D-02 -0.57619878D-03  0.89663773D-03
  0.71711169D-03  0.83751189D-04  0.32832053D-02  0.13352310D-02  0.88943855D-03
  0.80741530D-03 -0.62584771D-03 -0.10285039D-02  0.12499691D-02  0.12697966D-02
  0.17192379D-02  0.70324257D-03 -0.17626763D-02 -0.29898327D-02 -0.34038188D-02
 -0.20410635D-02 -0.15009602D-02 -0.25459126D-02 -0.28984315D-02 -0.10789309D-02
 -0.19994167D-02 -0.36885333D-02 -0.59544365D-02 -0.77509071D-02 -0.66138630D-02
 -0.22836080D-02  0.16175916D-02  0.74554648D-03 -0.20905901D-02 -0.23833127D-01
 -0.18273730D-01 -0.91198721D-02 -0.17193828D-01 -0.13183137D-01 -0.65793093D-02
  0.42467568D-02  0.32561437D-02  0.16250439D-02  0.15544883D-03 -0.13099834D-02
 -0.11742289D-02  0.21116134D-04 -0.68410063D-02  0.50523347D-03  0.37839192D-03
  0.24045336D-03  0.13038917D-03 -0.86680769D-03  0.71734976D-03  0.10684988D-02
  0.14448567D-02  0.77981639D-03  0.56067546D-03  0.95101170D-03  0.10826932D-02
  0.70191229D-03 -0.20854553D-02 -0.35373268D-02 -0.40271216D-02 -0.10285826D-02
  0.17337995D-01  0.31985215D-01  0.51634055D-01  0.67212198D-01  0.57352290D-01
  0.19802368D-01  0.22852029D-03  0.10532479D-03 -0.29534171D-03  0.19384114D-01
  0.14862509D-01  0.74174336D-02 -0.61233784D-02 -0.46950182D-02 -0.23431431D-02
  0.46427011D-02  0.35597287D-02  0.17765541D-02 -0.30881433D-03  0.12133546D-02
 -0.43985194D-03  0.12053473D-03  0.28341386D-02 -0.13099516D-03 -0.43509031D-04
 -0.21599648D-03  0.11121413D-03 -0.39713681D-03 -0.49393723D-03  0.15500477D-02
  0.16108977D-02  0.26023024D-04  0.43403028D-03  0.73619751D-03  0.83813484D-03
 -0.12159187D-03  0.17130365D-02  0.29056341D-02  0.33079617D-02  0.17459725D-02
 -0.17204260D-02 -0.31738500D-02 -0.51235779D-02 -0.66693761D-02 -0.56909907D-02
 -0.19649623D-02  0.23629997D-02  0.10891044D-02 -0.30539624D-02 -0.14231579D-01
 -0.10911872D-01 -0.54457890D-02 -0.25562782D-02 -0.19599920D-02 -0.97817337D-03
 -0.43298315D-02 -0.33198401D-02 -0.16568329D-02 -0.73745297D-03 -0.84720291D-03
 -0.22849389D-03 -0.25604053D-03 -0.62853351D-02  0.61539943D-03  0.14330872D-04
 -0.29219419D-03  0.52735888D-03 -0.90022069D-03  0.44667466D-03 -0.40925536D-03
  0.20881841D-02 -0.86919026D-03 -0.11364547D-02 -0.19276422D-02 -0.21945525D-02
 -0.91827619D-03 -0.12291841D-02 -0.20849289D-02 -0.23736178D-02 -0.46619866D-03
  0.15110758D-01  0.27876397D-01  0.45001148D-01  0.58578124D-01  0.49984819D-01
  0.17258557D-01 -0.19535489D-02 -0.90038891D-03  0.25247845D-02  0.15099364D-02
  0.11577235D-02  0.57778515D-03  0.32093217D-01  0.24607043D-01  0.12280639D-01
  0.19776027D-02  0.15163003D-02  0.75674014D-03 -0.62123030D-03 -0.45636723D-03
  0.23178839D-02  0.52780577D-03  0.34342735D-01 -0.22706663D-02  0.48325448D-03
  0.21150117D-02  0.38213640D-04 -0.89962246D-03 -0.33940631D-04 -0.25328532D-03
 -0.11936369D-03 -0.34729926D-03 -0.52555983D-02 -0.96955526D-02 -0.15651628D-01
 -0.20373769D-01 -0.17384974D-01 -0.60026138D-02 -0.15915991D-02 -0.73356657D-03
  0.20569972D-02 -0.16660110D-01 -0.12773916D-01 -0.63750792D-02  0.15436150D-01
  0.11835461D-01  0.59067245D-02  0.96646315D-03  0.74102264D-03  0.36982223D-03
  0.17415724D-02 -0.10171194D-02  0.11058094D-02  0.31985957D-04 -0.39880185D-03
  0.57867418D-04 -0.29091195D-03 -0.10534061D-03  0.32422448D-03  0.11105010D-02
 -0.21434313D-02  0.98047741D-03  0.33053778D-02  0.48865569D-02 -0.11061320D-02
 -0.18762093D-02 -0.21359979D-02 -0.86158319D-04  0.19147513D-02  0.32477806D-02
  0.36974834D-02  0.16205911D-02 -0.13097193D-02 -0.22215318D-02 -0.25291355D-02
  0.91952851D-03  0.59316046D-03  0.10061124D-02  0.11454234D-02 -0.41460816D-03
 -0.16154937D-02 -0.27401831D-02 -0.31196017D-02 -0.14964050D-02  0.22497466D-01
  0.41503431D-01  0.66999407D-01  0.87213321D-01  0.74419284D-01  0.25695191D-01
  0.25187941D-02  0.11609099D-02 -0.32553125D-02  0.18122409D-01  0.13895114D-01
  0.69346357D-02 -0.22063449D-03 -0.16916854D-03 -0.84426956D-04 -0.86761078D-02
 -0.66522892D-02 -0.33199585D-02 -0.12609549D-02  0.11018618D-02  0.15318198D-03
 -0.69960617D-03 -0.29502980D-02 -0.22744749D-03  0.12839706D-03  0.17590676D-03
 -0.12607750D-02  0.63662364D-03 -0.42248288D-03 -0.40767003D-03 -0.90207143D-03
 -0.72753091D-04 -0.11003600D-02 -0.18664188D-02 -0.21248519D-02 -0.11328184D-03
  0.38192789D-03  0.64782199D-03  0.73752244D-03  0.66101530D-03 -0.53369071D-03
 -0.90524046D-03 -0.10305843D-02  0.32154245D-03 -0.16137688D-02 -0.27372573D-02
 -0.31162706D-02 -0.30142954D-03 -0.73795679D+00 -0.13582344D+01 -0.21978797D+01
 -0.28891744D+01 -0.24780281D+01 -0.84727988D+00  0.36249785D-01  0.16174583D-01
 -0.47763761D-01  0.73889534D-01  0.56927902D-01  0.24994415D-01  0.75337542D-01
  0.58043514D-01  0.25484229D-01 -0.11892190D+00 -0.91622916D-01 -0.40227395D-01
 -0.13782441D-01  0.42809583D-02  0.49644068D-02 -0.68158061D-02  0.95750103D-03
  0.41699763D-03  0.83254063D-04 -0.28094993D-03  0.69970047D-02  0.10999942D-01
  0.78021115D-02  0.18385045D-02  0.39102701D-03 -0.22489409D-02  0.56459652D-02
  0.10415703D-01  0.16814175D-01  0.21887059D-01  0.18676267D-01  0.64484663D-02
 -0.68331450D-02 -0.31493903D-02  0.88312191D-02  0.27199537D-01  0.20854880D-01
  0.10408047D-01 -0.62497926D-02 -0.47919445D-02 -0.23915162D-02 -0.21073226D-01
 -0.16157613D-01 -0.80637814D-02  0.28697512D-02  0.70158832D-03 -0.86443197D-03
 -0.59079950D-03 -0.24443520D-01  0.43948478D-02  0.22054030D-02 -0.22232507D-02
 -0.34808056D-03  0.90294722D-03 -0.13702768D-02 -0.21567615D-02  0.11754686D-02
 -0.56214386D-03 -0.10745251D-01 -0.19822890D-01 -0.32000291D-01 -0.41654871D-01
 -0.35544177D-01 -0.12272550D-01 -0.20713593D-02 -0.95468760D-03  0.26770437D-02
 -0.16044585D-01 -0.12301970D-01 -0.61395453D-02 -0.10935374D-01 -0.83845510D-02
 -0.41844786D-02 -0.42411084D-02 -0.32518129D-02 -0.16228826D-02  0.19633910D-02
 -0.95729121D-03 -0.97728871D-03 -0.40534246D-03 -0.46037476D-02 -0.73731349D-03
  0.13636278D-02  0.13214354D-04 -0.12832634D-02  0.15058943D-02 -0.25767436D-03
 -0.60077797D-03  0.17574241D-03 -0.43522867D-03  0.25725649D-01  0.47458799D-01
  0.76613218D-01  0.99727645D-01  0.85097780D-01  0.29382219D-01  0.39708744D-02
  0.18301724D-02 -0.51319944D-02 -0.79464544D-02 -0.60928372D-02 -0.30407528D-02
 -0.19139306D-01 -0.14674806D-01 -0.73237565D-02  0.26165801D-02  0.20062276D-02
  0.10012482D-02 -0.19825996D-02 -0.29117777D-03 -0.11605835D-02  0.27150333D-03
  0.24949766D-03 -0.89521670D-04 -0.93257869D-05  0.34735142D-04 -0.10060618D-02
 -0.30599025D-03  0.12313385D-03 -0.30554259D-03 -0.35822645D-03 -0.10896966D-02
 -0.14629034D-01 -0.26987711D-01 -0.43566533D-01 -0.56710681D-01 -0.48391327D-01
 -0.16708362D-01  0.15317320D-02  0.70597390D-03 -0.19796245D-02  0.11708401D-01
  0.89772596D-02  0.44802817D-02  0.16035107D-01  0.12294703D-01  0.61359184D-02
  0.56269182D-02  0.43143639D-02  0.21531700D-02 -0.46691026D-03  0.68520011D-03
  0.10775764D-02  0.47975448D-03  0.20700749D-02  0.85332533D-04 -0.45515284D-03
  0.24000003D-03 -0.11660669D-02  0.30417550D-03  0.12706544D-02 -0.82663351D-03
 -0.80372917D-03  0.66575594D-04 -0.25791576D-02 -0.43747395D-02 -0.49804863D-02
 -0.20889320D-02  0.98228609D-03  0.16661431D-02  0.18968451D-02  0.92272721D-03
  0.23327674D-01  0.43035004D-01  0.69471841D-01  0.90431694D-01  0.77165529D-01
  0.26643403D-01  0.21425715D-02  0.98750925D-03 -0.27690790D-02 -0.11867510D-01
 -0.90992541D-02 -0.45411655D-02 -0.12933932D-01 -0.99169190D-02 -0.49492376D-02
 -0.67261757D-02 -0.51572049D-02 -0.25738067D-02 -0.28834098D-02 -0.11258815D-02
 -0.57947409D-04 -0.10517622D-02  0.31112484D-01  0.34353196D-02  0.22392666D-05
 -0.17507782D-02 -0.77607917D-03  0.29568503D-03  0.10391425D-03 -0.25625948D-03
 -0.65651590D-03  0.49289409D-03 -0.65652328D-02 -0.12111573D-01 -0.19551833D-01
 -0.25450678D-01 -0.21717109D-01 -0.74983960D-02  0.13380075D-02  0.61668643D-03
 -0.17292531D-02  0.45364395D-02  0.34782541D-02  0.17358925D-02  0.17955951D-01
  0.13767485D-01  0.68709397D-02 -0.46055465D-02 -0.35312410D-02 -0.17623367D-02
  0.61813029D-03  0.23801410D-03  0.97201159D-03 -0.76313899D-03 -0.25036623D-02
 -0.19012787D-03 -0.11778533D-04  0.42000965D-03 -0.54983741D-03 -0.15455859D-02
  0.15140065D-02 -0.32778789D-02 -0.22941720D-02 -0.24823131D-02 -0.45544998D-03
 -0.77252937D-03 -0.87949738D-03  0.45706353D-04  0.17342953D-03  0.29416931D-03
  0.33490136D-03  0.12529068D-02
MO    3     MO 0.0        OCC NO =    2.0000000  ORB. ENERGY =    0.000000
  0.16006827D+00  0.29791331D+00  0.50808052D+00  0.78684954D+00  0.11019604D+01
  0.13158506D+01  0.10025079D+01  0.37203494D+00 -0.11615150D+01 -0.14374609D+01
  0.63120837D+00  0.52810909D+00 -0.26744663D-01  0.21364081D-01  0.25185046D+02
  0.35303428D+02  0.44119568D+02  0.43582225D+02  0.25619483D+02  0.98911937D+01
  0.18253464D+02  0.25587004D+02  0.31976712D+02  0.31587260D+02  0.18568333D+02
  0.71688791D+01 -0.19118435D+02 -0.26799487D+02 -0.33491982D+02 -0.33084075D+02
 -0.19448225D+02 -0.75085884D+01 -0.31564228D-01 -0.20448092D-01 -0.39620363D-02
  0.64015515D+00  0.41470843D+00  0.80354188D-01  0.18628091D+00  0.12067741D+00
  0.23382537D-01  0.81957015D-02 -0.26444936D-01 -0.31098245D-01  0.32265125D-02
 -0.95483380D-03 -0.57439095D-02 -0.22715042D+02 -0.14957886D+02 -0.61822895D+01
 -0.13658663D+01 -0.11394520D+00 -0.12864858D+02 -0.84715261D+01 -0.35013923D+01
 -0.77357000D+00 -0.64533833D-01 -0.35832873D+02 -0.23595995D+02 -0.97525328D+01
 -0.21546477D+01 -0.17974802D+00  0.87413146D+01  0.57561674D+01  0.23790991D+01
  0.52561940D+00  0.43848953D-01  0.14526946D+01  0.95660137D+00  0.39537583D+00
  0.87351218D-01  0.72871348D-02  0.13666222D+01  0.89992258D+00  0.37194974D+00
  0.82175644D-01  0.68553709D-02  0.37417763D-03  0.16732950D-03 -0.68498510D-04
 -0.20028877D-03 -0.19652117D-01 -0.19114608D-01 -0.17974203D-01  0.15505711D-02
 -0.39548584D-03 -0.24840287D-02  0.17171792D+00  0.31605265D+00  0.51143285D+00
  0.67229279D+00  0.57662162D+00  0.19715672D+00 -0.53547308D-01 -0.23892704D-01
  0.70555476D-01  0.60965814D-01  0.46970873D-01  0.20622743D-01 -0.27096143D+00
 -0.20876117D+00 -0.91657400D-01 -0.48296665D+00 -0.37209977D+00 -0.16337184D+00
  0.29197973D-01  0.14124014D-02 -0.14358321D-01 -0.29226868D-01  0.66770805D-03
 -0.56351334D-03 -0.43300521D-03 -0.13508372D-02 -0.31712077D-02  0.46065574D-03
 -0.71889587D-02  0.42619029D-02  0.14414653D-01 -0.53763095D-02 -0.59823521D-02
 -0.10147201D-01 -0.11552230D-01 -0.52617986D-02  0.29512067D-02  0.54444001D-02
  0.87889499D-02  0.11440601D-01  0.97622858D-02  0.33706827D-02  0.14711378D-01
  0.67804608D-02 -0.19013120D-01  0.65716520D-01  0.50387259D-01  0.25146774D-01
 -0.40143139D-01 -0.30779213D-01 -0.15360985D-01  0.12726238D-01  0.97576719D-02
  0.48697621D-02 -0.72799707D-02  0.45545587D-02 -0.23831756D-02 -0.95027988D-03
  0.57491823D-01  0.10379434D-01  0.36584806D-02 -0.24596979D-02 -0.12081396D-02
  0.82008895D-03  0.18414020D-02 -0.80443390D-02 -0.57543301D-02  0.11008123D-02
  0.10595947D-01  0.19547453D-01  0.31555650D-01  0.41076080D-01  0.35050294D-01
  0.12102024D-01 -0.10355984D-02 -0.47730637D-03  0.13384169D-02 -0.75746875D-01
 -0.58077899D-01 -0.28984942D-01 -0.30578307D-01 -0.23445506D-01 -0.11700951D-01
  0.38716421D-02  0.29685296D-02  0.14815043D-02  0.38722162D-02 -0.32539390D-02
 -0.16377119D-02 -0.72492841D-03 -0.15697968D-01 -0.38496850D-02 -0.25432098D-02
 -0.19874815D-02  0.16336895D-02  0.13917180D-02 -0.35514946D-02 -0.62366020D-02
 -0.61417249D-02 -0.21917981D-02  0.71725921D-02  0.12166074D-01  0.13850645D-01
  0.65862414D-02  0.35353045D-02  0.59965455D-02  0.68268551D-02  0.14916618D-02
 -0.77674767D-02 -0.14329478D-01 -0.23132220D-01 -0.30111277D-01 -0.25694008D-01
 -0.88715234D-02  0.73585650D-02  0.33915559D-02 -0.95102767D-02  0.73333621D-01
  0.56227569D-01  0.28061498D-01  0.22165987D-01  0.16995473D-01  0.84819320D-02
 -0.10834165D-01 -0.83069507D-02 -0.41457506D-02 -0.54854107D-02  0.41396272D-02
  0.18372020D-02  0.15122881D-03  0.19933712D-01 -0.15785198D-02 -0.11664654D-02
 -0.69261846D-03  0.17576230D-02  0.12865362D-02 -0.13581671D-02 -0.26661198D-02
 -0.29679368D-02 -0.69022516D-03 -0.33314227D-02 -0.56507234D-02 -0.64331488D-02
 -0.20692541D-02  0.76134554D-03  0.12913861D-02  0.14701975D-02  0.49780533D-03
 -0.87250650D-02 -0.16096041D-01 -0.25984001D-01 -0.33823449D-01 -0.28861610D-01
 -0.99652205D-02 -0.97640419D-03 -0.45002380D-03  0.12619137D-02 -0.47827315D-01
 -0.36670952D-01 -0.18301375D-01  0.16774357D-01  0.12861513D-01  0.64187963D-02
 -0.28661701D-03 -0.21975974D-03 -0.10967551D-03  0.98575065D-03 -0.34353697D-02
  0.13284298D-02  0.30258670D-03 -0.45303254D-02  0.32544034D-03  0.23385039D-03
  0.35414241D-03 -0.96430090D-03  0.14632503D-03  0.39137165D-03 -0.27275500D-02
 -0.33467882D-02  0.61424638D-03 -0.14156882D-02 -0.24012751D-02 -0.27337668D-02
 -0.18952797D-03 -0.36545966D-02 -0.61988876D-02 -0.70572144D-02 -0.37419875D-02
 -0.13499624D-01 -0.24904171D-01 -0.40203053D-01 -0.52332430D-01 -0.44655357D-01
 -0.15418422D-01 -0.11826080D-02 -0.54506294D-03  0.15284134D-02  0.35181207D-01
  0.26974718D-01  0.13462275D-01 -0.64629032D-02 -0.49553442D-02 -0.24730641D-02
  0.51789517D-02  0.39708916D-02  0.19817532D-02  0.23980198D-03  0.21863764D-02
 -0.70392127D-04  0.44034194D-03  0.18711606D-01 -0.18359955D-02 -0.12474431D-03
 -0.16749388D-04 -0.20521481D-03  0.22064342D-02 -0.81925866D-03  0.12617896D-02
 -0.51832743D-02  0.29888539D-02  0.93220405D-03  0.15811945D-02  0.18001341D-02
  0.16009482D-02  0.32795614D-02  0.55627568D-02  0.63330020D-02  0.17201745D-02
 -0.22820839D-01 -0.42099993D-01 -0.67962442D-01 -0.88466905D-01 -0.75488971D-01
 -0.26064528D-01  0.45684001D-02  0.21055714D-02 -0.59042421D-02 -0.25761815D-02
 -0.19752526D-02 -0.98578948D-03 -0.86144453D-01 -0.66050103D-01 -0.32963630D-01
  0.92882854D-02  0.71216681D-02  0.35542115D-02  0.15005360D-02  0.13409833D-02
 -0.65058405D-02 -0.11872235D-02 -0.77930503D-01  0.36407052D-02 -0.21048019D-02
 -0.58087794D-02 -0.64632148D-03  0.18204915D-02 -0.72640077D-04  0.84428347D-04
 -0.16034784D-02 -0.26498525D-03 -0.28693548D-02 -0.52933994D-02 -0.85451879D-02
 -0.11123296D-01 -0.94915283D-02 -0.32771966D-02  0.65064835D-02  0.29988323D-02
 -0.84090388D-02  0.66872120D-01  0.51273300D-01  0.25588970D-01 -0.23296870D-01
 -0.17862562D-01 -0.89146706D-02 -0.10609295D-01 -0.81345345D-02 -0.40597028D-02
 -0.57983645D-02  0.38227195D-02 -0.19305218D-02 -0.44393207D-03 -0.13332877D-02
 -0.11297547D-03  0.69862244D-03  0.69048010D-04 -0.97564928D-03 -0.17857224D-02
  0.57262266D-02 -0.11878336D-02 -0.10053625D-01 -0.14528617D-01  0.26934310D-02
  0.45685688D-02  0.52011541D-02  0.52662319D-04 -0.73918278D-02 -0.12537939D-01
 -0.14274000D-01 -0.52367087D-02  0.63666946D-02  0.10799119D-01  0.12294415D-01
 -0.57819247D-03  0.49661499D-03  0.84235302D-03  0.95898914D-03  0.13571438D-02
  0.64150257D-02  0.10881098D-01  0.12387745D-01  0.44714146D-02  0.49258890D-02
  0.90873033D-02  0.14669725D-01  0.19095623D-01  0.16294330D-01  0.56260406D-02
 -0.96824348D-02 -0.44626254D-02  0.12513667D-01 -0.62402095D-01 -0.47845969D-01
 -0.23878492D-01  0.19020323D-01  0.14583577D-01  0.72782272D-02  0.13857562D-01
  0.10625100D-01  0.53026695D-02  0.25147145D-02 -0.36397954D-02  0.87203814D-03
  0.13718157D-02  0.80300053D-02  0.97123986D-03 -0.39254793D-03 -0.43962861D-03
  0.19906358D-02 -0.18886041D-02 -0.37409735D-03  0.24497240D-02  0.27876659D-02
 -0.98248485D-03  0.23779761D-02  0.40334975D-02  0.45919943D-02  0.81945517D-04
  0.13581287D-02  0.23036433D-02  0.26226164D-02  0.12332994D-03  0.41348310D-02
  0.70134560D-02  0.79845718D-02  0.51215070D-03  0.23865193D-02  0.40479885D-02
  0.46084918D-02 -0.15016734D-02 -0.31877668D+00 -0.58671927D+00 -0.94942253D+00
 -0.12480425D+01 -0.10704388D+01 -0.36600120D+00 -0.42299437D-01 -0.18873927D-01
  0.55734958D-01 -0.30227231D+00 -0.23288452D+00 -0.10224885D+00 -0.85394628D-01
 -0.65791957D-01 -0.28886213D-01  0.43519156D+00  0.33529163D+00  0.14721109D+00
  0.17054243D-01 -0.17600321D-01 -0.61955793D-02  0.25445032D-01  0.63642595D-03
 -0.93781027D-03  0.18922870D-03  0.12596340D-02  0.86125689D-02 -0.39588367D-03
  0.59216717D-02 -0.88733043D-02 -0.26029829D-02  0.10706269D-01  0.61610936D-02
  0.11366015D-01  0.18348272D-01  0.23883998D-01  0.20380259D-01  0.70368137D-02
  0.16302920D-01  0.75140011D-02 -0.21070043D-01 -0.66592096D-01 -0.51058595D-01
 -0.25481818D-01  0.51064215D-01  0.39152801D-01  0.19539992D-01  0.59397143D-01
  0.45541962D-01  0.22728631D-01 -0.87564425D-02 -0.13627354D-02  0.38221010D-02
  0.21887136D-02  0.82854439D-01 -0.12361340D-01 -0.44766911D-02  0.58913037D-02
 -0.63803552D-03 -0.26847943D-02  0.37794803D-02  0.84240488D-02 -0.31277264D-02
 -0.35196369D-03  0.80056786D-02  0.14768914D-01  0.23841606D-01  0.31034687D-01
  0.26481955D-01  0.91435826D-02 -0.10823771D-02 -0.49886662D-03  0.13988741D-02
  0.59309917D-01  0.45475083D-01  0.22695253D-01  0.19989859D-02  0.15326956D-02
  0.76492250D-03  0.53619405D-02  0.41111959D-02  0.20517749D-02 -0.15372505D-02
  0.35642989D-02  0.10617250D-02  0.46222429D-03  0.26172133D-02  0.25274651D-02
 -0.32905891D-02 -0.58588796D-03  0.34943797D-02 -0.43427519D-02  0.11436057D-02
  0.30563822D-02  0.58030210D-03 -0.50784347D-03  0.90832598D-02  0.16756841D-01
  0.27050736D-01  0.35212021D-01  0.30046482D-01  0.10374328D-01 -0.19116672D-01
 -0.88108569D-02  0.24706562D-01  0.30783098D-01  0.23602527D-01  0.11779315D-01
  0.30952765D-01  0.23732617D-01  0.11844239D-01 -0.19455632D-01 -0.14917344D-01
 -0.74448003D-02  0.66703623D-02  0.12811770D-02  0.23624967D-02 -0.15599795D-02
 -0.31466357D-04  0.71636235D-03  0.20388904D-03 -0.17297430D-03  0.10035617D-03
 -0.99802439D-03 -0.69563730D-03  0.27710368D-02  0.13652943D-02  0.19458521D-02
 -0.17229341D-01 -0.31784770D-01 -0.51310475D-01 -0.66790992D-01 -0.56992875D-01
 -0.19678270D-01 -0.72495502D-02 -0.33413110D-02  0.93693849D-02 -0.26841428D-01
 -0.20580304D-01 -0.10271014D-01 -0.27482227D-01 -0.21071628D-01 -0.10516219D-01
 -0.10177563D-01 -0.78035095D-02 -0.38944982D-02  0.51723624D-02 -0.12749755D-02
 -0.22489603D-02 -0.11785416D-02 -0.59969815D-02 -0.37895793D-03  0.17750621D-02
 -0.10607932D-02  0.33428482D-02 -0.36787062D-03 -0.16171016D-02  0.25800771D-02
  0.18887491D-02 -0.11418346D-02  0.67446809D-02  0.11440255D-01  0.13024326D-01
  0.46934859D-02 -0.71564807D-03 -0.12138746D-02 -0.13819533D-02 -0.15582271D-02
  0.14455976D-01  0.26668453D-01  0.43051152D-01  0.56039809D-01  0.47818870D-01
  0.16510707D-01 -0.76137415D-02 -0.35091665D-02  0.98400691D-02  0.29365980D-01
  0.22515971D-01  0.11237047D-01  0.37874710D-01  0.29039926D-01  0.14492958D-01
  0.29633875D-01  0.22721376D-01  0.11339559D-01  0.60737233D-02  0.45449478D-02
  0.24326641D-03  0.31656864D-02 -0.89130455D-01 -0.10907917D-01 -0.76991188D-03
  0.57882645D-02  0.53781946D-03 -0.93772225D-03 -0.20313441D-02  0.22315101D-02
  0.24390126D-02 -0.16302274D-02 -0.49656638D-02 -0.91606800D-02 -0.14788178D-01
 -0.19249814D-01 -0.16425901D-01 -0.56714688D-02 -0.87151799D-02 -0.40168184D-02
  0.11263578D-01 -0.27465365D-01 -0.21058700D-01 -0.10509767D-01 -0.53919278D-01
 -0.41341883D-01 -0.20632497D-01  0.11800921D-02  0.90481981D-03  0.45156850D-03
  0.93145575D-03 -0.19937776D-02 -0.17372695D-02  0.18130496D-02  0.29301336D-02
  0.48130496D-03 -0.49673446D-04 -0.89410053D-03  0.30124010D-02  0.34770835D-02
 -0.50111552D-02  0.98695409D-02  0.83111094D-02  0.56378720D-02  0.14158172D-02
  0.24014940D-02  0.27340160D-02  0.12737116D-02 -0.43817724D-03 -0.74323154D-03
 -0.84614283D-03 -0.56529004D-02
MO    4     MO 0.0        OCC NO =    2.0000000  ORB. ENERGY =    0.000000
 -0.19550571D+00 -0.36386820D+00 -0.62056423D+00 -0.96104979D+00 -0.13459229D+01
 -0.16071661D+01 -0.12244526D+01 -0.45439958D+00  0.73615189D+00  0.91104256D+00
 -0.41660267D+00 -0.34211940D+00  0.29258827D-02 -0.16447176D-01  0.28416737D+01
  0.39833489D+01  0.49780897D+01  0.49174603D+01  0.28906921D+01  0.11160410D+01
  0.57378091D+02  0.80430401D+02  0.10051586D+03  0.99291656D+02  0.58367853D+02
  0.22534714D+02  0.27198179D+02  0.38125361D+02  0.47646207D+02  0.47065912D+02
  0.27667342D+02  0.10681833D+02 -0.63045992D+00 -0.40842762D+00 -0.79137215D-01
 -0.41245111D+00 -0.26719609D+00 -0.51772097D-01  0.25215120D+00  0.16334982D+00
  0.31650772D-01 -0.70916858D-03  0.32991709D-02  0.52243539D-02  0.25631501D-03
  0.28905601D-02  0.16764791D-02  0.34752500D+01  0.22884568D+01  0.94584906D+00
  0.20896843D+00  0.17432855D-01  0.83169348D+01  0.54767128D+01  0.22635969D+01
  0.50010125D+00  0.41720142D-01  0.32679796D+02  0.21519690D+02  0.88943688D+01
  0.19650517D+01  0.16393128D+00 -0.59169278D+01 -0.38963050D+01 -0.16103937D+01
 -0.35578769D+00 -0.29681015D-01  0.29864005D+00  0.19665488D+00  0.81280026D-01
  0.17957368D-01  0.14980645D-02  0.92306656D+00  0.60784057D+00  0.25122844D+00
  0.55504431D-01  0.46303679D-02  0.52373538D-03 -0.25622085D-04  0.23129181D-03
  0.13055051D-03  0.10291033D-01  0.10722888D-01  0.11389318D-01  0.10923605D-03
  0.22239323D-03  0.10500636D-02  0.55045863D-01  0.10131377D+00  0.16394481D+00
  0.21551004D+00  0.18484171D+00  0.63200520D-01 -0.25306305D-02 -0.11291624D-02
  0.33344317D-02 -0.60634491D-02 -0.46715606D-02 -0.20510667D-02  0.10689213D+00
  0.82354621D-01  0.36158114D-01  0.17446754D+00  0.13441783D+00  0.59016669D-01
 -0.75333068D-03  0.51975274D-03  0.55515705D-02  0.10782773D-01  0.21710278D-03
  0.10814660D-03  0.24620847D-03  0.59152162D-03 -0.49562705D-03 -0.55228839D-03
  0.54090211D-03 -0.26375353D-02 -0.50862897D-02  0.17180946D-02  0.34765608D-02
  0.58969052D-02  0.67134181D-02  0.11405828D-02 -0.20924235D-01 -0.38601127D-01
 -0.62314188D-01 -0.81114558D-01 -0.69215199D-01 -0.23898345D-01 -0.61385383D-02
 -0.28292467D-02  0.79335030D-02 -0.28171852D-01 -0.21600389D-01 -0.10780108D-01
  0.77972516D-02  0.59784379D-02  0.29836595D-02 -0.13383290D-01 -0.10261458D-01
 -0.51211865D-02  0.40420010D-02 -0.27304716D-02 -0.14757587D-03 -0.51308021D-03
 -0.15083401D-01 -0.22877671D-02 -0.18096788D-02 -0.41129204D-02  0.21598210D-02
 -0.22963409D-03 -0.65728703D-03  0.44938514D-02  0.40920424D-02  0.74845787D-03
  0.55158035D-02  0.10175581D-01  0.16426542D-01  0.21382477D-01  0.18245706D-01
  0.62998039D-02 -0.18839962D-03 -0.86833211D-04  0.24348939D-03  0.15784503D-01
  0.12102556D-01  0.60400237D-02  0.93272954D-02  0.71515785D-02  0.35691389D-02
  0.51283314D-02  0.39320792D-02  0.19623831D-02 -0.12249164D-02  0.13598511D-02
  0.10905785D-02  0.86447190D-03  0.21269158D-01  0.19467533D-02  0.10420645D-02
 -0.13205242D-03 -0.31659058D-03 -0.25599893D-03  0.15153529D-02  0.20310808D-02
  0.22231900D-02  0.10023862D-02 -0.14034293D-02 -0.23804818D-02 -0.27100944D-02
 -0.14217272D-02 -0.79022129D-03 -0.13403649D-02 -0.15259580D-02  0.16124827D-03
  0.87927747D-02  0.16220952D-01  0.26185647D-01  0.34085932D-01  0.29085587D-01
  0.10042554D-01 -0.48423724D-02 -0.22318450D-02  0.62583264D-02 -0.28442550D-01
 -0.21807944D-01 -0.10883692D-01 -0.38088882D-02 -0.29204139D-02 -0.14574912D-02
  0.21392403D-01  0.16402338D-01  0.81859160D-02  0.15470925D-02 -0.13341535D-02
 -0.11085190D-03  0.81929443D-03 -0.10857405D-01  0.78740978D-03  0.62465803D-03
  0.50787433D-03 -0.14208727D-02 -0.57698838D-03  0.10467048D-02  0.80154017D-03
  0.68833130D-03 -0.50462450D-03  0.33219266D-02  0.56346163D-02  0.64148115D-02
  0.20444930D-02  0.10272592D-03  0.17424261D-03  0.19836905D-03  0.72161134D-04
  0.25787389D-02  0.47572697D-02  0.76797083D-02  0.99966984D-02  0.85302009D-02
  0.29452734D-02  0.39517111D-02  0.18213401D-02 -0.51072276D-02  0.13881491D-01
  0.10643447D-01  0.53118258D-02 -0.96953341D-02 -0.74337672D-02 -0.37099709D-02
  0.19199726D-02  0.14721132D-02  0.73468767D-03 -0.18388811D-02  0.82567294D-03
 -0.81607041D-03  0.16044713D-03  0.12364526D-02 -0.18337136D-03 -0.15401523D-03
 -0.77376960D-04  0.86839804D-04  0.18524973D-03  0.38824611D-03  0.54725599D-03
  0.78229633D-03 -0.63027766D-03  0.39415312D-03  0.66855829D-03  0.76112999D-03
  0.26216350D-03  0.23682565D-03  0.40170113D-03  0.45732254D-03  0.10990484D-02
 -0.56406306D-02 -0.10405862D-01 -0.16798288D-01 -0.21866379D-01 -0.18658621D-01
 -0.64423735D-02 -0.15730501D-02 -0.72501738D-03  0.20330244D-02 -0.23438323D-01
 -0.17971020D-01 -0.89687983D-02  0.12696864D-01  0.97351503D-02  0.48585223D-02
 -0.10574587D-01 -0.81079229D-02 -0.40464218D-02  0.47789294D-03 -0.10479780D-02
  0.67565937D-03 -0.36628221D-03 -0.17240673D-01  0.14026817D-02  0.38376959D-03
  0.62988063D-03  0.29776444D-04  0.15679201D-03 -0.17120458D-03  0.40226520D-03
  0.19034513D-02 -0.16529647D-02  0.13407298D-02  0.22741315D-02  0.25890184D-02
  0.35741376D-03 -0.20024581D-02 -0.33965479D-02 -0.38668497D-02 -0.14322708D-02
  0.12674848D-01  0.23382619D-01  0.37746797D-01  0.49135114D-01  0.41927082D-01
  0.14476414D-01 -0.19647816D-02 -0.90556605D-03  0.25393017D-02  0.41827018D-02
  0.32070305D-02  0.16005330D-02  0.30702764D-01  0.23540932D-01  0.11748575D-01
  0.11384078D-01  0.87285888D-02  0.43561776D-02 -0.30128381D-03  0.34423201D-03
  0.26119329D-02  0.18853712D-02  0.14102228D-01  0.25239198D-02  0.21731612D-02
  0.46868299D-02  0.10343005D-02 -0.38154227D-03 -0.67181020D-03  0.12202841D-02
  0.16060287D-02  0.25384742D-03  0.24485360D-02  0.45170708D-02  0.72919528D-02
  0.94919559D-02  0.80995032D-02  0.27965638D-02 -0.28994182D-02 -0.13363392D-02
  0.37472346D-02 -0.25536453D-01 -0.19579732D-01 -0.97716586D-02  0.47316273D-02
  0.36279117D-02  0.18105822D-02 -0.12590952D-01 -0.96539432D-02 -0.48179942D-02
  0.21560187D-02 -0.17425340D-02 -0.91436197D-04 -0.27866659D-03  0.73103867D-02
 -0.10600394D-03 -0.20657592D-03  0.45602498D-03  0.94711127D-03  0.10851852D-02
 -0.25980131D-02  0.19207280D-02  0.33649114D-02  0.41048317D-02 -0.64398020D-03
 -0.10923123D-02 -0.12435590D-02  0.86954094D-04  0.41459049D-02  0.70322393D-02
  0.80059559D-02  0.27678942D-02 -0.22812147D-02 -0.38693719D-02 -0.44051431D-02
  0.14384776D-03 -0.16529600D-02 -0.28037329D-02 -0.31919509D-02 -0.41457709D-03
 -0.19847065D-02 -0.33664379D-02 -0.38325706D-02 -0.92596805D-03  0.17036914D-01
  0.31429780D-01  0.50737410D-01  0.66045032D-01  0.56356346D-01  0.19458492D-01
  0.78049100D-02  0.35972759D-02 -0.10087137D-01  0.29601105D-01  0.22696250D-01
  0.11327019D-01 -0.71105194D-02 -0.54518953D-02 -0.27208778D-02 -0.63435699D-02
 -0.48638470D-02 -0.24274005D-02 -0.35853009D-02  0.14453837D-02 -0.57939110D-03
 -0.39134828D-03 -0.50998498D-02 -0.32153342D-03  0.40391889D-03  0.12261854D-03
 -0.76206109D-03  0.20707094D-03 -0.58342821D-05 -0.76510663D-03 -0.96948449D-03
  0.88299419D-04 -0.19130841D-02 -0.32449527D-02 -0.36942640D-02 -0.15454821D-03
 -0.12978147D-02 -0.22013394D-02 -0.25061471D-02  0.17668200D-03 -0.18742851D-02
 -0.31791424D-02 -0.36193412D-02 -0.22864852D-03 -0.13235485D-02 -0.22449887D-02
 -0.25558403D-02  0.47968287D-03 -0.11586127D+00 -0.21324658D+00 -0.34507322D+00
 -0.45360841D+00 -0.38905730D+00 -0.13302530D+00  0.18321899D-01  0.81751956D-02
 -0.24141462D-01  0.91933391D-01  0.70829721D-01  0.31098063D-01  0.42369851D-02
  0.32643686D-02  0.14332336D-02 -0.14234495D+00 -0.10966911D+00 -0.48150646D-01
 -0.72534530D-02  0.50026403D-02  0.77802012D-03 -0.82963260D-02  0.28248453D-03
  0.21802743D-03 -0.11798233D-03 -0.37352602D-03  0.74756160D-04  0.26053125D-02
  0.10193249D-02  0.29349856D-02  0.75022019D-03 -0.38555560D-02 -0.30006818D-01
 -0.55356720D-01 -0.89362910D-01 -0.11632396D+00 -0.99259443D-01 -0.34271900D-01
  0.34849645D-02  0.16062169D-02 -0.45039999D-02  0.35206562D-01  0.26994159D-01
  0.13471977D-01 -0.26725642D-01 -0.20491527D-01 -0.10226708D-01 -0.13285882D-01
 -0.10186771D-01 -0.50839129D-02  0.77438135D-03  0.20044747D-02 -0.23217740D-02
 -0.88827115D-03 -0.22749870D-01  0.11142018D-02 -0.33620005D-02  0.72530216D-03
  0.15640143D-02  0.22406602D-02  0.46090294D-04 -0.53366883D-02  0.73749948D-03
  0.16614072D-02 -0.23400298D-01 -0.43168981D-01 -0.69688121D-01 -0.90713227D-01
 -0.77405761D-01 -0.26726349D-01  0.65190563D-02  0.30046271D-02 -0.84252880D-02
 -0.11631270D-01 -0.89181200D-02 -0.44507669D-02  0.11514907D-01  0.88289001D-02
  0.44062399D-02  0.35202295D-02  0.26990887D-02  0.13470344D-02 -0.17945763D-02
 -0.14681577D-02  0.84041546D-03  0.64579970D-03  0.18221260D-01 -0.11967029D-02
 -0.39154653D-03  0.77520153D-03  0.12975581D-04  0.18920127D-02  0.38882605D-03
 -0.16570734D-02 -0.65644247D-04  0.53803542D-03  0.18403869D-01  0.33951544D-01
  0.54808319D-01  0.71344146D-01  0.60878089D-01  0.21019741D-01  0.89106548D-02
  0.41069127D-02 -0.11516212D-01 -0.19295270D-01 -0.14794389D-01 -0.73834369D-02
 -0.17119464D-01 -0.13126119D-01 -0.65508535D-02  0.76430383D-02  0.58601970D-02
  0.29246490D-02 -0.31361205D-02 -0.76202898D-03 -0.11126638D-02  0.61576565D-03
 -0.74807699D-03 -0.14926375D-03 -0.29739271D-07 -0.76993276D-05 -0.72263223D-03
  0.63628076D-04  0.13936820D-03 -0.91972262D-03 -0.75975245D-03 -0.89925350D-03
 -0.23882505D-02 -0.44058558D-02 -0.71124173D-02 -0.92582540D-02 -0.79000849D-02
 -0.27277095D-02  0.57557874D-02  0.26528372D-02 -0.74388323D-02  0.29774456D-02
  0.22829164D-02  0.11393353D-02  0.15821435D-01  0.12130873D-01  0.60541558D-02
 -0.75292781D-03 -0.57729729D-03 -0.28811181D-03 -0.38157814D-02 -0.16738491D-03
  0.11636446D-02  0.16532895D-03 -0.39300753D-02 -0.21996810D-03  0.10780371D-03
  0.21280380D-03 -0.12042845D-02  0.48807981D-03  0.90612664D-03 -0.10104033D-03
  0.15402044D-03 -0.99580195D-04 -0.25267920D-02 -0.42859174D-02 -0.48793655D-02
 -0.15336412D-02 -0.63548549D-03 -0.10779037D-02 -0.12271552D-02  0.15340348D-03
  0.22476292D-03  0.41464371D-03  0.66936351D-03  0.87131240D-03  0.74349245D-03
  0.25671008D-03  0.81582410D-02  0.37601258D-02 -0.10543785D-01 -0.10788539D-01
 -0.82719672D-02 -0.41282914D-02 -0.22935417D-01 -0.17585423D-01 -0.87763585D-02
  0.12918081D-02  0.99047652D-03  0.49431720D-03 -0.31385197D-02 -0.15295278D-02
  0.11006597D-02 -0.61208816D-03  0.11661267D-01  0.48656835D-03  0.23353401D-02
 -0.13595053D-02  0.81679418D-04  0.55606462D-03  0.13329849D-02 -0.13568474D-02
  0.61488785D-03  0.10388948D-02  0.66467198D-02  0.12261900D-01  0.19794509D-01
  0.25766569D-01  0.21986660D-01  0.75914653D-02  0.39801894D-02  0.18344656D-02
 -0.51440332D-02  0.14579793D-01  0.11178860D-01  0.55790347D-02  0.19374518D-01
  0.14855152D-01  0.74137618D-02  0.28552473D-02  0.21892225D-02  0.10925755D-02
  0.16413865D-02  0.13802246D-02  0.71250990D-03 -0.81906640D-03  0.18937826D-02
 -0.24121253D-04  0.19041635D-03  0.28976343D-03 -0.12402684D-02 -0.13235003D-02
  0.90002648D-03 -0.30265436D-02 -0.26816549D-02 -0.20303647D-02 -0.36940805D-03
 -0.62658598D-03 -0.71334599D-03 -0.11562562D-02 -0.30224508D-03 -0.51266486D-03
 -0.58365082D-03  0.17495458D-02
MO    5     MO 0.0        OCC NO =    2.0000000  ORB. ENERGY =    0.000000
  0.57197520D-01  0.10645397D+00  0.18155344D+00  0.28116655D+00  0.39376576D+00
  0.47019556D+00  0.35822817D+00  0.13294000D+00 -0.21887857D+00 -0.27087846D+00
  0.10692045D+00  0.90119875D-01 -0.54062800D-02  0.39034241D-02  0.95274272D+01
  0.13355181D+02  0.16690300D+02  0.16487025D+02  0.96917737D+01  0.37418089D+01
  0.10667422D+02  0.14953182D+02  0.18687361D+02  0.18459763D+02  0.10851433D+02
  0.41895312D+01 -0.21464119D+01 -0.30087576D+01 -0.37601189D+01 -0.37143235D+01
 -0.21834371D+01 -0.84298340D+00  0.33416983D-01  0.21648353D-01  0.41945997D-02
 -0.36775090D+00 -0.23823818D+00 -0.46161193D-01 -0.15977788D+00 -0.10350808D+00
 -0.20055797D-01  0.15375173D-03 -0.93068746D-02 -0.12867468D-01  0.76059394D-03
 -0.25945665D-03 -0.22600210D-02 -0.72413881D+01 -0.47684639D+01 -0.19708683D+01
 -0.43542811D+00 -0.36324890D-01 -0.65625336D+01 -0.43214372D+01 -0.17861064D+01
 -0.39460827D+00 -0.32919560D-01  0.79398229D+00  0.52283841D+00  0.21609594D+00
  0.47742533D-01  0.39828440D-02  0.39861929D+00  0.26249134D+00  0.10849110D+00
  0.23969167D-01  0.19995892D-02  0.63053255D+01  0.41520653D+01  0.17161028D+01
  0.37914222D+00  0.31629330D-01  0.27894535D+01  0.18368589D+01  0.75919776D+00
  0.16773117D+00  0.13992703D-01  0.35560196D-03  0.33539523D-04  0.45562405D-04
 -0.41769591D-04 -0.39729031D-02 -0.39055240D-02 -0.27732230D-02 -0.60511998D-04
  0.19736892D-03 -0.51939144D-03 -0.77481962D+00 -0.14260817D+01 -0.23076694D+01
 -0.30334960D+01 -0.26018119D+01 -0.88960368D+00  0.20688270D-01  0.92310657D-02
 -0.27259461D-01 -0.21289014D-01 -0.16402038D-01 -0.72013779D-02 -0.26180753D-01
 -0.20170859D-01 -0.88560933D-02 -0.12352500D+00 -0.95169351D-01 -0.41784471D-01
 -0.58197360D-02 -0.20966568D-02 -0.18393205D-02 -0.72901177D-02  0.15019751D-02
 -0.25843748D-03 -0.24254664D-03 -0.22510318D-03  0.98795761D-02  0.90286720D-02
  0.81029622D-02  0.43875193D-03  0.32557032D-02 -0.39849919D-03 -0.76087721D-03
 -0.12905918D-02 -0.14692931D-02  0.32656378D-04 -0.25763939D-01 -0.47529437D-01
 -0.76727249D-01 -0.99876080D-01 -0.85224440D-01 -0.29425951D-01  0.37208202D-02
  0.17149226D-02 -0.48088221D-02  0.16220115D-01  0.12436555D-01  0.62067128D-02
 -0.10976408D-01 -0.84160134D-02 -0.42001805D-02  0.17446914D-01  0.13377187D-01
  0.66761539D-02 -0.18758940D-02  0.11498222D-02 -0.97332943D-03 -0.29205945D-03
  0.12038432D-01  0.24538924D-02  0.84388677D-03 -0.10427222D-02 -0.74792319D-04
  0.47436450D-03  0.14811042D-02 -0.23785593D-02 -0.14883306D-02  0.12475452D-02
 -0.17136686D-01 -0.31613839D-01 -0.51034538D-01 -0.66431805D-01 -0.56686380D-01
 -0.19572445D-01 -0.74524634D-03 -0.34348336D-03  0.96316319D-03 -0.23459936D-01
 -0.17987591D-01 -0.89770685D-02 -0.15429579D-02 -0.11830422D-02 -0.59042099D-03
 -0.17714181D-01 -0.13582111D-01 -0.67784251D-02  0.23510322D-02 -0.93635151D-03
 -0.72888162D-04 -0.14481896D-02 -0.30171250D-02 -0.96922860D-03 -0.65507337D-03
 -0.61005194D-03  0.14309157D-02  0.15275969D-03 -0.56869998D-03 -0.19918644D-02
 -0.23039066D-02 -0.35797620D-04  0.27394010D-02  0.46465427D-02  0.52899246D-02
  0.24833871D-02 -0.34402447D-03 -0.58353061D-03 -0.66432898D-03 -0.44484259D-03
 -0.17315341D-02 -0.31943424D-02 -0.51566590D-02 -0.67124379D-02 -0.57277354D-02
 -0.19776494D-02 -0.79747297D-03 -0.36755456D-03  0.10306614D-02  0.38774809D-01
  0.29730064D-01  0.14837385D-01  0.95378371D-02  0.73130085D-02  0.36497038D-02
 -0.22102303D-01 -0.16946644D-01 -0.84575631D-02 -0.70068129D-03  0.21344721D-02
  0.82994564D-03 -0.85283287D-03  0.54955978D-02 -0.37408972D-03 -0.32392463D-03
 -0.24695272D-03  0.67120595D-03  0.38377090D-03 -0.95899423D-03 -0.16353791D-02
 -0.12051821D-02  0.39582677D-04 -0.23809319D-02 -0.40385112D-02 -0.45977022D-02
 -0.15546183D-02  0.12322449D-02  0.20901206D-02  0.23795284D-02  0.28815491D-03
  0.10877898D-01  0.20067598D-01  0.32395326D-01  0.42169089D-01  0.35982960D-01
  0.12424051D-01 -0.27868345D-02 -0.12844495D-02  0.36017304D-02 -0.34840278D-01
 -0.26713316D-01 -0.13331817D-01  0.16048216D-01  0.12304754D-01  0.61409348D-02
 -0.57282561D-04 -0.43920634D-04 -0.21919475D-04  0.94972285D-03 -0.20916550D-02
  0.90445427D-03  0.10712071D-03 -0.14572025D-02  0.63059854D-04  0.69608443D-04
  0.11808053D-03 -0.18955128D-03 -0.52597934D-03 -0.56748728D-03 -0.18857151D-02
 -0.13494064D-02  0.34089844D-04 -0.12002109D-02 -0.20357849D-02 -0.23176691D-02
 -0.51566092D-03 -0.18991878D-02 -0.32213820D-02 -0.36674296D-02 -0.18137467D-02
 -0.80777143D-02 -0.14901806D-01 -0.24056135D-01 -0.31313940D-01 -0.26720242D-01
 -0.92258573D-02  0.93084178D-03  0.42902413D-03 -0.12030284D-02  0.61325353D-02
  0.47020391D-02  0.23466471D-02  0.90844828D-02  0.69654052D-02  0.34762254D-02
  0.56756562D-02  0.43517332D-02  0.21718198D-02 -0.11579877D-02  0.62907616D-03
  0.69921274D-03  0.43771134D-03  0.47942097D-02 -0.45249222D-03  0.90134473D-05
 -0.89690782D-04 -0.43181403D-03  0.96907580D-03  0.12461148D-03  0.90779931D-03
 -0.22035032D-02  0.88598662D-03  0.99373101D-03  0.16855559D-02  0.19189458D-02
  0.95045134D-03 -0.20407652D-03 -0.34615240D-03 -0.39408227D-03  0.46694319D-04
 -0.28306652D-01 -0.52220246D-01 -0.84299668D-01 -0.10973312D+00 -0.93635471D-01
 -0.32330078D-01  0.26255378D-02  0.12101080D-02 -0.33932691D-02  0.74366541D-04
  0.57019547D-04  0.28456750D-04 -0.27510468D-01 -0.21093282D-01 -0.10527026D-01
 -0.45884143D-02 -0.35181050D-02 -0.17557810D-02 -0.12158835D-03  0.75972913D-03
 -0.20114968D-02  0.94793791D-04 -0.19174429D-01  0.83396775D-03 -0.61191690D-03
 -0.93701525D-03 -0.36145076D-03  0.11098365D-02  0.73458112D-03  0.21596008D-03
 -0.58598265D-03  0.55646730D-06  0.91341253D-02  0.16850678D-01  0.27202218D-01
  0.35409206D-01  0.30214740D-01  0.10432423D-01  0.36401456D-02  0.16777398D-02
 -0.47045575D-02  0.63684437D-02  0.48829187D-02  0.24369187D-02 -0.10277103D-01
 -0.78798307D-02 -0.39325878D-02  0.10755632D-01  0.82467367D-02  0.41156996D-02
 -0.11452258D-02  0.52182213D-03 -0.28786116D-03  0.81131347D-03 -0.24550013D-03
 -0.72268914D-04  0.89328005D-04  0.58714331D-04 -0.83686539D-03 -0.13549784D-02
  0.17513375D-02 -0.23618607D-02 -0.11443686D-02 -0.21127913D-02 -0.10028700D-03
 -0.17010573D-03 -0.19365936D-03 -0.91347520D-04 -0.19871080D-02 -0.33705112D-02
 -0.38372079D-02 -0.14034248D-02  0.11889789D-02  0.20167333D-02  0.22959795D-02
 -0.34597049D-03 -0.15381947D-02 -0.26090693D-02 -0.29703332D-02 -0.51235774D-03
  0.19921609D-02  0.33790820D-02  0.38469654D-02  0.14675190D-02 -0.37220661D-01
 -0.68664851D-01 -0.11084636D+00 -0.14428903D+00 -0.12312209D+00 -0.42511098D-01
 -0.39553344D-02 -0.18230100D-02  0.51119103D-02 -0.15703471D-01 -0.12040426D-01
 -0.60090162D-02  0.64195160D-02  0.49220777D-02  0.24564617D-02  0.19493675D-02
  0.14946514D-02  0.74593580D-03  0.21321252D-02 -0.88035365D-03  0.26432968D-03
  0.23959455D-03  0.22739268D-02  0.22963360D-03 -0.10805514D-03 -0.12262617D-03
  0.10515851D-02  0.26122596D-03  0.41484956D-03  0.60299775D-03  0.11866189D-02
 -0.78847824D-03  0.94163395D-03  0.15971894D-02  0.18183437D-02 -0.12426382D-03
  0.11426946D-02  0.19382264D-02  0.22066022D-02  0.31673838D-03  0.15164269D-02
  0.25721470D-02  0.29282984D-02  0.51711984D-03  0.34645977D-03  0.58766134D-03
  0.66903166D-03 -0.53798005D-03 -0.60342658D-01 -0.11106270D+00 -0.17972042D+00
 -0.23624752D+00 -0.20262813D+00 -0.69281998D-01 -0.99232333D-02 -0.44277274D-02
  0.13075138D-01 -0.88422296D-01 -0.68124612D-01 -0.29910374D-01 -0.43604059D-01
 -0.33594577D-01 -0.14749829D-01  0.13593491D+00  0.10473052D+00  0.45982339D-01
  0.38854007D-02 -0.53183054D-02 -0.28683013D-02  0.79742582D-02  0.43052757D-03
 -0.28084817D-03  0.52905640D-04  0.41237072D-03  0.21593154D-02 -0.76510887D-03
  0.15446744D-02 -0.22774532D-02 -0.13443262D-02  0.30229197D-02  0.84249029D-02
  0.15542301D-01  0.25090093D-01  0.32659845D-01  0.27868705D-01  0.96223942D-02
  0.16883502D-02  0.77815905D-03 -0.21820392D-02 -0.18419779D-01 -0.14123118D-01
 -0.70484257D-02  0.13491236D-01  0.10344224D-01  0.51624927D-02  0.16459213D-01
  0.12619881D-01  0.62982050D-02 -0.15786923D-02 -0.16226769D-03  0.96709205D-03
  0.30448814D-03  0.26122345D-01 -0.39568365D-02 -0.19396846D-02  0.19651518D-02
 -0.34641940D-03 -0.83064127D-03  0.55280308D-03  0.20275843D-02 -0.12976320D-02
  0.65868158D-03 -0.24031210D-01 -0.44332891D-01 -0.71567031D-01 -0.93159010D-01
 -0.79492752D-01 -0.27446937D-01  0.14141264D-02  0.65176957D-03 -0.18276299D-02
  0.15021719D-01  0.11517701D-01  0.57481402D-02  0.12972428D-02  0.99464346D-03
  0.49639680D-03  0.15437507D-01  0.11836501D-01  0.59072438D-02 -0.10149508D-02
  0.94793167D-03  0.34084749D-03  0.99578129D-03  0.20824513D-02  0.81584776D-03
 -0.10124010D-02 -0.99942586D-04  0.17901998D-02 -0.67886142D-04  0.60372856D-04
  0.60340864D-03  0.70645042D-04 -0.19432037D-03  0.51664886D-02  0.95311626D-02
  0.15386252D-01  0.20028328D-01  0.17090209D-01  0.59008383D-02 -0.47599752D-02
 -0.21938682D-02  0.61518355D-02  0.12961620D-01  0.99381479D-02  0.49598323D-02
  0.12248942D-01  0.93917120D-02  0.46871225D-02 -0.10931001D-01 -0.83811982D-02
 -0.41828053D-02  0.14869534D-02  0.55290629D-03  0.78659662D-03 -0.80074844D-03
 -0.86161933D-04  0.24960629D-03  0.44500635D-04 -0.10509969D-03  0.20498005D-03
 -0.58674589D-03  0.54221117D-04  0.92776150D-03  0.61489913D-03  0.52727046D-03
 -0.10948456D-01 -0.20197763D-01 -0.32605453D-01 -0.42442611D-01 -0.36216357D-01
 -0.12504638D-01 -0.18264071D-02 -0.84178937D-03  0.23604653D-02 -0.24069331D-02
 -0.18454837D-02 -0.92102569D-03 -0.10078597D-01 -0.77276290D-02 -0.38566285D-02
  0.90142206D-02  0.69115326D-02  0.34493392D-02  0.15128289D-02 -0.18058093D-03
 -0.70408376D-03  0.35721144D-03 -0.37908074D-02 -0.26477471D-03  0.69370555D-03
 -0.29081335D-03  0.90362165D-03 -0.26309479D-03  0.13902153D-03  0.14218834D-03
  0.24844127D-03  0.38744593D-04  0.11622149D-02  0.19713365D-02  0.22442969D-02
  0.79240638D-03  0.95727722D-03  0.16237233D-02  0.18485516D-02  0.30729384D-03
 -0.89336925D-02 -0.16480918D-01 -0.26605312D-01 -0.34632211D-01 -0.29551729D-01
 -0.10203502D-01 -0.32470698D-02 -0.14965715D-02  0.41965427D-02  0.96447740D-02
  0.73950010D-02  0.36906238D-02  0.13858237D-01  0.10625617D-01  0.53029276D-02
  0.94881351D-02  0.72749002D-02  0.36306850D-02  0.26644310D-02  0.12946714D-02
  0.24892253D-03  0.99902266D-03 -0.27765538D-01 -0.38107250D-02  0.28736726D-03
  0.18576954D-02  0.47670757D-03 -0.30560529D-03 -0.43807459D-03  0.48752291D-03
  0.27169204D-04 -0.57355455D-04  0.34757426D-01  0.64120664D-01  0.10351063D+00
  0.13474009D+00  0.11497396D+00  0.39697746D-01 -0.20262038D-02 -0.93387549D-03
  0.26186843D-02 -0.75577196D-02 -0.57947800D-02 -0.28920014D-02 -0.14031522D-01
 -0.10758481D-01 -0.53692360D-02 -0.24223391D-03 -0.18572960D-03 -0.92692086D-04
 -0.42589923D-03 -0.47174829D-03 -0.56893633D-03  0.37000234D-03  0.12571417D-02
  0.17046859D-03 -0.13400557D-04 -0.28275233D-03  0.13166040D-03  0.80187693D-03
 -0.24084582D-02  0.31513036D-02  0.21594625D-02  0.14636463D-02 -0.24849451D-04
 -0.42149373D-04 -0.47985571D-04  0.98315009D-04 -0.57458567D-03 -0.97460605D-03
 -0.11095545D-02 -0.16840811D-02
MO    6     MO 0.0        OCC NO =    2.0000000  ORB. ENERGY =    0.000000
 -0.98366503D-01 -0.18307620D+00 -0.31222993D+00 -0.48354142D+00 -0.67718602D+00
 -0.80862758D+00 -0.61606958D+00 -0.22862605D+00  0.98842554D-01  0.12232499D+00
 -0.16912877D-01 -0.16865553D-01 -0.28517085D-02 -0.51080529D-02  0.20932684D+02
  0.29342632D+02  0.36670213D+02  0.36223598D+02  0.21293770D+02  0.82211181D+01
  0.88891340D+01  0.12460446D+02  0.15572128D+02  0.15382471D+02  0.90424700D+01
  0.34911251D+01  0.64221357D+01  0.90023027D+01  0.11250401D+02  0.11113379D+02
  0.65329164D+01  0.25222344D+01 -0.15429210D+00 -0.99954260D-01 -0.19367206D-01
 -0.34525731D+01 -0.22366627D+01 -0.43337730D+00 -0.19087031D+01 -0.12365053D+01
 -0.23958612D+00 -0.13118290D-01 -0.50706913D-02  0.19564169D-01 -0.95480583D-03
 -0.25741078D-03  0.43106892D-02 -0.16803905D+02 -0.11065394D+02 -0.45734718D+01
 -0.10104268D+01 -0.84293230D-01 -0.15443329D+02 -0.10169453D+02 -0.42031677D+01
 -0.92861472D+00 -0.77468189D-01  0.36733836D+02  0.24189280D+02  0.99977452D+01
  0.22088230D+01  0.18426751D+00  0.31216553D+00  0.20556143D+00  0.84961220D-01
  0.18770662D-01  0.15659123D-02  0.70919202D+01  0.46700391D+01  0.19301881D+01
  0.42644054D+00  0.35575116D-01  0.17314875D+02  0.11401869D+02  0.47125411D+01
  0.10411517D+01  0.86856404D-01  0.95523860D-03  0.11946979D-03  0.58247712D-04
  0.12752548D-03 -0.60495470D-03  0.62920144D-03  0.31962447D-02 -0.11922139D-02
  0.13120274D-03  0.22426985D-02  0.10048670D+00  0.18494918D+00  0.29928268D+00
  0.39341546D+00  0.33743015D+00  0.11537310D+00  0.11541943D-01  0.51499926D-02
 -0.15207997D-01 -0.22892237D+00 -0.17637235D+00 -0.77436961D-01  0.95326781D-01
  0.73444146D-01  0.32245936D-01 -0.46034284D-01 -0.35466934D-01 -0.15571894D-01
 -0.97551434D-02 -0.12213081D-01  0.40036077D-02 -0.35535511D-02 -0.68243615D-03
 -0.50243201D-03 -0.20309541D-03 -0.15449244D-03  0.43581114D-02 -0.27564383D-02
 -0.17541569D-02 -0.44481450D-02 -0.22075199D-02  0.94195411D-03  0.72588891D-02
  0.12312450D-01  0.14017289D-01  0.28431961D-02  0.35800058D-01  0.66044116D-01
  0.10661568D+00  0.13878194D+00  0.11842288D+00  0.40888575D-01  0.62402190D-02
  0.28761112D-02 -0.80649162D-02 -0.35847292D-01 -0.27485430D-01 -0.13717156D-01
  0.27604318D-02  0.21165240D-02  0.10562938D-02 -0.26391832D-02 -0.20235583D-02
 -0.10098974D-02 -0.34989899D-02 -0.29747308D-02 -0.48888747D-03 -0.10866796D-02
 -0.49956376D-02 -0.99643077D-03  0.53293799D-03  0.28462217D-02  0.16975454D-03
  0.72174939D-03 -0.78065858D-03  0.42439170D-03 -0.17532376D-02  0.10843508D-02
 -0.72465428D-01 -0.13368457D+00 -0.21580834D+00 -0.28091833D+00 -0.23970812D+00
 -0.82765455D-01  0.11676727D-01  0.53817927D-02 -0.15091108D-01 -0.24884225D-01
 -0.19079646D-01 -0.95220804D-02  0.46568734D-01  0.35705952D-01  0.17819772D-01
 -0.17786538D-01 -0.13637590D-01 -0.68061130D-02 -0.31755470D-02 -0.10627644D-02
  0.26307701D-02 -0.16275554D-02 -0.78377582D-02  0.15503967D-03  0.42721194D-03
  0.86439729D-03  0.38241285D-02 -0.24655247D-03  0.12135629D-02 -0.16685424D-02
  0.13625892D-02  0.24251480D-02  0.28529668D-02  0.48391717D-02  0.55092259D-02
  0.26684469D-02 -0.68440172D-02 -0.11608749D-01 -0.13216150D-01 -0.34892723D-02
  0.31403130D-01  0.57932643D-01  0.93521249D-01  0.12173688D+00  0.10387830D+00
  0.35866680D-01  0.10630099D-02  0.48994030D-03 -0.13738437D-02  0.13677264D-01
  0.10486858D-01  0.52336773D-02 -0.23082357D-02 -0.17698087D-02 -0.88325860D-03
 -0.90129140D-02 -0.69105308D-02 -0.34488392D-02 -0.61331373D-03  0.30781105D-03
 -0.55275553D-03 -0.44332487D-03 -0.14478413D-02  0.11288986D-03 -0.36227817D-04
  0.92797551D-05  0.30391445D-03 -0.16567719D-02 -0.18592225D-03 -0.21258151D-02
 -0.14116555D-02 -0.15638307D-03 -0.10462866D-02 -0.17747001D-02 -0.20204334D-02
  0.44827706D-04 -0.11583182D-02 -0.19647270D-02 -0.22367722D-02 -0.10588854D-02
 -0.11765851D-01 -0.21705698D-01 -0.35039726D-01 -0.45611312D-01 -0.38920215D-01
 -0.13438215D-01 -0.33813773D-02 -0.15584737D-02  0.43701230D-02 -0.16143966D-01
 -0.12378169D-01 -0.61775739D-02  0.74817084D-02  0.57364995D-02  0.28629153D-02
 -0.27292921D-01 -0.20926481D-01 -0.10443781D-01  0.22241355D-02 -0.96478828D-03
  0.61694485D-03 -0.11852429D-02 -0.11945636D-02 -0.11687262D-03  0.39122984D-04
  0.94326391D-04 -0.57721530D-03 -0.32963085D-03  0.93280345D-03 -0.10883126D-02
 -0.24441743D-02 -0.16026501D-02 -0.79316816D-03 -0.13453633D-02 -0.15316486D-02
 -0.40540095D-03 -0.21626893D-02 -0.36683304D-02 -0.41762645D-02 -0.26780375D-02
 -0.59127086D-02 -0.10907793D-01 -0.17608560D-01 -0.22921113D-01 -0.19558627D-01
 -0.67531239D-02 -0.46620424D-02 -0.21487311D-02  0.60252662D-02  0.30415178D-01
  0.23320429D-01  0.11638529D-01  0.22658472D-01  0.17373079D-01  0.86703842D-02
  0.25766936D-01  0.19756452D-01  0.98598543D-02 -0.16383105D-03  0.24348157D-02
  0.15681783D-02  0.18217945D-02  0.90718712D-02 -0.51590667D-03 -0.20037532D-03
  0.24601069D-05 -0.20850808D-02  0.10370317D-02  0.14451968D-02 -0.14288179D-02
 -0.16540657D-02 -0.46791872D-03  0.28921035D-02  0.49055549D-02  0.55848008D-02
  0.11456399D-02  0.92928080D-03  0.15762361D-02  0.17944891D-02  0.14863534D-03
 -0.44008538D-01 -0.81187159D-01 -0.13106125D+00 -0.17060280D+00 -0.14557568D+00
 -0.50263784D-01  0.31547198D-02  0.14540075D-02 -0.40771887D-02  0.78625178D-04
  0.60284799D-04  0.30086340D-04 -0.24383080D-02 -0.18695399D-02 -0.93303145D-03
 -0.73781313D-01 -0.56570831D-01 -0.28232809D-01  0.18075991D-02  0.28602093D-03
  0.47432219D-04 -0.67805587D-03  0.59903357D-02 -0.27850491D-02 -0.11847379D-02
 -0.11685549D-02 -0.54771577D-03  0.12825139D-02  0.21592474D-02 -0.12070397D-02
  0.12401863D-02  0.59105802D-03  0.99426402D-02  0.18342230D-01  0.29610046D-01
  0.38543482D-01  0.32889223D-01  0.11355858D-01 -0.11664397D-02 -0.53761099D-03
  0.15075173D-02 -0.20121884D-01 -0.15428185D-01 -0.76997455D-02  0.29749910D-01
  0.22810344D-01  0.11383960D-01  0.58637621D-01  0.44959609D-01  0.22437996D-01
  0.33758439D-02 -0.15191098D-02  0.21240436D-02  0.28417979D-02 -0.12799396D-02
  0.19580107D-03  0.33049017D-03  0.42898138D-04 -0.40466112D-02  0.18280411D-03
  0.27126670D-02 -0.36534475D-02  0.12459020D-03 -0.82772052D-03 -0.33269188D-02
 -0.56430841D-02 -0.64244517D-02 -0.12153541D-02 -0.34141223D-02 -0.57909976D-02
 -0.65928461D-02 -0.49953360D-02  0.26372605D-02  0.44732930D-02  0.50926860D-02
  0.66283961D-03 -0.11501561D-02 -0.19508825D-02 -0.22210108D-02 -0.77334886D-03
  0.73149454D-03  0.12407532D-02  0.14125537D-02 -0.37947667D-03  0.53295741D-01
  0.98320235D-01  0.15871935D+00  0.20660543D+00  0.17629679D+00  0.60871044D-01
 -0.32250700D-02 -0.14864318D-02  0.41681099D-02  0.25391597D-01  0.19468666D-01
  0.97162289D-02  0.59546450D-02  0.45656441D-02  0.22785764D-02  0.72462122D-02
  0.55559359D-02  0.27728014D-02 -0.17900365D-02  0.18562434D-02  0.76521281D-03
  0.33885811D-03 -0.45943095D-02 -0.13884224D-04  0.46173590D-03  0.15479324D-03
 -0.20339561D-02  0.27764231D-03 -0.28046475D-03  0.90521087D-03  0.95407151D-03
 -0.30554866D-03  0.17725762D-02  0.30066248D-02  0.34229360D-02  0.16332540D-02
  0.13391712D-02  0.22714878D-02  0.25860085D-02  0.14056605D-02  0.46755258D-02
  0.79305766D-02  0.90286812D-02  0.28098700D-02 -0.32787114D-02 -0.55613152D-02
 -0.63313607D-02 -0.25437235D-02 -0.25300315D-01 -0.46566086D-01 -0.75352717D-01
 -0.99053255D-01 -0.84957402D-01 -0.29048378D-01  0.40147330D-02  0.17913660D-02
 -0.52899279D-02 -0.78647524D-01 -0.60593677D-01 -0.26603888D-01  0.45378939D-01
  0.34962026D-01  0.15350212D-01 -0.10483872D-02 -0.80772585D-03 -0.35463516D-03
 -0.32989258D-02 -0.41742281D-02  0.21215683D-02  0.37526928D-03  0.14014530D-03
 -0.28674101D-04  0.41241029D-04  0.63484795D-04  0.10265312D-02  0.17920337D-02
  0.17099825D-04 -0.28779171D-02 -0.93948344D-03  0.64328172D-03  0.83774688D-02
  0.15454794D-01  0.24948830D-01  0.32475963D-01  0.27711798D-01  0.95682179D-02
 -0.10524170D-01 -0.48505804D-02  0.13601534D-01  0.30957314D-01  0.23736105D-01
  0.11845980D-01  0.96711670D-02  0.74152375D-02  0.37007232D-02  0.36206882D-02
  0.27761140D-02  0.13854755D-02  0.39323663D-02  0.20334188D-02 -0.14186468D-03
  0.15120525D-03  0.40083456D-02 -0.96744154D-03 -0.27003042D-02  0.93664248D-03
 -0.52271039D-03  0.65283221D-03 -0.16485734D-02 -0.41135818D-03  0.56597052D-03
 -0.17862135D-02 -0.55935552D-01 -0.10319017D+00 -0.16658093D+00 -0.21683888D+00
 -0.18502901D+00 -0.63886070D-01 -0.33855397D-02 -0.15603922D-02  0.43755025D-02
 -0.18661214D-02 -0.14308235D-02 -0.71408122D-03 -0.16055952D-01 -0.12310685D-01
 -0.61438948D-02  0.20743888D-01  0.15905098D-01  0.79377585D-02  0.25274502D-02
 -0.26571247D-03 -0.81262946D-03  0.12558590D-02  0.10567949D-01 -0.68457997D-03
 -0.21298986D-03  0.39817564D-03  0.23748779D-03  0.21388651D-02  0.18147769D-03
 -0.51809696D-04  0.44163072D-03 -0.11224619D-02 -0.24092669D+00 -0.44446269D+00
 -0.71750059D+00 -0.93397258D+00 -0.79696050D+00 -0.27517131D+00  0.65360937D-02
  0.30124796D-02 -0.84473073D-02 -0.56836696D-02 -0.43578773D-02 -0.21748862D-02
 -0.46246705D-01 -0.35459040D-01 -0.17696546D-01 -0.24602017D-01 -0.18863266D-01
 -0.94140919D-02  0.35491456D-02 -0.29073972D-03 -0.25366079D-02 -0.14226666D-02
 -0.88613591D-03  0.11171554D-03  0.43086910D-04 -0.23370094D-03  0.22563589D-02
  0.38648474D-02  0.71211348D-02 -0.22563734D-03  0.20687215D-02 -0.16506079D-02
 -0.40602036D-02 -0.74902829D-02 -0.12091639D-01 -0.15739721D-01 -0.13430733D-01
 -0.46373092D-02 -0.57535506D-02 -0.26518062D-02  0.74359414D-02  0.65721792D-01
  0.50391301D-01  0.25148791D-01  0.18883793D-01  0.14478895D-01  0.72259834D-02
  0.15488630D-01  0.11875699D-01  0.59268062D-02  0.20516425D-02  0.35466317D-02
  0.75125709D-03  0.11785656D-02 -0.50295320D-02 -0.14595675D-03  0.91696681D-03
 -0.13062883D-03 -0.26991197D-02  0.46461183D-03  0.17951640D-02 -0.52059392D-02
 -0.16911836D-02 -0.21424795D-02 -0.70757215D-02 -0.12001763D-01 -0.13663583D-01
 -0.59262219D-02  0.29240411D-02  0.49597271D-02  0.56464740D-02  0.17631681D-02
  0.16544541D-01  0.30521448D-01  0.49271081D-01  0.64136307D-01  0.54727627D-01
  0.18896134D-01 -0.12855206D-01 -0.59249529D-02  0.16614186D-01 -0.28273920D-01
 -0.21678648D-01 -0.10819165D-01  0.25104407D-02  0.19248467D-02  0.96063339D-03
  0.21544462D-01  0.16518927D-01  0.82441024D-02  0.26860144D-02 -0.93091158D-03
  0.13235751D-03  0.70917655D-03 -0.85365611D-02 -0.22592068D-02  0.20360029D-02
  0.42613329D-03 -0.13256963D-02  0.72244388D-03 -0.19984405D-02 -0.33903780D-03
 -0.11216641D-02 -0.40127555D-03  0.15135754D-01  0.27922510D-01  0.45075590D-01
  0.58675024D-01  0.50067505D-01  0.17287106D-01 -0.41551458D-02 -0.19151029D-02
  0.53701485D-02 -0.18800931D-01 -0.14415362D-01 -0.71942757D-02  0.37474373D-01
  0.28732972D-01  0.14339767D-01 -0.33642468D-02 -0.25794911D-02 -0.12873468D-02
  0.20810599D-02 -0.10358984D-02  0.19591391D-02 -0.50577299D-03  0.43694944D-02
  0.82627937D-04  0.37353031D-03 -0.18518607D-03 -0.90655695D-03 -0.80756270D-05
 -0.98963779D-03  0.12205172D-02 -0.65693181D-03 -0.14488574D-02 -0.20673025D-02
 -0.35065364D-02 -0.39920677D-02 -0.10192882D-02  0.14493437D-02  0.24583613D-02
  0.27987575D-02  0.11930037D-03
MO    7     MO 0.0        OCC NO =    2.0000000  ORB. ENERGY =    0.000000
  0.26318084D+00  0.48982272D+00  0.83537517D+00  0.12937213D+01  0.18118199D+01
  0.21634935D+01  0.16483021D+01  0.61169192D+00 -0.74153135D+00 -0.91770005D+00
  0.26663594D+00  0.22268235D+00  0.27300361D-02  0.17147474D-01 -0.25712095D+02
 -0.36042226D+02 -0.45042862D+02 -0.44494274D+02 -0.26155624D+02 -0.10098187D+02
  0.10259648D+02  0.14381580D+02  0.17973017D+02  0.17754119D+02  0.10436626D+02
  0.40293820D+01  0.95002195D+01  0.13317042D+02  0.16642637D+02  0.16439943D+02
  0.96640966D+01  0.37311233D+01 -0.17199112D+00 -0.11142013D+00 -0.21588840D-01
 -0.91161008D-01 -0.59056368D-01 -0.11442802D-01 -0.95220409D+00 -0.61686149D+00
 -0.11952350D+00  0.79216099D-02 -0.12396026D-01 -0.10295460D-01 -0.46737264D-03
 -0.30926875D-03 -0.32515505D-03  0.16014428D+02  0.10545523D+02  0.43586021D+01
  0.96295519D+00  0.80332987D-01  0.19722931D+02  0.12987577D+02  0.53679349D+01
  0.11859492D+01  0.98935905D-01 -0.76376359D+02 -0.50293935D+02 -0.20787140D+02
 -0.45925468D+01 -0.38312583D+00 -0.96421766D+01 -0.63493863D+01 -0.26242842D+01
 -0.57978867D+00 -0.48367937D-01 -0.19249639D+02 -0.12675913D+02 -0.52391205D+01
 -0.11574900D+01 -0.96561738D-01 -0.24788863D+02 -0.16323499D+02 -0.67467154D+01
 -0.14905661D+01 -0.12434808D+00  0.16073669D-02 -0.89141701D-04  0.64792904D-04
 -0.14481183D-05 -0.91891999D-02 -0.85132888D-02 -0.13287169D-01  0.15555081D-03
 -0.97786259D-03 -0.20690988D-02 -0.28167404D-01 -0.51843059D-01 -0.83891856D-01
 -0.11027819D+00 -0.94584965D-01 -0.32340206D-01  0.30887418D-03  0.13781906D-03
 -0.40698152D-03 -0.21746096D-01 -0.16754194D-01 -0.73559938D-02 -0.69083926D-01
 -0.53225441D-01 -0.23368835D-01 -0.21266060D-01 -0.16384353D-01 -0.71936135D-02
 -0.24430258D-03 -0.16346339D-02 -0.32865623D-02 -0.13561976D-02  0.53560281D-03
 -0.20896664D-03 -0.12043704D-03  0.64143410D-04  0.69062546D-03  0.32566931D-03
 -0.10033588D-03  0.13881552D-02  0.92640914D-03 -0.49441451D-03 -0.14164466D-02
 -0.24025614D-02 -0.27352313D-02 -0.56829460D-03  0.49618708D-01  0.91536827D-01
  0.14776882D+00  0.19235110D+00  0.16413354D+00  0.56671368D-01  0.54919160D-02
  0.25312191D-02 -0.70978025D-02  0.70918832D-02  0.54376062D-02  0.27137466D-02
  0.17904117D-02  0.13727741D-02  0.68511048D-03  0.20852896D-01  0.15988678D-01
  0.79794711D-02 -0.35710071D-02  0.91204637D-03  0.31482623D-03  0.20627155D-02
 -0.19211169D-02  0.15558519D-02  0.61755332D-03 -0.91880327D-03 -0.11326334D-02
  0.44407014D-04 -0.38834769D-03 -0.13995412D-02 -0.65608507D-03 -0.64862859D-04
 -0.38497460D-01 -0.71020297D-01 -0.11464878D+00 -0.14923865D+00 -0.12734561D+00
 -0.43969378D-01  0.54765014D-03  0.25241145D-03 -0.70778805D-03 -0.26045237D-01
 -0.19969836D-01 -0.99663477D-02 -0.64738450D-02 -0.49637337D-02 -0.24772510D-02
 -0.39563968D-02 -0.30335141D-02 -0.15139362D-02 -0.10556011D-03 -0.15235463D-02
 -0.22334442D-03  0.21200912D-03 -0.11787211D-02 -0.12387181D-02 -0.97406755D-03
 -0.12801893D-02  0.11235296D-02  0.64863567D-03 -0.19545361D-03 -0.18062375D-02
 -0.12952279D-02 -0.85016609D-03  0.23853590D-02  0.40460204D-02  0.46062512D-02
  0.14871470D-02  0.69115229D-03  0.11723251D-02  0.13346507D-02  0.15443452D-03
  0.29634272D-01  0.54669445D-01  0.88253436D-01  0.11487975D+00  0.98027100D-01
  0.33846402D-01 -0.18816428D-02 -0.86724745D-03  0.24318524D-02  0.20228891D-01
  0.15510231D-01  0.77406922D-02  0.60113168D-02  0.46090964D-02  0.23002622D-02
  0.17320020D-01  0.13279893D-01  0.66275972D-02 -0.16051101D-03  0.11551595D-02
  0.48505621D-03  0.90768815D-03  0.73572751D-02 -0.55319868D-03 -0.44531822D-03
 -0.99523677D-04 -0.81718680D-03 -0.12036059D-02  0.56212552D-03 -0.40840025D-03
 -0.14437174D-02 -0.70527934D-04  0.21599101D-02  0.36636163D-02  0.41708977D-02
  0.15569167D-02 -0.12140030D-03 -0.20591789D-03 -0.23443024D-03 -0.72843438D-03
  0.19248054D-01  0.35508901D-01  0.57322376D-01  0.74616702D-01  0.63670567D-01
  0.21983917D-01 -0.11375770D-02 -0.52430818D-03  0.14702149D-02 -0.15658535D-01
 -0.12005971D-01 -0.59918210D-02  0.14354894D-01  0.11006422D-01  0.54929759D-02
 -0.16372786D-01 -0.12553614D-01 -0.62651333D-02 -0.32361435D-03 -0.93277952D-03
  0.79401927D-03 -0.70351238D-03 -0.24198619D-03  0.14162629D-03  0.12362176D-03
 -0.10768945D-03 -0.81761147D-03 -0.14149656D-02  0.85464820D-03 -0.81793641D-03
 -0.55128859D-03  0.11804540D-02 -0.21389285D-02 -0.36280276D-02 -0.41303812D-02
 -0.15065121D-02 -0.12844186D-02 -0.21786170D-02 -0.24802785D-02 -0.86540290D-03
 -0.98596190D-02 -0.18189072D-01 -0.29362802D-01 -0.38221643D-01 -0.32614597D-01
 -0.11261037D-01 -0.13258691D-02 -0.61109185D-03  0.17135653D-02 -0.20466263D-01
 -0.15692232D-01 -0.78315236D-02 -0.17348236D-01 -0.13301527D-01 -0.66383941D-02
  0.16067621D-01  0.12319633D-01  0.61483603D-02  0.16992540D-02 -0.12397431D-02
 -0.11217346D-02  0.84179512D-03  0.36425490D-02 -0.40219243D-03 -0.11104525D-03
 -0.34437994D-03  0.31795167D-03 -0.92561605D-03  0.33301728D-03  0.45250230D-03
 -0.36168408D-03  0.92280093D-03 -0.23303854D-02 -0.39527748D-02 -0.45000944D-02
 -0.15575734D-02 -0.83409903D-03 -0.14147898D-02 -0.16106882D-02 -0.38333642D-03
 -0.35829480D-01 -0.66098395D-01 -0.10670330D+00 -0.13889600D+00 -0.11852021D+00
 -0.40922179D-01  0.85333208D-02  0.39329998D-02 -0.11028542D-01  0.20934487D-01
  0.16051237D-01  0.80106920D-02  0.27612714D-02  0.21171677D-02  0.10566151D-02
  0.32677679D-01  0.25055172D-01  0.12504287D-01 -0.10239141D-02  0.18714462D-05
 -0.37749166D-03  0.62108869D-03 -0.94920045D-02 -0.59720738D-03 -0.52659908D-03
 -0.77878369D-04  0.45233184D-03  0.13780200D-02  0.74984018D-03 -0.10070794D-02
  0.94812537D-03 -0.34125664D-03  0.15996144D-01  0.29509762D-01  0.47637906D-01
  0.62010398D-01  0.52913585D-01  0.18269789D-01  0.58069473D-02  0.26764167D-02
 -0.75049518D-02  0.28927197D-01  0.22179540D-01  0.11069145D-01  0.41212362D-02
  0.31599025D-02  0.15770128D-02 -0.27509555D-01 -0.21092582D-01 -0.10526677D-01
 -0.38792821D-02  0.16920024D-02  0.11794719D-03 -0.12034088D-02  0.82316690D-03
  0.11680664D-03  0.89088801D-04  0.10263159D-03 -0.44607681D-03  0.12358814D-02
 -0.72047405D-03  0.70309989D-04 -0.57841753D-03 -0.27973600D-02  0.64456461D-03
  0.10933036D-02  0.12446875D-02  0.84627387D-03 -0.25834344D-02 -0.43819937D-02
 -0.49887449D-02 -0.81136148D-03  0.22978462D-02  0.38975821D-02  0.44372594D-02
  0.90575178D-03 -0.10037153D-03 -0.17024912D-03 -0.19382260D-03  0.47357343D-03
 -0.13089087D-02 -0.22201569D-02 -0.25275702D-02 -0.56201386D-03 -0.67900272D-01
 -0.12526274D+00 -0.20221291D+00 -0.26322112D+00 -0.22460706D+00 -0.77551421D-01
  0.48813049D-02  0.22497890D-02 -0.63086431D-02 -0.42451922D-02 -0.32549441D-02
 -0.16244452D-02 -0.20804093D-01 -0.15951259D-01 -0.79607963D-02 -0.40330290D-02
 -0.30922708D-02 -0.15432599D-02 -0.17598761D-02 -0.45941173D-03 -0.11454874D-02
  0.84281917D-04  0.67266187D-03  0.10907236D-03 -0.12136985D-03 -0.64020435D-05
  0.19849418D-02  0.16097825D-02  0.56257470D-03 -0.12383867D-02 -0.74315062D-03
  0.57988917D-03 -0.15663233D-02 -0.26567807D-02 -0.30246510D-02 -0.11767104D-02
 -0.19879535D-02 -0.33719454D-02 -0.38388406D-02 -0.38075617D-03 -0.27214790D-02
 -0.46161435D-02 -0.52553162D-02 -0.20354555D-02  0.14196441D-02  0.24079851D-02
  0.27414059D-02  0.62758816D-03 -0.61234456D-03 -0.11270409D-02 -0.18237649D-02
 -0.23973900D-02 -0.20562275D-02 -0.70305909D-03  0.16122638D-02  0.71938895D-03
 -0.21243652D-02 -0.44486268D-01 -0.34274271D-01 -0.15048251D-01  0.12861660D+00
  0.99092157D-01  0.43506794D-01  0.81404579D-01  0.62717840D-01  0.27536510D-01
 -0.19836738D-02 -0.20778780D-02  0.72255134D-02  0.45829357D-02  0.24143827D-03
  0.15260203D-03  0.36057247D-03  0.31223615D-03 -0.37238639D-03  0.17317509D-02
 -0.11511437D-02 -0.27289566D-02 -0.76744197D-03  0.27360952D-02  0.48347215D-03
  0.89191172D-03  0.14398221D-02  0.18742205D-02  0.15992758D-02  0.55219149D-03
  0.90123454D-02  0.41537817D-02 -0.11647638D-01 -0.38613706D-02 -0.29606541D-02
 -0.14775739D-02  0.37537922D-01  0.28781698D-01  0.14364084D-01  0.74646106D-02
  0.57233900D-02  0.28563727D-02 -0.46803227D-02 -0.13165679D-03  0.11230991D-02
  0.11430643D-02  0.25210605D-01 -0.24618543D-02  0.11565856D-02  0.95439060D-03
 -0.63877554D-03  0.17739211D-02  0.11663336D-02 -0.11794148D-02 -0.25327684D-05
  0.30605899D-03 -0.57296484D-01 -0.10570083D+00 -0.17063391D+00 -0.22211465D+00
 -0.18953083D+00 -0.65440441D-01 -0.62726262D-03 -0.28910477D-03  0.81067995D-03
 -0.18671749D-01 -0.14316313D-01 -0.71448434D-02 -0.56356276D-02 -0.43210418D-02
 -0.21565027D-02  0.70528392D-02  0.54076697D-02  0.26988062D-02  0.20528773D-02
 -0.15021293D-02  0.57971845D-05  0.61883823D-03 -0.79011417D-02  0.62503681D-03
  0.26617659D-03 -0.42523129D-03  0.88743336D-03  0.33359709D-03  0.15777907D-02
  0.36104288D-03 -0.10405752D-02 -0.72660608D-03 -0.29960381D+00 -0.55271052D+00
 -0.89224615D+00 -0.11614394D+01 -0.99105833D+00 -0.34218862D+00  0.12466615D-01
  0.57458515D-02 -0.16111967D-01 -0.86745452D-03 -0.66510911D-03 -0.33193606D-03
  0.11463115D-01  0.87891898D-02  0.43864217D-02  0.20952376D-01  0.16064953D-01
  0.80175375D-02  0.14545197D-02 -0.81365070D-04  0.70473071D-03  0.11283906D-02
 -0.74298396D-03  0.24136743D-03  0.17926496D-03 -0.80024990D-04  0.63984112D-02
  0.56589313D-02  0.45130180D-02 -0.74923796D-03 -0.11108125D-02 -0.71085120D-03
  0.33535000D-02  0.61865527D-02  0.99870143D-02  0.13000125D-01  0.11093030D-01
  0.38301568D-02 -0.12879591D-02 -0.59361917D-03  0.16645701D-02 -0.18005097D-01
 -0.13805167D-01 -0.68897457D-02  0.76772413D-02  0.58864217D-02  0.29377370D-02
  0.96845137D-02  0.74254708D-02  0.37058304D-02 -0.15321250D-02 -0.12820969D-02
  0.61669595D-03  0.57973965D-03 -0.77483885D-02 -0.66422511D-03  0.11048567D-02
 -0.23481134D-03  0.33236513D-03  0.27010283D-04  0.14029973D-03  0.23196075D-02
  0.73625719D-03  0.36678445D-03  0.16390255D-02  0.27800975D-02  0.31650427D-02
  0.16583498D-02  0.11525217D-02  0.19548950D-02  0.22255788D-02  0.49350689D-03
  0.46692667D-01  0.86138853D-01  0.13905482D+00  0.18100805D+00  0.15445450D+00
  0.53329427D-01  0.75436358D-02  0.34768549D-02 -0.97494639D-02  0.22573580D-03
  0.17307990D-03  0.86378998D-04  0.32826214D-02  0.25169059D-02  0.12561124D-02
  0.95456745D-02  0.73190178D-02  0.36527028D-02 -0.23815763D-02  0.27466066D-03
  0.13820383D-02  0.33338672D-03 -0.11610466D-01 -0.36845405D-02 -0.24645634D-03
  0.14684577D-02 -0.84074017D-03  0.27982319D-03 -0.53029565D-03  0.19440923D-02
  0.20238014D-02  0.10225475D-02  0.12132781D-01  0.22382611D-01  0.36132475D-01
  0.47033746D-01  0.40133981D-01  0.13857299D-01 -0.11577880D-02 -0.53362342D-03
  0.14963358D-02 -0.13777747D-01 -0.10563902D-01 -0.52721276D-02 -0.17861893D-01
 -0.13695367D-01 -0.68349479D-02 -0.23666763D-01 -0.18146173D-01 -0.90562119D-02
 -0.12993337D-03 -0.10856019D-02  0.39582606D-03 -0.34035740D-03 -0.15662141D-02
  0.12522140D-03 -0.96046595D-04 -0.95461415D-04  0.73281267D-03 -0.92063096D-03
  0.44664592D-03  0.20184061D-02  0.41668483D-02  0.22526760D-02 -0.56741285D-03
 -0.96243958D-03 -0.10957034D-02  0.99186805D-03 -0.16210356D-02 -0.27495832D-02
 -0.31303033D-02 -0.26468639D-02
MO    8     MO 0.0        OCC NO =    2.0000000  ORB. ENERGY =    0.000000
 -0.34875064D+00 -0.64908215D+00 -0.11069864D+01 -0.17143578D+01 -0.24009093D+01
 -0.28669250D+01 -0.21842258D+01 -0.81057552D+00  0.83295447D+00  0.10308429D+01
 -0.26551682D+00 -0.22244531D+00 -0.42358466D-02 -0.17685455D-01  0.15204586D+02
  0.21313204D+02  0.26635639D+02  0.26311237D+02  0.15466863D+02  0.59714606D+01
 -0.13829577D+02 -0.19385769D+02 -0.24226875D+02 -0.23931810D+02 -0.14068135D+02
 -0.54314383D+01 -0.15670559D+02 -0.21966387D+02 -0.27451937D+02 -0.27117593D+02
 -0.15940873D+02 -0.61544670D+01 -0.11865950D-01 -0.76870576D-02 -0.14894495D-02
  0.25370309D+01  0.16435517D+01  0.31845571D+00  0.27323013D+01  0.17700527D+01
  0.34296662D+00  0.11111632D-01  0.22352536D-01 -0.47373831D-02  0.28845363D-02
  0.15453231D-02 -0.34884997D-02  0.98217765D+01  0.64676531D+01  0.26731654D+01
  0.59058809D+00  0.49268861D-01 -0.50254693D+01 -0.33092783D+01 -0.13677679D+01
 -0.30218386D+00 -0.25209202D-01  0.39499856D+02  0.26010708D+02  0.10750565D+02
  0.23751451D+01  0.19814266D+00 -0.35394733D+01 -0.23307480D+01 -0.96332855D+00
 -0.21283021D+00 -0.17755018D-01  0.73752884D+01  0.48566374D+01  0.20073116D+01
  0.44347960D+00  0.36996572D-01  0.77088425D+01  0.50762832D+01  0.20980941D+01
  0.46353636D+00  0.38669775D-01 -0.22691546D-02 -0.24269064D-04 -0.71278131D-04
 -0.10457141D-03  0.11678362D-01  0.97514824D-02  0.11915008D-01  0.58437638D-03
  0.11744437D-02  0.68692887D-03 -0.55552183D-02 -0.10224567D-01 -0.16545280D-01
 -0.21749233D-01 -0.18654191D-01 -0.63781847D-02  0.13158154D-01  0.58711428D-02
 -0.17337563D-01  0.21478457D+00  0.16547994D+00  0.72654605D-01 -0.29105538D-01
 -0.22424248D-01 -0.98454526D-02  0.86841190D-01  0.66906455D-01  0.29375538D-01
 -0.21931096D-02  0.11558956D-01 -0.95024903D-03  0.58118635D-02  0.65278141D-03
  0.48891534D-03  0.13665268D-03  0.17132605D-03 -0.50558009D-02  0.12926612D-03
  0.22360127D-02  0.34492239D-02  0.96542851D-03  0.55505699D-03 -0.70323303D-02
 -0.11928163D-01 -0.13579792D-01 -0.14321850D-02  0.21798559D-01  0.40214085D-01
  0.64918003D-01  0.84503951D-01  0.72107374D-01  0.24896943D-01 -0.10781067D-01
 -0.49689837D-02  0.13933549D-01 -0.10549619D-01 -0.80887785D-02 -0.40368674D-02
 -0.20746688D-01 -0.15907244D-01 -0.79388298D-02 -0.23924195D-01 -0.18343555D-01
 -0.91547197D-02  0.45179639D-02  0.36994494D-03 -0.85015595D-03 -0.19293522D-02
  0.96221993D-04 -0.76330675D-03 -0.10734134D-02 -0.11532706D-02  0.72645174D-03
 -0.20124072D-02 -0.14376792D-02  0.57939126D-03  0.26011397D-02 -0.89618965D-04
 -0.64524348D-01 -0.11903482D+00 -0.19215911D+00 -0.25013407D+00 -0.21343985D+00
 -0.73695652D-01  0.44654438D-02  0.20581190D-02 -0.57711804D-02 -0.66474174D-02
 -0.50968181D-02 -0.25436694D-02 -0.35144728D-01 -0.26946749D-01 -0.13448316D-01
  0.89414538D-02  0.68557397D-02  0.34214946D-02  0.20606692D-02 -0.23107550D-03
 -0.19370424D-02  0.47884896D-03  0.62301085D-02  0.81053022D-03  0.49080419D-03
  0.44795605D-03  0.22144314D-03  0.20205716D-02  0.16968634D-02 -0.11380072D-03
 -0.43461195D-03 -0.12888301D-02 -0.12626240D-02 -0.21416493D-02 -0.24381920D-02
 -0.10689619D-02  0.34452276D-02  0.58437581D-02  0.66529120D-02  0.17860430D-02
  0.69879943D-01  0.12891485D+00  0.20810854D+00  0.27089548D+00  0.23115561D+00
  0.79812476D-01  0.44898889D-02  0.20693857D-02 -0.58027735D-02  0.23211728D-01
  0.17797281D-01  0.88820906D-02 -0.34266225D-02 -0.26273168D-02 -0.13112152D-02
 -0.10235730D-01 -0.78481084D-02 -0.39167561D-02 -0.42239049D-02  0.11917258D-02
  0.31033454D-06 -0.33862976D-03 -0.48139721D-02  0.38466069D-03  0.32869553D-03
  0.13151237D-04  0.29439383D-04 -0.51343661D-03 -0.27984291D-02 -0.40998283D-03
 -0.24859733D-03 -0.82312596D-04 -0.31392145D-02 -0.53247019D-02 -0.60619850D-02
 -0.19986594D-02 -0.11712982D-02 -0.19867434D-02 -0.22618371D-02  0.68852995D-03
  0.32809295D-01  0.60526742D-01  0.97708929D-01  0.12718799D+00  0.10852975D+00
  0.37472713D-01 -0.27107115D-02 -0.12493644D-02  0.35033483D-02  0.16793896D-02
  0.12876495D-02  0.64262733D-03 -0.47355889D-03 -0.36309492D-03 -0.18120981D-03
  0.40491765D-01  0.31046517D-01  0.15494388D-01  0.17652771D-02 -0.10458847D-03
  0.10543277D-03  0.18772279D-02  0.37839175D-02 -0.11307460D-03  0.28013894D-05
 -0.20467339D-03 -0.27398049D-03  0.57904216D-05 -0.22856301D-02  0.91559587D-03
  0.28009869D-02  0.16419841D-02  0.12620983D-02  0.21407575D-02  0.24371768D-02
  0.29165671D-03  0.27798863D-02  0.47152133D-02  0.53681037D-02  0.23115839D-02
  0.96623722D-02  0.17825190D-01  0.28775384D-01  0.37456999D-01  0.31962125D-01
  0.11035754D-01  0.66829554D-02  0.30801680D-02 -0.86371127D-02 -0.30843160D-01
 -0.23648579D-01 -0.11802298D-01 -0.23992105D-01 -0.18395625D-01 -0.91807059D-02
 -0.32183628D-01 -0.24676365D-01 -0.12315235D-01 -0.19714997D-02 -0.22727157D-02
 -0.15214468D-02 -0.23069258D-02 -0.12693428D-01  0.81371602D-03  0.23158110D-03
 -0.22021582D-03  0.13573789D-02 -0.11385304D-02 -0.24340521D-03  0.13211434D-02
  0.17809164D-02  0.13439326D-02 -0.33734041D-02 -0.57219318D-02 -0.65142172D-02
 -0.13373546D-02 -0.11835156D-02 -0.20074665D-02 -0.22854296D-02 -0.26301387D-03
 -0.68800548D-01 -0.12692358D+00 -0.20489401D+00 -0.26671112D+00 -0.22758508D+00
 -0.78579659D-01 -0.27712433D-02 -0.12772635D-02  0.35815802D-02  0.11574731D-01
  0.88747695D-02  0.44291320D-02 -0.55982098D-02 -0.42923522D-02 -0.21421846D-02
  0.32162516D-01  0.24660177D-01  0.12307157D-01 -0.47127910D-03  0.83632914D-03
 -0.38053046D-03  0.36807057D-03  0.97526759D-02  0.22391668D-02  0.12653317D-02
  0.11752849D-02  0.28155965D-02  0.73220802D-03 -0.61438189D-03  0.19703184D-02
  0.27988859D-03 -0.73464517D-03  0.25648979D-01  0.47317358D-01  0.76384887D-01
  0.99430427D-01  0.84844163D-01  0.29294651D-01  0.22134043D-02  0.10201560D-02
 -0.28606239D-02  0.56806227D-02  0.43555412D-02  0.21737203D-02 -0.22100363D-01
 -0.16945157D-01 -0.84568209D-02 -0.11288668D-01 -0.86554343D-02 -0.43196683D-02
 -0.27262132D-02  0.87338745D-03 -0.10704111D-02 -0.67247460D-03 -0.20298280D-02
 -0.24965777D-03 -0.48237292D-03 -0.32778473D-03  0.23361457D-02 -0.20141992D-02
 -0.16760275D-02  0.24311356D-02  0.82076851D-03  0.36119847D-02  0.89290905D-03
  0.15145427D-02  0.17242534D-02  0.98768328D-04  0.20096489D-02  0.34087450D-02
  0.38807357D-02  0.42987175D-02 -0.53086695D-02 -0.90045083D-02 -0.10251314D-01
 -0.13271309D-02  0.18984939D-02  0.32202049D-02  0.36660895D-02  0.80154763D-03
 -0.32019828D-02 -0.54311688D-02 -0.61831937D-02 -0.21179939D-02 -0.25697103D-01
 -0.47406137D-01 -0.76528204D-01 -0.99616982D-01 -0.85003352D-01 -0.29349615D-01
  0.74102279D-02  0.34153673D-02 -0.95770463D-02 -0.11033756D-01 -0.84599843D-02
 -0.42221251D-02  0.11046884D-01  0.84700503D-02  0.42271487D-02 -0.95996814D-02
 -0.73604268D-02 -0.36733688D-02 -0.11111278D-02 -0.55334555D-03  0.14739924D-03
 -0.74694598D-03 -0.17760079D-02 -0.10207073D-03  0.69382002D-04  0.14577772D-03
  0.59460620D-03  0.77905540D-03  0.38169533D-03 -0.48911427D-03 -0.12475209D-02
 -0.39428246D-03 -0.21477189D-02 -0.36429377D-02 -0.41473559D-02 -0.74712842D-03
 -0.96071815D-06 -0.16295598D-05 -0.18551963D-05  0.35339010D-03 -0.45652144D-02
 -0.77434676D-02 -0.88156642D-02 -0.27898905D-02  0.16983697D-02  0.28807565D-02
  0.32796395D-02  0.17794798D-02 -0.37483401D-01 -0.68989467D-01 -0.11163798D+00
 -0.14675125D+00 -0.12586769D+00 -0.43036302D-01  0.13505315D-02  0.60260453D-03
 -0.17794993D-02  0.12575458D+00  0.96887127D-01  0.42538667D-01 -0.99204353D-01
 -0.76431606D-01 -0.33557592D-01 -0.11057029D-02 -0.85188449D-03 -0.37402318D-03
  0.67065326D-03  0.57434494D-02 -0.52564739D-02 -0.60134010D-03  0.11044880D-03
 -0.59888012D-04 -0.16551131D-03 -0.18208743D-03 -0.18994698D-03 -0.12846608D-02
  0.19827218D-02  0.53794827D-02  0.11066039D-02 -0.87540576D-03 -0.53402251D-02
 -0.98516726D-02 -0.15903654D-01 -0.20701832D-01 -0.17664911D-01 -0.60992693D-02
 -0.92321011D-02 -0.42550670D-02  0.11931652D-01 -0.15776325D-01 -0.12096285D-01
 -0.60368940D-02 -0.11863706D-01 -0.90963375D-02 -0.45397100D-02 -0.45997242D-02
 -0.35267768D-02 -0.17601088D-02  0.33937878D-02 -0.84834105D-04  0.69671048D-03
 -0.86686478D-03 -0.20674344D-01  0.37174571D-02 -0.18463357D-03 -0.11644315D-02
  0.71115818D-04 -0.25811273D-02 -0.38488106D-04  0.64329102D-03 -0.15431902D-02
 -0.32376998D-03 -0.41901588D-01 -0.77300248D-01 -0.12478657D+00 -0.16243503D+00
 -0.13860611D+00 -0.47857359D-01  0.66735408D-02  0.30758289D-02 -0.86249452D-02
 -0.10947785D-01 -0.83940674D-02 -0.41892279D-02 -0.14138913D-01 -0.10840821D-01
 -0.54103296D-02 -0.27472643D-01 -0.21064280D-01 -0.10512552D-01 -0.30103193D-02
 -0.97508194D-04 -0.45390957D-03 -0.19145658D-02  0.17192965D-02 -0.40794565D-03
  0.32532794D-03  0.17055118D-04 -0.57002096D-03  0.19588225D-02  0.16980392D-02
  0.17464943D-03 -0.66574088D-03 -0.91305720D-03 -0.28430814D+00 -0.52449300D+00
 -0.84669433D+00 -0.11021444D+01 -0.94046185D+00 -0.32471888D+00  0.18781561D-01
  0.86564043D-02 -0.24273461D-01 -0.56684343D-02 -0.43461959D-02 -0.21690563D-02
  0.28330103D-01  0.21721726D-01  0.10840664D-01  0.21607340D-01  0.16567138D-01
  0.82681629D-02 -0.18539337D-02 -0.47768599D-04  0.13200575D-02  0.13726364D-02
  0.19585444D-02  0.33375475D-04 -0.51356238D-04  0.10202486D-03  0.64137272D-02
  0.63556943D-02  0.34376302D-02 -0.40313380D-03 -0.17160343D-02  0.48082861D-03
 -0.67953488D-03 -0.12536092D-02 -0.20237139D-02 -0.26342742D-02 -0.22478309D-02
 -0.77612200D-03  0.61738806D-02  0.28455359D-02 -0.79791798D-02 -0.25032988D-01
 -0.19193708D-01 -0.95790052D-02 -0.12482737D-01 -0.95709709D-02 -0.47765853D-02
 -0.84707705D-02 -0.64948496D-02 -0.32413851D-02 -0.17613648D-02 -0.12111047D-02
 -0.71779423D-03 -0.57208361D-03  0.22307727D-02 -0.35432489D-04 -0.77934721D-03
  0.22672085D-03  0.20169489D-02 -0.14965603D-03 -0.11754317D-02  0.79822118D-03
  0.81533164D-03  0.14391608D-02  0.24222840D-02  0.41086520D-02  0.46775551D-02
  0.25892974D-02 -0.23730475D-02 -0.40251378D-02 -0.45824771D-02 -0.13742690D-02
  0.34347701D-01  0.63364802D-01  0.10229044D+00  0.13315176D+00  0.11361863D+00
  0.39229784D-01 -0.21335567D-02 -0.98335431D-03  0.27574281D-02  0.33621693D-01
  0.25778981D-01  0.12865518D-01  0.38705451D-02  0.29676885D-02  0.14810845D-02
 -0.15211813D-01 -0.11663453D-01 -0.58208805D-02  0.15841953D-02  0.13672344D-02
 -0.47260650D-03 -0.25845151D-03  0.20105230D-01  0.32051472D-02  0.86550631D-03
 -0.15321406D-02  0.22929755D-03 -0.16228063D-02 -0.37326096D-03 -0.22611966D-03
 -0.89042928D-03 -0.57240123D-03  0.24948051D-01  0.46024283D-01  0.74297464D-01
  0.96713222D-01  0.82525568D-01  0.28494095D-01 -0.16314455D-02 -0.75193173D-03
  0.21084951D-02  0.45068552D-01  0.34555707D-01  0.17245720D-01 -0.32090911D-01
 -0.24605275D-01 -0.12279757D-01  0.35703258D-02  0.27374994D-02  0.13662041D-02
  0.33673565D-03  0.28051314D-02 -0.24098706D-02  0.20691116D-04  0.94502978D-03
 -0.31554413D-04 -0.33405438D-04  0.14395597D-03 -0.68398722D-03  0.25094352D-03
 -0.14371739D-02 -0.22218419D-02  0.42063243D-03  0.28462414D-03  0.45006485D-02
  0.76339516D-02  0.86909841D-02  0.12516863D-02 -0.23858359D-02 -0.40468293D-02
 -0.46071722D-02 -0.42050008D-03
MO    9     MO 0.0        OCC NO =    2.0000000  ORB. ENERGY =    0.000000
 -0.34307438D+00 -0.63851771D+00 -0.10889692D+01 -0.16864549D+01 -0.23618322D+01
 -0.28202630D+01 -0.21486755D+01 -0.79738262D+00  0.11699866D+01  0.14479452D+01
 -0.27564896D+00 -0.23422733D+00 -0.23390736D-01 -0.27020965D-01  0.21764213D+02
  0.30508236D+02  0.38126898D+02  0.37662541D+02  0.22139641D+02  0.85476931D+01
  0.36528807D+00  0.51204676D+00  0.63991752D+00  0.63212380D+00  0.37158922D+00
  0.14346351D+00  0.78414457D+00  0.10991837D+01  0.13736771D+01  0.13569467D+01
  0.79767093D+00  0.30796552D+00 -0.28250890D+00 -0.18301629D+00 -0.35461362D-01
 -0.91801369D+00 -0.59471210D+00 -0.11523182D+00 -0.42364742D+00 -0.27444933D+00
 -0.53177491D-01 -0.40146330D-02 -0.70751914D-02 -0.53900789D-02  0.90777536D-03
 -0.17781634D-02 -0.15049901D-02  0.38204633D+02  0.25157802D+02  0.10398048D+02
  0.22972627D+01  0.19164545D+00  0.25535693D+02  0.16815288D+02  0.69499782D+01
  0.15354734D+01  0.12809440D+00 -0.37228321D+01 -0.24514900D+01 -0.10132328D+01
 -0.22385566D+00 -0.18674799D-01 -0.62077812D+01 -0.40878323D+01 -0.16895544D+01
 -0.37327684D+00 -0.31140020D-01 -0.34350014D+02 -0.22619531D+02 -0.93489472D+01
 -0.20654827D+01 -0.17230957D+00 -0.17312407D+02 -0.11400243D+02 -0.47118692D+01
 -0.10410032D+01 -0.86844020D-01 -0.17028009D-02  0.10502167D-03 -0.40580461D-04
  0.61500628D-05  0.15163716D-01  0.13762767D-01  0.12309495D-01 -0.16561463D-03
 -0.20513486D-02 -0.15595538D-02  0.60041972D-01  0.11050928D+00  0.17882488D+00
  0.23507031D+00  0.20161844D+00  0.68936767D-01  0.22246202D-01  0.99262120D-02
 -0.29312237D-01  0.61736256D-01  0.47564457D-01  0.20883358D-01 -0.26688104D-01
 -0.20561745D-01 -0.90277137D-02  0.79400029D-01  0.61173442D-01  0.26858436D-01
 -0.10342187D-01  0.36633391D-02 -0.94504899D-03  0.46150571D-02 -0.14508992D-03
  0.26333332D-03  0.11904666D-04  0.11762618D-03 -0.22955646D-02 -0.12334308D-02
  0.11987837D-02  0.34404091D-02 -0.16737772D-02 -0.72115103D-04 -0.39009642D-02
 -0.66167737D-02 -0.75329630D-02  0.27210757D-03 -0.43482616D-01 -0.80216935D-01
 -0.12949501D+00 -0.16856402D+00 -0.14383598D+00 -0.49663109D-01 -0.18956289D-01
 -0.87369363D-02  0.24499281D-01  0.25531532D-01  0.19575960D-01  0.97697758D-02
  0.13858547D-01  0.10625855D-01  0.53030464D-02  0.16095397D-01  0.12340930D-01
  0.61589888D-02  0.78156050D-02 -0.42912046D-03  0.24571862D-03 -0.63613657D-04
 -0.20907257D-02 -0.10539624D-02 -0.68969826D-03 -0.90842667D-03 -0.19948160D-02
 -0.20894186D-02  0.17446571D-02  0.17784043D-02 -0.74824699D-03 -0.74819869D-03
  0.11666082D+00  0.21521643D+00  0.34742605D+00  0.45224549D+00  0.38590190D+00
  0.13324265D+00 -0.14594676D-01 -0.67266726D-02  0.18862292D-01  0.30295782D-01
  0.23228884D-01  0.11592841D-01 -0.46386152D-01 -0.35565959D-01 -0.17749906D-01
 -0.27202488D-01 -0.20857142D-01 -0.10409176D-01  0.59161581D-02  0.22923659D-02
 -0.20625205D-02 -0.70131575D-03  0.84662405D-02  0.13496969D-02  0.70449941D-03
  0.61554479D-03 -0.51270127D-02 -0.26331637D-02  0.13739814D-03  0.56937020D-03
 -0.22146727D-02 -0.24196162D-02 -0.36773215D-02 -0.62374332D-02 -0.71010973D-02
 -0.37631215D-02  0.47168434D-02  0.80006591D-02  0.91084676D-02  0.18730561D-02
  0.34295884D-01  0.63269209D-01  0.10213612D+00  0.13295088D+00  0.11344723D+00
  0.39170602D-01  0.14618567D-01  0.67376839D-02 -0.18893169D-01  0.42353960D-02
  0.32474330D-02  0.16206967D-02 -0.40592100D-01 -0.31123447D-01 -0.15532782D-01
 -0.17820755D-01 -0.13663824D-01 -0.68192059D-02 -0.88626482D-02  0.39239033D-03
 -0.17184471D-02 -0.88861214D-03 -0.92697753D-02  0.45732882D-03  0.52506341D-03
  0.29995296D-03  0.19526802D-02 -0.12642167D-02 -0.10202349D-02  0.14909272D-02
  0.75390840D-03  0.30409768D-02 -0.44614095D-02 -0.75673949D-02 -0.86152116D-02
 -0.86669009D-03 -0.64743685D-02 -0.10981754D-01 -0.12502339D-01 -0.21371349D-02
  0.62345377D-01  0.11501505D+00  0.18566995D+00  0.24168710D+00  0.20623204D+00
  0.71206968D-01 -0.15741302D-01 -0.72551515D-02  0.20344202D-01  0.39032453D-01
  0.29927609D-01  0.14935975D-01  0.19337458D-02  0.14826736D-02  0.73995806D-03
  0.15755008D-01  0.12079941D-01  0.60287371D-02  0.68623363D-02  0.19303803D-02
  0.13029365D-03  0.49762548D-03  0.27880322D-02 -0.22120224D-03  0.14621149D-04
 -0.30471897D-04 -0.10053201D-02 -0.11533843D-02 -0.36096076D-02  0.46761029D-02
  0.40131246D-02 -0.21810625D-03  0.27174910D-02  0.46093791D-02  0.52476152D-02
 -0.19080953D-04  0.68143307D-02  0.11558395D-01  0.13158824D-01  0.36347562D-02
 -0.76526564D-01 -0.14117657D+00 -0.22790275D+00 -0.29666167D+00 -0.25314194D+00
 -0.87403828D-01  0.18586157D-01  0.85663430D-02 -0.24020920D-01  0.79218169D-03
  0.60739468D-03  0.30313251D-03  0.10260954D-01  0.78674488D-02  0.39264083D-02
  0.33593788D-01  0.25757586D-01  0.12854840D-01 -0.89282321D-02  0.56330699D-03
  0.76021775D-03  0.16271886D-02 -0.77798475D-02  0.62882406D-03  0.12200117D-03
  0.19535371D-03  0.14494428D-02  0.59223420D-03  0.42806797D-02  0.71484463D-03
  0.17692248D-02 -0.12309366D-02 -0.28272757D-02 -0.47955947D-02 -0.54596151D-02
 -0.55202161D-03 -0.45317962D-02 -0.76867841D-02 -0.87511320D-02 -0.14069831D-02
  0.33773790D-01  0.62306048D-01  0.10058128D+00  0.13092694D+00  0.11172020D+00
  0.38574299D-01 -0.76728191D-02 -0.35363953D-02  0.99164216D-02 -0.57352261D-01
 -0.43974076D-01 -0.21946146D-01  0.56162880D-03  0.43062134D-03  0.21491023D-03
 -0.10639262D-01 -0.81575109D-02 -0.40711697D-02  0.15029153D-02 -0.10385655D-02
  0.15807673D-02  0.91304936D-03  0.67386210D-02  0.12020238D-02  0.99058290D-03
  0.12018940D-02 -0.12764724D-02 -0.18921654D-02  0.76628243D-03 -0.52937665D-03
 -0.53814020D-02 -0.39674120D-03 -0.28445988D-02 -0.52477293D-02 -0.84714621D-02
 -0.11027327D-01 -0.94096378D-02 -0.32489218D-02 -0.92580470D-02 -0.42670254D-02
  0.11965185D-01 -0.10149912D-01 -0.77823085D-02 -0.38839173D-02 -0.72552979D-02
 -0.55629023D-02 -0.27762781D-02  0.11305801D-01  0.86685712D-02  0.43262246D-02
  0.65954980D-02 -0.83688812D-03 -0.53108340D-04  0.10711831D-02  0.10415382D-02
 -0.14953091D-03 -0.24548450D-03  0.30524625D-04  0.93190041D-03 -0.14046144D-02
 -0.11553963D-02 -0.70720245D-03 -0.11930518D-02  0.36758532D-02  0.17290806D-02
  0.29328480D-02  0.33389438D-02  0.66281546D-03  0.24432840D-02  0.41442721D-02
  0.47181073D-02  0.55193044D-03 -0.17500583D-02 -0.29684301D-02 -0.33794527D-02
 -0.10285350D-02 -0.13654004D-02 -0.23159775D-02 -0.26366585D-02 -0.11152272D-02
 -0.33175152D-02 -0.56271336D-02 -0.64062927D-02 -0.15275879D-02 -0.20514204D+00
 -0.37844701D+00 -0.61093081D+00 -0.79525039D+00 -0.67858860D+00 -0.23430034D+00
  0.28954037D-01  0.13344889D-01 -0.37420463D-01 -0.71845003D-02 -0.55086191D-02
 -0.27491870D-02 -0.15380834D-01 -0.11793048D-01 -0.58855576D-02 -0.25719767D-01
 -0.19720286D-01 -0.98418047D-02 -0.80837248D-02 -0.64628034D-03 -0.77426664D-03
 -0.14189077D-02 -0.69151134D-02 -0.14586669D-03  0.45297446D-03  0.28181572D-03
  0.54530819D-02  0.44400794D-02  0.30054829D-02 -0.17222009D-02  0.13220302D-02
  0.12604342D-02 -0.65433440D-02 -0.11098750D-01 -0.12635535D-01 -0.14436741D-02
 -0.43401641D-02 -0.73617398D-02 -0.83810806D-02 -0.11807168D-02  0.44998030D-02
  0.76325175D-02  0.86893514D-02  0.28965855D-02  0.11837231D-02  0.20078185D-02
  0.22858303D-02  0.13071311D-02  0.15336087D-01  0.28226587D-01  0.45675946D-01
  0.60042309D-01  0.51497940D-01  0.17608020D-01 -0.40070248D-02 -0.17879266D-02
  0.52797713D-02  0.17265041D-01  0.13301783D-01  0.58401993D-02 -0.10240984D+00
 -0.78901259D-01 -0.34641902D-01 -0.35127892D-02 -0.27064147D-02 -0.11882618D-02
  0.25617009D-02  0.41652947D-03 -0.55817594D-02 -0.25762385D-03  0.36390862D-03
 -0.24113503D-03 -0.14438382D-03 -0.13929359D-03  0.27179528D-03 -0.24274422D-02
  0.10668657D-02  0.13864034D-02 -0.72912067D-04 -0.90391902D-03 -0.45871095D-01
 -0.84623213D-01 -0.13660810D+00 -0.17782316D+00 -0.15173683D+00 -0.52391079D-01
 -0.53456564D-02 -0.24638082D-02  0.69087753D-02 -0.20522612D-01 -0.15735437D-01
 -0.78530859D-02  0.32962121D-02  0.25273264D-02  0.12613130D-02 -0.64485737D-02
 -0.49443573D-02 -0.24675808D-02  0.36624889D-02 -0.17213382D-02 -0.60376524D-03
 -0.45159159D-03 -0.11075710D-01  0.17926068D-02 -0.37784172D-02  0.27496706D-03
 -0.91290875D-03  0.52311912D-03  0.68876549D-03  0.91268872D-03  0.10393912D-02
 -0.44784971D-03 -0.24652036D+00 -0.45478194D+00 -0.73415906D+00 -0.95565695D+00
 -0.81546381D+00 -0.28156006D+00  0.16479512D-01  0.75953919D-02 -0.21298272D-01
 -0.19345474D-01 -0.14832883D-01 -0.74026480D-02 -0.24704145D-01 -0.18941571D-01
 -0.94531716D-02 -0.15003900D-02 -0.11504039D-02 -0.57413217D-03  0.66582236D-03
 -0.15997054D-02 -0.12865758D-02  0.26766513D-03  0.13909845D-01 -0.95225254D-03
  0.99012512D-05  0.49815929D-03  0.38039981D-02  0.58797673D-02  0.43430745D-02
  0.18394480D-02  0.27009412D-04 -0.20203865D-02  0.67743870D-01  0.12497421D+00
  0.20174713D+00  0.26261481D+00  0.22408970D+00  0.77372787D-01  0.65959028D-03
  0.30400456D-03 -0.85246051D-03 -0.23303804D-01 -0.17867879D-01 -0.89173238D-02
  0.23687102D-01  0.18161768D-01  0.90639949D-02 -0.50710612D-01 -0.38881681D-01
 -0.19404684D-01 -0.32842776D-03 -0.68858026D-03  0.64397494D-03 -0.25172637D-02
  0.35249239D-02  0.28115402D-03 -0.11699414D-03 -0.79261743D-04 -0.16781025D-02
 -0.32034873D-02  0.82787240D-03 -0.20129986D-02 -0.99970837D-03  0.39368370D-02
  0.32200909D-01  0.59404389D-01  0.95897102D-01  0.12482953D+00  0.10651727D+00
  0.36777853D-01  0.23514198D-01  0.10837672D-01 -0.30389964D-01 -0.45508028D-01
 -0.34892669D-01 -0.17413887D-01  0.93138281D-02  0.71412526D-02  0.35639855D-02
  0.13626056D-01  0.10447596D-01  0.52140825D-02 -0.11013404D-01 -0.23938018D-02
  0.52562817D-03  0.82355954D-03 -0.77271154D-02 -0.68067196D-03  0.21151274D-04
  0.32236040D-03  0.24783813D-03 -0.14728200D-02  0.17682491D-02  0.18238122D-02
  0.52010615D-04 -0.12289586D-03 -0.11089186D-02 -0.18809358D-02 -0.21413790D-02
  0.13780061D-02 -0.18071709D-02 -0.30653039D-02 -0.34897402D-02  0.16223317D-02
  0.25969825D-01  0.47909256D-01  0.77340394D-01  0.10067421D+00  0.85905488D-01
  0.29661101D-01  0.14423813D-01  0.66479224D-02 -0.18641468D-01  0.60145242D-01
  0.46115557D-01  0.23014895D-01 -0.15282153D-01 -0.11717386D-01 -0.58477967D-02
 -0.19643267D-01 -0.15061211D-01 -0.75166001D-02 -0.64687765D-02  0.11400655D-02
 -0.13377272D-03 -0.40633001D-03  0.70770240D-02 -0.58463507D-04  0.35010685D-02
 -0.83274277D-03  0.67226693D-03 -0.19227167D-02  0.27843180D-02  0.38794774D-02
 -0.16019779D-02 -0.45771006D-03  0.51893888D-02  0.95734090D-02  0.15454451D-01
  0.20117103D-01  0.17165960D-01  0.59269935D-02  0.42903236D-02  0.19774062D-02
 -0.55448535D-02  0.82117180D-02  0.62962245D-02  0.31422573D-02 -0.23033578D-01
 -0.17660687D-01 -0.88139205D-02  0.26534386D-01  0.20344884D-01  0.10153523D-01
  0.34611667D-04  0.11845456D-02 -0.12251727D-02  0.48199397D-03  0.59069628D-02
  0.13757077D-03  0.26784824D-03 -0.90598600D-04  0.88387082D-03 -0.14312213D-02
 -0.25170142D-03 -0.23815059D-03 -0.24638323D-02  0.94889832D-03  0.12149068D-02
  0.20607119D-02  0.23460476D-02 -0.40938818D-03  0.11867498D-02  0.20129523D-02
  0.22916751D-02  0.25278490D-02
MO   10     MO 0.0        OCC NO =    2.0000000  ORB. ENERGY =    0.000000
  0.48554399D+00  0.90367702D+00  0.15411889D+01  0.23867945D+01  0.33426379D+01
  0.39914427D+01  0.30409628D+01  0.11285143D+01 -0.10204641D+01 -0.12629000D+01
  0.15264826D+00  0.13228111D+00  0.32391758D-01  0.24515728D-01 -0.17378581D+02
 -0.24360626D+02 -0.30444078D+02 -0.30073292D+02 -0.17678358D+02 -0.68252768D+01
 -0.32559668D+01 -0.45640890D+01 -0.57038550D+01 -0.56343863D+01 -0.33121316D+01
 -0.12787508D+01 -0.17572057D+01 -0.24631833D+01 -0.30783012D+01 -0.30408098D+01
 -0.17875172D+01 -0.69012627D+00  0.58457132D-01  0.37869984D-01  0.73377141D-02
  0.19211349D+00  0.12445589D+00  0.24114659D-01  0.43553146D+00  0.28214811D+00
  0.54669211D-01  0.34825903D-02 -0.16122931D-02 -0.36449903D-03 -0.77253967D-03
  0.72789241D-04  0.17614671D-03 -0.42280998D+02 -0.27842094D+02 -0.11507501D+02
 -0.25423765D+01 -0.21209367D+00 -0.20488782D+02 -0.13491890D+02 -0.55763743D+01
 -0.12320002D+01 -0.10277763D+00  0.14159427D+02  0.93240021D+01  0.38537317D+01
  0.85141311D+00  0.71027769D-01  0.15091480D+01  0.99377599D+00  0.41074059D+00
  0.90745786D-01  0.75703212D-02  0.31766798D+02  0.20918479D+02  0.86458804D+01
  0.19101527D+01  0.15935141D+00  0.29446703D+02  0.19390694D+02  0.80144269D+01
  0.17706443D+01  0.14771315D+00  0.14196896D-02 -0.62224954D-05  0.43812312D-04
 -0.75952136D-05 -0.12370364D-01 -0.10522829D-01 -0.85939908D-02 -0.25255221D-04
  0.24205999D-02  0.20253812D-02  0.75018247D-01  0.13807362D+00  0.22342918D+00
  0.29370391D+00  0.25190814D+00  0.86131671D-01  0.24743834D-03  0.11040651D-03
 -0.32603189D-03 -0.31316311D-01 -0.24127530D-01 -0.10593285D-01  0.79115699D-01
  0.60954381D-01  0.26762257D-01 -0.11860448D+00 -0.91378360D-01 -0.40120022D-01
  0.75966095D-03 -0.22433377D-02  0.31216151D-02 -0.66332761D-02  0.32063252D-03
 -0.22054453D-03 -0.62242980D-04 -0.22520620D-03  0.12809413D-03 -0.84244109D-03
 -0.21933800D-02 -0.42553634D-02  0.35528952D-02  0.14248247D-02  0.29256759D-02
  0.49625001D-02  0.56496309D-02  0.11990310D-02 -0.83918779D-01 -0.15481376D+00
 -0.24991741D+00 -0.32531821D+00 -0.27759462D+00 -0.95846751D-01  0.17122542D-01
  0.78917637D-02 -0.22129329D-01 -0.27059046D-01 -0.20747160D-01 -0.10354287D-01
 -0.16635396D-01 -0.12754967D-01 -0.63656223D-02  0.66610127D-03  0.51072421D-03
  0.25488717D-03 -0.48560401D-02  0.50269371D-03 -0.51951867D-03  0.42413735D-03
  0.94076812D-02  0.12383928D-02  0.94731402D-03  0.11990930D-02  0.28207486D-02
  0.38784274D-02  0.10521891D-02 -0.19891115D-02  0.43143368D-05  0.13223350D-02
  0.37002588D-01  0.68262549D-01  0.11019692D+00  0.14344365D+00  0.12240072D+00
  0.42262029D-01  0.92671157D-02  0.42712051D-02 -0.11976905D-01 -0.42928203D-01
 -0.32914623D-01 -0.16426704D-01  0.31429705D-01  0.24098304D-01  0.12026743D-01
 -0.56061221D-02 -0.42984189D-02 -0.21452123D-02 -0.60897434D-02 -0.24977161D-02
  0.14745816D-02 -0.10078182D-02 -0.81324125D-02 -0.95743398D-03 -0.38042450D-03
 -0.20397751D-03  0.10811219D-02 -0.29049533D-04 -0.18594672D-02 -0.14803908D-02
  0.26209629D-04  0.21433905D-02  0.33561414D-02  0.56926510D-02  0.64808819D-02
  0.39105763D-02 -0.45995184D-02 -0.78016538D-02 -0.88819071D-02 -0.12936390D-02
  0.19352068D-01  0.35700787D-01  0.57632139D-01  0.75019921D-01  0.64014635D-01
  0.22102715D-01 -0.49467273D-02 -0.22799421D-02  0.63931957D-02  0.66916979D-02
  0.51307695D-02  0.25606136D-02  0.66288566D-01  0.50825868D-01  0.25365670D-01
  0.85416139D-03  0.65491678D-03  0.32684937D-03  0.37805079D-02  0.45138323D-03
  0.29539692D-02  0.67022811D-04  0.70775477D-02 -0.13657252D-03 -0.37834880D-03
 -0.22504185D-03 -0.25335543D-02  0.12588097D-02 -0.31397507D-03 -0.11200915D-02
 -0.10048969D-02 -0.33831867D-02  0.62072228D-03  0.10528625D-02  0.11986467D-02
 -0.79913702D-04  0.70986339D-02  0.12040627D-01  0.13707828D-01  0.34008962D-02
  0.44311040D-01  0.81745217D-01  0.13196213D+00  0.17177548D+00  0.14657633D+00
  0.50609283D-01  0.14478036D-01  0.66729136D-02 -0.18711546D-01 -0.22495353D-01
 -0.17248010D-01 -0.86079659D-02  0.28141631D-01  0.21577218D-01  0.10768544D-01
 -0.36667084D-01 -0.28113995D-01 -0.14030854D-01 -0.90301762D-02 -0.12987412D-02
  0.16618705D-02 -0.13719279D-02 -0.49792417D-02  0.31693688D-03 -0.51093634D-04
  0.12574757D-03 -0.12093798D-02 -0.14909616D-02  0.24381156D-02 -0.37332635D-02
 -0.34706815D-02  0.15370141D-03 -0.63360873D-02 -0.10747203D-01 -0.12235311D-01
 -0.11051976D-02 -0.58657413D-02 -0.99494074D-02 -0.11327049D-01 -0.29863130D-02
 -0.10756142D+00 -0.19842982D+00 -0.32032726D+00 -0.41697092D+00 -0.35580204D+00
 -0.12284989D+00 -0.11448344D-01 -0.52765312D-02  0.14795944D-01  0.25500858D-01
  0.19552441D-01  0.97580382D-02  0.12285518D-01  0.94197557D-02  0.47011183D-02
 -0.10362469D-01 -0.79452839D-02 -0.39652535D-02  0.10115754D-01  0.78129888D-03
  0.45474804D-03 -0.16945095D-03  0.12949313D-01 -0.10599235D-02 -0.14943761D-03
 -0.60104644D-04  0.85308273D-03  0.35208969D-02 -0.81158703D-03 -0.10305198D-02
 -0.29138952D-02  0.15061895D-02  0.48709837D-02  0.82621104D-02  0.94061206D-02
  0.13274162D-02  0.46325293D-02  0.78576465D-02  0.89456528D-02  0.12151058D-02
 -0.11913402D+00 -0.21977901D+00 -0.35479146D+00 -0.46183307D+00 -0.39408299D+00
 -0.13606739D+00  0.15515203D-01  0.71509430D-02 -0.20051991D-01  0.35130306D-01
  0.26935691D-01  0.13442797D-01 -0.13880872D-01 -0.10642972D-01 -0.53115891D-02
 -0.48456055D-02 -0.37153030D-02 -0.18541966D-02 -0.31591220D-02  0.42846728D-03
 -0.20740682D-02 -0.15668705D-02 -0.11613513D-01 -0.97282137D-03 -0.13584259D-02
 -0.25860039D-02  0.26912721D-02  0.41948359D-02  0.11372842D-02  0.33198073D-03
  0.35276838D-02  0.93120738D-03  0.25868218D-01  0.47721811D-01  0.77037799D-01
  0.10028032D+00  0.85569382D-01  0.29545051D-01  0.12883943D-01  0.59381978D-02
 -0.16651326D-01  0.10552217D-01  0.80907705D-02  0.40378615D-02 -0.18894893D-01
 -0.14487406D-01 -0.72302307D-02  0.11003185D-01  0.84365440D-02  0.42104267D-02
 -0.69583443D-02  0.11933241D-02 -0.75489824D-03  0.11288045D-03 -0.50635704D-02
  0.20092391D-03  0.14335653D-03 -0.34710324D-03 -0.10431348D-02 -0.13652015D-03
  0.11835562D-02 -0.31427433D-02  0.10949793D-02 -0.13108346D-02 -0.63085574D-03
 -0.10700507D-02 -0.12182149D-02  0.54426596D-03 -0.38282576D-02 -0.64934494D-02
 -0.73925626D-02 -0.11200409D-02 -0.32372566D-02 -0.54909999D-02 -0.62513093D-02
 -0.14316600D-02 -0.85350641D-03 -0.14477084D-02 -0.16481649D-02 -0.25254671D-03
  0.55323626D-02  0.93839341D-02  0.10683277D-01  0.24740495D-02 -0.28576131D+00
 -0.52717381D+00 -0.85102199D+00 -0.11077778D+01 -0.94526877D+00 -0.32637859D+00
 -0.44540742D-02 -0.20528787D-02  0.57564863D-02  0.14513762D-01  0.11128232D-01
  0.55537679D-02  0.29741142D-01  0.22803621D-01  0.11380605D-01  0.55990036D-01
  0.42929608D-01  0.21424883D-01  0.90793079D-02  0.50074629D-03  0.13866685D-02
  0.32899431D-02  0.76648643D-02  0.39412125D-04 -0.45051696D-03 -0.13089828D-03
  0.32752264D-02  0.46257370D-02  0.72172934D-02  0.82230382D-03  0.65004931D-03
 -0.68154081D-03  0.90950157D-02  0.15426868D-01  0.17562944D-01  0.29324295D-02
  0.30915863D-02  0.52439155D-02  0.59700125D-02  0.45295443D-03 -0.26064259D-02
 -0.44209917D-02 -0.50331428D-02 -0.88576694D-03 -0.22293873D-02 -0.37814628D-02
 -0.43050617D-02 -0.77635969D-03 -0.25529367D-01 -0.46987664D-01 -0.76034910D-01
 -0.99950017D-01 -0.85726549D-01 -0.29311363D-01 -0.83269350D-02 -0.37154622D-02
  0.10971810D-01  0.83921801D-01  0.64657224D-01  0.28388004D-01 -0.10366047D+00
 -0.79864804D-01 -0.35064951D-01 -0.35670387D-01 -0.27482110D-01 -0.12066127D-01
  0.76004151D-02  0.47299114D-02 -0.52647619D-02 -0.22075497D-02 -0.18134679D-03
  0.16464284D-03 -0.23201742D-03 -0.17348665D-03 -0.44036613D-03 -0.20800316D-02
  0.47268052D-03  0.33740316D-02  0.12503307D-02 -0.16505181D-02 -0.22031768D-01
 -0.40644309D-01 -0.65612518D-01 -0.85408002D-01 -0.72878803D-01 -0.25163299D-01
  0.84472776D-03  0.38933425D-03 -0.10917339D-02  0.38143927D-02  0.29246344D-02
  0.14595975D-02  0.17918067D-01  0.13738437D-01  0.68564432D-02  0.48797576D-02
  0.37414886D-02  0.18672650D-02 -0.56531917D-03  0.32834878D-03  0.13690954D-02
  0.38462147D-04 -0.47360301D-02 -0.70942333D-03  0.26420377D-02 -0.86451716D-03
  0.25144728D-02 -0.11150182D-04 -0.31757386D-03 -0.87518883D-03 -0.20392309D-02
  0.14913769D-02 -0.15440273D+00 -0.28484288D+00 -0.45982473D+00 -0.59855517D+00
 -0.51074821D+00 -0.17634908D+00 -0.67321297D-03 -0.31028324D-03  0.87006660D-03
  0.39765283D-01  0.30489496D-01  0.15216396D-01  0.20713977D-02  0.15882164D-02
  0.79263127D-03  0.24526828D-01  0.18805616D-01  0.93853204D-02  0.11768311D-02
  0.28815318D-02  0.39278673D-04  0.11469459D-02 -0.10328537D-01  0.93246789D-03
 -0.16939498D-03 -0.35110478D-03  0.41019399D-02  0.23927934D-02  0.22149974D-02
  0.10409862D-02  0.75008138D-04  0.15183552D-02  0.48511396D-01  0.89494054D-01
  0.14447115D+00  0.18805851D+00  0.16047067D+00  0.55406666D-01  0.15148708D-02
  0.69820259D-03 -0.19578329D-02  0.14158597D-01  0.10855914D-01  0.54178621D-02
 -0.21377288D-01 -0.16390749D-01 -0.81801325D-02  0.24100463D-01  0.18478707D-01
  0.92221696D-02 -0.40694358D-02  0.61336806D-04 -0.80704252D-03  0.74786455D-03
 -0.32260971D-02 -0.43773730D-03  0.40612302D-04 -0.41803078D-04 -0.10347460D-02
  0.17248464D-02 -0.18079305D-02  0.15023211D-02  0.32401998D-02 -0.24436738D-02
 -0.10782024D-01 -0.19890729D-01 -0.32109804D-01 -0.41797425D-01 -0.35665818D-01
 -0.12314550D-01 -0.21071622D-01 -0.97118912D-02  0.27233157D-01  0.67734203D-01
  0.51934290D-01  0.25918851D-01 -0.40987773D-01 -0.31426824D-01 -0.15684188D-01
 -0.22366557D-01 -0.17149257D-01 -0.85586811D-02  0.98340782D-02  0.34479007D-02
 -0.18957820D-02 -0.14454811D-02  0.75120835D-02  0.56687406D-03 -0.59930507D-03
 -0.38558958D-04  0.72043996D-03 -0.82909882D-04 -0.26890017D-02 -0.42338776D-02
 -0.26339415D-03  0.64780655D-03  0.10641389D-03  0.18049810D-03  0.20549070D-03
 -0.16032821D-02 -0.50091633D-03 -0.84964890D-03 -0.96729524D-03 -0.24819663D-02
  0.70687389D-01  0.13040443D+00  0.21051318D+00  0.27402561D+00  0.23382655D+00
  0.80734690D-01 -0.21382431D-01 -0.98551430D-02  0.27634850D-01 -0.56717176D-01
 -0.43487134D-01 -0.21703127D-01  0.64783262D-01  0.49671696D-01  0.24789658D-01
  0.94907962D-02  0.72769405D-02  0.36317033D-02  0.77823116D-02 -0.22273244D-02
  0.13010792D-02  0.88030265D-03  0.11252207D-02  0.21569981D-02 -0.16552854D-02
 -0.16726682D-03 -0.21204584D-02 -0.12951665D-02 -0.43301448D-02 -0.45902053D-02
  0.57118520D-03 -0.21852008D-03  0.46953326D-01  0.86619718D-01  0.13983108D+00
  0.18201852D+00  0.15531674D+00  0.53627136D-01  0.86708046D-03  0.39963659D-03
 -0.11206227D-02  0.15752783D-02  0.12078235D-02  0.60278857D-03 -0.24498435D-02
 -0.18783846D-02 -0.93744558D-03  0.11742430D-01  0.90033507D-02  0.44933030D-02
 -0.42034843D-02 -0.99131950D-04 -0.10227078D-02  0.11840118D-02 -0.12527733D-02
 -0.92809882D-04 -0.75487196D-04 -0.30466313D-04 -0.21523485D-02  0.19682398D-02
 -0.65412247D-03 -0.24356932D-02 -0.98921109D-03  0.79371345D-03  0.83898474D-04
  0.14230769D-03  0.16201228D-03  0.41795998D-03  0.17504498D-03  0.29690942D-03
  0.33802088D-03  0.48713622D-03
MO   11     MO 0.0        OCC NO =    2.0000000  ORB. ENERGY =    0.000000
 -0.29675534D+00 -0.55231037D+00 -0.94194562D+00 -0.14587638D+01 -0.20429573D+01
 -0.24394946D+01 -0.18585792D+01 -0.68972666D+00  0.89800186D+00  0.11113439D+01
 -0.14962961D+00 -0.11211883D+00 -0.51977386D-01 -0.27393638D-01 -0.19241596D+01
 -0.26972128D+01 -0.33707737D+01 -0.33297202D+01 -0.19573510D+01 -0.75569586D+00
  0.31203227D+01  0.43739484D+01  0.54662316D+01  0.53996570D+01  0.31741478D+01
  0.12254779D+01  0.11063627D+00  0.15508567D+00  0.19381440D+00  0.19145389D+00
  0.11254473D+00  0.43451372D-01 -0.42844255D+00 -0.27755574D+00 -0.53779391D-01
 -0.49085369D+00 -0.31798723D+00 -0.61613423D-01  0.71910099D+00  0.46585151D+00
  0.90263707D-01  0.39166669D-02  0.17725410D-02  0.22758980D-01  0.30625970D-03
  0.36332571D-03  0.41887091D-02  0.20927184D+02  0.13780579D+02  0.56956931D+01
  0.12583615D+01  0.10497678D+00  0.20506121D+02  0.13503308D+02  0.55810935D+01
  0.12330428D+01  0.10286461D+00  0.25208062D+01  0.16599543D+01  0.68608078D+00
  0.15157728D+00  0.12645091D-01 -0.10252691D+02 -0.67514107D+01 -0.27904462D+01
 -0.61649917D+00 -0.51430452D-01 -0.53858836D+01 -0.35466116D+01 -0.14658609D+01
 -0.32385574D+00 -0.27017144D-01 -0.52595035D+01 -0.34633902D+01 -0.14314644D+01
 -0.31625645D+00 -0.26383185D-01 -0.20493632D-02  0.11804041D-03 -0.17121959D-03
  0.45136098D-04  0.83169040D-02  0.10721777D-01  0.90407089D-02  0.48687188D-03
  0.10666805D-02  0.38617865D-03  0.40664361D-01  0.74844132D-01  0.12111193D+00
  0.15920503D+00  0.13654923D+00  0.46688500D-01  0.28240435D-01  0.12600827D-01
 -0.37210411D-01 -0.35305446D-01 -0.27200943D-01 -0.11942679D-01  0.15403091D+00
  0.11867251D+00  0.52103624D-01  0.43257959D-01  0.33327925D-01  0.14632754D-01
 -0.15113291D-01 -0.16259271D-02  0.82299998D-02  0.35678869D-02 -0.80795897D-03
 -0.91657241D-04  0.26333085D-03  0.48680869D-03  0.45244322D-03 -0.16522749D-03
 -0.54546853D-03 -0.54387431D-02  0.19969456D-03  0.44722173D-02  0.38316976D-02
  0.64992843D-02  0.73992055D-02  0.35573423D-02 -0.39518720D-01 -0.72904321D-01
 -0.11769018D+00 -0.15319764D+00 -0.13072383D+00 -0.45135796D-01  0.31500063D-01
  0.14518350D-01 -0.40710970D-01 -0.95026374D-01 -0.72860196D-01 -0.36362344D-01
  0.36102813D-01  0.27681347D-01  0.13814932D-01  0.66261112D-02  0.50804818D-02
  0.25355165D-02 -0.10255804D-01 -0.44670675D-02  0.30902770D-02  0.47784084D-03
 -0.23452486D-02 -0.36245844D-02 -0.28007686D-03  0.11708661D-02  0.13890381D-02
  0.59166500D-02 -0.17721017D-03 -0.12007476D-03  0.29987813D-02 -0.64531915D-03
 -0.69463867D-01 -0.12814727D+00 -0.20686943D+00 -0.26928253D+00 -0.22977927D+00
 -0.79337260D-01  0.11187689D-01  0.51563958D-02 -0.14459072D-01 -0.97380897D-01
 -0.74665495D-01 -0.37263315D-01  0.36264279D-01  0.27805149D-01  0.13876718D-01
  0.63744755D-02  0.48875435D-02  0.24392267D-02 -0.30665120D-02 -0.56794645D-02
  0.25470585D-02  0.13291131D-02 -0.15364039D-02  0.78996877D-03  0.10954797D-02
  0.17022769D-02  0.65236768D-02 -0.10209459D-02 -0.17285470D-02 -0.68598524D-02
  0.12775108D-03 -0.38615392D-02  0.95459388D-02  0.16191719D-01  0.18433700D-01
  0.58930534D-02 -0.38382831D-02 -0.65104546D-02 -0.74119224D-02 -0.21616066D-02
 -0.62565397D-02 -0.11542094D-01 -0.18632519D-01 -0.24254003D-01 -0.20695985D-01
 -0.71458262D-02  0.25032277D-01  0.11537354D-01 -0.32351944D-01  0.11160275D+00
  0.85569911D-01  0.42705383D-01 -0.73749911D-01 -0.56546754D-01 -0.28220793D-01
 -0.55795451D-01 -0.42780413D-01 -0.21350424D-01 -0.11490023D-01  0.47191994D-02
 -0.44214050D-02 -0.33940363D-02 -0.10963424D-01  0.62493120D-03  0.33678171D-03
  0.19678052D-03  0.99874334D-02 -0.50277560D-02 -0.23901323D-02 -0.43545488D-02
 -0.59439790D-02  0.28744681D-02 -0.10561812D-01 -0.17914832D-01 -0.20395403D-01
 -0.38508509D-02 -0.13171865D-01 -0.22341976D-01 -0.25435550D-01 -0.71435205D-02
 -0.73815452D-01 -0.13617510D+00 -0.21982883D+00 -0.28615182D+00 -0.24417386D+00
 -0.84307367D-01 -0.38253716D-01 -0.17631103D-01  0.49439453D-01 -0.23509027D-01
 -0.18025231D-01 -0.89958535D-02  0.71323304D-01  0.54686185D-01  0.27292239D-01
  0.10191562D-01  0.78142432D-02  0.38998550D-02  0.22110991D-01 -0.14351344D-02
  0.43679161D-02  0.70813328D-03  0.95843286D-02 -0.80007557D-03  0.32321133D-03
 -0.51153662D-03  0.92362489D-03 -0.25134254D-02 -0.13443313D-02  0.34335975D-02
  0.51174364D-02  0.29652416D-02 -0.95840810D-03 -0.16256415D-02 -0.18507354D-02
 -0.59376669D-02  0.10044181D-01  0.17036832D-01  0.19395831D-01  0.27167077D-02
 -0.15497820D-02 -0.28590452D-02 -0.46153855D-02 -0.60078605D-02 -0.51265183D-02
 -0.17700636D-02  0.16042685D-01  0.73940588D-02 -0.20733713D-01 -0.42380557D-01
 -0.32494723D-01 -0.16217144D-01 -0.28955183D-01 -0.22200998D-01 -0.11079854D-01
  0.82336472D-01  0.63130384D-01  0.31506486D-01 -0.70442836D-02 -0.34267005D-02
 -0.20903154D-02  0.21448495D-02 -0.16220117D-01  0.12275121D-02  0.88444214D-04
 -0.19123009D-03 -0.19083310D-02 -0.42387324D-02  0.67676270D-02 -0.24952674D-02
 -0.21840174D-02  0.10547842D-02 -0.10123762D-01 -0.17171816D-01 -0.19549505D-01
 -0.56570076D-02 -0.65880281D-02 -0.11174543D-01 -0.12721822D-01 -0.85835244D-03
 -0.22080606D+00 -0.40734407D+00 -0.65757963D+00 -0.85597330D+00 -0.73040357D+00
 -0.25219080D+00  0.56978810D-01  0.26261482D-01 -0.73639936D-01  0.36808871D-01
  0.28222708D-01  0.14085109D-01  0.52280282D-01  0.40085204D-01  0.20005326D-01
  0.27809738D-01  0.21322743D-01  0.10641543D-01 -0.13315873D-01 -0.11633167D-02
  0.30106536D-02  0.21491127D-02  0.22603386D-01  0.34773919D-03  0.71101160D-03
  0.21467832D-02  0.58777490D-02  0.10362597D-01  0.45195206D-02 -0.66497224D-02
  0.60534896D-02  0.17454614D-02  0.59058389D-02  0.10895120D-01  0.17588101D-01
  0.22894482D-01  0.19535903D-01  0.67452778D-02  0.20783521D-01  0.95791057D-02
 -0.26860812D-01  0.27610280D-01  0.21169811D-01  0.10565219D-01 -0.52771629D-01
 -0.40461938D-01 -0.20193343D-01 -0.65499748D-01 -0.50221052D-01 -0.25063825D-01
 -0.47775598D-02  0.21829065D-02 -0.16168910D-02 -0.29926581D-02  0.25402987D-02
 -0.87500654D-04 -0.11690257D-03  0.26663877D-04  0.20690020D-02  0.37690371D-02
 -0.52443056D-02 -0.65079438D-02  0.49236502D-02  0.43216693D-02  0.45881960D-02
  0.77824489D-02  0.88600430D-02  0.51676402D-02 -0.20800129D-02 -0.35280955D-02
 -0.40166120D-02  0.16784466D-03 -0.95681844D-02 -0.16229452D-01 -0.18476657D-01
 -0.43904704D-02  0.81928831D-03  0.13896680D-02  0.15820879D-02 -0.19428128D-02
 -0.32994448D-02 -0.55964828D-02 -0.63713978D-02 -0.25643673D-02  0.39511130D-01
  0.72890320D-01  0.11766758D+00  0.15316822D+00  0.13069872D+00  0.45127128D-01
  0.74341942D-03  0.34264133D-03 -0.96080206D-03  0.10742827D-01  0.82369182D-02
  0.41107995D-02 -0.11012734D-01 -0.84438658D-02 -0.42140808D-02 -0.74744556D-01
 -0.57309385D-01 -0.28601400D-01 -0.53401272D-02  0.17871088D-02  0.74483410D-03
 -0.36867008D-02 -0.74419065D-02 -0.22928025D-05  0.65933291D-03  0.81570746D-04
  0.15459835D-02  0.28716857D-02 -0.51629969D-02 -0.52697708D-03 -0.30476814D-02
 -0.20692924D-02 -0.87698853D-02 -0.14875385D-01 -0.16935100D-01 -0.54122613D-02
  0.35318128D-02  0.59906231D-02  0.68201126D-02  0.34017261D-02  0.40775003D-02
  0.69162123D-02  0.78738632D-02 -0.26502286D-02  0.13163001D-01  0.22326940D-01
  0.25418433D-01  0.74511081D-02  0.30184216D-01  0.55555070D-01  0.89898590D-01
  0.11817421D+00  0.10135734D+00  0.34655794D-01  0.88225873D-02  0.39366213D-02
 -0.11624895D-01  0.16010376D+00  0.12335132D+00  0.54157872D-01 -0.20388139D+00
 -0.15707962D+00 -0.68966415D-01 -0.13735438D-01 -0.10582415D-01 -0.46462500D-02
 -0.51601054D-04  0.81901125D-02 -0.11027422D-01 -0.18376979D-02  0.17769958D-02
  0.29075232D-03 -0.32584903D-03 -0.43365486D-03 -0.35040526D-02 -0.31331512D-02
  0.22200381D-02  0.74144670D-02 -0.23769027D-02 -0.21647249D-03  0.74090767D-02
  0.13668300D-01  0.22064874D-01  0.28721910D-01  0.24508457D-01  0.84621814D-02
 -0.18896302D-02 -0.87092883D-03  0.24421754D-02 -0.15607622D-02 -0.11966935D-02
 -0.59723391D-03  0.71176016D-01  0.54573254D-01  0.27235879D-01 -0.54291141D-01
 -0.41627003D-01 -0.20774792D-01  0.15481863D-02 -0.39996190D-03  0.26195995D-02
 -0.29669986D-02 -0.19705768D-02 -0.19943928D-03 -0.20413673D-02 -0.11381269D-03
  0.30008625D-03  0.54266270D-03 -0.21002609D-02 -0.16683875D-02  0.54823651D-02
 -0.22765320D-02  0.37511832D-01  0.69202005D-01  0.11171349D+00  0.14541778D+00
  0.12408525D+00  0.42843655D-01 -0.15149758D-01 -0.69825094D-02  0.19579685D-01
 -0.59444785D-01 -0.45578490D-01 -0.22746861D-01 -0.29655215D-01 -0.22737738D-01
 -0.11347725D-01  0.23382814D-02  0.17928459D-02  0.89475576D-03  0.64421560D-02
 -0.37602481D-02 -0.77034924D-03  0.11486717D-03  0.88500491D-02 -0.89657031D-03
  0.43348010D-03  0.41198222D-03 -0.27159642D-02  0.12816178D-02 -0.29249685D-02
  0.11124130D-03  0.63837628D-04 -0.20244081D-02  0.58012244D-01  0.10702126D+00
  0.17276550D+00  0.22488935D+00  0.19189849D+00  0.66257937D-01 -0.36042067D-01
 -0.16611756D-01  0.46581097D-01 -0.61153402D-01 -0.46888550D-01 -0.23400673D-01
  0.58978326D-02  0.45220840D-02  0.22568368D-02  0.17812042D-01  0.13657144D-01
  0.68158722D-02  0.17295038D-01 -0.27588749D-02 -0.56169917D-03  0.10896172D-02
  0.49880908D-02 -0.69512009D-04 -0.23747242D-03  0.25845654D-03 -0.34665962D-02
  0.20396076D-03 -0.41638524D-02 -0.10529136D-01 -0.31460773D-02  0.14794140D-02
 -0.48304830D-01 -0.89112979D-01 -0.14385598D+00 -0.18725774D+00 -0.15978737D+00
 -0.55170739D-01  0.48173656D-02  0.22203194D-02 -0.62260074D-02  0.10355718D+00
  0.79401080D-01  0.39626704D-01  0.23427951D-01  0.17963067D-01  0.89648293D-02
 -0.78393284D-01 -0.60106998D-01 -0.29997605D-01 -0.49818905D-02  0.41797703D-02
  0.78983235D-03 -0.33723546D-02 -0.62440356D-02 -0.10199402D-04 -0.15641770D-03
  0.28413125D-03 -0.21278878D-02  0.61707921D-02 -0.18935877D-02 -0.77227731D-02
 -0.34227525D-02 -0.63363433D-02 -0.10507177D-01 -0.17822161D-01 -0.20289900D-01
 -0.80990001D-02 -0.89201635D-02 -0.15130286D-01 -0.17225295D-01 -0.46036617D-02
  0.41265873D-01  0.76127478D-01  0.12289335D+00  0.15997063D+00  0.13650323D+00
  0.47131285D-01 -0.32021060D-02 -0.14758478D-02  0.41384311D-02 -0.75251714D-01
 -0.57698241D-01 -0.28795466D-01  0.52132857D-01  0.39972168D-01  0.19948913D-01
 -0.37484268D-01 -0.28740559D-01 -0.14343553D-01  0.26820460D-02 -0.52224960D-02
  0.24441102D-02 -0.30158747D-02 -0.19670779D-02 -0.48545824D-03  0.19622751D-02
 -0.28546153D-03 -0.26220885D-02  0.13220691D-03  0.50972438D-03  0.72960794D-03
 -0.15612516D-02 -0.39125381D-02  0.40194688D-01  0.74151352D-01  0.11970327D+00
  0.15581809D+00  0.13295986D+00  0.45907845D-01  0.24842424D-02  0.11449850D-02
 -0.32106576D-02 -0.75118757D-01 -0.57596298D-01 -0.28744590D-01  0.13934505D-01
  0.10684094D-01  0.53321119D-02  0.48469477D-01  0.37163320D-01  0.18547102D-01
  0.17524896D-03 -0.33284804D-02  0.53454540D-03  0.19720235D-02  0.37686826D-02
  0.68599795D-04  0.15287636D-03  0.94174449D-04 -0.38804537D-02 -0.40464926D-03
  0.13541025D-02 -0.28879597D-02 -0.99335720D-02  0.10764822D-02 -0.62369977D-02
 -0.10579129D-01 -0.12043964D-01 -0.43820417D-02  0.85787759D-02  0.14551228D-01
  0.16566058D-01  0.72761546D-02
MO   12     MO 0.0        OCC NO =    2.0000000  ORB. ENERGY =    0.000000
  0.14694499D+00  0.27348873D+00  0.46642528D+00  0.72233928D+00  0.10116156D+01
  0.12079699D+01  0.92031673D+00  0.34153346D+00 -0.54998209D+00 -0.68064363D+00
  0.26499121D+00  0.23349744D+00 -0.25772851D-01  0.75468217D-02 -0.12230467D+02
 -0.17144198D+02 -0.21425529D+02 -0.21164582D+02 -0.12441440D+02 -0.48034027D+01
 -0.35521137D+01 -0.49792163D+01 -0.62226499D+01 -0.61468627D+01 -0.36133870D+01
 -0.13950598D+01  0.23706233D+01  0.33230486D+01  0.41528961D+01  0.41023169D+01
  0.24115161D+01  0.93104037D+00 -0.27635255D+00 -0.17902806D+00 -0.34688599D-01
  0.57537986D+00  0.37274538D+00  0.72223401D-01 -0.24770707D+00 -0.16047080D+00
 -0.31092932D-01  0.17744323D-01 -0.16880220D-01 -0.11738523D-01  0.23464093D-02
 -0.18194005D-02 -0.91285904D-03 -0.19895547D+02 -0.13101244D+02 -0.54149153D+01
 -0.11963287D+01 -0.99801797D-01 -0.25064153D+02 -0.16504779D+02 -0.68216404D+01
 -0.15071195D+01 -0.12572902D+00  0.12629056D+02  0.83162506D+01  0.34372149D+01
  0.75939116D+00  0.63350986D-01 -0.46499896D+01 -0.30620244D+01 -0.12655747D+01
 -0.27960609D+00 -0.23325688D-01  0.83837564D+01  0.55207149D+01  0.22817835D+01
  0.50411926D+00  0.42055338D-01  0.38854508D+01  0.25585746D+01  0.10574923D+01
  0.23363400D+00  0.19490541D-01  0.95457573D-03 -0.80126821D-04  0.99046789D-06
  0.21829609D-04 -0.92190259D-02 -0.10336937D-01 -0.64539923D-02  0.24502777D-02
  0.61900620D-03 -0.23521954D-02 -0.12407482D-01 -0.22836390D-01 -0.36953590D-01
 -0.48576529D-01 -0.41663807D-01 -0.14245563D-01 -0.37703084D-02 -0.16823043D-02
  0.49678671D-02  0.84185176D-01  0.64860139D-01  0.28477095D-01 -0.13358449D+00
 -0.10291965D+00 -0.45187271D-01  0.26294654D+00  0.20258613D+00  0.88946223D-01
  0.29228292D-02  0.52079483D-02 -0.58854171D-02  0.15861494D-01  0.12562271D-02
  0.53043625D-03 -0.82297769D-04  0.73784347D-03 -0.20236581D-02 -0.17792097D-02
  0.25910140D-02  0.64250309D-02 -0.63851831D-02 -0.40129730D-03 -0.60598620D-02
 -0.10278673D-01 -0.11701906D-01 -0.30649618D-02  0.47517374D-01  0.87660277D-01
  0.14151087D+00  0.18420510D+00  0.15718255D+00  0.54271357D-01  0.12277719D-01
  0.56587894D-02 -0.15867836D-01  0.32151463D-01  0.24651702D-01  0.12302927D-01
 -0.10234509D-01 -0.78471721D-02 -0.39162888D-02 -0.27883615D-01 -0.21379388D-01
 -0.10669813D-01 -0.47743646D-02  0.27760985D-02 -0.38429147D-03 -0.16730542D-02
 -0.21755841D-02  0.18073417D-02  0.15286199D-03 -0.12841094D-03 -0.31165988D-02
  0.11353327D-02  0.81116191D-03 -0.28633509D-03  0.87988839D-03 -0.37966891D-02
 -0.16264579D-01 -0.30004973D-01 -0.48437330D-01 -0.63051012D-01 -0.53801542D-01
 -0.18576380D-01 -0.58854472D-02 -0.27125972D-02  0.76064058D-02  0.38147730D-01
  0.29249260D-01  0.14597430D-01 -0.55485512D-01 -0.42542771D-01 -0.21231825D-01
  0.71046649D-01  0.54474064D-01  0.27186376D-01  0.35670899D-02  0.19022538D-02
 -0.32673715D-02  0.36289597D-02  0.30840046D-02 -0.11157452D-03 -0.57078638D-03
 -0.53964948D-03 -0.13467784D-02  0.45932082D-02 -0.36233409D-02  0.39926378D-02
 -0.15844069D-02 -0.52910156D-02 -0.40892335D-02 -0.69361140D-02 -0.78965206D-02
 -0.31175551D-02  0.10303939D-01  0.17477431D-01  0.19897438D-01  0.66411554D-02
  0.83084992D-01  0.15327559D+00  0.24743432D+00  0.32208597D+00  0.27483654D+00
  0.94894452D-01 -0.37839143D-02 -0.17440026D-02  0.48903654D-02 -0.24347879D-01
 -0.18668409D-01 -0.93168445D-02  0.95483666D-02  0.73210819D-02  0.36537330D-02
 -0.63092227D-01 -0.48375118D-01 -0.24142574D-01 -0.21593825D-02 -0.16160302D-02
  0.12955272D-02 -0.32226454D-02 -0.23680706D-02 -0.60569232D-03  0.29625849D-03
  0.76622854D-04 -0.83312249D-03  0.29888481D-02 -0.59028118D-02  0.37369532D-03
 -0.12578611D-02  0.90853873D-03 -0.72293734D-02 -0.12262386D-01 -0.13960293D-01
 -0.51173517D-02  0.43958750D-02  0.74562360D-02  0.84886612D-02  0.44258276D-02
 -0.27150898D-01 -0.50088106D-01 -0.80857734D-01 -0.10525274D+00 -0.89812357D-01
 -0.31010049D-01 -0.22804733D-01 -0.10510681D-01  0.29473046D-01  0.15867763D-01
  0.12166394D-01  0.60718835D-02 -0.62285536D-01 -0.47756598D-01 -0.23833890D-01
 -0.32727895D-01 -0.25093674D-01 -0.12523502D-01  0.11191242D-01  0.91071519D-03
 -0.35690838D-02 -0.18830293D-02  0.56263849D-02 -0.25208004D-03  0.15030566D-03
 -0.13632559D-03 -0.18083112D-02  0.27898826D-02 -0.18287233D-02 -0.40008197D-03
  0.14183682D-02 -0.27316917D-02  0.10434863D-01  0.17699503D-01  0.20150259D-01
  0.42104575D-02  0.11530369D-02  0.19557689D-02  0.22265737D-02 -0.15947862D-02
  0.14106513D-01  0.26023762D-01  0.42010421D-01  0.54685086D-01  0.46662883D-01
  0.16111572D-01 -0.35482130D-02 -0.16353681D-02  0.45857430D-02  0.35520603D-01
  0.27234946D-01  0.13592147D-01 -0.22137232D-01 -0.16973426D-01 -0.84709290D-02
  0.55174584D-01  0.42304372D-01  0.21112846D-01  0.82603986D-03  0.11415278D-02
 -0.16057177D-02  0.94429010D-03  0.59233331D-02 -0.43790524D-03 -0.49887035D-03
 -0.76523481D-03 -0.10435716D-02 -0.14296507D-02  0.18880963D-02 -0.35397617D-02
 -0.40800934D-02 -0.43670056D-02 -0.17445783D-02 -0.29591350D-02 -0.33688706D-02
 -0.11217836D-02  0.28567300D-02  0.48455548D-02  0.55164929D-02  0.14453747D-02
  0.16172804D-01  0.29835666D-01  0.48164016D-01  0.62695237D-01  0.53497960D-01
  0.18471560D-01  0.17839973D-01  0.82224274D-02 -0.23056545D-01 -0.44415672D-01
 -0.34055120D-01 -0.16995892D-01  0.13664378D-01  0.10476978D-01  0.52287463D-02
  0.19564854D-01  0.15001089D-01  0.74865947D-02 -0.10209207D-01 -0.22038249D-02
  0.13306937D-02 -0.67844560D-03 -0.28428576D-02 -0.16063240D-02  0.72173478D-04
 -0.21905747D-02  0.22163095D-03  0.13028860D-02  0.85961174D-03 -0.36198819D-04
  0.25860757D-02 -0.45710696D-02 -0.31821131D-01 -0.58703773D-01 -0.94766092D-01
 -0.12335729D+00 -0.10526100D+00 -0.36344095D-01  0.63108838D-02  0.29086806D-02
 -0.81562439D-02 -0.35457597D-01 -0.27186636D-01 -0.13568037D-01  0.72973613D-01
  0.55951538D-01  0.27923739D-01 -0.54442399D-01 -0.41742979D-01 -0.20832672D-01
 -0.42682274D-02 -0.27976005D-02  0.32758724D-02 -0.22892740D-02 -0.88158431D-02
  0.10925349D-03 -0.46617529D-03 -0.79534809D-03  0.30563982D-02  0.27143254D-02
 -0.35683174D-02  0.11891542D-01 -0.66824236D-03 -0.17800424D-02 -0.81173940D-02
 -0.13768637D-01 -0.15675106D-01 -0.34801593D-02  0.38225908D-02  0.64838375D-02
  0.73816198D-02  0.36889687D-02  0.27627764D-02  0.46861917D-02  0.53350636D-02
  0.74086042D-03  0.69214287D-02  0.11740053D-01  0.13365636D-01  0.25025236D-02
  0.26787348D-03  0.45436412D-03  0.51727749D-03 -0.11467513D-03  0.20848470D+00
  0.38461356D+00  0.62088554D+00  0.80820849D+00  0.68964577D+00  0.23811811D+00
 -0.13012850D-01 -0.59976108D-02  0.16817927D-01 -0.78668169D-01 -0.60317762D-01
 -0.30102791D-01 -0.51752092D-01 -0.39680221D-01 -0.19803212D-01 -0.14214295D-01
 -0.10898620D-01 -0.54391751D-02 -0.26629535D-02 -0.43159126D-02 -0.19421764D-02
 -0.17159867D-03  0.45806378D-02  0.48695756D-03 -0.54963965D-03 -0.23709916D-03
  0.86885315D-03 -0.65549394D-02 -0.52886986D-02 -0.33259465D-03  0.15838853D-02
  0.46301894D-02 -0.22815886D-02 -0.38700061D-02 -0.44058651D-02 -0.91654719D-03
 -0.54756572D-02 -0.92877510D-02 -0.10573776D-01 -0.48548304D-02  0.77362705D-02
  0.13122179D-01  0.14939137D-01  0.17558719D-02  0.80967969D-02  0.13733700D-01
  0.15635332D-01  0.11023143D-02  0.30605669D-01  0.56330770D-01  0.91153819D-01
  0.11982425D+00  0.10277256D+00  0.35139684D-01 -0.52909265D-02 -0.23608011D-02
  0.69714773D-02 -0.38880474D-01 -0.29955310D-01 -0.13151994D-01  0.84061921D-01
  0.64765178D-01  0.28435402D-01  0.20188819D-01  0.15554397D-01  0.68292179D-02
  0.13615826D-02 -0.16700557D-02  0.45624496D-02  0.14125018D-02 -0.22747508D-03
 -0.20612677D-04  0.26037488D-03  0.36156863D-03 -0.14411350D-03  0.98972475D-03
 -0.19979681D-02 -0.29444419D-02 -0.74585077D-03 -0.35750211D-03  0.36619138D-01
  0.67555159D-01  0.10905497D+00  0.14195717D+00  0.12113231D+00  0.41824076D-01
  0.17864977D-01  0.82339516D-02 -0.23088860D-01 -0.53625287D-01 -0.41116469D-01
 -0.20519999D-01  0.30402101D-01  0.23310402D-01  0.11633525D-01  0.10027034D-02
  0.76880939D-03  0.38368977D-03 -0.96391705D-02 -0.27801912D-02 -0.76226150D-03
  0.75326507D-03  0.74475265D-02 -0.10961178D-02  0.31076783D-02  0.19162185D-03
 -0.23858593D-02  0.77879757D-04  0.22084039D-02  0.57257323D-02  0.24589638D-02
 -0.30556335D-02 -0.31487873D+00 -0.58088978D+00 -0.93773621D+00 -0.12206539D+01
 -0.10415862D+01 -0.35963468D+00  0.33440330D-02  0.15412618D-02 -0.43218589D-02
 -0.99720664D-02 -0.76459480D-02 -0.38158639D-02  0.57122328D-02  0.43797778D-02
  0.21858161D-02 -0.49384483D-01 -0.37864890D-01 -0.18897234D-01  0.10447069D-01
 -0.11962308D-02 -0.40879695D-03 -0.22397549D-02 -0.10648126D-01  0.90326150D-03
 -0.66292677D-03 -0.63931424D-03  0.67369103D-02  0.70838247D-03  0.79998460D-02
  0.11440398D-02 -0.11138588D-02  0.75911683D-03  0.15141812D-01  0.27933686D-01
  0.45093630D-01  0.58698508D-01  0.50087543D-01  0.17294025D-01 -0.32724710D-01
 -0.15082789D-01  0.42293715D-01  0.20562933D-01  0.15766353D-01  0.78685150D-02
  0.68035507D-01  0.52165312D-01  0.26034146D-01 -0.37217046D-01 -0.28535671D-01
 -0.14241300D-01  0.13984318D-01  0.12206507D-02  0.37304437D-02 -0.18415382D-02
  0.63700587D-02  0.19413178D-03 -0.22193086D-03  0.38584768D-03  0.10338693D-02
 -0.39467750D-02 -0.65332772D-03 -0.42463260D-03 -0.12743903D-02  0.55330068D-02
 -0.50421080D-01 -0.93017048D-01 -0.15015836D+00 -0.19546156D+00 -0.16678771D+00
 -0.57587787D-01  0.56702701D-02  0.26134223D-02 -0.73283090D-02 -0.11064444D+00
 -0.84835141D-01 -0.42338681D-01 -0.20959488D-03 -0.16070406D-03 -0.80202589D-04
  0.11658303D-01  0.89388474D-02  0.44611113D-02 -0.37979661D-02 -0.61136854D-02
 -0.85473722D-03  0.11081152D-02  0.58704751D-02  0.33425687D-03 -0.11722280D-02
  0.29806973D-03  0.26529257D-02  0.63893443D-03  0.21417054D-02  0.98283468D-02
  0.97861122D-03  0.13538618D-03  0.10066100D-01  0.17074011D-01  0.19438159D-01
  0.74449738D-02  0.18916861D-02  0.32086577D-02  0.36529433D-02  0.15795329D-02
  0.48212375D-01  0.88942418D-01  0.14358064D+00  0.18689933D+00  0.15948154D+00
  0.55065143D-01  0.19632094D-01  0.90484142D-02 -0.25372698D-01  0.40251838D-01
  0.30862556D-01  0.15402578D-01 -0.27680717D-01 -0.21223818D-01 -0.10592173D-01
 -0.25071772D-01 -0.19223444D-01 -0.95938460D-02 -0.69775680D-02  0.19889587D-02
 -0.52780060D-03 -0.12166706D-02 -0.25754124D-02  0.93776111D-03 -0.47144725D-02
  0.63773277D-03  0.38037630D-03 -0.20097038D-02  0.17370356D-02  0.39302411D-02
  0.17271354D-02  0.18234740D-02  0.66872169D-02  0.12336609D-01  0.19915113D-01
  0.25923560D-01  0.22120620D-01  0.76377186D-02  0.16010112D-01  0.73790459D-02
 -0.20691615D-01 -0.11028651D-01 -0.84560697D-02 -0.42201714D-02 -0.15519506D-01
 -0.11899373D-01 -0.59386211D-02 -0.40692511D-01 -0.31200436D-01 -0.15571204D-01
 -0.75155010D-02 -0.89398765D-03 -0.21077464D-04 -0.19828710D-02 -0.11371900D-01
 -0.22678368D-03 -0.78568604D-03  0.19569361D-03  0.71905548D-03 -0.68867046D-03
  0.17597959D-02  0.37867653D-02  0.41795416D-02  0.22625381D-02 -0.43879705D-02
 -0.74428285D-02 -0.84733972D-02 -0.85053963D-03 -0.52989706D-02 -0.89880571D-02
 -0.10232585D-01 -0.23179782D-02
MO   13     MO 0.0        OCC NO =    2.0000000  ORB. ENERGY =    0.000000
  0.37384478D-01  0.69578648D-01  0.11866390D+00  0.18377134D+00  0.25736653D+00
  0.30732129D+00  0.23413905D+00  0.86890001D-01 -0.27960118D+00 -0.34602720D+00
  0.23137081D+00  0.19859093D+00 -0.26224088D-01 -0.73779977D-03 -0.80356921D+01
 -0.11264124D+02 -0.14077055D+02 -0.13905607D+02 -0.81743064D+01 -0.31559437D+01
 -0.24104198D+01 -0.33788338D+01 -0.42226122D+01 -0.41711840D+01 -0.24519991D+01
 -0.94667007D+00  0.10031735D+02  0.14062100D+02  0.17573755D+02  0.17359720D+02
  0.10204781D+02  0.39398711D+01 -0.41095218D+00 -0.26622504D+00 -0.51583947D-01
  0.14946662D+00  0.96828193D-01  0.18761497D-01 -0.14385184D+01 -0.93190798D+00
 -0.18056713D+00 -0.24820548D-02 -0.13136875D-01 -0.57762594D-02 -0.28654037D-03
 -0.21577547D-02  0.43033695D-04 -0.21757095D+02 -0.14327076D+02 -0.59215676D+01
 -0.13082645D+01 -0.10913986D+00 -0.20386381D+02 -0.13424459D+02 -0.55485042D+01
 -0.12258428D+01 -0.10226396D+00  0.22587583D+02  0.14873954D+02  0.61475993D+01
  0.13582021D+01  0.11330583D+00  0.15929979D+02  0.10489912D+02  0.43356177D+01
  0.95787720D+00  0.79909364D-01  0.28864884D+02  0.19007565D+02  0.78560748D+01
  0.17356592D+01  0.14479458D+00  0.25764830D+02  0.16966175D+02  0.70123416D+01
  0.15492515D+01  0.12924381D+00 -0.97932998D-03 -0.15003303D-03 -0.76177457D-04
 -0.71275408D-04 -0.56549037D-02 -0.78421520D-02 -0.28441864D-02  0.10160898D-02
  0.21556303D-02  0.52040073D-04  0.21054555D-01  0.38751621D-01  0.62707437D-01
  0.82430681D-01  0.70700316D-01  0.24173639D-01  0.13594431D-02  0.60658086D-03
 -0.17912414D-02  0.58944733D-01  0.45413739D-01  0.19939078D-01 -0.21300672D+00
 -0.16411020D+00 -0.72053216D-01  0.82539104D-01  0.63591930D-01  0.27920282D-01
  0.24670460D-03  0.31626066D-02 -0.97667080D-02  0.47676255D-02  0.30640135D-03
  0.22382031D-03 -0.11023532D-03  0.29853317D-03 -0.18987886D-02  0.35496155D-04
  0.22252396D-03  0.93766890D-02 -0.12632073D-02 -0.26787677D-02 -0.79449784D-02
 -0.13476187D-01 -0.15342163D-01 -0.28297179D-02 -0.64285953D-01 -0.11859503D+00
 -0.19144915D+00 -0.24920991D+00 -0.21265127D+00 -0.73423372D-01 -0.33305989D-01
 -0.15350700D-01  0.43044965D-01  0.80018506D-01  0.61353115D-01  0.30619504D-01
 -0.26680472D-01 -0.20456894D-01 -0.10209424D-01  0.87980339D-01  0.67457744D-01
  0.33666142D-01  0.12769485D-01  0.30892966D-02 -0.29485832D-02  0.31497831D-02
 -0.10510938D-01  0.20907805D-02 -0.86778962D-03 -0.25867412D-02 -0.17790336D-02
 -0.48412063D-02  0.38076612D-02 -0.18138239D-02 -0.55765559D-02  0.60897665D-03
 -0.39140024D-01 -0.72205701D-01 -0.11656239D+00 -0.15172960D+00 -0.12947114D+00
 -0.44703274D-01 -0.45217640D-01 -0.20840769D-01  0.58439692D-01  0.12400159D-01
  0.95076552D-02  0.47449863D-02 -0.75229408D-01 -0.57681139D-01 -0.28786931D-01
 -0.39436728D-01 -0.30237582D-01 -0.15090672D-01  0.21888418D-01  0.95851292D-03
 -0.34327530D-02 -0.65813501D-03  0.81111401D-02 -0.11028106D-02 -0.10897158D-02
 -0.19615008D-02 -0.31679601D-02 -0.92740579D-04  0.13953067D-02 -0.25017292D-02
 -0.60483025D-02 -0.12599468D-02  0.36637622D-02  0.62144342D-02  0.70749136D-02
 -0.13980284D-02  0.12622550D-01  0.21410234D-01  0.24374795D-01  0.25019361D-02
 -0.82571593D-01 -0.15232847D+00 -0.24590538D+00 -0.32009574D+00 -0.27313827D+00
 -0.94308081D-01  0.84458063D-02  0.38926644D-02 -0.10915437D-01 -0.68621059D-02
 -0.52614276D-02 -0.26258211D-02 -0.54441587D-01 -0.41742356D-01 -0.20832361D-01
 -0.40507248D-02 -0.31058389D-02 -0.15500313D-02 -0.80460564D-02 -0.44000710D-03
 -0.10428194D-02  0.78809123D-03  0.32358679D-02 -0.96798687D-03 -0.13108560D-03
  0.33193612D-04  0.49553337D-02  0.95403882D-03  0.19685452D-02  0.24010844D-02
  0.13604951D-02  0.57960500D-02 -0.72022460D-03 -0.12216372D-02 -0.13907908D-02
  0.42825392D-03 -0.59179805D-02 -0.10038015D-01 -0.11427925D-01 -0.28352515D-02
 -0.83570119D-01 -0.15417055D+00 -0.24887907D+00 -0.32396660D+00 -0.27644129D+00
 -0.95448534D-01 -0.30163173D-01 -0.13902179D-01  0.38983161D-01  0.37699881D-01
  0.28905877D-01  0.14426059D-01 -0.41481292D-01 -0.31805224D-01 -0.15873036D-01
 -0.54537003D-02 -0.41815515D-02 -0.20868873D-02  0.16573784D-01  0.11014481D-02
 -0.25536538D-02 -0.51453424D-03  0.31291470D-02 -0.95836319D-04  0.16531423D-03
  0.13262875D-03 -0.34361658D-03  0.21719359D-02 -0.87551886D-03  0.46220403D-02
  0.45614715D-02 -0.90830696D-03  0.10151972D-01  0.17219666D-01  0.19603981D-01
  0.20363895D-02  0.75726142D-02  0.12844587D-01  0.14623108D-01  0.25265718D-02
 -0.11917365D-01 -0.21985212D-01 -0.35490949D-01 -0.46198670D-01 -0.39421409D-01
 -0.13611265D-01  0.54431559D-02  0.25087456D-02 -0.70347845D-02 -0.20711399D-01
 -0.15880187D-01 -0.79253265D-02 -0.17742462D-01 -0.13603795D-01 -0.67892469D-02
  0.70459224D-01  0.54023664D-01  0.26961595D-01 -0.63861486D-02 -0.11333611D-03
 -0.51800786D-03  0.27772119D-02  0.38218406D-03 -0.11073573D-03 -0.10341230D-03
 -0.30121043D-03  0.20730567D-03 -0.12228639D-02  0.35625914D-02  0.40706664D-02
  0.76040510D-03 -0.26519564D-02 -0.37136625D-02 -0.62990745D-02 -0.71712737D-02
 -0.74233062D-03 -0.47349410D-02 -0.80313562D-02 -0.91434151D-02 -0.31901230D-02
 -0.11606910D+00 -0.21412482D+00 -0.34566385D+00 -0.44995163D+00 -0.38394454D+00
 -0.13256682D+00 -0.39978065D-02 -0.18425854D-02  0.51668017D-02 -0.52575084D-01
 -0.40311239D-01 -0.20118134D-01 -0.48937092D-01 -0.37521858D-01 -0.18726037D-01
  0.66612737D-01  0.51074422D-01  0.25489716D-01  0.24844349D-02 -0.10338890D-03
 -0.22473001D-02  0.29288048D-02 -0.12114363D-01 -0.10605761D-03  0.62875725D-03
  0.18112339D-02 -0.91666383D-04  0.33147276D-03  0.52322974D-02  0.21507076D-02
 -0.59672847D-02 -0.29867033D-02  0.13464764D-01  0.24839860D-01  0.40099235D-01
  0.52197290D-01  0.44540042D-01  0.15378606D-01 -0.17515037D-01 -0.80726645D-02
  0.22636594D-01 -0.20684958D-02 -0.15859914D-02 -0.79152086D-03 -0.47643887D-04
 -0.36530311D-04 -0.18231185D-04 -0.57817891D-01 -0.44331092D-01 -0.22124322D-01
  0.69760343D-02 -0.12129367D-02 -0.62035302D-03 -0.20706940D-02  0.74415824D-02
 -0.21912130D-03 -0.32900834D-04  0.61028574D-03  0.15783666D-02 -0.55607738D-03
 -0.25596416D-02  0.46051914D-02 -0.14357265D-02 -0.36771392D-02  0.27097495D-02
  0.45962481D-02  0.52326660D-02 -0.39886225D-03  0.57384171D-02  0.97334415D-02
  0.11081179D-01  0.21837615D-02  0.80097277D-02  0.13586014D-01  0.15467197D-01
  0.29500108D-02 -0.89080658D-04 -0.15109766D-03 -0.17201934D-03 -0.10711223D-03
 -0.81600136D-02 -0.13840928D-01 -0.15757407D-01 -0.22375571D-02 -0.12035614D+00
 -0.22203357D+00 -0.35843103D+00 -0.46657070D+00 -0.39812563D+00 -0.13746321D+00
  0.26652119D-01  0.12283937D-01 -0.34445442D-01 -0.63056984D-01 -0.48348096D-01
 -0.24129088D-01 -0.85856425D-01 -0.65829261D-01 -0.32853415D-01 -0.52213432D-01
 -0.40033948D-01 -0.19979746D-01 -0.91797426D-02 -0.36874684D-02 -0.43865084D-02
 -0.30546614D-02 -0.34688808D-02 -0.24719614D-03  0.68763935D-04 -0.83076188D-04
  0.60799021D-02  0.11707625D-02 -0.54813383D-03 -0.17410983D-02  0.84351614D-03
  0.43950288D-02 -0.11755527D-01 -0.19939599D-01 -0.22700528D-01 -0.45197928D-02
 -0.10928939D-01 -0.18537549D-01 -0.21104344D-01 -0.56038346D-02  0.11959323D-02
  0.20285275D-02  0.23094069D-02  0.10013079D-02 -0.14506878D-02 -0.24606411D-02
 -0.28013529D-02 -0.12051254D-02 -0.15342870D-01 -0.28239071D-01 -0.45696147D-01
 -0.60068864D-01 -0.51520716D-01 -0.17615808D-01 -0.89951763D-02 -0.40136301D-02
  0.11852303D-01 -0.18575374D+00 -0.14311325D+00 -0.62834424D-01  0.14727049D+00
  0.11346397D+00  0.49816794D-01  0.11877865D+00  0.91512546D-01  0.40178937D-01
 -0.19289323D-02 -0.10399395D-01  0.72327300D-02  0.69391956D-02 -0.11423622D-02
 -0.35662879D-03  0.44442931D-03  0.56465895D-03  0.28966951D-02  0.20308156D-02
 -0.56075130D-03 -0.71252723D-02  0.27878699D-03  0.37242435D-02 -0.24545682D-01
 -0.45281990D-01 -0.73099172D-01 -0.95153403D-01 -0.81194571D-01 -0.28034534D-01
  0.73687704D-02  0.33962596D-02 -0.95234663D-02 -0.33211428D-01 -0.25464416D-01
 -0.12708528D-01 -0.14159646D-01 -0.10856719D-01 -0.54182635D-02 -0.15098448D-01
 -0.11576532D-01 -0.57775009D-02 -0.13529121D-02 -0.16742425D-02 -0.32503105D-02
 -0.58738862D-03  0.28254918D-01 -0.15002805D-02  0.27550315D-02  0.27876167D-03
 -0.36756973D-02  0.14897456D-02  0.17878474D-02  0.38542151D-02  0.46576824D-02
 -0.21224818D-02  0.16103017D+00  0.29706923D+00  0.47956184D+00  0.62424703D+00
  0.53267112D+00  0.18391854D+00  0.56776521D-02  0.26168246D-02 -0.73378495D-02
 -0.60773574D-01 -0.46597322D-01 -0.23255329D-01 -0.92358575D-02 -0.70814697D-02
 -0.35341497D-02 -0.25461359D-01 -0.19522155D-01 -0.97429237D-02 -0.20900941D-02
 -0.44992292D-02 -0.86014973D-03 -0.78801138D-03 -0.78658146D-02  0.55313435D-03
  0.71421143D-03 -0.79460101D-04 -0.31544633D-02 -0.40236617D-02 -0.20000141D-02
  0.50358685D-03 -0.12560048D-02 -0.13644950D-02 -0.35319267D-01 -0.65157152D-01
 -0.10518385D+00 -0.13691811D+00 -0.11683248D+00 -0.40339446D-01  0.53109547D-02
  0.24478142D-02 -0.68639265D-02  0.37785108D-01  0.28971224D-01  0.14458671D-01
  0.46014650D-01  0.35281115D-01  0.17607749D-01 -0.37784625D-01 -0.28970854D-01
 -0.14458487D-01  0.24407430D-03  0.27965029D-02  0.20522697D-02 -0.11562438D-02
  0.18364681D-02  0.51726378D-03 -0.62897623D-04 -0.17884880D-04  0.32258193D-02
 -0.37916499D-02  0.15557793D-02  0.15144754D-02 -0.32168976D-02  0.35791441D-02
 -0.49455931D-01 -0.91236535D-01 -0.14728406D+00 -0.19172008D+00 -0.16359509D+00
 -0.56485454D-01  0.30246737D-01  0.13940693D-01 -0.39091159D-01 -0.14991395D+00
 -0.11494451D+00 -0.57365367D-01  0.24099678D-01  0.18478104D-01  0.92218690D-02
  0.44812409D-01  0.34359313D-01  0.17147705D-01 -0.12200674D-01 -0.77700917D-02
  0.39688563D-03  0.23776911D-02  0.23559563D-02 -0.96527886D-04  0.29289269D-03
 -0.41740304D-04  0.25381247D-02 -0.60554050D-03  0.48317994D-02  0.11946840D-01
  0.55225711D-03  0.30810961D-02  0.72144309D-02  0.12237040D-01  0.13931438D-01
  0.76240021D-02  0.22735150D-02  0.38563117D-02  0.43902745D-02  0.46819080D-02
  0.14906121D-01  0.27498883D-01  0.44391724D-01  0.57784834D-01  0.49307904D-01
  0.17024834D-01  0.33206491D-01  0.15304841D-01 -0.42916372D-01  0.89983117D-01
  0.68993347D-01  0.34432516D-01 -0.96192183D-01 -0.73754065D-01 -0.36808448D-01
 -0.33316301D-01 -0.25544827D-01 -0.12748659D-01 -0.15022502D-01  0.38929976D-02
 -0.17628617D-02 -0.25607466D-02 -0.16663343D-01 -0.18213411D-02 -0.30952074D-02
  0.13524290D-02  0.10581738D-02 -0.58401446D-03  0.46207319D-02  0.68024922D-02
 -0.34868116D-03 -0.43034351D-05 -0.19685809D-01 -0.36316474D-01 -0.58626049D-01
 -0.76313696D-01 -0.65118615D-01 -0.22483893D-01 -0.93450259D-02 -0.43071139D-02
  0.12077597D-01  0.22958141D-01  0.17602847D-01  0.87850542D-02 -0.40291340D-01
 -0.30892844D-01 -0.15417694D-01 -0.15456805D-01 -0.11851297D-01 -0.59146281D-02
  0.64536550D-02  0.12527166D-02  0.72461147D-04 -0.85457315D-03 -0.31349611D-02
  0.75196920D-04 -0.21233109D-03 -0.24691576D-03  0.43455515D-02 -0.38643188D-02
 -0.35679015D-03  0.26124607D-02  0.56408041D-02 -0.49019735D-03  0.54889916D-02
  0.93103687D-02  0.10599526D-01  0.30298544D-02 -0.12607212D-02 -0.21384218D-02
 -0.24345176D-02 -0.28884791D-02
MO   14     MO 0.0        OCC NO =    2.0000000  ORB. ENERGY =    0.000000
  0.19006928D+00  0.35375011D+00  0.60330818D+00  0.93432586D+00  0.13084968D+01
  0.15624756D+01  0.11904042D+01  0.44176408D+00 -0.26749287D+00 -0.33104226D+00
  0.14795082D+00  0.12632114D+00 -0.10182010D-01  0.44165389D-02 -0.73466856D+01
 -0.10298301D+02 -0.12870042D+02 -0.12713295D+02 -0.74734147D+01 -0.28853428D+01
 -0.14720838D+01 -0.20635105D+01 -0.25788201D+01 -0.25474121D+01 -0.14974770D+01
 -0.57814730D+00  0.43017730D+01  0.60300599D+01  0.75359151D+01  0.74441333D+01
  0.43759778D+01  0.16894815D+01 -0.52658747D+00 -0.34113646D+00 -0.66098834D-01
  0.38897338D+00  0.25198663D+00  0.48825102D-01 -0.24666061D+00 -0.15979288D+00
 -0.30961578D-01 -0.12224135D-01 -0.10129786D-01 -0.78549730D-03 -0.18763341D-02
 -0.12734012D-02  0.11047247D-02 -0.84591643D+01 -0.55703711D+01 -0.23023071D+01
 -0.50865357D+00 -0.42433606D-01 -0.22969638D+02 -0.15125538D+02 -0.62515821D+01
 -0.13811753D+01 -0.11522232D+00  0.15777981D+02  0.10389822D+02  0.42942490D+01
  0.94873752D+00  0.79146901D-01  0.14365498D+02  0.94596995D+01  0.39098173D+01
  0.86380420D+00  0.72061476D-01  0.19893913D+02  0.13100169D+02  0.54144707D+01
  0.11962305D+01  0.99793601D-01  0.15935250D+02  0.10493384D+02  0.43370525D+01
  0.95819418D+00  0.79935808D-01 -0.18386810D-02 -0.95492958D-05 -0.21918396D-03
 -0.47184438D-04 -0.57160018D-02 -0.46508703D-02 -0.22633015D-02 -0.61808861D-03
  0.18751977D-02  0.37576274D-03  0.27075841D-01  0.49834001D-01  0.80640821D-01
  0.10600462D+00  0.90919544D-01  0.31086936D-01  0.50852109D-01  0.22690112D-01
 -0.67004205D-01 -0.24735526D-01 -0.19057389D-01 -0.83672203D-02  0.11500710D+00
  0.88606771D-01  0.38903145D-01 -0.25552064D+00 -0.19686488D+00 -0.86434286D-01
 -0.23126148D-01 -0.21799400D-02  0.54709437D-02 -0.13931665D-01  0.45839371D-03
 -0.43208405D-03 -0.18281264D-04 -0.76819300D-04  0.10371524D-02  0.49498378D-03
 -0.22478456D-02 -0.31791004D-02  0.90654418D-02  0.43159038D-02  0.69552845D-03
  0.11797479D-02  0.13431013D-02  0.35007434D-02  0.32805204D-01  0.60519195D-01
  0.97696746D-01  0.12717213D+00  0.10851621D+00  0.37468040D-01  0.13585258D-01
  0.62614329D-02 -0.17557711D-01 -0.92483652D-02 -0.70910599D-02 -0.35389358D-02
  0.15591362D-01  0.11954468D-01  0.59661172D-02  0.73373498D-01  0.56258144D-01
  0.28076757D-01 -0.67672059D-02  0.15101342D-03  0.13264107D-02  0.40028358D-02
  0.31238072D-02 -0.24051760D-03  0.59790620D-03 -0.61456769D-03  0.36831953D-03
  0.77598055D-03 -0.79986088D-03 -0.27391259D-02 -0.25905203D-02  0.97169908D-03
  0.11792049D+00  0.21754027D+00  0.35117745D+00  0.45712869D+00  0.39006874D+00
  0.13468136D+00 -0.17387260D-01 -0.80137722D-02  0.22471454D-01 -0.11714037D+00
 -0.89815805D-01 -0.44824382D-01  0.85550193D-02  0.65594462D-02  0.32736234D-02
 -0.27832753D-01 -0.21340389D-01 -0.10650350D-01  0.53700493D-02 -0.60905153D-02
  0.13976517D-02 -0.99705113D-04 -0.43543108D-02 -0.14612001D-02 -0.39255133D-03
 -0.39403524D-03  0.15883947D-02 -0.58054329D-02 -0.37799192D-02 -0.11356609D-01
 -0.39383730D-02 -0.22537756D-02  0.14177047D-01  0.24046955D-01  0.27376608D-01
  0.88280479D-02 -0.29898809D-04 -0.50714039D-04 -0.57736141D-04 -0.27058586D-02
  0.15807599D-01  0.29161933D-01  0.47076403D-01  0.61279488D-01  0.52289898D-01
  0.18054445D-01  0.21135082D-01  0.97411400D-02 -0.27315173D-01  0.10600678D+00
  0.81279276D-01  0.40564055D-01 -0.95594074D-01 -0.73295473D-01 -0.36579578D-01
  0.34667993D-01  0.26581218D-01  0.13265891D-01 -0.13252679D-01  0.49306286D-02
 -0.47857203D-02  0.22319767D-02  0.31578857D-02 -0.25593663D-03 -0.54860812D-03
  0.69556567D-05  0.80933084D-02 -0.85022385D-02  0.23782780D-02 -0.18341132D-02
 -0.44462189D-02  0.38141299D-02  0.35386073D-03  0.60021478D-03  0.68332331D-03
  0.31137080D-02 -0.17375811D-01 -0.29472664D-01 -0.33553587D-01 -0.11008865D-01
  0.43239552D-01  0.79768531D-01  0.12877114D+00  0.16762177D+00  0.14303196D+00
  0.49385497D-01 -0.31355822D-01 -0.14451870D-01  0.40524551D-01 -0.15365851D-01
 -0.11781560D-01 -0.58798243D-02  0.83027822D-01  0.63660468D-01  0.31771035D-01
  0.27784021D-01  0.21303025D-01  0.10631702D-01  0.15282869D-01 -0.17980671D-02
  0.47007923D-02  0.20816572D-02  0.54192496D-02 -0.27252044D-03  0.32398113D-03
 -0.33653108D-03 -0.12649662D-02 -0.52733063D-02 -0.13398647D-02  0.57581589D-02
  0.54901886D-02  0.23937643D-02 -0.35037254D-02 -0.59429814D-02 -0.67658743D-02
 -0.62905965D-02  0.10130484D-01  0.17183219D-01  0.19562488D-01  0.42317125D-02
  0.35682151D-01  0.65826601D-01  0.10626454D+00  0.13832486D+00  0.11803286D+00
  0.40753909D-01  0.74247849D-02  0.34220766D-02 -0.95958599D-02 -0.10278214D+00
 -0.78806828D-01 -0.39330130D-01  0.27765439D-01  0.21288778D-01  0.10624592D-01
  0.54634707D-01  0.41890428D-01  0.20906259D-01 -0.40795575D-02 -0.56368831D-02
  0.18017184D-02  0.25718827D-02 -0.92264332D-02  0.40405321D-03  0.42413318D-03
 -0.44933077D-03 -0.27358799D-02 -0.23350337D-02  0.24718538D-02  0.62549861D-02
  0.26775919D-02  0.59143379D-03 -0.28399110D-02 -0.48170265D-02 -0.54840145D-02
 -0.89334037D-03 -0.13292518D-01 -0.22546627D-01 -0.25668537D-01 -0.64626415D-02
  0.28901440D+00  0.53317513D+00  0.86070998D+00  0.11203886D+01  0.95602966D+00
  0.33009407D+00  0.97409547D-02  0.44895971D-02 -0.12589299D-01  0.52945503D-01
  0.40595253D-01  0.20259877D-01  0.90048856D-02  0.69043751D-02  0.34457671D-02
  0.79881800D-01  0.61248298D-01  0.30567193D-01 -0.41737885D-02  0.15883631D-02
 -0.65313009D-03  0.37708826D-02 -0.18136700D-02  0.88649400D-03 -0.39044399D-03
  0.23216924D-02 -0.69949388D-02 -0.16337852D-02 -0.56062844D-02 -0.17597371D-02
  0.31143993D-02  0.38605718D-02 -0.21113694D-01 -0.38950642D-01 -0.62878413D-01
 -0.81849011D-01 -0.69841910D-01 -0.24114733D-01  0.20726964D-01  0.95530386D-02
 -0.26787718D-01  0.23221295D-01  0.17804616D-01  0.88857513D-02 -0.11326972D+00
 -0.86848034D-01 -0.43343256D-01 -0.55442953D-01 -0.42510140D-01 -0.21215539D-01
 -0.30764359D-02  0.24285029D-02 -0.43975800D-02 -0.29737219D-02  0.70182682D-02
 -0.24791277D-03  0.13772377D-03  0.42280154D-03  0.20728055D-02 -0.19882866D-05
 -0.22916560D-03 -0.12607217D-01  0.55890564D-02  0.32860306D-02  0.77094750D-02
  0.13076729D-01  0.14887394D-01  0.52643668D-02 -0.11200506D-02 -0.18998178D-02
 -0.21628755D-02 -0.16110671D-03 -0.11494464D-02 -0.19496786D-02 -0.22196402D-02
 -0.20668473D-02  0.26983685D-02  0.45769436D-02  0.52106885D-02  0.11030466D-03
  0.47009364D-02  0.79736779D-02  0.90777504D-02  0.24197331D-02 -0.15117691D-01
 -0.27889187D-01 -0.45021796D-01 -0.58605001D-01 -0.50007753D-01 -0.17266475D-01
  0.13039778D-01  0.60100216D-02 -0.16852728D-01 -0.20806933D-01 -0.15953436D-01
 -0.79618829D-02  0.16495061D-01  0.12647367D-01  0.63119224D-02 -0.10947068D-01
 -0.83935172D-02 -0.41889533D-02 -0.84914776D-02 -0.43066999D-03  0.17262576D-02
 -0.85025703D-04 -0.27893936D-02  0.54918527D-04  0.31193390D-03  0.69476543D-04
  0.34233901D-02  0.14254280D-02 -0.13278359D-02  0.24305945D-04 -0.13374691D-02
 -0.87009000D-03 -0.41133247D-02 -0.69769772D-02 -0.79430420D-02 -0.20091829D-02
 -0.36421680D-03 -0.61778062D-03 -0.70332140D-03  0.13966186D-02 -0.33156237D-03
 -0.56239253D-03 -0.64026402D-03 -0.34555331D-02  0.90076209D-02  0.15278630D-01
  0.17394180D-01  0.55628663D-02 -0.16122433D-01 -0.29673883D-01 -0.48017944D-01
 -0.63120932D-01 -0.54138456D-01 -0.18510858D-01 -0.15115076D-01 -0.67443174D-02
  0.19916060D-01 -0.55404579D-01 -0.42686241D-01 -0.18741559D-01 -0.18555115D+00
 -0.14295716D+00 -0.62765892D-01  0.70756004D-01  0.54513687D-01  0.23934445D-01
  0.80484861D-02 -0.29413076D-02 -0.10822450D-01  0.38062774D-02  0.91847448D-03
  0.10859477D-04 -0.14236236D-03 -0.21591572D-04  0.97378749D-03 -0.34921481D-02
  0.21628447D-02 -0.13901252D-03 -0.15198199D-02  0.13645449D-02  0.64815045D-02
  0.11957110D-01  0.19302483D-01  0.25126098D-01  0.21440145D-01  0.74027668D-02
  0.23548434D-02  0.10853452D-02 -0.30434212D-02  0.23889199D-02  0.18316723D-02
  0.91413284D-03  0.44540645D-01  0.34150942D-01  0.17043713D-01 -0.57819757D-01
 -0.44332523D-01 -0.22125036D-01 -0.82679587D-03 -0.64159519D-03  0.19709279D-02
 -0.34260192D-02  0.28684541D-01 -0.37556497D-02 -0.12508912D-02  0.76352154D-03
  0.14392026D-02 -0.20806217D-03 -0.11926514D-02  0.99326444D-03  0.26130146D-02
 -0.14020013D-03 -0.92039325D-02 -0.16979458D-01 -0.27410110D-01 -0.35679819D-01
 -0.30445654D-01 -0.10512153D-01 -0.10694547D-01 -0.49291069D-02  0.13821730D-01
  0.36955840D-01  0.28335394D-01  0.14141347D-01 -0.38357167D-01 -0.29409843D-01
 -0.14677573D-01 -0.13187914D-01 -0.10111656D-01 -0.50464251D-02  0.55724463D-02
  0.17190146D-02 -0.76067338D-03 -0.46988123D-03  0.23544319D-03  0.70887773D-03
  0.53492662D-04 -0.59241528D-04  0.34331115D-03 -0.85937006D-03 -0.48817402D-03
  0.44883344D-02  0.27810148D-02 -0.39844843D-03 -0.90991310D-01 -0.16786120D+00
 -0.27098002D+00 -0.35273548D+00 -0.30098982D+00 -0.10392455D+00 -0.13468677D-01
 -0.62077009D-02  0.17407041D-01 -0.34760821D-01 -0.26652393D-01 -0.13301412D-01
  0.18322224D-01  0.14048319D-01  0.70110959D-02  0.24883939D-01  0.19079426D-01
  0.95219707D-02  0.10963879D-01 -0.10386821D-02  0.86921011D-03  0.16977572D-02
  0.16590766D-02  0.27388275D-03  0.62449580D-04  0.15224013D-04 -0.55138859D-03
  0.49898758D-02 -0.22164503D-02 -0.71900190D-02 -0.24468613D-03  0.19855882D-02
  0.71992066D-01  0.13281131D+00  0.21439863D+00  0.27908331D+00  0.23814229D+00
  0.82224811D-01 -0.45253816D-02 -0.20857442D-02  0.58486445D-02  0.98057211D-01
  0.75184050D-01  0.37522110D-01 -0.50957101D-01 -0.39070673D-01 -0.19499004D-01
 -0.10643765D+00 -0.81609642D-01 -0.40728931D-01 -0.19201287D-02  0.43974011D-02
 -0.32388361D-02 -0.59270891D-02 -0.11623091D-01 -0.60306435D-03  0.10779063D-02
 -0.34193735D-03 -0.10253789D-02  0.38991415D-02 -0.75528540D-02 -0.73618890D-02
 -0.13771858D-02 -0.34034402D-02 -0.43440635D-02 -0.73683538D-02 -0.83886104D-02
 -0.35633478D-02 -0.13192984D-01 -0.22377798D-01 -0.25476332D-01 -0.74879644D-02
 -0.10771277D+00 -0.19870902D+00 -0.32077797D+00 -0.41755761D+00 -0.35630266D+00
 -0.12302275D+00 -0.74897378D-02 -0.34520133D-02  0.96798057D-02 -0.10482489D+00
 -0.80373075D-01 -0.40111797D-01  0.68784928D-01  0.52739920D-01  0.26320916D-01
 -0.35314333D-01 -0.27076791D-01 -0.13513216D-01  0.78583410D-02 -0.51325541D-02
  0.21144029D-02 -0.22117453D-02 -0.24891309D-01 -0.45225688D-02  0.21477932D-02
  0.17991312D-02  0.51904791D-03  0.15482695D-02  0.16050830D-02 -0.25211387D-02
  0.38131384D-04 -0.40171929D-02 -0.14520708D-01 -0.26787871D-01 -0.43243930D-01
 -0.56290748D-01 -0.48032997D-01 -0.16584640D-01  0.17422749D-02  0.80301292D-03
 -0.22517320D-02 -0.67061208D-01 -0.51418280D-01 -0.25661326D-01  0.11600953D-02
  0.88948747D-03  0.44391658D-03  0.51263543D-01  0.39305634D-01  0.19616266D-01
 -0.10951500D-02 -0.37213231D-02 -0.36493882D-03  0.29222326D-02  0.75528259D-02
  0.33859668D-03  0.35390226D-03 -0.48308441D-03 -0.75783782D-03  0.18877534D-02
  0.48260590D-03 -0.15958964D-02 -0.50706168D-02 -0.18906053D-03 -0.34685081D-02
 -0.58832462D-02 -0.66978678D-02 -0.11900038D-02  0.72884401D-02  0.12362574D-01
  0.14074353D-01  0.36565030D-02
MO   15     MO 0.0        OCC NO =    2.0000000  ORB. ENERGY =    0.000000
  0.39913738D+00  0.74286014D+00  0.12669215D+01  0.19620445D+01  0.27477875D+01
  0.32811321D+01  0.24997981D+01  0.92768573D+00 -0.42207490D+00 -0.52234900D+00
 -0.14984928D+00 -0.11053477D+00  0.26693394D-01  0.10651190D-01  0.11114939D+01
  0.15580494D+01  0.19471329D+01  0.19234183D+01  0.11306670D+01  0.43652895D+00
  0.22433069D+00  0.31445813D+00  0.39298611D+00  0.38819983D+00  0.22820035D+00
  0.88103802D-01  0.11063405D+01  0.15508256D+01  0.19381052D+01  0.19145005D+01
  0.11254247D+01  0.43450501D+00  0.37454846D+00  0.24264181D+00  0.47014443D-01
 -0.45715227D+00 -0.29615461D+00 -0.57383120D-01 -0.34008845D+00 -0.22031776D+00
 -0.42688920D-01 -0.95233834D-02 -0.71398122D-02 -0.19991933D-01 -0.15859930D-02
 -0.15369309D-03 -0.31911064D-02 -0.24943372D+02 -0.16425244D+02 -0.67887677D+01
 -0.14998568D+01 -0.12512314D+00  0.21683201D+02  0.14278417D+02  0.59014563D+01
  0.13038212D+01  0.10876919D+00 -0.93086593D+01 -0.61297647D+01 -0.25335118D+01
 -0.55973411D+00 -0.46694918D-01 -0.18767827D+02 -0.12358639D+02 -0.51079869D+01
 -0.11285183D+01 -0.94144827D-01  0.14924435D+02  0.98277609D+01  0.40619418D+01
  0.89741340D+00  0.74865269D-01 -0.38017481D+01 -0.25034562D+01 -0.10347111D+01
 -0.22860092D+00 -0.19070664D-01  0.13687796D-02 -0.94873202D-04  0.17798467D-03
  0.11945674D-03 -0.21180433D-02 -0.26047940D-04 -0.20589242D-02 -0.19798340D-02
 -0.12124037D-04 -0.60501690D-03  0.69859959D-01  0.12857962D+00  0.20806609D+00
  0.27350870D+00  0.23458682D+00  0.80209219D-01  0.96184778D-01  0.42917460D-01
 -0.12673584D+00  0.37570558D+00  0.28946089D+00  0.12708892D+00 -0.61254519D-01
 -0.47193305D-01 -0.20720403D-01 -0.20878690D+00 -0.16085905D+00 -0.70625786D-01
 -0.38002873D-01  0.19006671D-01 -0.25330843D-02 -0.11635672D-01  0.90722725D-03
  0.37479666D-03 -0.19258307D-03 -0.62407549D-03 -0.91846403D-02 -0.77657441D-03
  0.29832865D-02  0.71845491D-02  0.12990315D-01  0.21454247D-02 -0.17361913D-01
 -0.29449091D-01 -0.33526750D-01  0.15621349D-02  0.97220572D-02  0.17935297D-01
  0.28953131D-01  0.37688374D-01  0.32159557D-01  0.11103922D-01 -0.19152462D-01
 -0.88273521D-02  0.24752817D-01  0.54873666D-01  0.42073647D-01  0.20997698D-01
  0.31331953D-01  0.24023354D-01  0.11989337D-01  0.17198888D-01  0.13187016D-01
  0.65812453D-02  0.71624267D-02  0.27685559D-02  0.26735900D-02 -0.16741831D-03
  0.26345716D-01  0.24045210D-02  0.63867137D-03 -0.53882048D-02 -0.18499249D-02
 -0.30921485D-02  0.25020125D-03  0.23267052D-02 -0.65874346D-03 -0.25998767D-02
 -0.45600907D-02 -0.84124769D-02 -0.13580346D-01 -0.17677576D-01 -0.15084307D-01
 -0.52082488D-02 -0.62210625D-02 -0.28672820D-02  0.80401580D-02  0.50073432D-01
  0.38393132D-01  0.19160863D-01 -0.86280087D-01 -0.66154098D-01 -0.33015531D-01
 -0.23336660D-01 -0.17893071D-01 -0.89298963D-02  0.40174154D-02  0.33229904D-02
 -0.45865875D-02 -0.43880564D-03  0.12455371D-01  0.54695158D-03 -0.42826421D-03
 -0.87938984D-03 -0.44395530D-02  0.19342015D-02  0.22514363D-02  0.43611578D-02
 -0.37564767D-02 -0.60423253D-02 -0.83716280D-02 -0.14199866D-01 -0.16166045D-01
 -0.53064885D-02  0.87365026D-02  0.14818762D-01  0.16870637D-01  0.62476457D-02
 -0.74100385D-01 -0.13670074D+00 -0.22067738D+00 -0.28725638D+00 -0.24511639D+00
 -0.84632800D-01  0.84497858D-02  0.38944986D-02 -0.10920581D-01  0.34090441D-01
  0.26138388D-01  0.13044887D-01  0.11966008D-01  0.91747756D-02  0.45788560D-02
 -0.41725427D-01 -0.31992411D-01 -0.15966455D-01 -0.24957719D-02  0.28609831D-02
  0.95559328D-03 -0.28601464D-02  0.75929839D-03  0.18676488D-03  0.12351849D-04
 -0.12351237D-03  0.25637328D-02  0.27702252D-02 -0.95203518D-03  0.37180858D-02
  0.71431389D-03  0.26206826D-03 -0.59108835D-02 -0.10025977D-01 -0.11414221D-01
 -0.31242103D-02  0.11598110D-02  0.19672589D-02  0.22396547D-02  0.84447340D-03
 -0.42068047D-01 -0.77607332D-01 -0.12528230D+00 -0.16308033D+00 -0.13915674D+00
 -0.48047477D-01  0.31198486D-02  0.14379354D-02 -0.40321209D-02  0.33169077D-01
  0.25431944D-01  0.12692323D-01  0.10096018D+00  0.77409864D-01  0.38632947D-01
  0.50618429D-01  0.38811001D-01  0.19369410D-01 -0.20524604D-02  0.25857501D-02
  0.53999148D-02  0.23479096D-02  0.25446511D-03  0.52859803D-03  0.12096772D-03
 -0.18190609D-03  0.48870829D-02 -0.17707166D-02 -0.89659088D-03  0.41376177D-02
  0.51248015D-02  0.41786465D-02 -0.89453739D-02 -0.15173047D-01 -0.17273978D-01
 -0.50035712D-02  0.10340491D-01  0.17539429D-01  0.19968020D-01  0.72588191D-02
 -0.13383151D-01 -0.24689300D-01 -0.39856185D-01 -0.51880910D-01 -0.44270075D-01
 -0.15285393D-01  0.12602829D-01  0.58086322D-02 -0.16288011D-01 -0.10934081D-01
 -0.83835598D-02 -0.41839839D-02  0.25430052D-01  0.19498151D-01  0.97309437D-02
 -0.20910441D-01 -0.16032800D-01 -0.80014907D-02 -0.71517820D-02 -0.43404142D-03
  0.16651677D-02 -0.47293817D-03 -0.11186269D-01  0.24513375D-03  0.49287292D-03
 -0.18014705D-03  0.24864750D-02  0.29274569D-04 -0.26503236D-04  0.15544401D-02
  0.20714803D-02  0.41336584D-02 -0.51812050D-03 -0.87883043D-03 -0.10005174D-02
 -0.21465908D-03 -0.25934781D-02 -0.43990298D-02 -0.50081399D-02  0.54965367D-03
 -0.43592764D-01 -0.80420138D-01 -0.12982304D+00 -0.16899102D+00 -0.14420035D+00
 -0.49788914D-01 -0.79427162D-02 -0.36607906D-02  0.10265239D-01 -0.37373870D-01
 -0.28655913D-01 -0.14301309D-01  0.35208440D-02  0.26995599D-02  0.13472696D-02
  0.44532508D-01  0.34144702D-01  0.17040600D-01  0.49006376D-02  0.51356830D-03
  0.15224655D-02  0.13174804D-03 -0.22737716D-01  0.63306420D-02  0.85139877D-03
 -0.35044666D-03  0.10149426D-02 -0.40019471D-03 -0.29215676D-02 -0.18879527D-02
 -0.76045396D-02  0.36162444D-02 -0.17932961D-01 -0.33082812D-01 -0.53405916D-01
 -0.69518635D-01 -0.59320377D-01 -0.20481901D-01  0.16478059D-01  0.75947224D-02
 -0.21296394D-01  0.76150302D-01  0.58387222D-01  0.29139316D-01 -0.13034766D+00
 -0.99942322D-01 -0.49878223D-01  0.22241547D-01  0.17053408D-01  0.85108457D-02
 -0.23228771D-02  0.58280434D-02 -0.46390592D-02 -0.27708096D-03 -0.58214130D-02
 -0.27586495D-03 -0.64463241D-03 -0.71237501D-03  0.38922534D-02 -0.55094289D-02
  0.18806388D-02 -0.14433753D-01 -0.27131273D-02  0.10883193D-01  0.11449664D-01
  0.19420797D-01  0.22109891D-01  0.73407778D-02 -0.65747042D-02 -0.11151943D-01
 -0.12696093D-01 -0.12033411D-02 -0.19049524D-01 -0.32311597D-01 -0.36785612D-01
 -0.47213271D-02 -0.33922983D-02 -0.57539799D-02 -0.65507028D-02  0.64084780D-03
  0.72873562D-02  0.12360735D-01  0.14072260D-01  0.64002678D-02  0.15567487D+00
  0.28718974D+00  0.46361328D+00  0.60348674D+00  0.51495633D+00  0.17780205D+00
  0.23598238D-01  0.10876406D-01 -0.30498578D-01  0.16247584D-01  0.12457617D-01
  0.62172238D-02  0.39467975D-01  0.30261540D-01  0.15102629D-01  0.67533880D-01
  0.51780696D-01  0.25842196D-01 -0.11929839D-01 -0.14434131D-03  0.13016126D-02
  0.39012672D-02  0.21559806D-02 -0.47995260D-03 -0.20623151D-04  0.11642876D-03
 -0.26106006D-02 -0.49135504D-02  0.98614187D-03 -0.18455192D-02  0.25484406D-02
  0.59964110D-03  0.27643586D-02  0.46888754D-02  0.53381189D-02  0.45231990D-02
 -0.59474436D-02 -0.10087990D-01 -0.11484820D-01 -0.15233823D-02 -0.26070173D-02
 -0.44219948D-02 -0.50342848D-02  0.15584707D-02 -0.36601153D-02 -0.62082484D-02
 -0.70678714D-02  0.12472151D-02 -0.61402723D-03 -0.11301379D-02 -0.18287764D-02
 -0.24039778D-02 -0.20618778D-02 -0.70499104D-03  0.14113040D-01  0.62972108D-02
 -0.18595748D-01  0.36140836D+00  0.27844566D+00  0.12225264D+00 -0.51474504D+00
 -0.39658330D+00 -0.17412143D+00 -0.85885173D-01 -0.66169896D-01 -0.29052148D-01
  0.48921478D-02  0.17915860D-01 -0.26530742D-01 -0.63215068D-02  0.32158740D-04
 -0.24212846D-04 -0.87006104D-03 -0.71525770D-03 -0.23829691D-02 -0.11327588D-01
  0.52495035D-02  0.17024759D-01  0.12279582D-02 -0.64495596D-02 -0.63214695D-01
 -0.11661877D+00 -0.18825885D+00 -0.24505709D+00 -0.20910766D+00 -0.72199850D-01
 -0.10427280D-01 -0.48059237D-02  0.13476312D-01 -0.67184596D-01 -0.51512887D-01
 -0.25708541D-01 -0.52150271D-01 -0.39985520D-01 -0.19955577D-01  0.37820515D-01
  0.28998372D-01  0.14472220D-01  0.65584674D-02 -0.41364585D-02  0.72628653D-03
  0.56780114D-03 -0.63348223D-01  0.35387097D-02  0.23317975D-02 -0.26703999D-02
  0.37319371D-02 -0.33263945D-02  0.74480609D-04 -0.57317129D-03 -0.54061895D-02
  0.48416134D-02 -0.22373151D-01 -0.41274094D-01 -0.66629186D-01 -0.86731402D-01
 -0.74008063D-01 -0.25553206D-01  0.18149433D-01  0.83650570D-02 -0.23456493D-01
  0.97412617D-01  0.74689816D-01  0.37275453D-01  0.79791946D-02  0.61179403D-02
  0.30532810D-02  0.11366485D-01  0.87150998D-02  0.43494456D-02 -0.88240147D-02
  0.52234703D-02  0.21261379D-02  0.98359023D-03  0.89900149D-03  0.21690251D-03
  0.76931344D-04  0.16880401D-03  0.31658289D-02 -0.73021139D-03  0.99616139D-03
  0.74822751D-02  0.22011633D-02  0.10806442D-03  0.18006054D-01  0.33217653D-01
  0.53623591D-01  0.69801983D-01  0.59562158D-01  0.20565382D-01  0.33077721D-01
  0.15245492D-01 -0.42749950D-01 -0.25964074D-01 -0.19907605D-01 -0.99352902D-02
  0.23830402D-01  0.18271641D-01  0.91188295D-02 -0.29819680D-01 -0.22863839D-01
 -0.11410658D-01 -0.13284832D-01 -0.83550558D-04  0.10178252D-02 -0.22659852D-02
  0.46288054D-02 -0.79208258D-03 -0.61957207D-03  0.30702630D-03 -0.16774560D-02
  0.11916413D-02  0.12588393D-02 -0.81604179D-03  0.31221834D-02  0.29395457D-02
 -0.48900716D-01 -0.90212273D-01 -0.14563058D+00 -0.18956774D+00 -0.16175850D+00
 -0.55851323D-01  0.23677777D-01  0.10913066D-01 -0.30601375D-01  0.67081879D-02
  0.51434130D-02  0.25669236D-02 -0.53159083D-01 -0.40759013D-01 -0.20341604D-01
 -0.41744974D-02 -0.32007398D-02 -0.15973935D-02 -0.61614481D-02  0.89026136D-03
 -0.19599537D-02 -0.72462408D-03  0.18502614D-01  0.10029027D-02 -0.40459267D-02
  0.11675850D-02  0.58807592D-02 -0.28187598D-02  0.36453780D-03 -0.28924959D-02
  0.52765231D-03  0.31053472D-02 -0.13395032D-02 -0.22720510D-02 -0.25866498D-02
  0.25642632D-02 -0.55219185D-02 -0.93662188D-02 -0.10663109D-01 -0.15583378D-02
  0.20563885D-01  0.37936353D-01  0.61241037D-01  0.79717633D-01  0.68023201D-01
  0.23486777D-01 -0.49526336D-03 -0.22826643D-03  0.64008289D-03  0.95630592D-01
  0.73323472D-01  0.36593551D-01  0.98850155D-01  0.75792029D-01  0.37825535D-01
 -0.36760293D-01 -0.28185461D-01 -0.14066521D-01  0.23763173D-02  0.11705841D-02
  0.11900665D-02  0.88584731D-03  0.32470313D-01  0.12484303D-01 -0.51473164D-03
 -0.41570426D-02  0.13442576D-02 -0.59855085D-02  0.83591607D-03 -0.32643766D-02
 -0.19400552D-02  0.42741659D-03  0.91100735D-02  0.16806307D-01  0.27130590D-01
  0.35315967D-01  0.30135179D-01  0.10404953D-01  0.13353332D-01  0.61545385D-02
 -0.17257968D-01  0.75535539D-01  0.57915860D-01  0.28904073D-01 -0.10483034D+00
 -0.80377253D-01 -0.40113882D-01  0.11623601D+00  0.89122400D-01  0.44478324D-01
 -0.81869978D-02  0.49110073D-02 -0.86689166D-02  0.50271606D-02  0.14523416D-02
 -0.57983301D-03 -0.20634834D-04  0.30733748D-03  0.11201308D-02  0.18437634D-02
 -0.78713726D-03 -0.94991608D-02 -0.10102191D-01  0.17142227D-02  0.99213286D-02
  0.16828451D-01  0.19158597D-01  0.21971185D-02  0.29858991D-02  0.50646499D-02
  0.57659250D-02  0.83376023D-02
MO   16     MO 0.0        OCC NO =    2.0000000  ORB. ENERGY =    0.000000
 -0.93978022D-01 -0.17490852D+00 -0.29830023D+00 -0.46196891D+00 -0.64697433D+00
 -0.77255182D+00 -0.58858452D+00 -0.21842622D+00  0.26548311D+00  0.32855504D+00
 -0.89894570D-01 -0.88205616D-01  0.15546631D-01  0.15750768D-02  0.55725667D+00
  0.78114097D+00  0.97621121D+00  0.96432169D+00  0.56686925D+00  0.21885740D+00
 -0.17051623D+01 -0.23902309D+01 -0.29871307D+01 -0.29507497D+01 -0.17345760D+01
 -0.66968671D+00  0.10042868D+02  0.14077706D+02  0.17593257D+02  0.17378985D+02
  0.10216106D+02  0.39442434D+01 -0.43965350D+00 -0.28481847D+00 -0.55186623D-01
  0.14491107D+01  0.93876998D+00  0.18189671D+00 -0.19060716D+01 -0.12348006D+01
 -0.23925580D+00  0.10663225D-01 -0.10598607D-01 -0.19413879D-01  0.11835190D-02
 -0.22379451D-02 -0.22227772D-02  0.21671400D+02  0.14270646D+02  0.58982442D+01
  0.13031116D+01  0.10870999D+00 -0.12230633D+02 -0.80538886D+01 -0.33287773D+01
 -0.73543380D+00 -0.61352382D-01  0.48549484D+01  0.31969901D+01  0.13213577D+01
  0.29193035D+00  0.24353820D-01  0.15861027D+00  0.10444508D+00  0.43168513D-01
  0.95373108D-02  0.79563481D-03 -0.63194401D+01 -0.41613598D+01 -0.17199443D+01
 -0.37999094D+00 -0.31700133D-01 -0.20427660D+01 -0.13451642D+01 -0.55597390D+00
 -0.12283249D+00 -0.10247103D-01 -0.16388594D-02 -0.13890418D-04 -0.65320889D-06
 -0.10801127D-03  0.53893743D-02  0.99473286D-03  0.29269083D-02 -0.51932093D-03
  0.46909400D-03 -0.20238647D-02  0.48897911D-01  0.89998259D-01  0.14563417D+00
  0.19144020D+00  0.16419714D+00  0.56141792D-01  0.41281746D-01  0.18419835D-01
 -0.54394019D-01  0.13840878D+00  0.10663650D+00  0.46819169D-01  0.14684369D+00
  0.11313515D+00  0.49672425D-01  0.25344232D+00  0.19526365D+00  0.85731258D-01
 -0.13364718D-01  0.76542448D-02  0.61241729D-02  0.16160110D-01  0.23574585D-02
  0.63305239D-03 -0.17522735D-04  0.79004074D-03 -0.42136901D-02 -0.45050773D-02
  0.36292380D-02 -0.17805294D-03 -0.63211010D-02  0.24741757D-02 -0.29801201D-02
 -0.50548477D-02 -0.57547655D-02  0.38375021D-03  0.58699034D-01  0.10828826D+00
  0.17481082D+00  0.22755175D+00  0.19417032D+00  0.67042345D-01  0.10775747D-01
  0.49665317D-02 -0.13926673D-01 -0.29426477D-01 -0.22562356D-01 -0.11260197D-01
 -0.10005415D+00 -0.76715173D-01 -0.38286248D-01  0.16822597D-01  0.12898500D-01
  0.64372555D-02 -0.93231829D-02  0.10186836D-02 -0.78242049D-02 -0.28842645D-02
 -0.22631945D-01 -0.11996900D-02 -0.10230877D-02 -0.22489021D-03 -0.59976098D-02
  0.12607035D-02  0.53363348D-02 -0.51068251D-02  0.35790307D-02  0.37721027D-02
 -0.72906075D-01 -0.13449747D+00 -0.21712062D+00 -0.28262654D+00 -0.24116574D+00
 -0.83268733D-01 -0.93472207D-02 -0.43081255D-02  0.12080434D-01  0.48645987D-01
  0.37298658D-01  0.18614644D-01 -0.23738630D-01 -0.18201276D-01 -0.90837124D-02
  0.11640443D-01  0.89251535D-02  0.44542771D-02  0.12202872D-01  0.39066633D-02
 -0.15151231D-02 -0.20769737D-02  0.16199774D-01  0.11611025D-02  0.43863511D-03
 -0.71657303D-03 -0.14429298D-02  0.58801833D-02 -0.34489658D-02  0.30498561D-02
 -0.29726176D-02  0.86326615D-03 -0.32062369D-02 -0.54383847D-02 -0.61914087D-02
 -0.27451647D-02  0.50727964D-02  0.86044228D-02  0.97958312D-02  0.20403029D-02
  0.10427844D+00  0.19237336D+00  0.31055025D+00  0.40424415D+00  0.34494227D+00
  0.11910027D+00  0.17783615D-01  0.81964518D-02 -0.22983706D-01 -0.84025693D-01
 -0.64425572D-01 -0.32152876D-01  0.68920739D-01  0.52844051D-01  0.26372885D-01
 -0.16587309D+00 -0.12718096D+00 -0.63472213D-01 -0.12919205D-01 -0.47385416D-02
  0.42550209D-02 -0.74733921D-02 -0.97402786D-02  0.48582480D-04  0.72682315D-03
  0.38356763D-03 -0.11196345D-02  0.79283922D-02 -0.96317810D-02  0.20832803D-02
  0.22495188D-02  0.11371082D-02 -0.21774427D-01 -0.36933550D-01 -0.42047541D-01
 -0.11962533D-01  0.94754141D-02  0.16072096D-01  0.18297513D-01  0.10458228D-01
  0.52965956D-01  0.97711847D-01  0.15773722D+00  0.20532699D+00  0.17520589D+00
  0.60494384D-01 -0.29834470D-02 -0.13750680D-02  0.38558341D-02  0.27479700D-01
  0.21069691D-01  0.10515253D-01 -0.78446732D-01 -0.60147978D-01 -0.30018057D-01
 -0.10720974D+00 -0.82201631D-01 -0.41024375D-01  0.48106480D-02  0.49739887D-03
 -0.36514191D-02 -0.68744923D-02 -0.79516899D-04 -0.13855230D-03 -0.18139596D-03
  0.19197705D-03 -0.46733428D-02  0.39186162D-02 -0.40384403D-02 -0.17630405D-02
  0.74565979D-03 -0.97822477D-02  0.81911884D-02  0.13893806D-01  0.15817607D-01
  0.77275408D-02 -0.72504730D-02 -0.12298174D-01 -0.14001037D-01 -0.56774152D-02
 -0.17029947D-01 -0.31416926D-01 -0.50716660D-01 -0.66018022D-01 -0.56333298D-01
 -0.19450534D-01  0.17393721D-01  0.80167500D-02 -0.22479804D-01  0.11062350D+00
  0.84819081D-01  0.42330666D-01  0.85346310D-01  0.65438137D-01  0.32658217D-01
  0.12224147D+00  0.93727006D-01  0.46776345D-01 -0.10656775D-01  0.55779665D-02
  0.47188654D-02  0.39026905D-02  0.14012612D-01 -0.98158094D-03 -0.13041476D-04
 -0.91482697D-04 -0.76151984D-02  0.56776723D-02  0.40677358D-02 -0.29049525D-03
 -0.69574350D-02 -0.79844420D-02  0.69480257D-02  0.11785167D-01  0.13416996D-01
  0.72711282D-02 -0.48492605D-02 -0.82252636D-02 -0.93641719D-02 -0.37005332D-02
  0.92364070D-02  0.17039367D-01  0.27506822D-01  0.35805709D-01  0.30553077D-01
  0.10549243D-01  0.37111661D-01  0.17104731D-01 -0.47963451D-01 -0.67291598D-01
 -0.51594929D-01 -0.25749486D-01 -0.99360886D-01 -0.76183625D-01 -0.38020968D-01
 -0.15017035D+00 -0.11514110D+00 -0.57463478D-01 -0.17096400D-01 -0.23665648D-02
 -0.51358589D-02 -0.34466053D-02  0.10627896D-01 -0.34231936D-02 -0.10818365D-02
 -0.86610259D-03 -0.52885055D-02  0.55856036D-02  0.60282564D-02  0.28540398D-02
 -0.11958945D-02 -0.43000539D-02  0.52767877D-01  0.97346430D-01  0.15714732D+00
  0.20455912D+00  0.17455067D+00  0.60268151D-01 -0.18310454D-02 -0.84392713D-03
  0.23664598D-02 -0.84004859D-01 -0.64409598D-01 -0.32144903D-01  0.24782683D-01
  0.19001789D-01  0.94832246D-02  0.10074828D+00  0.77247394D-01  0.38551863D-01
  0.38890981D-02 -0.49226996D-02  0.13517807D-02  0.67921291D-02 -0.80202933D-02
  0.33538380D-03 -0.21904545D-03 -0.61355869D-03  0.40898067D-04 -0.37182313D-02
 -0.28481178D-02  0.48975805D-02  0.12451482D-02  0.39599491D-02 -0.94597602D-02
 -0.16045544D-01 -0.18267284D-01 -0.57358743D-02  0.27159765D-02  0.46068102D-02
  0.52446905D-02  0.16638099D-02 -0.53302607D-02 -0.90411311D-02 -0.10293008D-01
 -0.11729474D-02 -0.87078024D-02 -0.14770081D-01 -0.16815215D-01 -0.41538329D-02
  0.94847793D-02  0.16087981D-01  0.18315598D-01  0.72465932D-02 -0.55979556D-02
 -0.10327135D-01 -0.16671198D-01 -0.21700946D-01 -0.18517457D-01 -0.63936328D-02
  0.96576968D-02  0.44512236D-02 -0.12481696D-01 -0.25865180D-01 -0.19831780D-01
 -0.98974480D-02  0.30196286D-01  0.23152597D-01  0.11554768D-01  0.60673272D-01
  0.46520416D-01  0.23216948D-01 -0.49397377D-02 -0.11323138D-02  0.15243416D-02
  0.39448981D-02 -0.85052862D-03 -0.25441875D-03 -0.15340341D-03  0.35080431D-03
  0.16302752D-02 -0.23077439D-02  0.18207612D-02 -0.23136520D-02  0.78632145D-02
  0.29816589D-03  0.48020237D-02  0.81451410D-02  0.92729552D-02  0.36028823D-02
 -0.37188524D-02 -0.63078776D-02 -0.71812957D-02 -0.23463455D-02  0.83279719D-02
  0.14125817D-01  0.16081743D-01  0.56357694D-02  0.24876737D-02  0.42195654D-02
  0.48038261D-02  0.28707698D-02  0.15228726D-02  0.28028985D-02  0.45356188D-02
  0.59621979D-02  0.51137425D-02  0.17484754D-02 -0.69195885D-03 -0.30875069D-03
  0.91174493D-03  0.68473015D-01  0.52754767D-01  0.23162184D-01 -0.13748173D+00
 -0.10592226D+00 -0.46505580D-01  0.13618172D+00  0.10492067D+00  0.46065828D-01
 -0.37556604D-03  0.26720250D-02 -0.80948603D-02  0.64629008D-02 -0.50412265D-03
 -0.15525060D-03  0.22685104D-04 -0.31900950D-04 -0.55789865D-04 -0.33699632D-02
  0.32209212D-02  0.40382309D-02 -0.31395830D-03  0.24225789D-02  0.24149807D-01
  0.44551678D-01  0.71920222D-01  0.93618760D-01  0.79885058D-01  0.27582391D-01
 -0.13220433D-01 -0.60932857D-02  0.17086209D-01 -0.55029960D-01 -0.42193483D-01
 -0.21057505D-01  0.30265901D-01  0.23205973D-01  0.11581407D-01 -0.12286379D-01
 -0.94204159D-02 -0.47014478D-02  0.39286956D-02 -0.17112298D-02  0.24528128D-02
 -0.30208020D-02 -0.99214402D-03  0.12776658D-02 -0.42070796D-03 -0.15520907D-02
  0.29884604D-02 -0.35077699D-02 -0.37003210D-02  0.14980264D-02 -0.29563303D-02
  0.45664248D-02  0.97193926D-01  0.17930382D+00  0.28945195D+00  0.37678044D+00
  0.32150743D+00  0.11100879D+00  0.15146985D-02  0.69812317D-03 -0.19576102D-02
  0.86511430D-01  0.66331477D-01  0.33104056D-01 -0.36706848D-01 -0.28144483D-01
 -0.14046069D-01  0.75620507D-01  0.57981009D-01  0.28936587D-01 -0.39653257D-02
  0.48344891D-02 -0.46698336D-03  0.46609146D-02 -0.52827987D-02  0.66770178D-03
  0.94700170D-03  0.22960770D-03  0.23700309D-02 -0.13252528D-02 -0.53852311D-02
  0.81044897D-02  0.24406792D-02 -0.56861536D-05  0.32943766D-01  0.60774815D-01
  0.98109395D-01  0.12770928D+00  0.10897456D+00  0.37626297D-01  0.68064084D-02
  0.31370674D-02 -0.87966645D-02  0.14241161D-02  0.10919219D-02  0.54494554D-03
  0.87526986D-01  0.67110141D-01  0.33492664D-01 -0.10751055D+00 -0.82432272D-01
 -0.41139481D-01 -0.17882505D-02  0.11372133D-02  0.49025562D-02 -0.65949578D-02
  0.48641052D-02  0.30592278D-03 -0.10221458D-03 -0.23878373D-03 -0.17369462D-02
 -0.63176518D-03  0.17461477D-02 -0.35030563D-02  0.58084302D-02  0.71423016D-02
  0.98666481D-01  0.18202039D+00  0.29383735D+00  0.38248892D+00  0.32637849D+00
  0.11269065D+00 -0.63556542D-02 -0.29293152D-02  0.82141056D-02  0.59176463D-01
  0.45372759D-01  0.22644187D-01 -0.16979994D+00 -0.13019182D+00 -0.64974844D-01
  0.25200529D-01  0.19322167D-01  0.96431156D-02  0.12406747D-02  0.30325841D-02
 -0.87443830D-02  0.11063474D-02 -0.14810439D-01 -0.12600072D-02 -0.18051687D-03
  0.51820518D-03  0.24881420D-02 -0.37677880D-02 -0.35710361D-02 -0.87271076D-02
 -0.71852066D-03  0.57685480D-02  0.17587932D-02  0.29832461D-02  0.33963202D-02
  0.11275533D-02 -0.10556390D-02 -0.17905635D-02 -0.20384933D-02  0.43417885D-03
  0.16356586D-02  0.30174707D-02  0.48711334D-02  0.63407683D-02  0.54105891D-02
  0.18681464D-02 -0.31948489D-01 -0.14725029D-01  0.41290520D-01 -0.50567136D-01
 -0.38771673D-01 -0.19349782D-01  0.11265458D+00  0.86376389D-01  0.43107872D-01
 -0.37235449D-01 -0.28549781D-01 -0.14248342D-01  0.13796015D-01 -0.19541946D-02
  0.31145034D-02 -0.17686782D-02  0.71802099D-02 -0.49039919D-03  0.45412472D-02
 -0.34861210D-03  0.81577213D-03 -0.36732496D-02 -0.29269128D-02 -0.41142937D-02
 -0.46201800D-02 -0.29419826D-04  0.44160010D-01  0.81466596D-01  0.13151235D+00
  0.17119000D+00  0.14607674D+00  0.50436787D-01 -0.84238409D-02 -0.38825406D-02
  0.10887049D-01  0.11346998D-01  0.87001584D-02  0.43419888D-02 -0.71231617D-01
 -0.54615886D-01 -0.27257155D-01  0.36513165D-01  0.27995979D-01  0.13971955D-01
 -0.99615739D-04 -0.26110657D-04 -0.48546466D-02  0.21459432D-02  0.12570692D-01
  0.70360691D-03  0.54582402D-03 -0.56599998D-03 -0.61046611D-03  0.20284244D-02
 -0.27220349D-02 -0.52544889D-02  0.35705047D-03 -0.48204624D-04  0.73133300D-02
  0.12404792D-01  0.14122417D-01  0.47868338D-02  0.21628721D-02  0.36686405D-02
  0.41766175D-02 -0.15644170D-03
MO   17     MO 0.0        OCC NO =    2.0000000  ORB. ENERGY =    0.000000
 -0.28103530D+00 -0.52305279D+00 -0.89204787D+00 -0.13814886D+01 -0.19347356D+01
 -0.23102671D+01 -0.17601245D+01 -0.65318972D+00  0.47259054D+00  0.58486585D+00
 -0.14383944D+00 -0.10996907D+00 -0.21510333D-01 -0.14620905D-01 -0.22791660D+01
 -0.31948472D+01 -0.39926796D+01 -0.39440518D+01 -0.23184812D+01 -0.89512134D+00
  0.51959141D+00  0.72834325D+00  0.91022859D+00  0.89914269D+00  0.52855427D+00
  0.20406472D+00 -0.31713937D+01 -0.44455377D+01 -0.55556985D+01 -0.54880343D+01
 -0.32260997D+01 -0.12455355D+01 -0.48627847D+00 -0.31502328D+00 -0.61039127D-01
 -0.48140704D+00 -0.31186745D+00 -0.60427651D-01  0.65133197D+00  0.42194905D+00
  0.81757137D-01 -0.41105050D-02  0.60195952D-02 -0.27438117D-02 -0.58320873D-03
  0.11190245D-02 -0.59633778D-03 -0.74514385D+01 -0.49067823D+01 -0.20280372D+01
 -0.44805854D+00 -0.37378563D-01  0.21730854D+02  0.14309797D+02  0.59144258D+01
  0.13066866D+01  0.10900823D+00  0.10171911D+02  0.66982174D+01  0.27684606D+01
  0.61164187D+00  0.51025239D-01 -0.54345389D+01 -0.35786512D+01 -0.14791033D+01
 -0.32678141D+00 -0.27261213D-01  0.97426539D+01  0.64155508D+01  0.26516309D+01
  0.58583042D+00  0.48871960D-01 -0.10034131D+02 -0.66074887D+01 -0.27309613D+01
 -0.60335706D+00 -0.50334092D-01 -0.12203585D-03  0.22378180D-03  0.67357618D-04
  0.82692322D-05  0.51440346D-02  0.71231623D-02  0.51361668D-02 -0.53174122D-03
 -0.69843673D-03 -0.16743373D-02 -0.98221641D-01 -0.18078025D+00 -0.29253657D+00
 -0.38454751D+00 -0.32982417D+00 -0.11277248D+00 -0.95273263D-01 -0.42510744D-01
  0.12553480D+00  0.18765829D+00  0.14458060D+00  0.63478671D-01  0.53972716D-01
  0.41583068D-01  0.18257207D-01  0.27889948D+00  0.21487702D+00  0.94342584D-01
  0.47062887D-01  0.11244229D-01  0.31857345D-02  0.17071792D-01 -0.12761744D-02
  0.86228116D-03  0.60502798D-03  0.23726342D-03 -0.47572170D-02  0.35947730D-02
  0.13420541D-02 -0.61360908D-02 -0.70805626D-02 -0.23647865D-02  0.42269896D-02
  0.71697744D-02  0.81625347D-02 -0.34530228D-02 -0.10314016D+00 -0.19027345D+00
 -0.30716034D+00 -0.39983150D+00 -0.34117695D+00 -0.11780020D+00  0.19706713D-01
  0.90828062D-02 -0.25469137D-01  0.16166605D-01  0.12395527D-01  0.61862369D-02
  0.16304379D-01  0.12501163D-01  0.62389566D-02 -0.63374582D-01 -0.48591610D-01
 -0.24250619D-01 -0.37630268D-02  0.95882018D-03  0.13110191D-02 -0.36605427D-02
  0.31842286D-01  0.20418999D-02  0.24693131D-03 -0.99985272D-03 -0.12622190D-02
  0.46942182D-02  0.33835433D-02  0.37968283D-03  0.60020005D-02 -0.51988989D-02
  0.12814056D+00  0.23639431D+00  0.38161371D+00  0.49674767D+00  0.42387568D+00
  0.14635409D+00  0.46357355D-02  0.21366062D-02 -0.59912669D-02  0.13112039D+00
  0.10053480D+00  0.50173909D-01 -0.49819302D-01 -0.38198281D-01 -0.19063619D-01
  0.77489505D-01  0.59414037D-01  0.29651769D-01 -0.47849016D-02  0.74723233D-02
 -0.31992393D-02  0.35974503D-02  0.11010376D-01  0.21453704D-02  0.10933574D-02
  0.13084395D-02 -0.62513271D-02  0.32020930D-02 -0.43493215D-02  0.10714451D-01
  0.13790297D-02 -0.62510407D-02 -0.15912510D-01 -0.26990628D-01 -0.30727876D-01
 -0.94800069D-02  0.73807157D-02  0.12519091D-01  0.14252542D-01  0.75374593D-02
 -0.11982198D+00 -0.22104815D+00 -0.35684026D+00 -0.46449999D+00 -0.39635868D+00
 -0.13685313D+00  0.16197391D-01  0.74653627D-02 -0.20933656D-01 -0.85661039D-01
 -0.65679452D-01 -0.32778650D-01  0.17904954D-01  0.13728383D-01  0.68514253D-02
 -0.12080784D+00 -0.92627787D-01 -0.46227758D-01 -0.30107726D-02 -0.42551633D-02
  0.66155646D-03 -0.71066304D-02 -0.16794451D-01  0.81105756D-03  0.11700991D-02
  0.51136444D-03  0.17342521D-02  0.97878299D-02 -0.50602479D-02  0.32716454D-02
  0.30317513D-02  0.47824851D-03 -0.15799109D-01 -0.26798279D-01 -0.30508894D-01
 -0.96117157D-02  0.55782237D-02  0.94617232D-02  0.10771837D-01  0.76254422D-02
 -0.70214219D-01 -0.12953152D+00 -0.20910404D+00 -0.27219133D+00 -0.23226136D+00
 -0.80194265D-01  0.29663234D-02  0.13671758D-02 -0.38337035D-02  0.56466910D-01
  0.43295245D-01  0.21607361D-01 -0.68276534D-01 -0.52350116D-01 -0.26126377D-01
 -0.18814970D-01 -0.14426126D-01 -0.71996479D-02  0.12909318D-02  0.35411476D-02
 -0.35988413D-02 -0.20267019D-02  0.18099534D-02 -0.50029507D-03 -0.28947833D-03
  0.64207777D-04  0.13215404D-02  0.50767391D-02 -0.23482054D-02  0.10553358D-02
  0.13628096D-02 -0.44801624D-02  0.77856416D-02  0.13205922D-01  0.15034475D-01
  0.56169011D-02  0.34757551D-03  0.58955386D-03  0.67118623D-03  0.14379460D-03
 -0.61072641D-02 -0.11266710D-01 -0.18187963D-01 -0.23675324D-01 -0.20202197D-01
 -0.69753330D-02  0.95978501D-02  0.44236403D-02 -0.12404349D-01  0.11898596D+00
  0.91230889D-01  0.45530608D-01  0.98573035D-02  0.75579551D-02  0.37719493D-02
  0.19074014D-01  0.14624744D-01  0.72987725D-02 -0.46598567D-02  0.54119345D-02
 -0.20232449D-04 -0.94304279D-03 -0.28442358D-02  0.49035468D-03 -0.91188007D-04
  0.13897364D-02 -0.74104003D-03  0.15742048D-02  0.10910528D-02 -0.75841528D-02
 -0.56147257D-02 -0.44412273D-02  0.15074462D-02  0.25569140D-02  0.29109562D-02
  0.17420819D-02  0.71288698D-02  0.12091912D-01  0.13766215D-01  0.50552559D-02
  0.98793723D-01  0.18225513D+00  0.29421629D+00  0.38298219D+00  0.32679939D+00
  0.11283598D+00  0.21031374D-01  0.96933412D-02 -0.27181141D-01 -0.84897253D-01
 -0.65093829D-01 -0.32486383D-01  0.15232906D-01  0.11679626D-01  0.58289520D-02
 -0.53761585D-01 -0.41220974D-01 -0.20572155D-01 -0.12571875D-01 -0.41067538D-02
  0.24626001D-02 -0.32863213D-02 -0.10081137D-01  0.37793856D-02  0.14554753D-02
 -0.51366782D-02  0.21036909D-03  0.71485519D-03 -0.83314083D-03 -0.27242922D-02
 -0.42552841D-02 -0.33813023D-02 -0.29178909D-01 -0.53829390D-01 -0.86897326D-01
 -0.11311450D+00 -0.96520807D-01 -0.33326315D-01  0.14330052D-02  0.66047078D-03
 -0.18520290D-02  0.29071762D-01  0.22290383D-01  0.11124464D-01  0.55373566D-01
  0.42456938D-01  0.21188988D-01  0.27655517D-02  0.21204497D-02  0.10582530D-02
 -0.43570961D-02  0.57974186D-03  0.74707194D-03  0.96276151D-03 -0.13749505D-01
  0.27701581D-03 -0.33351779D-03 -0.11326961D-02  0.21566461D-02  0.54896690D-02
 -0.48425225D-02  0.10342171D-01 -0.73947647D-02 -0.22970392D-02 -0.20779222D-02
 -0.35245493D-02 -0.40125748D-02 -0.17594420D-03 -0.30716248D-02 -0.52100570D-02
 -0.59314658D-02 -0.40809801D-03 -0.30643326D-02 -0.51976881D-02 -0.59173842D-02
 -0.21429621D-02 -0.48014280D-03 -0.81441307D-03 -0.92718050D-03 -0.10776335D-02
  0.12376166D-01  0.20992320D-01  0.23899015D-01  0.58710871D-02 -0.52931065D-01
 -0.97647479D-01 -0.15763331D+00 -0.20519173D+00 -0.17509047D+00 -0.60454533D-01
 -0.11834812D-01 -0.54546543D-02  0.15295420D-01  0.40279430D-01  0.30883712D-01
  0.15413137D-01  0.50684510D-01  0.38861667D-01  0.19394696D-01  0.30288709D-01
  0.23223461D-01  0.11590135D-01  0.34759435D-02  0.34721062D-02  0.31913932D-02
  0.21667317D-02 -0.11718853D-02  0.47141565D-03  0.19830151D-03  0.43791151D-04
  0.22571889D-02 -0.90766364D-03  0.33410365D-02  0.10013991D-02  0.50139866D-02
 -0.12742526D-03  0.82771383D-02  0.14039593D-01  0.15983581D-01  0.44730644D-02
  0.51507568D-02  0.87366585D-02  0.99463769D-02  0.27810261D-03  0.20491921D-01
  0.34758176D-01  0.39570955D-01  0.93042624D-02  0.63720210D-02  0.10808154D-01
  0.12304701D-01 -0.82032355D-04 -0.23689680D-01 -0.43601658D-01 -0.70555713D-01
 -0.92747459D-01 -0.79548957D-01 -0.27199139D-01 -0.15141869D-01 -0.67562725D-02
  0.19951363D-01  0.64184451D-01  0.49450659D-01  0.21711503D-01 -0.26687624D+00
 -0.20561375D+00 -0.90275512D-01 -0.16109616D+00 -0.12411591D+00 -0.54493568D-01
  0.14038230D-01  0.42039366D-02 -0.13515984D-01 -0.88362481D-02 -0.57858668D-03
 -0.34066271D-03 -0.55251536D-03 -0.62101073D-03  0.80254172D-03 -0.61420775D-02
  0.13608995D-02  0.27452379D-02  0.16400678D-02 -0.71229378D-02 -0.87854752D-01
 -0.16207486D+00 -0.26163908D+00 -0.34057635D+00 -0.29061441D+00 -0.10034217D+00
  0.19942037D-02  0.91912667D-03 -0.25773271D-02 -0.21798566D-01 -0.16713758D-01
 -0.83413364D-02 -0.29792418D-01 -0.22842936D-01 -0.11400226D-01  0.70228760D-02
  0.53846958D-02  0.26873406D-02  0.33374883D-02 -0.13228353D-02 -0.60071661D-03
 -0.11100849D-02 -0.52000386D-01  0.34295396D-02 -0.13230381D-03 -0.15860400D-02
  0.38950818D-02  0.54849271D-04  0.97707062D-03  0.47958821D-03 -0.11126384D-02
  0.28745398D-02  0.62958440D-01  0.11614603D+00  0.18749570D+00  0.24406369D+00
  0.20825999D+00  0.71907170D-01 -0.11662218D-01 -0.53751057D-02  0.15072357D-01
  0.88125201D-01  0.67568815D-01  0.33721574D-01  0.47441912D-01  0.36375449D-01
  0.18153898D-01  0.22930034D-01  0.17581296D-01  0.87742989D-02  0.13601569D-02
  0.57453955D-02  0.26986672D-02  0.12935970D-02  0.90731365D-02 -0.10042435D-02
 -0.69792064D-03  0.52973233D-03  0.23110357D-02 -0.21823475D-02 -0.27033596D-02
  0.19107146D-02  0.32218924D-02  0.36270749D-02 -0.15349827D+00 -0.28317434D+00
 -0.45713118D+00 -0.59504898D+00 -0.50775637D+00 -0.17531607D+00 -0.28878076D-01
 -0.13309879D-01  0.37322289D-01 -0.65644245D-01 -0.50331844D-01 -0.25119118D-01
 -0.93288814D-02 -0.71527945D-02 -0.35697458D-02 -0.11395737D+00 -0.87375281D-01
 -0.43606389D-01  0.17016216D-01 -0.31077203D-02 -0.76179304D-03 -0.72446936D-02
  0.10078697D-01 -0.51649943D-03 -0.66961099D-03  0.37631758D-03 -0.19491551D-02
  0.54122052D-03  0.85681733D-02 -0.17973217D-02  0.39797605D-02  0.47363208D-02
 -0.58413530D-01 -0.10776156D+00 -0.17396056D+00 -0.22644497D+00 -0.19322590D+00
 -0.66716260D-01 -0.80919271D-02 -0.37295618D-02  0.10458081D-01  0.19161084D-01
  0.14691504D-01  0.73320899D-02  0.63888005D-02  0.48985270D-02  0.24447083D-02
  0.92400496D-02  0.70846840D-02  0.35357538D-02  0.37044976D-02  0.13302137D-02
 -0.71987976D-03  0.14141576D-02  0.12042735D-01  0.11781514D-02 -0.32078995D-02
  0.11502000D-02 -0.36306628D-03 -0.10935093D-02  0.50399931D-02 -0.26806622D-02
 -0.98159604D-03 -0.35009646D-02 -0.14144287D-02 -0.23991388D-02 -0.27313348D-02
 -0.30853826D-02  0.43161263D-02  0.73209670D-02  0.83346622D-02  0.27979139D-02
  0.21660018D-02  0.39958503D-02  0.64505414D-02  0.83966883D-02  0.71649093D-02
  0.24738710D-02  0.62265161D-02  0.28697956D-02 -0.80472064D-02  0.24093067D-01
  0.18473035D-01  0.92193394D-02  0.79739916D-01  0.61139510D-01  0.30512900D-01
 -0.26577570D-01 -0.20377995D-01 -0.10170048D-01 -0.90936869D-03 -0.48447448D-04
  0.30089383D-03  0.26135833D-04  0.24846590D-01  0.82081006D-02 -0.68275375D-03
 -0.30687335D-02  0.19352055D-02 -0.31436718D-02  0.22539300D-02 -0.52547742D-02
 -0.19743405D-02  0.26942173D-02 -0.78234607D-01 -0.14432757D+00 -0.23298946D+00
 -0.30328304D+00 -0.25879197D+00 -0.89354648D-01  0.30185116D-01  0.13912293D-01
 -0.39011520D-01 -0.78145024D-02 -0.59916648D-02 -0.29902607D-02 -0.35612710D-01
 -0.27305567D-01 -0.13627392D-01  0.75149546D-01  0.57619905D-01  0.28756371D-01
 -0.13585828D-01  0.32612880D-03 -0.42781392D-02  0.30367284D-02  0.22935270D-03
 -0.21814986D-03 -0.13155069D-03  0.21582841D-03  0.21256929D-02  0.20448823D-02
  0.37506458D-02 -0.32839984D-02 -0.67920540D-02  0.19055331D-02 -0.23860566D-02
 -0.40472037D-02 -0.46075983D-02 -0.18003103D-02  0.26167335D-02  0.44384752D-02
  0.50530471D-02  0.69009090D-02
MO   18     MO 0.0        OCC NO =    2.0000000  ORB. ENERGY =    0.000000
  0.46339262D-01  0.86244969D-01  0.14708772D+00  0.22779047D+00  0.31901409D+00
  0.38093461D+00  0.29022288D+00  0.10770295D+00 -0.17563766D+00 -0.21736464D+00
 -0.13754050D+00 -0.11869707D+00  0.35502240D-01  0.15751822D-01  0.13041599D+02
  0.18281212D+02  0.22846484D+02  0.22568231D+02  0.13266565D+02  0.51219675D+01
 -0.74695172D+01 -0.10470482D+02 -0.13085220D+02 -0.12925852D+02 -0.75983650D+01
 -0.29335837D+01  0.49179614D+01  0.68938091D+01  0.86153639D+01  0.85104353D+01
  0.50027954D+01  0.19314838D+01  0.73036071D+00  0.47314583D+00  0.91677061D-01
  0.18776327D+01  0.12163772D+01  0.23568608D+00 -0.24258064D+01 -0.15714977D+01
 -0.30449447D+00 -0.88499338D-02 -0.17006347D-01  0.90835694D-02 -0.17697621D-03
 -0.30327239D-02  0.39507782D-02  0.26839081D+01  0.17673571D+01  0.73047176D+00
  0.16138467D+00  0.13463256D-01 -0.31598006D+01 -0.20807330D+01 -0.85999409D+00
 -0.19000031D+00 -0.15850471D-01 -0.31425625D+01 -0.20693816D+01 -0.85530243D+00
 -0.18896378D+00 -0.15763999D-01 -0.21101400D+02 -0.13895300D+02 -0.57431089D+01
 -0.12688372D+01 -0.10585070D+00 -0.10270007D+01 -0.67628133D+00 -0.27951590D+00
 -0.61754039D-01 -0.51517314D-02 -0.18067698D+02 -0.11897603D+02 -0.49174348D+01
 -0.10864193D+01 -0.90632779D-01 -0.25415737D-03  0.57230912D-04 -0.10585744D-03
  0.18375025D-03  0.12374312D-02 -0.76729687D-03 -0.11658749D-02 -0.11382481D-02
 -0.10040173D-02 -0.24209452D-02 -0.30895538D-01 -0.56864283D-01 -0.92017144D-01
 -0.12095911D+00 -0.10374593D+00 -0.35472494D-01 -0.13624758D-01 -0.60793403D-02
  0.17952373D-01  0.83148683D-01  0.64061578D-01  0.28126483D-01  0.17677591D+00
  0.13619631D+00  0.59797516D-01  0.42170573D-01  0.32490153D-01  0.14264927D-01
  0.73081309D-02  0.60431220D-02  0.89665959D-02  0.46763880D-02  0.13642839D-03
  0.64050474D-03  0.44274638D-03  0.72368121D-03  0.19328808D-03  0.23063520D-02
 -0.10636656D-02 -0.36975424D-02  0.49703144D-03  0.48992122D-02  0.41157248D-02
  0.69810483D-02  0.79476767D-02  0.41996084D-03 -0.75999674D-01 -0.14020456D+00
 -0.22633363D+00 -0.29461914D+00 -0.25139904D+00 -0.86802048D-01  0.10920835D-01
  0.50334031D-02 -0.14114188D-01  0.58806900D-01  0.45089401D-01  0.22502771D-01
  0.27171604D-01  0.20833462D-01  0.10397358D-01 -0.10233948D+00 -0.78467419D-01
 -0.39160742D-01 -0.13669534D-02  0.12488391D-02  0.17210130D-02 -0.34047212D-04
 -0.22985912D-01 -0.20847316D-02 -0.14960617D-02  0.22510343D-02  0.58931522D-02
  0.31058512D-02 -0.46304151D-02  0.59402505D-02  0.23323356D-04  0.11301785D-02
 -0.29810823D-01 -0.54995148D-01 -0.88779221D-01 -0.11556417D+00 -0.98611113D-01
 -0.34048048D-01  0.11148723D-01  0.51384364D-02 -0.14408712D-01 -0.17528606D-01
 -0.13439823D-01 -0.67074137D-02  0.11076596D+00  0.84928315D-01  0.42385181D-01
  0.10291858D+00  0.78911436D-01  0.39382337D-01 -0.82345634D-02 -0.16415865D-02
  0.72526440D-02  0.69284174D-02  0.70119609D-02  0.14041907D-02  0.17085628D-02
  0.88591871D-03  0.54343949D-02 -0.22783097D-02 -0.16034671D-03 -0.36174522D-02
  0.24214606D-02  0.34525074D-02  0.70597801D-02  0.11974723D-01  0.13632799D-01
  0.48860689D-02 -0.80864771D-02 -0.13716196D-01 -0.15615404D-01 -0.46035517D-02
  0.27511762D-01  0.50753828D-01  0.81932416D-01  0.10665166D+00  0.91006055D-01
  0.31422204D-01 -0.15802101D-02 -0.72831737D-03  0.20422779D-02 -0.81667768D-01
 -0.62617665D-01 -0.31250603D-01 -0.95831796D-01 -0.73477743D-01 -0.36670543D-01
  0.11458704D+00  0.87858077D-01  0.43847338D-01 -0.82391572D-03 -0.45136560D-02
 -0.55368994D-02  0.56793808D-02 -0.11752245D-01  0.58346514D-03  0.27521098D-03
  0.75197322D-03  0.12327396D-02 -0.88615196D-02  0.61738184D-02  0.29455987D-02
 -0.86820281D-03  0.58577845D-03  0.13724383D-01  0.23279151D-01  0.26502491D-01
  0.95747883D-02 -0.13443973D-01 -0.22803522D-01 -0.25961004D-01 -0.97086730D-02
 -0.27555163D-01 -0.50833895D-01 -0.82061669D-01 -0.10681991D+00 -0.91149623D-01
 -0.31471774D-01 -0.22374843D-02 -0.10312545D-02  0.28917451D-02  0.52683698D-01
  0.40394518D-01  0.20159695D-01 -0.29666895D-02 -0.22746693D-02 -0.11352194D-02
 -0.48044713D-01 -0.36837639D-01 -0.18384563D-01 -0.25644169D-03  0.19789550D-02
 -0.81276366D-03 -0.43621245D-03 -0.19655498D-02 -0.49456106D-04  0.49236221D-04
  0.38555966D-03 -0.12015015D-02 -0.27681213D-02  0.66345382D-02  0.57447169D-02
 -0.29856332D-03 -0.31025035D-02 -0.10389648D-02 -0.17622810D-02 -0.20062946D-02
 -0.27200178D-02  0.28111456D-02  0.47682351D-02  0.54284671D-02  0.22970238D-02
 -0.23362835D-01 -0.43099868D-01 -0.69576550D-01 -0.90567996D-01 -0.77281835D-01
 -0.26683560D-01 -0.40079510D-01 -0.18472610D-01  0.51799125D-01 -0.18372373D-01
 -0.14086770D-01 -0.70302856D-02  0.54229449D-01  0.41579702D-01  0.20751185D-01
  0.18787415D-01  0.14404998D-01  0.71891036D-02  0.22480662D-01 -0.13293974D-02
  0.31198473D-02  0.14090110D-02  0.10242586D-01 -0.47692635D-03 -0.41033854D-03
  0.22517122D-04 -0.74305888D-04  0.12355966D-02 -0.41388185D-02  0.17206778D-02
  0.58143159D-03 -0.55548987D-02  0.12175046D-01  0.20651183D-01  0.23510642D-01
  0.24544628D-02  0.24435515D-02  0.41447258D-02  0.47186238D-02 -0.25363632D-02
 -0.45700359D-01 -0.84308238D-01 -0.13609964D+00 -0.17716129D+00 -0.15117205D+00
 -0.52196075D-01 -0.22359048D-02 -0.10305265D-02  0.28897039D-02 -0.44987778D-01
 -0.34493775D-01 -0.17214811D-01  0.51657304D-01  0.39607544D-01  0.19766940D-01
  0.12331483D+00  0.94549988D-01  0.47187071D-01  0.20351803D-02 -0.33308615D-02
  0.29222141D-02  0.35840997D-02  0.15723318D-01 -0.36822758D-02  0.46430394D-03
  0.83364156D-03  0.45574207D-02  0.79027142D-03 -0.32154788D-02  0.51307666D-02
  0.91849300D-02  0.26017272D-02  0.52926099D-02  0.97638317D-02  0.15761852D-01
  0.20517248D-01  0.17507405D-01  0.60448861D-02  0.67296799D-02  0.31017033D-02
 -0.86974998D-02 -0.10460712D+00 -0.80206101D-01 -0.40028466D-01 -0.51637108D-01
 -0.39592059D-01 -0.19759212D-01 -0.11899561D+00 -0.91238288D-01 -0.45534300D-01
 -0.32427889D-02 -0.58167118D-02 -0.31125824D-02 -0.70138371D-02  0.26841715D-02
  0.31450505D-04 -0.18211277D-03  0.11758675D-04  0.63438717D-02 -0.70999488D-04
 -0.39685403D-02  0.41215219D-02  0.73863990D-02  0.58011965D-02 -0.16339166D-02
 -0.27714318D-02 -0.31551771D-02 -0.19593220D-03  0.15200668D-01  0.25783210D-01
  0.29353273D-01  0.93192208D-02  0.33383637D-02  0.56624967D-02  0.64465524D-02
  0.10342789D-02  0.13475574D-01  0.22857123D-01  0.26022027D-01  0.59297858D-02
  0.33124241D-03  0.56184983D-03  0.63964617D-03 -0.14481238D-03 -0.12739880D-01
 -0.23502591D-01 -0.37940469D-01 -0.49387217D-01 -0.42142202D-01 -0.14550690D-01
  0.11914137D-01  0.54912150D-02 -0.15397940D-01  0.34380946D-01  0.26361129D-01
  0.13156051D-01 -0.22515907D-02 -0.17263769D-02 -0.86158309D-03 -0.84353746D-02
 -0.64677102D-02 -0.32278407D-02 -0.74574162D-02  0.24232733D-02  0.10056089D-02
 -0.56927583D-04 -0.50725424D-02 -0.18339303D-03  0.62196309D-03  0.16740978D-04
  0.20258007D-02  0.65576310D-03  0.98864624D-03  0.20136083D-03 -0.47737561D-02
  0.34237016D-02 -0.20343146D-02 -0.34505826D-02 -0.39283663D-02  0.59770122D-03
 -0.15767350D-02 -0.26744410D-02 -0.30447566D-02 -0.62617381D-03  0.13064866D-02
  0.22160486D-02  0.25228930D-02 -0.19578073D-02  0.63833109D-02  0.10827303D-01
  0.12326502D-01  0.36451152D-02 -0.45299969D-02 -0.83376125D-02 -0.13491831D-01
 -0.17735389D-01 -0.15211540D-01 -0.52010840D-02 -0.16237258D-02 -0.72450329D-03
  0.21394679D-02 -0.17335586D-01 -0.13356135D-01 -0.58640626D-02 -0.16207464D+00
 -0.12486977D+00 -0.54824557D-01 -0.41250316D+00 -0.31781145D+00 -0.13953634D+00
  0.54020383D-02  0.12974773D-02 -0.81552009D-02 -0.22228709D-01 -0.92928552D-03
  0.66836649D-04 -0.64630469D-03 -0.88388132D-03  0.13461648D-02 -0.20229150D-02
 -0.19674674D-02 -0.60461869D-03  0.29907232D-02 -0.12586644D-01 -0.31660575D-01
 -0.58407580D-01 -0.94287943D-01 -0.12273489D+00 -0.10472990D+00 -0.36160718D-01
  0.21480548D-01  0.99003647D-02 -0.27761656D-01 -0.10467968D-01 -0.80261735D-02
 -0.40056231D-02 -0.38588571D-01 -0.29587269D-01 -0.14766121D-01 -0.65960422D-01
 -0.50574268D-01 -0.25240104D-01 -0.59959282D-02 -0.44670812D-02 -0.17807769D-02
 -0.21980884D-02 -0.46355777D-01  0.42705752D-02  0.39643121D-03 -0.15716556D-02
  0.27786538D-02  0.27910689D-02  0.16569482D-02 -0.19247386D-02  0.50153987D-02
 -0.21681879D-02 -0.47287538D-02 -0.87236274D-02 -0.14082639D-01 -0.18331412D-01
 -0.15642227D-01 -0.54008852D-02 -0.12938135D-01 -0.59631747D-02  0.16721364D-01
  0.32425413D-02  0.24861750D-02  0.12407756D-02  0.36409108D-01  0.27916194D-01
  0.13932138D-01 -0.10994418D+00 -0.84298225D-01 -0.42070722D-01  0.87043452D-02
 -0.34616242D-03  0.10750010D-02 -0.61189272D-02  0.12719397D-01 -0.13306129D-02
 -0.16297911D-03  0.52911969D-03 -0.20741351D-02 -0.36876216D-02  0.43795601D-02
  0.76573017D-03  0.14642933D-02  0.47341303D-02 -0.33161549D-01 -0.61176583D-01
 -0.98757973D-01 -0.12855354D+00 -0.10969497D+00 -0.37875036D-01 -0.17544085D-01
 -0.80860526D-02  0.22674135D-01 -0.69033931D-01 -0.52930839D-01 -0.26416198D-01
 -0.51991314D-01 -0.39863642D-01 -0.19894751D-01  0.33851628D-01  0.25955281D-01
  0.12953505D-01  0.10429257D-01 -0.29775524D-02 -0.30699831D-02  0.26113299D-02
  0.31405882D-02 -0.60013440D-03 -0.39569706D-03  0.50268381D-03 -0.25150373D-02
  0.35137437D-02 -0.18760252D-02 -0.53976571D-02 -0.14665147D-02  0.89541424D-03
 -0.23607739D-01 -0.43551668D-01 -0.70305896D-01 -0.91517387D-01 -0.78091952D-01
 -0.26963274D-01  0.49296200D-02  0.22720573D-02 -0.63710859D-02  0.43150224D-01
  0.33084855D-01  0.16511662D-01  0.28056973D-01  0.21512308D-01  0.10736149D-01
 -0.14736344D+00 -0.11298894D+00 -0.56389401D-01 -0.44315420D-02  0.20909538D-02
  0.10175996D-02 -0.79539333D-02  0.11267235D-01  0.12153057D-02 -0.17997112D-02
  0.45171286D-03 -0.88258733D-03  0.56765920D-02 -0.41911390D-02 -0.22747393D-02
 -0.10314847D-02 -0.60789594D-02 -0.31891623D-02 -0.54094229D-02 -0.61584368D-02
 -0.29549359D-02 -0.15173049D-01 -0.25736363D-01 -0.29299940D-01 -0.80901833D-02
  0.35800143D-01  0.66044273D-01  0.10661594D+00  0.13878227D+00  0.11842316D+00
  0.40888672D-01  0.45278804D-02  0.20868959D-02 -0.58518741D-02 -0.63695716D-01
 -0.48837835D-01 -0.24373502D-01 -0.36230833D-02 -0.27779505D-02 -0.13863920D-02
 -0.58354205D-01 -0.44742303D-01 -0.22329545D-01 -0.36674459D-02 -0.60171204D-02
 -0.16951030D-02 -0.30240563D-02  0.28593062D-01  0.66401058D-02 -0.12572851D-02
 -0.31740689D-02 -0.33241785D-02 -0.11067439D-02  0.19433090D-02 -0.46532430D-02
  0.23616039D-02 -0.33883633D-02 -0.79544114D-01 -0.14674336D+00 -0.23688928D+00
 -0.30835945D+00 -0.26312368D+00 -0.90850284D-01  0.27323572D-01  0.12593410D-01
 -0.35313235D-01 -0.75974592D-02 -0.58252498D-02 -0.29072079D-02  0.67630124D-01
  0.51854489D-01  0.25879024D-01  0.56415014D-01  0.43255455D-01  0.21587503D-01
 -0.87974699D-02  0.12045305D-03  0.11657564D-02  0.11396992D-02 -0.13205576D-02
 -0.43885149D-03  0.95634461D-04  0.41174749D-03  0.48464755D-03 -0.33572610D-03
  0.52462380D-02 -0.66454287D-02 -0.10239578D-01 -0.72575952D-02 -0.55689739D-02
 -0.94460337D-02 -0.10753976D-01 -0.28628048D-02  0.32668315D-02  0.55411645D-02
  0.63084200D-02  0.75277481D-02
MO   19     MO 0.0        OCC NO =    2.0000000  ORB. ENERGY =    0.000000
 -0.11690360D+00 -0.21757677D+00 -0.37106942D+00 -0.57466444D+00 -0.80480121D+00
 -0.96101285D+00 -0.73216743D+00 -0.27171045D+00 -0.50644039D-01 -0.62675754D-01
  0.65607983D-01  0.61063580D-01 -0.15715441D-01 -0.44820218D-02 -0.29763644D+01
 -0.41721531D+01 -0.52140431D+01 -0.51505400D+01 -0.30277062D+01 -0.11689396D+01
  0.13127559D+01  0.18401707D+01  0.22997069D+01  0.22716982D+01  0.13354007D+01
  0.51557273D+00 -0.11162344D+01 -0.15646944D+01 -0.19554373D+01 -0.19316216D+01
 -0.11354892D+01 -0.43839072D+00  0.19569464D+00  0.12677585D+00  0.24564176D-01
 -0.39481772D+00 -0.25577274D+00 -0.49558701D-01  0.11464208D+00  0.74267994D-01
  0.14390217D-01  0.49040215D-02  0.28178480D-01 -0.50814025D-02  0.13795604D-02
  0.51783178D-02 -0.12373926D-02 -0.11446934D+02 -0.75378215D+01 -0.31154800D+01
 -0.68830959D+00 -0.57421120D-01  0.49637713D+01  0.32686501D+01  0.13509757D+01
  0.29847393D+00  0.24899707D-01  0.15533602D+01  0.10228898D+01  0.42277370D+00
  0.93404289D-01  0.77921025D-02  0.19207209D+02  0.12647973D+02  0.52275722D+01
  0.11549386D+01  0.96348893D-01 -0.51326925D+00 -0.33798849D+00 -0.13969506D+00
 -0.30863124D-01 -0.25747065D-02 -0.11741546D+01 -0.77318241D+00 -0.31956638D+00
 -0.70602476D-01 -0.58898980D-02  0.11555555D-03 -0.27061849D-04  0.10081582D-03
 -0.49636651D-04 -0.17801729D-02 -0.20635995D-03 -0.14260966D-02  0.79446891D-03
 -0.96905621D-03  0.90351496D-03 -0.42193184D-01 -0.77657982D-01 -0.12566527D+00
 -0.16519052D+00 -0.14168295D+00 -0.48443806D-01 -0.28899861D-01 -0.12895062D-01
  0.38079290D-01  0.14669857D+00  0.11302334D+00  0.49623334D-01  0.29246371D-02
  0.22532752D-02  0.98930918D-03  0.24082946D+00  0.18554611D+00  0.81464738D-01
  0.14398160D-01  0.87247192D-02  0.15072227D-02  0.15225838D-01 -0.35606216D-03
  0.63263002D-03  0.37417390D-03  0.75254349D-03 -0.30405249D-02  0.26501425D-02
  0.12146818D-02  0.58404399D-03 -0.39266992D-02  0.40365249D-03 -0.11817257D-02
 -0.20044305D-02 -0.22819733D-02 -0.17636870D-02  0.11804999D+00  0.21777918D+00
  0.35156312D+00  0.45763072D+00  0.39049713D+00  0.13482927D+00 -0.11179514D-01
 -0.51526276D-02  0.14448506D-01  0.24561669D-01  0.18832330D-01  0.93986525D-02
  0.85651279D-02  0.65671968D-02  0.32774915D-02 -0.25681724D-01 -0.19691117D-01
 -0.98272475D-02  0.44913415D-02  0.16159970D-02  0.34472862D-03 -0.57925025D-03
  0.91555782D-02  0.25796653D-02 -0.39933393D-03  0.48574303D-04  0.39414048D-03
 -0.40104514D-02 -0.49651527D-02 -0.10531774D-02  0.24463885D-02  0.13360760D-02
 -0.43286665D-01 -0.79855445D-01 -0.12891145D+00 -0.16780440D+00 -0.14318780D+00
 -0.49439307D-01  0.90505232D-02  0.41713778D-02 -0.11696979D-01  0.35255935D-02
  0.27032015D-02  0.13490870D-02  0.37597744D-01  0.28827565D-01  0.14386975D-01
  0.48100132D-02  0.36880130D-02  0.18405770D-02 -0.21255325D-02  0.46313718D-03
  0.25937991D-02  0.11408603D-02  0.31031965D-02  0.27529618D-03  0.47345680D-03
  0.21774048D-03  0.27033542D-02 -0.15811808D-02  0.12453140D-02 -0.14846256D-02
 -0.52599297D-03  0.12216539D-02  0.10574500D-02  0.17936353D-02  0.20419904D-02
  0.19266470D-02 -0.51392138D-02 -0.87170793D-02 -0.99240867D-02 -0.30459587D-02
 -0.36034278D-01 -0.66476207D-01 -0.10731321D+00 -0.13968991D+00 -0.11919766D+00
 -0.41156086D-01  0.64603682D-02  0.29775778D-02 -0.83494390D-02  0.13354866D-01
  0.10239664D-01  0.51103100D-02 -0.38180847D-01 -0.29274651D-01 -0.14610103D-01
 -0.47090517D-02 -0.36106022D-02 -0.18019435D-02 -0.31974379D-02  0.70291861D-03
 -0.19849730D-02 -0.14037320D-03 -0.45439628D-02  0.27861606D-03  0.13466219D-03
  0.19892200D-03  0.39503062D-02 -0.24461264D-02  0.66712207D-03  0.51255506D-03
  0.11690432D-03  0.99356466D-03 -0.14621075D-02 -0.24800110D-02 -0.28234048D-02
 -0.34322384D-03 -0.58577335D-02 -0.99358247D-02 -0.11311585D-01 -0.38746588D-02
 -0.95339467D-02 -0.17588270D-01 -0.28392921D-01 -0.36959147D-01 -0.31537307D-01
 -0.10889074D-01 -0.60448851D-02 -0.27860820D-02  0.78124648D-02  0.20441705D-01
  0.15673403D-01  0.78221264D-02  0.52529842D-01  0.40276551D-01  0.20100822D-01
  0.25151382D-01  0.19284484D-01  0.96243092D-02  0.24944965D-02  0.37562338D-03
  0.27552067D-02  0.21223272D-02  0.15079688D-02 -0.61406227D-04  0.17393560D-03
  0.66241087D-05  0.19687289D-02 -0.30853427D-02  0.11772797D-02  0.37882546D-02
  0.30128377D-02  0.36251728D-02 -0.44457107D-02 -0.75407667D-02 -0.85848964D-02
 -0.47359790D-02  0.75669146D-02  0.12834919D-01  0.14612102D-01  0.55545384D-02
 -0.30752766D+00 -0.56732848D+00 -0.91584408D+00 -0.11921569D+01 -0.10172696D+01
 -0.35123875D+00 -0.16935397D-02 -0.78055091D-03  0.21887462D-02 -0.63660742D-02
 -0.48811020D-02 -0.24360120D-02 -0.30767570D-01 -0.23590622D-01 -0.11773374D-01
 -0.26993147D-01 -0.20696633D-01 -0.10329070D-01  0.10156122D-01 -0.89956926D-03
 -0.22126319D-02 -0.20888753D-02  0.80972815D-04  0.68634471D-05 -0.25219671D-03
 -0.59261244D-04  0.75595962D-02  0.38811116D-02  0.40797187D-02 -0.23525360D-03
 -0.11233615D-02  0.28271271D-02 -0.33034468D-03 -0.56032710D-03 -0.63791260D-03
 -0.24382109D-02  0.52577855D-02  0.89181994D-02  0.10153055D-01  0.17223835D-02
  0.12425454D+00  0.22922536D+00  0.37004080D+00  0.48168317D+00  0.41102113D+00
  0.14191572D+00 -0.61275757D-02 -0.28241941D-02  0.79193349D-02  0.22669970D-02
  0.17381895D-02  0.86747839D-03 -0.24381521D-04 -0.18694204D-04 -0.93297181D-05
  0.90273369D-01  0.69215894D-01  0.34543582D-01 -0.50545895D-02  0.26253518D-03
 -0.46122529D-03  0.30667655D-02 -0.71202735D-02  0.10387787D-02  0.86695126D-03
 -0.24758916D-02  0.95808723D-03 -0.31667631D-02 -0.39152972D-02  0.20112693D-02
  0.17022788D-02 -0.47394807D-03  0.12763671D+00  0.23546480D+00  0.38011320D+00
  0.49479445D+00  0.42220900D+00  0.14577862D+00 -0.12736116D-01 -0.58700643D-02
  0.16460273D-01 -0.59551898D-02 -0.45660618D-02 -0.22787848D-02 -0.23321963D-01
 -0.17881802D-01 -0.89242725D-02 -0.86647105D-01 -0.66435504D-01 -0.33155973D-01
 -0.11232119D-03 -0.59991506D-03 -0.21383427D-02 -0.38267910D-02 -0.55459716D-02
 -0.13187771D-03 -0.42778557D-03 -0.49483337D-03  0.23339022D-02 -0.16538332D-03
 -0.82600539D-02  0.66418373D-02  0.36645857D-02  0.10288975D-02  0.36541661D-02
  0.61981573D-02  0.70563830D-02  0.11310047D-02  0.87451918D-02  0.14833501D-01
  0.16887416D-01  0.73303545D-02  0.83054896D-03  0.14087682D-02  0.16038328D-02
 -0.14481696D-02  0.80010849D-02  0.13571354D-01  0.15450507D-01  0.51027540D-02
 -0.61623987D-02 -0.10452594D-01 -0.11899909D-01 -0.50182837D-02  0.48969032D-01
  0.90338303D-01  0.14583403D+00  0.18983258D+00  0.16198448D+00  0.55929349D-01
 -0.59730831D-02 -0.27529886D-02  0.77196673D-02  0.13527970D-01  0.10372389D-01
  0.51765491D-02 -0.75431543D-02 -0.57836123D-02 -0.28864279D-02 -0.87475578D-02
 -0.67070725D-02 -0.33472992D-02  0.28548378D-02  0.83253080D-03 -0.86550687D-03
 -0.44105270D-03 -0.27858397D-02  0.20415016D-03  0.24198839D-03  0.28732935D-04
 -0.17673099D-02 -0.12580928D-02  0.23833170D-04  0.94630395D-03 -0.11870454D-02
  0.22254875D-02  0.88334295D-03  0.14983168D-02  0.17057808D-02  0.11891865D-02
  0.44926945D-03  0.76204602D-03  0.86756246D-03 -0.53409136D-03  0.39295339D-02
  0.66652332D-02  0.75881324D-02  0.10777817D-02  0.14777480D-02  0.25065404D-02
  0.28536076D-02 -0.27976810D-03  0.32139667D-02  0.59154145D-02  0.95722572D-02
  0.12583000D-01  0.10792366D-01  0.36900932D-02 -0.18207248D-01 -0.81240386D-02
  0.23990395D-01 -0.17262006D-01 -0.13299445D-01 -0.58391727D-02 -0.71304318D-01
 -0.54936133D-01 -0.24119921D-01 -0.31360279D-01 -0.24161404D-01 -0.10608158D-01
  0.11900419D-01 -0.31745603D-03 -0.33281903D-02 -0.11064330D-02  0.66288371D-03
 -0.11671076D-03 -0.12664123D-03 -0.41470133D-04  0.20982204D-03 -0.20472450D-02
 -0.51304772D-03 -0.84158178D-03  0.72041871D-03 -0.12136158D-02 -0.40535464D-01
 -0.74780016D-01 -0.12071813D+00 -0.15713914D+00 -0.13408711D+00 -0.46297058D-01
 -0.56224933D-03 -0.25914020D-03  0.72665618D-03  0.29957630D-01  0.22969610D-01
  0.11463445D-01 -0.23930126D-01 -0.18348103D-01 -0.91569893D-02  0.17066929D-01
  0.13085838D-01  0.65307505D-02  0.36160083D-02  0.23041660D-02 -0.75845512D-03
  0.16242763D-02 -0.12342233D-01  0.22959539D-02  0.16427365D-04  0.14713988D-03
 -0.29045003D-03 -0.80115958D-03  0.26615797D-02 -0.26541322D-02 -0.20553697D-02
 -0.18466386D-02  0.60814157D-01  0.11219025D+00  0.18110984D+00  0.23575120D+00
  0.20116693D+00  0.69458106D-01 -0.48860282D-02 -0.22519659D-02  0.63147475D-02
 -0.39847250D-01 -0.30552344D-01 -0.15247761D-01  0.13525098D-01  0.10370187D-01
  0.51754501D-02 -0.66803282D-01 -0.51220520D-01 -0.25562629D-01 -0.18183749D-02
 -0.17361887D-02  0.96893541D-03 -0.42409578D-02  0.42771693D-02 -0.79268270D-03
 -0.19160733D-03 -0.26969125D-04 -0.45515007D-02 -0.13501213D-02  0.25639290D-02
 -0.41053087D-02 -0.20602259D-02  0.16205697D-03  0.12165145D-01  0.22442317D-01
  0.36228859D-01  0.47159210D-01  0.40241039D-01  0.13894264D-01 -0.11282873D-01
 -0.52002658D-02  0.14582088D-01 -0.19281777D-01 -0.14784044D-01 -0.73782739D-02
 -0.19465252D-01 -0.14924720D-01 -0.74484815D-02 -0.14037941D-01 -0.10763403D-01
 -0.53716925D-02  0.45796691D-02 -0.19784981D-02 -0.15354330D-02 -0.45023774D-03
  0.50430584D-02 -0.32761777D-04 -0.37865923D-03  0.33713660D-03 -0.75797588D-03
 -0.11004202D-02  0.65337234D-04 -0.42888702D-03 -0.13509299D-03  0.14370361D-02
  0.91739049D-01  0.16924063D+00  0.27320686D+00  0.35563415D+00  0.30346326D+00
  0.10477857D+00  0.39972975D-02  0.18423508D-02 -0.51661438D-02 -0.11939317D-01
 -0.91543107D-02 -0.45686426D-02  0.23297176D-01  0.17862797D-01  0.89147876D-02
 -0.37626398D-01 -0.28849535D-01 -0.14397940D-01 -0.45635801D-02 -0.38421727D-03
  0.68574619D-03 -0.18244726D-02 -0.88358502D-03  0.86610872D-04 -0.69913851D-03
  0.21455731D-03 -0.14797631D-02 -0.89405076D-03 -0.23135353D-02  0.17025919D-02
  0.21027812D-02 -0.45916497D-02 -0.11506424D-03 -0.19517073D-03 -0.22219498D-03
  0.10359344D-02 -0.49510113D-02 -0.83978522D-02 -0.95606579D-02 -0.26743382D-02
  0.23265930D+00  0.42921098D+00  0.69287960D+00  0.90192336D+00  0.76961284D+00
  0.26572882D+00 -0.12068558D-02 -0.55623875D-03  0.15597515D-02  0.26173651D-01
  0.20068296D-01  0.10015486D-01 -0.90825215D-02 -0.69639014D-02 -0.34754749D-02
  0.31038734D-01  0.23798532D-01  0.11877136D-01 -0.24409000D-02  0.98547902D-03
 -0.53520797D-03  0.29665216D-02  0.12650057D-01  0.16090758D-02 -0.45394985D-03
 -0.69109262D-03 -0.31656340D-02 -0.51638823D-02 -0.37748462D-02  0.11276936D-02
  0.18937543D-02 -0.54152155D-03  0.15655427D+00  0.28881205D+00  0.46623220D+00
  0.60689580D+00  0.51786528D+00  0.17880644D+00  0.73805912D-04  0.34017078D-04
 -0.95387436D-04 -0.16924111D-01 -0.12976335D-01 -0.64761004D-02  0.15161299D-01
  0.11624722D-01  0.58015511D-02  0.16167784D-01  0.12396431D-01  0.61866878D-02
 -0.41462957D-02 -0.40986969D-03  0.53942548D-03  0.14983067D-02 -0.29087906D-02
 -0.13865006D-03 -0.22157322D-03  0.14977134D-03 -0.30426159D-02 -0.23756177D-02
 -0.25004379D-02  0.27792820D-02 -0.14826314D-02  0.27667588D-02 -0.38719252D-02
 -0.65675180D-02 -0.74768871D-02 -0.30606247D-02  0.11738744D-02  0.19911132D-02
  0.22668120D-02  0.14137329D-02
MO   20     MO 0.0        OCC NO =    2.0000000  ORB. ENERGY =    0.000000
  0.23131826D+00  0.43052123D+00  0.73423859D+00  0.11370940D+01  0.15924678D+01
  0.19015652D+01  0.14487466D+01  0.53763606D+00 -0.30349547D+00 -0.37559815D+00
 -0.96688517D-02  0.16612337D-01 -0.19738052D-01  0.22938345D-02  0.24519378D+01
  0.34370321D+01  0.42953441D+01  0.42430300D+01  0.24942333D+01  0.96297588D+00
  0.49148925D+01  0.68895072D+01  0.86099877D+01  0.85051245D+01  0.49996735D+01
  0.19302785D+01 -0.10242079D+01 -0.14356952D+01 -0.17942238D+01 -0.17723715D+01
 -0.10418753D+01 -0.40224816D+00  0.12428437D+01  0.80514506D+00  0.15600546D+00
 -0.72135988D+00 -0.46731487D+00 -0.90547250D-01 -0.15961787D+00 -0.10340443D+00
 -0.20035712D-01  0.32019159D-01 -0.13643560D-01  0.31340609D-02  0.47416359D-02
 -0.67575837D-03  0.16019434D-02 -0.13915475D+02 -0.91633591D+01 -0.37873359D+01
 -0.83674414D+00 -0.69804033D-01  0.18500268D+01  0.12182452D+01  0.50351662D+00
  0.11124299D+00  0.92802676D-02 -0.28196730D+00 -0.18567585D+00 -0.76742250D-01
 -0.16954828D-01 -0.14144292D-02 -0.15511847D+01 -0.10214572D+01 -0.42218160D+00
 -0.93273475D-01 -0.77811896D-02  0.13967622D+01  0.91976983D+00  0.38015287D+00
  0.83987978D-01  0.70065620D-02  0.10836642D+01  0.71359432D+00  0.29493784D+00
  0.65161242D-01  0.54359718D-02  0.34742170D-02 -0.52929685D-04  0.17048787D-03
  0.25983047D-03 -0.40537193D-02 -0.30419878D-02 -0.20559047D-02  0.53413976D-02
  0.34761485D-03 -0.42709259D-03  0.34795425D-01  0.64042157D-01  0.10363230D+00
  0.13622756D+00  0.11684158D+00  0.39950122D-01  0.19795381D-01  0.88326604D-02
 -0.26082964D-01  0.19180376D+00  0.14777446D+00  0.64880948D-01 -0.11744053D+00
 -0.90481594D-01 -0.39726293D-01  0.32454520D+00  0.25004458D+00  0.10978304D+00
 -0.89692796D-02  0.11258630D-01 -0.38533065D-02  0.19488431D-01  0.10874760D-02
  0.64506106D-03 -0.63517506D-04  0.83727916D-03 -0.45967532D-02 -0.31237240D-02
  0.45110707D-02  0.62671314D-02 -0.52416944D-02  0.25506668D-02 -0.96529851D-02
 -0.16373290D-01 -0.18640412D-01 -0.25058615D-02  0.10775947D-01  0.19879518D-01
  0.32091706D-01  0.41773866D-01  0.35645715D-01  0.12307609D-01  0.29401036D-01
  0.13550911D-01 -0.37998168D-01 -0.67576395D-01 -0.51813293D-01 -0.25858465D-01
  0.56717162D-01  0.43487123D-01  0.21703122D-01 -0.76345520D-01 -0.58536902D-01
 -0.29214017D-01 -0.59082114D-02 -0.56443242D-03  0.57002169D-02 -0.38587857D-02
 -0.19769954D-02  0.41309948D-03  0.84887323D-04  0.25246449D-03  0.25796156D-04
  0.60679800D-02 -0.21691652D-02  0.75750375D-02  0.86803364D-02 -0.52756752D-02
  0.28965579D-02  0.53435837D-02  0.86262010D-02  0.11228751D-01  0.95815132D-02
  0.33082663D-02  0.29615995D-01  0.13649985D-01 -0.38275982D-01  0.30058277D-01
  0.23046780D-01  0.11501959D-01 -0.19220102D-01 -0.14736755D-01 -0.73546738D-02
  0.63599772D-01  0.48764271D-01  0.24336789D-01 -0.14234380D-01  0.24315918D-03
 -0.15180051D-02  0.35026978D-02 -0.17572238D-02  0.48515119D-03 -0.27467119D-04
  0.58516281D-03  0.11020444D-02  0.38512698D-02 -0.27940576D-02  0.85475966D-02
  0.31254296D-02 -0.73471755D-02 -0.92340557D-02 -0.15662706D-01 -0.17831437D-01
 -0.46664797D-02  0.15616707D-02  0.26488891D-02  0.30156666D-02  0.67968982D-02
  0.91565922D-01  0.16892125D+00  0.27269127D+00  0.35496301D+00  0.30289058D+00
  0.10458084D+00 -0.17435968D-01 -0.80362216D-02  0.22534404D-01  0.72064506D-01
  0.55254493D-01  0.27575864D-01  0.51959538D-01  0.39839278D-01  0.19882592D-01
 -0.10709951D+00 -0.82117114D-01 -0.40982195D-01  0.10505961D-01  0.37540809D-02
  0.20383435D-02 -0.75921292D-02 -0.12018617D-02  0.71522954D-04  0.15818580D-03
 -0.46523200D-03 -0.84973668D-03  0.21023266D-02 -0.97030786D-02 -0.29191343D-02
 -0.32641163D-02 -0.36978255D-02 -0.10913673D-01 -0.18511655D-01 -0.21074865D-01
 -0.92378126D-02  0.10458694D-01  0.17739925D-01  0.20196278D-01  0.54695093D-02
  0.12113502D+00  0.22347045D+00  0.36075060D+00  0.46959009D+00  0.40070208D+00
  0.13835280D+00 -0.20262200D-01 -0.93388297D-02  0.26187053D-01 -0.25422093D-01
 -0.19492048D-01 -0.97278982D-02  0.71817712D-01  0.55065266D-01  0.27481427D-01
  0.55476119D-01  0.42535570D-01  0.21228230D-01  0.38308634D-02  0.71100797D-03
  0.36132063D-02  0.29958769D-02  0.90360933D-02 -0.21287729D-03  0.46027838D-03
 -0.63485682D-03  0.15464809D-02 -0.41561571D-02 -0.54034431D-02 -0.28902376D-02
  0.16901560D-02  0.71067075D-02 -0.38842676D-02 -0.65884530D-02 -0.75007209D-02
 -0.44172511D-02  0.74064093D-02  0.12562672D-01  0.14302158D-01  0.33493732D-02
  0.57893937D-01  0.10680301D+00  0.17241317D+00  0.22443072D+00  0.19150714D+00
  0.66122813D-01 -0.31795628D-02 -0.14654576D-02  0.41092961D-02  0.36007916D-01
  0.27608586D-01  0.13778620D-01 -0.91678932D-01 -0.70293590D-01 -0.35081428D-01
 -0.47752862D-01 -0.36613866D-01 -0.18272885D-01  0.36448609D-02 -0.13157065D-03
 -0.65132292D-02 -0.45856945D-02 -0.11126304D-01  0.89455221D-03 -0.70575790D-03
 -0.13991344D-02  0.28018660D-02 -0.61653151D-02 -0.24811671D-03 -0.12609239D-01
 -0.61625224D-02  0.46864401D-02 -0.95963366D-02 -0.16277203D-01 -0.18531021D-01
 -0.86326703D-02  0.12724070D-01  0.21582431D-01  0.24570835D-01  0.10472814D-01
  0.67160499D-01  0.12389801D+00  0.20000980D+00  0.26035333D+00  0.22215997D+00
  0.76706498D-01  0.34275067D-01  0.15797347D-01 -0.44297410D-01  0.15696725D-01
  0.12035253D-01  0.60064350D-02  0.12253487D+00  0.93951966D-01  0.46888616D-01
  0.49840800D-01  0.38214765D-01  0.19071846D-01 -0.18288542D-01 -0.14462928D-02
  0.83726539D-02 -0.74961030D-03  0.17237710D-01 -0.46872575D-04  0.14152626D-02
 -0.17171209D-02  0.60281092D-02  0.17100487D-02 -0.55680626D-02 -0.56855497D-02
  0.75716111D-02 -0.33534776D-02  0.39007066D-01  0.71960420D-01  0.11616643D+00
  0.15121418D+00  0.12903133D+00  0.44551418D-01  0.31177407D-01  0.14369638D-01
 -0.40293966D-01 -0.11857624D-02 -0.90916736D-03 -0.45373823D-03  0.80717800D-01
  0.61889289D-01  0.30887093D-01 -0.94452680D-01 -0.72420324D-01 -0.36142817D-01
 -0.15998357D-01  0.46135892D-03  0.48704080D-02 -0.48280296D-02 -0.14851596D-01
  0.80051684D-04 -0.96276942D-03 -0.14628189D-02  0.36932605D-02  0.33336396D-02
 -0.66516220D-02  0.11621629D-01  0.17902190D-02  0.39348917D-02 -0.97413658D-02
 -0.16523200D-01 -0.18811079D-01 -0.13888472D-02 -0.74458517D-03 -0.12629574D-02
 -0.14378323D-02  0.58175932D-02 -0.83449093D-02 -0.14154546D-01 -0.16114450D-01
 -0.13203759D-02  0.10934167D-01  0.18546417D-01  0.21114440D-01  0.68382112D-02
 -0.10312822D-01 -0.17492498D-01 -0.19914590D-01 -0.55960063D-02 -0.98971260D-01
 -0.18258265D+00 -0.29474501D+00 -0.38367042D+00 -0.32738667D+00 -0.11303875D+00
  0.50276968D-02  0.23172609D-02 -0.64978413D-02 -0.15580405D-01 -0.11946066D-01
 -0.59619242D-02 -0.48663454D-01 -0.37312050D-01 -0.18621328D-01 -0.45234148D-02
 -0.34682676D-02 -0.17309086D-02  0.47444449D-03 -0.21491435D-02 -0.27874625D-02
  0.41696355D-03  0.53763859D-02  0.12452544D-03 -0.45826032D-03 -0.12823612D-04
  0.91794337D-03  0.16494277D-02  0.19123160D-02 -0.15357759D-02 -0.28598713D-02
  0.49501237D-02 -0.11640843D-02 -0.19745073D-02 -0.22479068D-02 -0.13584558D-03
 -0.47043664D-02 -0.79794959D-02 -0.90843740D-02 -0.26961348D-02 -0.40369169D-02
 -0.68473751D-02 -0.77954945D-02 -0.20296855D-02  0.18687674D-02  0.31697832D-02
  0.36086862D-02  0.13086249D-02 -0.22044480D-01 -0.40573611D-01 -0.65655762D-01
 -0.86306337D-01 -0.74024444D-01 -0.25310214D-01  0.20307386D-01  0.90611161D-02
 -0.26757597D-01  0.29449890D+00  0.22689552D+00  0.99619356D-01  0.88159057D-01
  0.67921801D-01  0.29821329D-01 -0.88329398D-01 -0.68053039D-01 -0.29878950D-01
 -0.67301029D-02  0.15108187D-01  0.62061456D-02 -0.61630212D-02  0.35268646D-03
  0.50580687D-03  0.60294203D-04 -0.16132907D-03 -0.38630074D-02  0.24922557D-02
 -0.37978472D-03  0.78881702D-02  0.57872558D-03 -0.29780440D-02  0.20434162D-01
  0.37697039D-01  0.60854709D-01  0.79214750D-01  0.67594090D-01  0.23338615D-01
 -0.20286538D-02 -0.93500468D-03  0.26218507D-02 -0.10028710D+00 -0.76893788D-01
 -0.38375389D-01  0.43617243D-01  0.33442935D-01  0.16690369D-01  0.36400335D-01
  0.27909468D-01  0.13928780D-01 -0.24922278D-02 -0.38715371D-02  0.17064367D-02
  0.27111077D-02 -0.33771404D-01  0.39306405D-02  0.36469663D-02 -0.86475433D-03
 -0.34315964D-02 -0.14310350D-02  0.79089501D-03  0.33304653D-02  0.46712380D-03
 -0.67355460D-02  0.11371122D+00  0.20977501D+00  0.33864190D+00  0.44081114D+00
  0.37614494D+00  0.12987381D+00 -0.11742760D-01 -0.54122275D-02  0.15176451D-01
 -0.98159828D-01 -0.75262730D-01 -0.37561377D-01 -0.13138252D-01 -0.10073579D-01
 -0.50274217D-02 -0.84235082D-01 -0.64586118D-01 -0.32233000D-01  0.36836866D-02
 -0.61533426D-02 -0.91315186D-03 -0.50583036D-02 -0.86157027D-02 -0.51151839D-03
 -0.12199996D-04 -0.85443410D-03 -0.59210067D-02 -0.47341081D-02  0.32189832D-02
  0.66046500D-03 -0.59159404D-02 -0.16532543D-02  0.11140238D-01  0.20551564D-01
  0.33176596D-01  0.43186070D-01  0.36850752D-01  0.12723679D-01 -0.62600571D-03
 -0.28852546D-03  0.80905550D-03 -0.15733433D-02 -0.12063399D-02 -0.60204815D-03
  0.14284706D-01  0.10952607D-01  0.54661183D-02  0.36717178D-01  0.28152403D-01
  0.14050022D-01 -0.24307424D-02 -0.34195818D-03 -0.37963491D-04  0.19409124D-02
  0.88112722D-03 -0.60121640D-03 -0.19552467D-03  0.35212294D-03  0.22960891D-02
 -0.19641497D-02 -0.17221301D-02  0.49215852D-03 -0.34207613D-02  0.80289757D-03
  0.12564338D+00  0.23178750D+00  0.37417690D+00  0.48706714D+00  0.41561528D+00
  0.14350197D+00  0.11076419D-01  0.51051112D-02 -0.14315265D-01 -0.11538062D+00
 -0.88466538D-01 -0.44151003D-01  0.77641911D-01  0.59530893D-01  0.29710088D-01
  0.12131615D-01  0.93017526D-02  0.46422265D-02 -0.11538648D-01 -0.69843466D-02
  0.51816447D-02  0.10215280D-02  0.16275126D-01  0.93489938D-03 -0.22200764D-02
  0.69780750D-03  0.10219728D-03 -0.42217008D-02 -0.66469897D-04  0.99140632D-02
  0.35993192D-03  0.10673841D-02  0.53722218D-02  0.91123051D-02  0.10374037D-01
  0.68734832D-02  0.15326094D-02  0.25995957D-02  0.29595478D-02  0.23486153D-02
 -0.77308958D-01 -0.14261993D+00 -0.23023279D+00 -0.29969469D+00 -0.25573002D+00
 -0.88297430D-01  0.26861322D-01  0.12380359D-01 -0.34715818D-01  0.14582304D+00
  0.11180786D+00  0.55799957D-01 -0.21141100D-01 -0.16209655D-01 -0.80897537D-02
 -0.44064815D-01 -0.33786105D-01 -0.16861635D-01 -0.63423912D-02  0.38450741D-02
  0.93824862D-03 -0.13973965D-02  0.27850718D-01  0.72406100D-02 -0.38639564D-02
 -0.30655774D-02  0.21855084D-02  0.47253493D-03  0.37163944D-02  0.83093549D-02
  0.12089858D-02  0.12607880D-02  0.21720068D-01  0.40069285D-01  0.64684250D-01
  0.84199674D-01  0.71847734D-01  0.24807296D-01  0.17061749D-01  0.78637445D-02
 -0.22050760D-01  0.40312913D-01  0.30909385D-01  0.15425949D-01 -0.49878677D-01
 -0.38243806D-01 -0.19086339D-01 -0.55406939D-01 -0.42482527D-01 -0.21201758D-01
 -0.64069358D-02  0.30080672D-02 -0.17544597D-02 -0.32811386D-02 -0.10683081D-01
 -0.65888186D-03 -0.40797521D-03  0.82598848D-03 -0.74802139D-03 -0.23683429D-02
  0.31968032D-02  0.15451658D-02  0.26078904D-02  0.41751093D-02 -0.70488745D-03
 -0.11956225D-02 -0.13611740D-02 -0.11981144D-02 -0.83220425D-02 -0.14115759D-01
 -0.16070293D-01 -0.15737850D-03
MO   21     MO 0.0        OCC NO =    2.0000000  ORB. ENERGY =    0.000000
  0.52626066D+00  0.97945743D+00  0.16704297D+01  0.25869460D+01  0.36229443D+01
  0.43261565D+01  0.32959714D+01  0.12231491D+01 -0.37615386D+00 -0.46551830D+00
 -0.16679500D+00 -0.11307032D+00  0.10199704D-01 -0.20443547D-02 -0.20723615D+01
 -0.29049566D+01 -0.36303962D+01 -0.35861807D+01 -0.21081094D+01 -0.81390080D+00
  0.47028971D+00  0.65923403D+00  0.82386109D+00  0.81382708D+00  0.47840213D+00
  0.18470193D+00 -0.70966918D+01 -0.99478696D+01 -0.12432099D+02 -0.12280685D+02
 -0.72191085D+01 -0.27871600D+01  0.16061646D+00  0.10405134D+00  0.20161059D-01
 -0.37745878D+00 -0.24452718D+00 -0.47379755D-01  0.11598202D+01  0.75136036D+00
  0.14558410D+00 -0.27164290D-02  0.11771876D-01  0.13149875D-01 -0.90470816D-03
  0.90869307D-03  0.43165375D-03 -0.30209411D+02 -0.19892938D+02 -0.82220107D+01
 -0.18165062D+01 -0.15153911D+00  0.22010316D+02  0.14493823D+02  0.59904862D+01
  0.13234908D+01  0.11041009D+00 -0.11073048D+01 -0.72916171D+00 -0.30137205D+00
 -0.66582764D-01 -0.55545600D-02 -0.13073093D+02 -0.86086491D+01 -0.35580670D+01
 -0.78609127D+00 -0.65578400D-01 -0.30257003D+01 -0.19924277D+01 -0.82349639D+00
 -0.18193680D+00 -0.15177785D-01 -0.30190021D+02 -0.19880170D+02 -0.82167336D+01
 -0.18153403D+01 -0.15144185D+00 -0.95686933D-03 -0.62328881D-04 -0.74372933D-04
 -0.15594725D-04 -0.40183531D-05  0.25355993D-03 -0.10802444D-02 -0.12981351D-02
  0.56022164D-03 -0.44594841D-03 -0.26830380D-01 -0.49382222D-01 -0.79909757D-01
 -0.10504361D+00 -0.90095296D-01 -0.30805112D-01 -0.43826751D-01 -0.19555411D-01
  0.57747390D-01 -0.86712158D-02 -0.66807043D-02 -0.29331890D-02 -0.70685936D-01
 -0.54459703D-01 -0.23910743D-01 -0.24299573D+00 -0.18721511D+00 -0.82197516D-01
  0.22063332D-01 -0.77587368D-03 -0.41608992D-02 -0.14144591D-01 -0.10229273D-02
 -0.90520421D-04  0.11478791D-03 -0.56521516D-03  0.51939553D-03  0.41052042D-02
 -0.44816894D-02  0.31461027D-03  0.62611035D-02 -0.33914948D-02  0.15282174D-02
  0.25921460D-02  0.29510666D-02 -0.15029305D-02  0.61309808D-01  0.11310462D+00
  0.18258593D+00  0.23767263D+00  0.20280649D+00  0.70024207D-01 -0.43602643D-01
 -0.20096418D-01  0.56352454D-01  0.17938341D-01  0.13753982D-01  0.68642010D-02
 -0.24125660D-01 -0.18498026D-01 -0.92318114D-02  0.21459957D-01  0.16454134D-01
  0.82117659D-02  0.15826839D-01 -0.12035842D-02 -0.27456977D-02 -0.10133272D-03
 -0.25252994D-02 -0.31938684D-03 -0.16828020D-03  0.82323246D-03 -0.46779972D-02
 -0.66973107D-02 -0.11135094D-02 -0.38577736D-02 -0.19332145D-02  0.59450114D-02
 -0.66004153D-01 -0.12176477D+00 -0.19656610D+00 -0.25587066D+00 -0.21833490D+00
 -0.75385793D-01 -0.13116961D-01 -0.60455951D-02  0.16952480D-01  0.42550127D-01
  0.32624738D-01  0.16282031D-01  0.58771924D-01  0.45062584D-01  0.22489388D-01
 -0.64496466D-01 -0.49451799D-01 -0.24679914D-01  0.92972812D-02  0.36449292D-02
  0.42134030D-02 -0.28622695D-02  0.42932187D-02  0.66524396D-03  0.65177953D-03
 -0.73144918D-04 -0.41775309D-03 -0.43631907D-02  0.49866449D-02 -0.44096129D-02
 -0.10418103D-02  0.64710361D-02  0.13321005D-02  0.22594946D-02  0.25723548D-02
  0.51592480D-04 -0.76664571D-02 -0.13003762D-01 -0.14804324D-01 -0.78707908D-02
  0.10976071D+00  0.20248707D+00  0.32687692D+00  0.42549662D+00  0.36307704D+00
  0.12536178D+00  0.26255115D-01  0.12100958D-01 -0.33932350D-01 -0.87180817D-01
 -0.66844721D-01 -0.33360200D-01 -0.95678772D-01 -0.73360414D-01 -0.36611988D-01
  0.29064984D-02  0.22285186D-02  0.11121870D-02 -0.17637102D-01 -0.48998207D-02
 -0.47398272D-02  0.13878194D-02 -0.82916290D-02 -0.20930501D-03  0.15786973D-03
  0.64281757D-03  0.19818018D-02 -0.52034443D-02  0.84244748D-03  0.19379223D-02
  0.46533703D-02  0.64216559D-02 -0.33248465D-02 -0.56395689D-02 -0.64204499D-02
  0.18550674D-02 -0.15105503D-01 -0.25621793D-01 -0.29169506D-01 -0.62512842D-02
  0.94768072D-01  0.17482859D+00  0.28222755D+00  0.36737641D+00  0.31348296D+00
  0.10823813D+00 -0.16280112D-01 -0.75034886D-02  0.21040565D-01  0.78128816D-01
  0.59904221D-01  0.29896405D-01 -0.91120533D-01 -0.69865445D-01 -0.34867754D-01
 -0.46023674D-01 -0.35288034D-01 -0.17611202D-01  0.84331878D-02  0.24956567D-02
 -0.46815748D-02 -0.22334902D-02 -0.18445222D-02 -0.85091721D-04 -0.38396728D-04
  0.49083695D-03 -0.51880079D-02  0.33426220D-03 -0.26638295D-02  0.72097494D-02
  0.15659777D-02 -0.68813861D-02  0.10784714D-01  0.18292915D-01  0.20825838D-01
  0.48935751D-02  0.20072120D-02  0.34046114D-02  0.38760298D-02  0.23099933D-03
  0.80699763D-01  0.14887530D+00  0.24033090D+00  0.31283943D+00  0.26694645D+00
  0.92170194D-01  0.47533311D-02  0.21908059D-02 -0.61432486D-02  0.81372593D-01
  0.62391343D-01  0.31137653D-01  0.42519914D-01  0.32601573D-01  0.16270470D-01
  0.91917088D-01  0.70476193D-01  0.35172560D-01 -0.57857232D-02  0.48415625D-02
  0.31871000D-02  0.43660771D-02  0.14238863D-01 -0.10531966D-02 -0.29294409D-05
  0.58432230D-03 -0.49121397D-02  0.17872702D-02 -0.22185259D-03  0.18922995D-02
 -0.31415743D-02 -0.60811592D-02  0.40483867D-02  0.68668300D-02  0.78176433D-02
  0.46738361D-02 -0.18876856D-02 -0.32018720D-02 -0.36452181D-02 -0.21765568D-02
 -0.23160456D-01 -0.42726519D-01 -0.68973849D-01 -0.89783458D-01 -0.76612387D-01
 -0.26452416D-01  0.11259472D-01  0.51894801D-02 -0.14551844D-01 -0.11348671D+00
 -0.87014409D-01 -0.43426289D-01 -0.91628044D-01 -0.70254573D-01 -0.35061956D-01
 -0.97353615D-02 -0.74644577D-02 -0.37252875D-02 -0.35792914D-02 -0.27281555D-02
 -0.50471324D-02  0.11994392D-02 -0.13221100D-01 -0.17729662D-02 -0.10463703D-02
  0.12542117D-03 -0.38776356D-04  0.11771647D-02  0.28573205D-02  0.48660420D-03
 -0.86637011D-02  0.17555025D-03  0.17406172D-01  0.32110989D-01  0.51837093D-01
  0.67476493D-01  0.57577813D-01  0.19880235D-01 -0.22063708D-01 -0.10169143D-01
  0.28515338D-01  0.65048421D-02  0.49875003D-02  0.24891122D-02 -0.69258187D-01
 -0.53102785D-01 -0.26502012D-01 -0.34269610D-01 -0.26275763D-01 -0.13113447D-01
  0.10776701D-01 -0.53834102D-03 -0.44758068D-02 -0.25896425D-03  0.92295096D-02
  0.97223710D-04  0.63391628D-03  0.84545453D-03  0.11042116D-02 -0.18042386D-02
 -0.12480338D-02 -0.38120503D-02 -0.53669376D-02 -0.69958192D-02  0.92804600D-02
  0.15741417D-01  0.17921047D-01  0.27175778D-02  0.43683084D-02  0.74094779D-02
  0.84354287D-02 -0.19307824D-02  0.94872807D-02  0.16092224D-01  0.18320428D-01
  0.44334280D-02 -0.58538032D-02 -0.99291582D-02 -0.11303996D-01 -0.51837791D-02
  0.10131299D-01  0.17184600D-01  0.19564060D-01  0.63463229D-02 -0.14688782D-01
 -0.27097934D-01 -0.43744468D-01 -0.56942300D-01 -0.48588968D-01 -0.16776603D-01
  0.18412754D-01  0.84864217D-02 -0.23796812D-01  0.61826411D-01  0.47404570D-01
  0.23658203D-01 -0.20726520D-01 -0.15891781D-01 -0.79311124D-02 -0.73174141D-01
 -0.56105290D-01 -0.28000472D-01 -0.12901360D-01  0.48374538D-02 -0.23382855D-03
 -0.39428867D-02 -0.11922153D-01  0.17524727D-03  0.85487837D-03  0.69767673D-04
  0.54688944D-02  0.17185133D-02 -0.26302904D-02 -0.67109508D-03  0.99358048D-03
 -0.13760562D-02 -0.99777011D-02 -0.16924070D-01 -0.19267455D-01 -0.37408962D-02
 -0.50674155D-03 -0.85952958D-03 -0.97854405D-03  0.12270624D-02  0.19553945D-01
  0.33167191D-01  0.37759675D-01  0.88152564D-02  0.38868211D-02  0.65927843D-02
  0.75056519D-02 -0.61582216D-03 -0.54083415D-02 -0.99542355D-02 -0.16107832D-01
 -0.21174196D-01 -0.18160985D-01 -0.62095492D-02  0.26643203D-01  0.11888145D-01
 -0.35105852D-01 -0.23674309D+00 -0.18239779D+00 -0.80082452D-01  0.17161376D+00
  0.13221915D+00  0.58051327D-01 -0.11295980D+00 -0.87029434D-01 -0.38210609D-01
 -0.16118156D-01 -0.11487543D-01  0.93930493D-02 -0.54657836D-02 -0.76267467D-03
 -0.19116146D-03  0.40593931D-03 -0.11810922D-04  0.21485585D-02  0.34705926D-02
 -0.13505435D-02 -0.95446011D-02 -0.17135803D-02 -0.22534457D-02  0.53749338D-01
  0.99157033D-01  0.16007020D+00  0.20836383D+00  0.17779724D+00  0.61389113D-01
 -0.13807211D-01 -0.63637312D-02  0.17844566D-01 -0.25348387D-01 -0.19435536D-01
 -0.96996945D-02 -0.72121515D-01 -0.55298203D-01 -0.27597679D-01  0.13526513D-01
  0.10371272D-01  0.51759918D-02  0.58997981D-02  0.20792062D-03 -0.38655181D-02
 -0.98062338D-03 -0.20103510D-01  0.14739909D-02  0.90740102D-03 -0.13133748D-02
  0.12160587D-02 -0.15495410D-02 -0.41356596D-02  0.15988736D-02 -0.37780901D-03
  0.23469976D-02 -0.68336858D-02 -0.12606816D-01 -0.20351310D-01 -0.26491358D-01
 -0.22605124D-01 -0.78050062D-02 -0.44664047D-02 -0.20585618D-02  0.57724222D-02
  0.54378135D-01  0.41693705D-01  0.20808081D-01  0.72489808D-01  0.55580587D-01
  0.27738608D-01  0.54471394D-01  0.41765210D-01  0.20843767D-01  0.23032541D-02
  0.23471241D-02  0.46885262D-02  0.35803451D-02  0.81321394D-02 -0.88911809D-03
  0.77214471D-03  0.85974557D-03  0.42007556D-02 -0.25094010D-03 -0.41797480D-02
  0.21024269D-02  0.50672544D-02  0.56252228D-03  0.78103575D-03  0.14408585D-02
  0.23259923D-02  0.30277509D-02  0.25835853D-02  0.89204992D-03 -0.31807283D-01
 -0.14659948D-01  0.41108024D-01 -0.78643258D-01 -0.60298662D-01 -0.30093258D-01
 -0.58624781D-01 -0.44949764D-01 -0.22433082D-01 -0.10441356D+00 -0.80057694D-01
 -0.39954400D-01  0.18700441D-01 -0.29978458D-02 -0.32611991D-02 -0.58171085D-02
  0.58182869D-02  0.21890553D-03 -0.14338656D-03 -0.19662654D-04 -0.64638480D-02
 -0.42563047D-02  0.67858951D-02 -0.63806850D-02 -0.39438441D-04  0.24005833D-02
  0.67977940D-01  0.12540603D+00  0.20244421D+00  0.26352221D+00  0.22486398D+00
  0.77640128D-01  0.14440337D-01  0.66555382D-02 -0.18662824D-01  0.60338720D-01
  0.46263903D-01  0.23088930D-01  0.10207293D+00  0.78263052D-01  0.39058748D-01
  0.11681456D-01  0.89565999D-02  0.44699711D-02 -0.10552319D-01  0.33442773D-02
  0.51330036D-02  0.15116172D-02  0.85562266D-02  0.85549539D-03 -0.67123067D-03
  0.26023802D-03 -0.65550793D-02  0.20798461D-03  0.52810212D-02 -0.67722399D-02
 -0.44944509D-02 -0.72545008D-02 -0.15226506D-01 -0.25827036D-01 -0.29403168D-01
 -0.99993690D-02  0.21008292D-02  0.35634039D-02  0.40568094D-02  0.50201831D-02
 -0.74981148D-01 -0.13832558D+00 -0.22330037D+00 -0.29067074D+00 -0.24802986D+00
 -0.85638752D-01 -0.14699039D-02 -0.67747734D-03  0.18997172D-02  0.64272568D-01
  0.49280129D-01  0.24594238D-01 -0.23034050D-01 -0.17661048D-01 -0.88141010D-02
 -0.33091442D-01 -0.25372419D-01 -0.12662615D-01  0.15362641D-02  0.14054846D-02
 -0.43650640D-03 -0.23283114D-02  0.93601468D-02  0.35997624D-02 -0.11268267D-02
 -0.11566507D-02 -0.82675289D-03 -0.13591152D-03  0.24300379D-02  0.20514530D-02
 -0.36377012D-02  0.85968152D-05  0.74014763D-01  0.13654279D+00  0.22042239D+00
  0.28692446D+00  0.24483316D+00  0.84535008D-01 -0.23254859D-02 -0.10718143D-02
  0.30054792D-02 -0.27964968D-01 -0.21441763D-01 -0.10700943D-01  0.36796440D-01
  0.28213177D-01  0.14080352D-01  0.37240591D-01  0.28553723D-01  0.14250309D-01
  0.11218883D-02 -0.13048541D-02  0.13232509D-02  0.96690912D-03  0.42668354D-03
 -0.25370857D-03  0.23549563D-03  0.13624660D-03  0.11365401D-02 -0.58052837D-02
  0.48194188D-03  0.13377548D-02 -0.42588687D-02 -0.67784218D-02 -0.24027851D-02
 -0.40755783D-02 -0.46399018D-02 -0.13704926D-02  0.56571740D-02  0.95956378D-02
  0.10924294D-01  0.43408880D-02
MO   22     MO 0.0        OCC NO =    2.0000000  ORB. ENERGY =    0.000000
  0.42307170D+00  0.78740584D+00  0.13428926D+01  0.20796987D+01  0.29125589D+01
  0.34778856D+01  0.26496988D+01  0.98331451D+00 -0.21893554D+00 -0.27094897D+00
  0.88757510D-01  0.82906112D-01 -0.17188987D-01  0.16132389D-02  0.49154416D+00
  0.68902769D+00  0.86109497D+00  0.85060748D+00  0.50002321D+00  0.19304942D+00
  0.11216860D+01  0.15723363D+01  0.19649876D+01  0.19410555D+01  0.11410349D+01
  0.44053180D+00 -0.66896633D+00 -0.93773127D+00 -0.11719060D+01 -0.11576331D+01
 -0.68050589D+00 -0.26273034D+00  0.31712104D+00  0.20543889D+00  0.39805981D-01
 -0.11149166D-01 -0.72227071D-02 -0.13994767D-02  0.62368790D-01  0.40404053D-01
  0.78287170D-02  0.50838876D-01  0.21267737D-01 -0.81832762D-03  0.77360240D-02
  0.47003654D-02 -0.48958767D-03 -0.65404177D+01 -0.43068739D+01 -0.17800872D+01
 -0.39327843D+00 -0.32808620D-01 -0.15983324D+00 -0.10525041D+00 -0.43501366D-01
 -0.96108489D-02 -0.80176960D-03 -0.37153955D+01 -0.24465930D+01 -0.10112088D+01
 -0.22340850D+00 -0.18637495D-01 -0.17743639D+02 -0.11684210D+02 -0.48292365D+01
 -0.10669334D+01 -0.89007204D-01  0.46414414D+01  0.30563954D+01  0.12632481D+01
  0.27909208D+00  0.23282807D-01 -0.19208082D+02 -0.12648548D+02 -0.52278098D+01
 -0.11549911D+01 -0.96353273D-01  0.75853375D-03 -0.18171364D-03  0.17917994D-03
  0.49374339D-04 -0.24615672D-02 -0.41949802D-02 -0.26911657D-02  0.35950976D-02
  0.90851430D-03 -0.20943364D-03  0.29900119D-01  0.55032180D-01  0.89052455D-01
  0.11706194D+00  0.10040335D+00  0.34329610D-01  0.33499226D-01  0.14947289D-01
 -0.44139545D-01  0.19900284D+00  0.15332096D+00  0.67316159D-01  0.89401554D-01
  0.68879077D-01  0.30241625D-01  0.33700064D+00  0.25964082D+00  0.11399631D+00
 -0.12893595D-01  0.12305432D-01  0.55684470D-02  0.22279630D-01  0.16368800D-02
  0.11450057D-02  0.38449220D-03  0.15962309D-02 -0.34629759D-02 -0.46660346D-03
  0.24048961D-02  0.63043331D-02 -0.58151749D-02  0.38767162D-02 -0.53027153D-02
 -0.89944088D-02 -0.10239816D-01 -0.74171742D-03 -0.32806270D-01 -0.60521162D-01
 -0.97699920D-01 -0.12717627D+00 -0.10851974D+00 -0.37469258D-01  0.17456064D-02
  0.80454841D-03 -0.22560377D-02 -0.73160420D-01 -0.56094770D-01 -0.27995221D-01
 -0.73572265D-01 -0.56410546D-01 -0.28152816D-01 -0.45980395D-01 -0.35254851D-01
 -0.17594641D-01  0.30005172D-02  0.44174193D-03 -0.53932247D-02 -0.41478642D-02
 -0.41474651D-01 -0.38172301D-03 -0.15603876D-02  0.23650544D-02  0.18722698D-02
  0.15387464D-02 -0.70836776D-03 -0.36240673D-02  0.52095343D-02  0.91070653D-02
  0.74731798D-01  0.13786557D+00  0.22255778D+00  0.28970411D+00  0.24720504D+00
  0.85353960D-01  0.65484601D-02  0.30181793D-02 -0.84632897D-02 -0.60766272D-01
 -0.46591723D-01 -0.23252535D-01  0.12610885D+00  0.96692270D-01  0.48256219D-01
 -0.20666388D-02 -0.15845676D-02 -0.79081028D-03 -0.11317637D-02 -0.32843750D-02
  0.74301265D-02 -0.13089232D-02  0.69165057D-02  0.28669308D-03  0.67117406D-03
 -0.60176991D-03  0.32866161D-02 -0.37065582D-02 -0.41229778D-02 -0.67784842D-02
 -0.89932416D-03  0.76439732D-02  0.10921245D-01  0.18524498D-01  0.21089487D-01
  0.84738006D-02 -0.13754938D-01 -0.23330978D-01 -0.26561494D-01 -0.81847353D-02
 -0.21188243D+00 -0.39088170D+00 -0.63100427D+00 -0.82138007D+00 -0.70088510D+00
 -0.24199878D+00  0.38072952D-01  0.17547789D-01 -0.49205832D-01 -0.39446588D-01
 -0.30245141D-01 -0.15094445D-01  0.22451208D-01  0.17214163D-01  0.85910736D-02
 -0.93935998D-01 -0.72024165D-01 -0.35945106D-01 -0.11271588D-01 -0.28494971D-02
  0.47816590D-03 -0.43695080D-02 -0.45869184D-02  0.64446048D-05  0.87354731D-04
  0.13488021D-03  0.95905052D-02  0.53988677D-02 -0.89561931D-03 -0.10396541D-02
  0.33785767D-02 -0.59161178D-03 -0.16110674D-01 -0.27326752D-01 -0.31110541D-01
 -0.86668298D-02 -0.14613544D-02 -0.24787336D-02 -0.28219506D-02  0.11855025D-02
 -0.51217435D-02 -0.94486166D-02 -0.15252997D-01 -0.19854870D-01 -0.16942196D-01
 -0.58497333D-02  0.10229572D-01  0.47148005D-02 -0.13220793D-01  0.31620761D-01
  0.24244794D-01  0.12099851D-01 -0.86994435D-02 -0.66701815D-02 -0.33288880D-02
 -0.16353260D-01 -0.12538643D-01 -0.62576614D-02 -0.11490517D-02 -0.83144819D-04
 -0.53026250D-04 -0.57389830D-04  0.20597721D-02  0.14568145D-03  0.22871238D-03
  0.98661314D-04 -0.11435739D-02  0.89069347D-03  0.86146014D-03  0.10629904D-02
  0.27932544D-02 -0.19583889D-02 -0.70680054D-03 -0.11988675D-02 -0.13648683D-02
  0.46665548D-03 -0.15302102D-03 -0.25955261D-03 -0.29549147D-03  0.12899768D-02
  0.56308904D-01  0.10387893D+00  0.16769281D+00  0.21828621D+00  0.18626402D+00
  0.64312489D-01 -0.16860323D-01 -0.77709075D-02  0.21790436D-01  0.67059955D-01
  0.51417320D-01  0.25660846D-01  0.97522868D-02  0.74774349D-02  0.37317641D-02
 -0.20034829D-01 -0.15361436D-01 -0.76664331D-02  0.94044291D-02  0.19772604D-02
 -0.37975383D-03 -0.34798552D-02  0.11041140D-01 -0.70177215D-03 -0.44407387D-03
 -0.15508314D-02 -0.30341645D-02  0.24518899D-02 -0.44538460D-02 -0.22453973D-02
 -0.69161670D-02 -0.11864268D-02  0.67892418D-02  0.11515839D-01  0.13110376D-01
  0.32574441D-02  0.80050846D-02  0.13578139D-01  0.15458231D-01  0.24239197D-02
  0.51500981D-01  0.95009253D-01  0.15337439D+00  0.19964789D+00  0.17035991D+00
  0.58821181D-01  0.30581021D-01  0.14094764D-01 -0.39523191D-01  0.71718647D-03
  0.54989310D-03  0.27443519D-03 -0.56558027D-01 -0.43365108D-01 -0.21642228D-01
  0.22262780D-01  0.17069688D-01  0.85189706D-02 -0.23657637D-01  0.34046673D-03
 -0.38835236D-02  0.26127606D-02  0.19120827D-01 -0.58600607D-02 -0.49140580D-03
  0.11467860D-02  0.23580536D-02  0.32569658D-02 -0.14293479D-03  0.60489827D-02
  0.94451247D-02 -0.93927822D-03 -0.24911238D-01 -0.45956370D-01 -0.74187831D-01
 -0.96570513D-01 -0.82403793D-01 -0.28452050D-01 -0.22555436D-01 -0.10395780D-01
  0.29150851D-01 -0.16232360D+00 -0.12445944D+00 -0.62113984D-01 -0.63299534D-01
 -0.48534068D-01 -0.24221901D-01 -0.11520259D+00 -0.88330040D-01 -0.44082881D-01
  0.12008243D-01 -0.87193448D-02 -0.31891312D-02 -0.41165395D-02  0.36701554D-03
 -0.16376735D-03 -0.51423477D-03 -0.85225936D-04  0.10340880D-01 -0.31193888D-02
 -0.94084507D-02  0.10109305D-01  0.15709323D-01  0.76266084D-02 -0.91276199D-03
 -0.15482171D-02 -0.17625904D-02 -0.38798136D-02  0.28519627D-01  0.48374686D-01
  0.55072870D-01  0.18211234D-01  0.54142535D-02  0.91835987D-02  0.10455203D-01
  0.29631831D-02  0.83612753D-02  0.14182305D-01  0.16146053D-01  0.62221804D-02
 -0.14622706D-01 -0.24802876D-01 -0.28237198D-01 -0.88622338D-02  0.13235506D-01
  0.24416925D-01  0.39416487D-01  0.51308555D-01  0.43781683D-01  0.15116763D-01
 -0.16372023D-02 -0.75458503D-03  0.21159352D-02  0.19821015D-02  0.15197497D-02
  0.75846161D-03 -0.44505802D-01 -0.34124226D-01 -0.17030381D-01 -0.34970534D-02
 -0.26813188D-02 -0.13381660D-02  0.23628696D-02 -0.82010879D-03 -0.33163468D-02
  0.20165065D-03 -0.25550711D-02 -0.16436092D-03  0.90276097D-04  0.29781550D-03
 -0.41800014D-02  0.11706686D-02  0.25673718D-03  0.58874624D-04 -0.31284633D-02
  0.28873710D-02 -0.27299068D-03 -0.46304386D-03 -0.52715907D-03  0.36463040D-03
 -0.28190495D-02 -0.47816416D-02 -0.54437299D-02 -0.29437751D-03 -0.79465067D-02
 -0.13478779D-01 -0.15345114D-01 -0.25499594D-02 -0.74178192D-02 -0.12582025D-01
 -0.14324191D-01 -0.16606283D-02  0.83848928D-02  0.15432679D-01  0.24972987D-01
  0.32827691D-01  0.28156120D-01  0.96270555D-02 -0.14488744D-02 -0.64648492D-03
  0.19090786D-02 -0.72881438D-01 -0.56151219D-01 -0.24653410D-01  0.32004173D+00
  0.24657490D+00  0.10825966D+00  0.19302181D+00  0.14871290D+00  0.65292972D-01
 -0.63549566D-02 -0.46003116D-02  0.17157518D-01  0.10393257D-01 -0.12529383D-02
 -0.19034578D-04  0.60343343D-03  0.41971613D-03  0.24318872D-03  0.52961001D-02
 -0.42016927D-03 -0.45169018D-02  0.21054732D-02  0.83607133D-02  0.19516336D-01
  0.36003829D-01  0.58121343D-01  0.75656719D-01  0.64558016D-01  0.22290331D-01
 -0.18098493D-02 -0.83415787D-03  0.23390657D-02 -0.31084806D-01 -0.23833858D-01
 -0.11894765D-01  0.62291782D-01  0.47761388D-01  0.23836280D-01  0.52278287D-01
  0.40083674D-01  0.20004563D-01 -0.31585810D-02  0.25809311D-02  0.35537702D-02
  0.33620423D-02  0.16314219D-01  0.22237642D-02  0.26867084D-03  0.48230394D-03
 -0.41131787D-03 -0.36362270D-02  0.20174902D-02 -0.19521687D-02 -0.47471514D-02
 -0.51702571D-02 -0.65806774D-01 -0.12140065D+00 -0.19597829D+00 -0.25510550D+00
 -0.21768199D+00 -0.75160359D-01  0.12882403D-02  0.59374875D-03 -0.16649335D-02
 -0.11462652D+00 -0.87888342D-01 -0.43862442D-01 -0.23645968D-01 -0.18130228D-01
 -0.90482545D-02 -0.67904679D-01 -0.52065001D-01 -0.25984084D-01 -0.18853963D-02
 -0.64198950D-02 -0.78218598D-03 -0.48336193D-02 -0.45896655D-02 -0.38513753D-03
  0.86319996D-03 -0.54379427D-03 -0.42942720D-02  0.76454341D-03  0.62992622D-02
 -0.30586798D-02 -0.69000907D-02 -0.29813861D-02 -0.15231505D-01 -0.28099153D-01
 -0.45360746D-01 -0.59046214D-01 -0.50384241D-01 -0.17396468D-01  0.21757497D-01
  0.10028011D-01 -0.28119588D-01  0.49633691D-01  0.38055966D-01  0.18992594D-01
 -0.27042793D-01 -0.20734698D-01 -0.10348068D-01  0.36202473D-01  0.27757760D-01
  0.13853068D-01 -0.12567447D-01  0.13027269D-02 -0.10464281D-02  0.18384697D-02
 -0.56037424D-02  0.32754036D-03  0.45043807D-03 -0.38048620D-03  0.25070341D-02
  0.69022781D-03 -0.90279096D-03 -0.12820965D-03  0.77702406D-03 -0.33849430D-02
 -0.61116724D-01 -0.11274842D+00 -0.18201091D+00 -0.23692413D+00 -0.20216779D+00
 -0.69803678D-01  0.63714000D-02  0.29365724D-02 -0.82344557D-02  0.78149604D-01
  0.59920160D-01  0.29904359D-01 -0.58857997D-02 -0.45128579D-02 -0.22522324D-02
  0.10070385D-01  0.77213321D-02  0.38534859D-02 -0.77852051D-03  0.44366653D-02
  0.10584060D-02 -0.79324334D-04 -0.92776529D-02 -0.79467804D-03  0.20486356D-02
 -0.62725799D-03  0.25309187D-02  0.11945886D-02 -0.65207289D-03 -0.51815477D-02
 -0.51922276D-03 -0.33600811D-03 -0.68016526D-02 -0.11536890D-01 -0.13134342D-01
 -0.21264828D-02 -0.17111429D-02 -0.29024222D-02 -0.33043051D-02 -0.12761840D-02
 -0.57344854D-01 -0.10579006D+00 -0.17077796D+00 -0.22230216D+00 -0.18969083D+00
 -0.65495686D-01 -0.23425521D-01 -0.10796801D-01  0.30275358D-01  0.98714932D-02
  0.75688348D-02  0.37773790D-02  0.19667037D-01  0.15079437D-01  0.75256959D-02
  0.57973366D-01  0.44450300D-01  0.22183815D-01  0.10434559D-01  0.28663453D-02
  0.30326396D-02  0.26211224D-02  0.12143801D-03 -0.34170214D-02  0.25787093D-02
  0.26221206D-03 -0.17790546D-02  0.47983653D-02 -0.37761739D-02  0.31771171D-02
  0.23437654D-02 -0.32212389D-02  0.46343012D-01  0.85493808D-01  0.13801351D+00
  0.17965259D+00  0.15329788D+00  0.52930074D-01 -0.40252775D-01 -0.18552467D-01
  0.52023055D-01  0.47719113D-01  0.36587989D-01  0.18259971D-01 -0.32638164D-01
 -0.25024874D-01 -0.12489166D-01 -0.39501301D-01 -0.30287092D-01 -0.15115382D-01
  0.16376111D-01  0.20737365D-02  0.38893002D-03  0.61775476D-04  0.81775255D-02
  0.41215305D-03  0.81044852D-03 -0.31161667D-03  0.25571350D-03 -0.12482651D-02
 -0.40849204D-02  0.11903541D-02  0.11997720D-01  0.80384816D-03  0.11464006D-01
  0.19445124D-01  0.22137587D-01  0.57041395D-02 -0.17591289D-02 -0.29838155D-02
 -0.33969685D-02 -0.84421804D-02
MO   23     MO 0.0        OCC NO =    2.0000000  ORB. ENERGY =    0.000000
 -0.54728919D+00 -0.10185950D+01 -0.17371774D+01 -0.26903162D+01 -0.37677113D+01
 -0.44990228D+01 -0.34276732D+01 -0.12720241D+01  0.28225947D+00  0.34931703D+00
  0.16121456D+00  0.12609678D+00 -0.30701744D-01 -0.68113697D-02 -0.19066084D+01
 -0.26726104D+01 -0.33400273D+01 -0.32993483D+01 -0.19394971D+01 -0.74880282D+00
  0.24205551D+01  0.33930410D+01  0.42403673D+01  0.41887228D+01  0.24623092D+01
  0.95065060D+00  0.25135575D+01  0.35234082D+01  0.44032904D+01  0.43496616D+01
  0.25569159D+01  0.98717643D+00 -0.60986961D+00 -0.39508870D+00 -0.76552658D-01
 -0.92658188D+00 -0.60026279D+00 -0.11630733D+00 -0.25666123D+00 -0.16627153D+00
 -0.32216885D-01 -0.17814060D-01  0.38679770D-01 -0.22879374D-01 -0.16337940D-02
  0.84286514D-02 -0.36139307D-02 -0.13375840D+02 -0.88080086D+01 -0.36404649D+01
 -0.80429562D+00 -0.67097068D-01  0.17736602D+02  0.11679576D+02  0.48273213D+01
  0.10665103D+01  0.88971906D-01  0.68077972D+00  0.44829436D+00  0.18528591D+00
  0.40935608D-01  0.34149873D-02 -0.88153938D+01 -0.58049487D+01 -0.23992611D+01
 -0.53007382D+00 -0.44220556D-01  0.12942924D+02  0.85229327D+01  0.35226393D+01
  0.77826415D+00  0.64925435D-01  0.10736784D+02  0.70701868D+01  0.29222005D+01
  0.64560793D+00  0.53858803D-01 -0.16517355D-02  0.99163213D-04  0.12700210D-03
 -0.24816178D-03 -0.12837690D-02  0.20617893D-02 -0.11982192D-02 -0.43760350D-02
 -0.20133747D-02 -0.47670534D-04 -0.36783253D-01 -0.67700820D-01 -0.10955271D+00
 -0.14401010D+00 -0.12351663D+00 -0.42232432D-01 -0.68795370D-01 -0.30696360D-01
  0.90646762D-01  0.21823330D+00  0.16813699D+00  0.73821196D-01  0.22403794D-01
  0.17260916D-01  0.75784717D-02  0.24964311D+00  0.19233656D+00  0.84446109D-01
  0.34502406D-01  0.12592660D-01  0.22920806D-02  0.16087447D-01 -0.19513062D-03
  0.72653229D-03  0.63082888D-03  0.88529779D-03 -0.52616017D-02  0.47233700D-02
  0.12632484D-03 -0.16313936D-02 -0.35014590D-02 -0.87044174D-03  0.59609496D-03
  0.10110899D-02  0.11510901D-02 -0.33405153D-02  0.13779137D+00  0.25419816D+00
  0.41035465D+00  0.53415983D+00  0.45579955D+00  0.15737663D+00 -0.20344569D-02
 -0.93767933D-03  0.26293507D-02  0.10736244D+00  0.82318710D-01  0.41082806D-01
 -0.68269772D-02 -0.52344931D-02 -0.26123789D-02 -0.33386126D-01 -0.25598364D-01
 -0.12775378D-01 -0.22513610D-02  0.45719405D-02 -0.16395676D-02 -0.41266095D-03
  0.18331370D-01  0.35313007D-02 -0.84035037D-03 -0.29011861D-02  0.16394351D-02
 -0.50105837D-02 -0.49325949D-02 -0.42967904D-02  0.65325975D-03 -0.46567866D-03
 -0.83168595D-01 -0.15342982D+00 -0.24768330D+00 -0.32241006D+00 -0.27511309D+00
 -0.94989939D-01  0.40817216D-02  0.18812618D-02 -0.52752544D-02  0.23936749D-01
  0.18353181D-01  0.91595237D-02  0.14176146D-01  0.10869370D-01  0.54245772D-02
  0.55023135D-01  0.42188250D-01  0.21054894D-01  0.56775627D-03  0.17701491D-02
  0.79594744D-03  0.33775485D-02  0.94866057D-02 -0.97404681D-05  0.24098414D-03
 -0.28218686D-03  0.33243412D-02  0.19918985D-02 -0.45575569D-03  0.94611076D-03
 -0.26130568D-02  0.21794268D-03  0.41254068D-03  0.69974707D-03  0.79663730D-03
  0.22354454D-02  0.62990350D-03  0.10684356D-02  0.12163761D-02 -0.72281934D-04
 -0.38663280D-01 -0.71326202D-01 -0.11514261D+00 -0.14988146D+00 -0.12789412D+00
 -0.44158767D-01 -0.11115949D-01 -0.51233309D-02  0.14366355D-01 -0.13507816D-01
 -0.10356936D-01 -0.51688370D-02 -0.10312944D-02 -0.79073110D-03 -0.39463024D-03
 -0.43701124D-02 -0.33507250D-02 -0.16722466D-02  0.37142516D-02 -0.55232572D-04
  0.59894409D-03 -0.18669402D-03 -0.18395514D-02  0.43380654D-03  0.18540234D-03
  0.19213788D-04  0.33055673D-03  0.23927385D-04 -0.15668001D-03  0.27721667D-02
  0.85814460D-03 -0.10781923D-02  0.13117709D-02  0.22250117D-02  0.25330971D-02
 -0.47110475D-03  0.20732943D-02  0.35166995D-02  0.40036381D-02 -0.73340002D-04
  0.58191054D-01  0.10735113D+00  0.17329801D+00  0.22558252D+00  0.19248997D+00
  0.66462162D-01  0.10226094D-01  0.47131976D-02 -0.13216298D-01 -0.75557360D-02
 -0.57932591D-02 -0.28912423D-02  0.52510092D-01  0.40261408D-01  0.20093264D-01
  0.30542985D-01  0.23418424D-01  0.11687435D-01 -0.62533442D-02 -0.10799422D-02
  0.24034585D-02  0.16960288D-02 -0.32306561D-02  0.79608052D-04 -0.13399449D-03
  0.29378746D-03  0.15842354D-02 -0.35236968D-02 -0.19892652D-03  0.73907014D-03
  0.23034066D-02  0.23952280D-02 -0.69549757D-02 -0.11796955D-01 -0.13430417D-01
 -0.34972381D-02  0.22329723D-02  0.37875436D-02  0.43119845D-02  0.45081568D-02
  0.14486561D+00  0.26724876D+00  0.43142237D+00  0.56158373D+00  0.47920042D+00
  0.16545639D+00 -0.17665581D-01 -0.81420500D-02  0.22831158D-01 -0.49750146D-01
 -0.38145256D-01 -0.19037156D-01  0.13115061D-01  0.10055797D-01  0.50185475D-02
 -0.58649631D-01 -0.44968817D-01 -0.22442591D-01  0.53401410D-02 -0.24935656D-02
  0.57418869D-03 -0.30758053D-02 -0.62108680D-02  0.52641872D-03  0.26547458D-03
  0.83623334D-03 -0.30404884D-03 -0.20091199D-02 -0.69747471D-02  0.52878156D-02
  0.96325714D-03  0.20824427D-02  0.46620418D-02  0.79077053D-02  0.90026429D-02
  0.23484023D-02  0.12478908D-04  0.21166589D-04  0.24097413D-04 -0.86310923D-03
 -0.49197231D-01 -0.90759284D-01 -0.14651363D+00 -0.19071721D+00 -0.16273934D+00
 -0.56189983D-01 -0.15840267D-01 -0.73007646D-02  0.20472106D-01  0.65529564D-02
  0.50243913D-02  0.25075234D-02 -0.25833628D-01 -0.19807587D-01 -0.98853742D-02
  0.12106213D+00  0.92822766D-01  0.46325066D-01  0.44084291D-02  0.98187760D-03
 -0.26087272D-02  0.48308489D-02 -0.20130062D-01  0.40192024D-02  0.16458959D-02
 -0.29780492D-03  0.16190597D-02 -0.95182519D-03 -0.11019362D-02  0.55684718D-02
 -0.10907646D-03 -0.52785060D-04  0.41979208D-01  0.77443441D-01  0.12501773D+00
  0.16273593D+00  0.13886287D+00  0.47946011D-01 -0.14818452D-01 -0.68298110D-02
  0.19151503D-01  0.12491442D-01  0.95776458D-02  0.47799165D-02 -0.38550906D-01
 -0.29558390D-01 -0.14751708D-01 -0.84578396D-01 -0.64849350D-01 -0.32364370D-01
  0.31459547D-03  0.84314775D-04 -0.40847156D-02 -0.36704042D-02  0.28006928D-02
 -0.24622696D-03 -0.18847797D-03  0.18435647D-03  0.39267529D-02  0.16731392D-02
 -0.62443609D-02  0.85635357D-02  0.19033958D-02 -0.73043092D-03  0.61507859D-02
  0.10432897D-01  0.11877484D-01  0.12555797D-02  0.88246560D-02  0.14968287D-01
  0.17040866D-01  0.77794182D-02 -0.56753545D-02 -0.96264754D-02 -0.10959402D-01
 -0.39407636D-02  0.72848960D-02  0.12356562D-01  0.14067510D-01  0.70765860D-02
 -0.81421745D-02 -0.13810669D-01 -0.15722958D-01 -0.62171272D-02 -0.81232662D-01
 -0.14985840D+00 -0.24191792D+00 -0.31490526D+00 -0.26870922D+00 -0.92778838D-01
 -0.43380797D-02 -0.19994170D-02  0.56065739D-02  0.55349930D-02  0.42438816D-02
  0.21179943D-02  0.11293134D-01  0.86588587D-02  0.43213773D-02  0.96518820D-01
  0.74004509D-01  0.36933437D-01  0.90398630D-02  0.28805210D-03 -0.82844916D-03
  0.51012454D-02  0.49308594D-02 -0.26598967D-03 -0.37571323D-03  0.70817376D-04
 -0.30001666D-03 -0.37363329D-02  0.75445072D-02 -0.18758023D-02  0.26366466D-02
  0.61859284D-02  0.12967730D-01  0.21995724D-01  0.25041354D-01  0.81612051D-02
 -0.47267332D-02 -0.80174341D-02 -0.91275654D-02 -0.65603732D-02 -0.20792604D-03
 -0.35268191D-03 -0.40151589D-03  0.30054769D-03  0.74157631D-02  0.12578538D-01
  0.14320221D-01  0.58545530D-02 -0.52779861D-01 -0.97143120D-01 -0.15719591D+00
 -0.20663842D+00 -0.17723257D+00 -0.60598826D-01 -0.46885233D-01 -0.20920100D-01
  0.61777334D-01  0.11807924D+00  0.90973691D-01  0.39942350D-01 -0.52970323D+00
 -0.40810778D+00 -0.17918130D+00 -0.18542481D+00 -0.14285982D+00 -0.62723156D-01
  0.33454518D-01  0.72660713D-02 -0.28140154D-01 -0.95105692D-02 -0.68012699D-03
 -0.30336063D-03 -0.12274354D-02 -0.80230731D-03  0.24552332D-02 -0.10715071D-01
  0.22412669D-02  0.81160961D-02  0.59091155D-02 -0.83346492D-02  0.16833932D+00
  0.31055317D+00  0.50132911D+00  0.65258154D+00  0.55684901D+00  0.19226658D+00
  0.74291964D-02  0.34241098D-02 -0.96015613D-02  0.80524344D-01  0.61740960D-01
  0.30813066D-01 -0.58270241D-01 -0.44677925D-01 -0.22297416D-01 -0.17688985D-01
 -0.13562792D-01 -0.67687835D-02 -0.21384997D-02  0.26515344D-02 -0.83537567D-03
 -0.22545316D-03 -0.62287837D-02  0.34316952D-03 -0.44440162D-03  0.21832070D-03
 -0.10987466D-02 -0.53835160D-02  0.17031022D-02 -0.71096253D-02 -0.32388184D-02
  0.27109828D-02 -0.30557187D-01 -0.56372043D-01 -0.91001957D-01 -0.11845751D+00
 -0.10108001D+00 -0.34900497D-01  0.15078198D-01  0.69495275D-02 -0.19487200D-01
 -0.13872777D-01 -0.10636766D-01 -0.53084916D-02  0.18148778D-01  0.13915332D-01
  0.69447258D-02 -0.81131967D-01 -0.62206846D-01 -0.31045576D-01 -0.95314373D-02
  0.55233128D-03  0.91765771D-03 -0.49585498D-02  0.37771566D-02 -0.75471890D-04
 -0.66441550D-03  0.78736597D-04 -0.35476848D-02  0.66301840D-03  0.63964065D-02
 -0.61151135D-02 -0.25862283D-02  0.53609668D-02  0.37286659D-01  0.68786604D-01
  0.11104291D+00  0.14454487D+00  0.12334040D+00  0.42586476D-01  0.68832549D-02
  0.31724859D-02 -0.88959816D-02 -0.28523180D-01 -0.21869766D-01 -0.10914546D-01
  0.90304120D-01  0.69239472D-01  0.34555349D-01 -0.27950536D-01 -0.21430698D-01
 -0.10695420D-01 -0.45007059D-02 -0.31841797D-02  0.44743123D-02 -0.95919426D-03
  0.40758733D-02 -0.71296694D-03 -0.53107157D-03  0.39230574D-03  0.16490387D-02
  0.17294690D-02 -0.27687479D-02 -0.35648230D-02  0.37699840D-02  0.74820613D-02
  0.52370241D-02  0.96612868D-02  0.15596313D-01  0.20301765D-01  0.17323533D-01
  0.59813995D-02 -0.21721782D-02 -0.10011550D-02  0.28073430D-02 -0.12858846D-02
 -0.98593474D-03 -0.49205054D-03 -0.17690824D+00 -0.13564202D+00 -0.67694873D-01
 -0.54841352D-01 -0.42048870D-01 -0.20985333D-01  0.27706476D-02  0.78826959D-03
 -0.10691520D-01 -0.34014581D-02 -0.39481047D-02 -0.12187197D-04 -0.15493711D-02
  0.49088885D-03  0.55090626D-02  0.10819122D-02 -0.71993561D-02 -0.28617018D-02
  0.70717840D-02  0.11758236D-02  0.10000144D-01  0.16962137D-01  0.19310794D-01
  0.68338304D-02 -0.11316182D-01 -0.19194387D-01 -0.21852132D-01 -0.85863880D-02
 -0.85191925D-01 -0.15716247D+00 -0.25370895D+00 -0.33025367D+00 -0.28180606D+00
 -0.97300859D-01 -0.37366602D-02 -0.17222233D-02  0.48292938D-02 -0.10374449D+00
 -0.79544692D-01 -0.39698376D-01  0.44600771D-01  0.34197042D-01  0.17066721D-01
  0.65519604D-01  0.50236276D-01  0.25071423D-01  0.70138823D-02 -0.44024607D-02
 -0.16193591D-02  0.57069052D-02  0.56820701D-02  0.89432611D-03 -0.78382018D-03
  0.12196880D-03  0.39522025D-02 -0.15128573D-02  0.11234397D-02 -0.10534240D-01
  0.34460182D-02 -0.41228591D-03  0.39228870D-01  0.72369605D-01  0.11682698D+00
  0.15207402D+00  0.12976503D+00  0.44804748D-01  0.79110499D-02  0.36461957D-02
 -0.10224313D-01  0.55875282D-01  0.42841622D-01  0.21380972D-01  0.94093821D-02
  0.72145174D-02  0.36005498D-02  0.88532415D-01  0.67881040D-01  0.33877397D-01
 -0.89938742D-02  0.30076982D-02 -0.35493012D-02  0.55538090D-02 -0.31550432D-02
  0.24947958D-03 -0.77212703D-03 -0.75046418D-04 -0.23814675D-02  0.58784243D-02
 -0.37320599D-02 -0.85133662D-02 -0.61027074D-02  0.34290417D-03  0.37193841D-02
  0.63087794D-02  0.71823224D-02  0.46503709D-03  0.13588498D-02  0.23048665D-02
  0.26240091D-02  0.20982818D-02
MO   24     MO 0.0        OCC NO =    2.0000000  ORB. ENERGY =    0.000000
 -0.91434207D-01 -0.17017406D+00 -0.29022578D+00 -0.44946424D+00 -0.62946190D+00
 -0.75164024D+00 -0.57265259D+00 -0.21251382D+00  0.13736545D+00  0.16999994D+00
 -0.67466086D-01 -0.64110955D-01  0.15167817D-01 -0.18934525D-03 -0.23119867D+00
 -0.32408540D+00 -0.40501755D+00 -0.40008474D+00 -0.23518681D+00 -0.90801138D-01
  0.45588324D+01  0.63903959D+01  0.79862359D+01  0.78889696D+01  0.46374714D+01
  0.17904392D+01 -0.19904591D+01 -0.27901489D+01 -0.34869182D+01 -0.34444502D+01
 -0.20247941D+01 -0.78173437D+00 -0.25726594D+00 -0.16666327D+00 -0.32292790D-01
 -0.77871859D+00 -0.50447327D+00 -0.97747086D-01  0.58306927D+00  0.37772678D+00
  0.73188599D-01  0.32295342D-01  0.11297618D-01 -0.16268066D-01  0.64901032D-02
  0.27268055D-02 -0.30582580D-02  0.17439074D+02  0.11483654D+02  0.47463440D+01
  0.10486198D+01  0.87479422D-01 -0.47143266D+01 -0.31043904D+01 -0.12830851D+01
 -0.28347470D+00 -0.23648421D-01 -0.48994108D+01 -0.32262686D+01 -0.13334589D+01
 -0.29460390D+00 -0.24576856D-01  0.20065651D+02  0.13213258D+02  0.54612120D+01
  0.12065571D+01  0.10065509D+00  0.17125494D+02  0.11277161D+02  0.46609977D+01
  0.10297641D+01  0.85906411D-01  0.28864438D+02  0.19007271D+02  0.78559532D+01
  0.17356324D+01  0.14479234D+00 -0.86307411D-03 -0.19518503D-03 -0.67387301D-05
  0.64933003D-04  0.51723772D-02  0.16370663D-02  0.32018177D-03  0.24446404D-02
  0.15221348D-02  0.90210352D-03  0.48809904D-01  0.89836280D-01  0.14537206D+00
  0.19109564D+00  0.16390162D+00  0.56040747D-01  0.65212626D-01  0.29097747D-01
 -0.85926035D-01  0.14086011D+00  0.10852512D+00  0.47648373D-01 -0.22967846D+00
 -0.17695487D+00 -0.77692721D-01  0.49353098D-02  0.38023901D-02  0.16694541D-02
 -0.25390533D-01  0.70116817D-02 -0.11860459D-01  0.13389054D-02  0.40776813D-02
  0.82148255D-04 -0.50773888D-03  0.84675063D-03 -0.28195084D-02 -0.34127916D-02
  0.15763498D-02  0.13001721D-01  0.43155038D-02  0.23506048D-02 -0.15367640D-01
 -0.26066426D-01 -0.29675704D-01 -0.22550791D-02  0.89252183D-02  0.16465285D-01
  0.26580075D-01  0.34599360D-01  0.29523697D-01  0.10193823D-01  0.14338885D-01
  0.66087790D-02 -0.18531706D-01  0.75503467D-01  0.57891270D-01  0.28891801D-01
 -0.82562116D-01 -0.63303394D-01 -0.31592830D-01 -0.20229534D+00 -0.15510723D+00
 -0.77409380D-01 -0.24395807D-02  0.47241908D-02 -0.36412169D-02 -0.57147446D-02
 -0.20390915D-01 -0.13121550D-02 -0.43779336D-03 -0.34012240D-02  0.93375554D-02
  0.13455384D-02 -0.83608245D-02  0.16215259D-02  0.52858719D-02 -0.27012606D-02
 -0.11342974D+00 -0.20925571D+00 -0.33780360D+00 -0.43971992D+00 -0.37521380D+00
 -0.12955231D+00  0.45528630D-01  0.20984104D-01 -0.58841618D-01 -0.18607918D-01
 -0.14267372D-01 -0.71204183D-02 -0.32962513D-01 -0.25273564D-01 -0.12613280D-01
  0.18030870D+00  0.13824927D+00  0.68996077D-01 -0.19882738D-01 -0.27931029D-03
 -0.19724995D-02  0.10176366D-01  0.15905385D-01  0.93747651D-03 -0.13454841D-03
 -0.73276650D-03  0.47886025D-02  0.81503193D-02 -0.12713394D-02  0.42290410D-03
  0.79611509D-04 -0.23395650D-02 -0.33710088D-02 -0.57178690D-02 -0.65095917D-02
  0.29169737D-02  0.43834316D-02  0.74351296D-02  0.84646323D-02  0.55781474D-02
 -0.33590143D-01 -0.61967255D-01 -0.10003436D+00 -0.13021502D+00 -0.11111271D+00
 -0.38364549D-01  0.14671114D-01  0.67619028D-02 -0.18961081D-01 -0.31366436D-01
 -0.24049794D-01 -0.12002533D-01  0.10392185D-02  0.79680686D-03  0.39766247D-03
  0.38784284D-01  0.29737329D-01  0.14841011D-01 -0.64013696D-02 -0.26540422D-02
  0.64340070D-03  0.20041726D-02 -0.46814912D-02 -0.18413592D-03  0.35373764D-03
  0.28244185D-03 -0.77999514D-03  0.31167002D-02  0.19587451D-03 -0.24317420D-02
 -0.64570028D-02 -0.22263052D-02  0.61189916D-03  0.10378968D-02  0.11816088D-02
  0.93796076D-04 -0.14923263D-02 -0.25312679D-02 -0.28817591D-02  0.17108663D-02
 -0.56865378D-01 -0.10490552D+00 -0.16935003D+00 -0.22044343D+00 -0.18810477D+00
 -0.64948058D-01  0.24663207D-02  0.11367249D-02 -0.31874954D-02 -0.17039389D-01
 -0.13064723D-01 -0.65202122D-02 -0.11461776D+00 -0.87881628D-01 -0.43859092D-01
 -0.60637742D-01 -0.46493174D-01 -0.23203352D-01  0.69698791D-03 -0.20307140D-02
 -0.63705690D-02 -0.23325250D-02  0.35769150D-02  0.22715719D-03  0.15757463D-04
 -0.16017421D-03 -0.44880414D-02  0.37666544D-02  0.34648760D-02 -0.23834638D-02
  0.16408195D-02 -0.14944977D-02  0.95902183D-02  0.16266825D-01  0.18519206D-01
  0.47288737D-02 -0.89921841D-02 -0.15252446D-01 -0.17364371D-01 -0.39526085D-02
  0.60792498D-01  0.11215029D+00  0.18104534D+00  0.23566724D+00  0.20109528D+00
  0.69433368D-01 -0.13780720D-01 -0.63515214D-02  0.17810329D-01 -0.10521810D+00
 -0.80674562D-01 -0.40262261D-01 -0.11109657D+00 -0.85181802D-01 -0.42511689D-01
  0.24164567D-01  0.18527857D-01  0.92466992D-02  0.84504027D-02 -0.69861952D-02
 -0.61636398D-02  0.10797083D-02 -0.39176661D-04 -0.42506284D-03  0.31816294D-05
 -0.15157739D-02  0.21606238D-02 -0.51040247D-02 -0.32215872D-02  0.41581423D-02
  0.22104581D-02 -0.16592726D-02 -0.10055548D-01 -0.17056113D-01 -0.19417782D-01
 -0.53744674D-02 -0.17125148D-02 -0.29047493D-02 -0.33069544D-02 -0.23408410D-02
  0.77014392D-01  0.14207651D+00  0.22935555D+00  0.29855278D+00  0.25475562D+00
  0.87960995D-01 -0.22180061D-01 -0.10222770D-01  0.28665713D-01 -0.43295390D-02
 -0.33196159D-02 -0.16567210D-02 -0.31033005D-01 -0.23794140D-01 -0.11874943D-01
  0.16261976D+00  0.12468652D+00  0.62227312D-01  0.41777523D-02  0.78614454D-03
 -0.30314529D-02  0.20270133D-02  0.36120087D-02 -0.11962482D-02 -0.55850967D-03
  0.41770901D-02  0.17924411D-02 -0.35387397D-02 -0.87881852D-02  0.64103658D-02
  0.11650986D-01 -0.43184474D-02  0.41979940D-01  0.77444792D-01  0.12501991D+00
  0.16273877D+00  0.13886529D+00  0.47946847D-01  0.24813558D-01  0.11436546D-01
 -0.32069270D-01 -0.32971441D-01 -0.25280410D-01 -0.12616696D-01  0.28009909D-02
  0.21476222D-02  0.10718140D-02 -0.10107136D+00 -0.77495111D-01 -0.38675492D-01
 -0.15738250D-01 -0.18751768D-02  0.76175383D-03 -0.65901849D-02  0.17869122D-02
 -0.13985969D-03 -0.35834606D-03 -0.34106171D-03  0.35688866D-02 -0.34212113D-02
  0.31395412D-03  0.63482001D-02  0.11728396D-02 -0.15181746D-02 -0.68689371D-02
 -0.11651017D-01 -0.13264271D-01 -0.18810249D-02  0.40479355D-02  0.68660647D-02
  0.78167720D-02  0.60547151D-02 -0.20606559D-02 -0.34952625D-02 -0.39792328D-02
 -0.15234556D-02 -0.42405050D-02 -0.71926991D-02 -0.81886337D-02 -0.73382947D-03
  0.11014946D-01  0.18683433D-01  0.21270428D-01  0.78072114D-02 -0.77789519D-01
 -0.14350647D+00 -0.23166394D+00 -0.30155762D+00 -0.25731966D+00 -0.88846296D-01
  0.20985264D-01  0.96720890D-02 -0.27121547D-01  0.20635039D-02  0.15821639D-02
  0.78961067D-03  0.83413545D-01  0.63956216D-01  0.31918634D-01  0.81025669D-01
  0.62125344D-01  0.31004901D-01 -0.77333256D-02  0.10572372D-02  0.37491547D-02
  0.41771514D-02  0.48344947D-02  0.10617333D-02 -0.27860266D-03 -0.46878132D-04
  0.24129129D-02 -0.33735655D-03  0.57162506D-02  0.29288359D-02  0.50946057D-02
 -0.16827201D-02  0.71012874D-02  0.12045127D-01  0.13712952D-01  0.64196253D-02
 -0.24634957D-03 -0.41785550D-03 -0.47571372D-03  0.12664351D-02  0.97487466D-02
  0.16535719D-01  0.18825332D-01  0.74201808D-02  0.68468593D-03  0.11613569D-02
  0.13221638D-02 -0.23895088D-02  0.34921749D-01  0.64274660D-01  0.10400853D+00
  0.13672213D+00  0.11726577D+00  0.40095160D-01  0.35822762D-01  0.15984046D-01
 -0.47201103D-01 -0.70824757D-01 -0.54566657D-01 -0.23957702D-01  0.15741050D+00
  0.12127630D+00  0.53246829D-01  0.19430027D+00  0.14969789D+00  0.65725435D-01
 -0.18565833D-01 -0.37463159D-02  0.81497377D-02  0.10478299D-01  0.24965887D-02
  0.15490129D-03  0.43582492D-03  0.54620836D-03 -0.40822531D-02  0.40777786D-02
  0.48379208D-03 -0.31657557D-02 -0.92810618D-02  0.80135597D-02  0.34921787D-01
  0.64423879D-01  0.10400012D+00  0.13537725D+00  0.11551765D+00  0.39885469D-01
 -0.13512833D-01 -0.62280524D-02  0.17464109D-01 -0.31108804D-01 -0.23852258D-01
 -0.11903948D-01 -0.18325530D-01 -0.14050854D-01 -0.70123611D-02  0.34803566D-01
  0.26685167D-01  0.13317768D-01  0.45641279D-02  0.60827754D-03  0.15280108D-03
 -0.19440060D-03  0.14706196D-01 -0.42949836D-02 -0.38258243D-02  0.24857248D-02
  0.16433059D-02 -0.51357881D-02 -0.13513475D-02  0.61825008D-02 -0.49141226D-02
  0.19375913D-02  0.30784043D-02  0.56790548D-02  0.91677553D-02  0.11933693D-01
  0.10183042D-01  0.35159598D-02  0.11428445D-01  0.52673600D-02 -0.14770227D-01
  0.13574358D+00  0.10407956D+00  0.51942997D-01 -0.27264548D-01 -0.20904726D-01
 -0.10432924D-01  0.30723762D-01  0.23557032D-01  0.11756610D-01 -0.70610395D-02
  0.74969050D-02 -0.54529423D-03  0.18155788D-02  0.45190819D-02  0.17698747D-02
 -0.23723560D-02 -0.41331288D-03  0.30759899D-02 -0.32255178D-03 -0.27017502D-03
  0.78757176D-02  0.39648489D-02 -0.42294053D-03  0.29976899D-01  0.55301526D-01
  0.89273809D-01  0.11620797D+00  0.99160475D-01  0.34237729D-01 -0.67723678D-02
 -0.31213781D-02  0.87526700D-02 -0.53026484D-01 -0.40657344D-01 -0.20290864D-01
 -0.95164582D-02 -0.72966165D-02 -0.36415230D-02 -0.53765628D-01 -0.41224073D-01
 -0.20573702D-01  0.53684593D-02 -0.22162850D-02 -0.90037491D-03 -0.29095759D-02
  0.48121190D-02  0.61718635D-03 -0.25382754D-04 -0.14512740D-03 -0.54176310D-02
 -0.26883320D-02  0.54363109D-02 -0.72481374D-03  0.42676980D-02  0.36021095D-02
 -0.54406588D-01 -0.10036953D+00 -0.16202754D+00 -0.21091172D+00 -0.17997135D+00
 -0.62139783D-01  0.25482064D-01  0.11744660D-01 -0.32933253D-01  0.35933629D-01
  0.27551627D-01  0.13750193D-01  0.65789865D-01  0.50443495D-01  0.25174840D-01
  0.47206856D-01  0.36195223D-01  0.18063953D-01 -0.12910392D-01  0.14207581D-02
  0.39464175D-02  0.28319219D-02 -0.75023633D-02 -0.45135610D-03  0.63842716D-03
 -0.36805392D-04 -0.21375538D-02  0.22390748D-02  0.60783592D-02 -0.58458838D-02
 -0.19534419D-02 -0.33574899D-02 -0.12581064D-01 -0.21339866D-01 -0.24294683D-01
 -0.69647790D-02  0.28558476D-02  0.48440581D-02  0.55147889D-02  0.48264705D-02
  0.59651564D-01  0.11004549D+00  0.17764754D+00  0.23124431D+00  0.19732119D+00
  0.68130264D-01 -0.13069304D-01 -0.60236301D-02  0.16890888D-01  0.65735738D-01
  0.50401995D-01  0.25154128D-01 -0.22387813D-01 -0.17165555D-01 -0.85668148D-02
 -0.10649490D-02 -0.81653531D-03 -0.40750835D-03  0.72136428D-02  0.33080616D-02
  0.13749938D-04  0.13815454D-03 -0.21488344D-01 -0.33734456D-02  0.15979567D-02
  0.11967392D-02 -0.17543608D-02 -0.37567134D-02 -0.10609106D-02  0.10561285D-01
 -0.48966048D-02  0.10655350D-02 -0.43267838D-01 -0.79820713D-01 -0.12885538D+00
 -0.16773142D+00 -0.14312552D+00 -0.49417803D-01  0.84332331D-03  0.38868694D-03
 -0.10899188D-02 -0.16209181D+00 -0.12428172D+00 -0.62025288D-01  0.68991695D-01
  0.52898456D-01  0.26400037D-01 -0.76965762D-02 -0.59012465D-02 -0.29451356D-02
  0.10150904D-02 -0.89599250D-02  0.40168423D-02 -0.51082277D-03 -0.41335866D-03
 -0.18113442D-03  0.18241066D-03  0.25103817D-03 -0.12946723D-02 -0.47181393D-03
  0.36271183D-02  0.12437524D-01 -0.76711936D-02  0.26251081D-02 -0.17956539D-01
 -0.30457689D-01 -0.34675003D-01 -0.10419295D-01  0.10068445D-01  0.17077989D-01
  0.19442686D-01  0.59041050D-02
MO   25     MO 0.0        OCC NO =    2.0000000  ORB. ENERGY =    0.000000
  0.95827935D-02  0.17835151D-01  0.30417213D-01  0.47106255D-01  0.65970971D-01
  0.78775914D-01  0.60017052D-01  0.22272584D-01  0.92500482D-01  0.11447621D+00
  0.40979926D-01  0.22667363D-01  0.12122886D-02  0.10940076D-01 -0.26246623D+01
 -0.36791507D+01 -0.45979257D+01 -0.45419264D+01 -0.26699373D+01 -0.10308118D+01
  0.21318533D+01  0.29883499D+01  0.37346149D+01  0.36891301D+01  0.21686274D+01
  0.83726565D+00 -0.51090726D+01 -0.71617014D+01 -0.89501555D+01 -0.88411494D+01
 -0.51972032D+01 -0.20065410D+01  0.30447694D-01  0.19724774D-01  0.38218856D-02
 -0.42318091D+00 -0.27414712D+00 -0.53118934D-01  0.12530890D+01  0.81178221D+00
  0.15729148D+00  0.84086089D-02 -0.43522661D-01 -0.75519361D-02  0.16314819D-02
 -0.51105805D-02 -0.44084415D-03  0.21963970D+02  0.14463304D+02  0.59778721D+01
  0.13207039D+01  0.11017760D+00 -0.15271968D+02 -0.10056612D+02 -0.41565289D+01
 -0.91831073D+00 -0.76608595D-01 -0.36349438D+01 -0.23936154D+01 -0.98931249D+00
 -0.21857090D+00 -0.18233926D-01  0.11172593D+02  0.73571673D+01  0.30408133D+01
  0.67181330D+00  0.56044944D-01 -0.10553648D+02 -0.69495913D+01 -0.28723568D+01
 -0.63459586D+00 -0.52940139D-01  0.11818151D+02  0.77822683D+01  0.32165131D+01
  0.71063104D+00  0.59283251D-01  0.37238208D-02  0.75091069D-04  0.21470575D-03
  0.36357443D-03  0.32348787D-04 -0.22904133D-02 -0.32983790D-03  0.59804950D-02
 -0.18486391D-02 -0.16544396D-02  0.81949221D-01  0.15083031D+00  0.24407192D+00
  0.32083937D+00  0.27518206D+00  0.94089421D-01  0.86940901D-01  0.38792861D-01
 -0.11455584D+00  0.12165186D+00  0.93726197D-01  0.41150849D-01  0.17724283D+00
  0.13655604D+00  0.59955458D-01 -0.24801790D+00 -0.19108442D+00 -0.83896353D-01
 -0.39604329D-01  0.74963081D-02  0.84404174D-02 -0.13318841D-01  0.90432000D-03
  0.26323660D-03 -0.11965559D-03 -0.35596788D-03 -0.10482737D-02 -0.23028945D-02
  0.66216989D-03  0.39470028D-03  0.90711623D-02  0.68857772D-02 -0.39383383D-02
 -0.66801671D-02 -0.76051341D-02  0.43277822D-02  0.23068955D-01  0.42557718D-01
  0.68701353D-01  0.89428748D-01  0.76309713D-01  0.26347910D-01  0.37802220D-02
  0.17423008D-02 -0.48855934D-02  0.31103738D-01  0.23848374D-01  0.11902010D-01
  0.12064469D+00  0.92502696D-01  0.46165328D-01 -0.55953836D-01 -0.42901853D-01
 -0.21411031D-01 -0.34234424D-02  0.16503727D-02  0.88813163D-02 -0.22652696D-02
  0.45455388D-02  0.49565570D-03  0.91975177D-03 -0.16255014D-02 -0.41159668D-02
  0.21232895D-02  0.19178120D-02  0.93865879D-02  0.90928946D-03 -0.23230283D-02
  0.42201363D-01  0.77853274D-01  0.12567932D+00  0.16359714D+00  0.13959773D+00
  0.48199743D-01 -0.28753178D-01 -0.13252313D-01  0.37160870D-01  0.10915121D+00
  0.83690223D-01  0.41767287D-01  0.61230449D-01  0.46947625D-01  0.23430155D-01
  0.93530641D-01  0.71713363D-01  0.35789994D-01  0.72370559D-02  0.37663691D-02
  0.25318790D-02  0.45670087D-02  0.73063162D-02  0.13811384D-02  0.14346583D-03
 -0.34353294D-04 -0.25340341D-03 -0.77819052D-03 -0.28458915D-02  0.87869298D-02
  0.58716600D-02 -0.39794168D-02 -0.17318330D-02 -0.29375165D-02 -0.33442587D-02
 -0.56014879D-02  0.41983771D-02  0.71212423D-02  0.81072826D-02  0.25929353D-02
 -0.55254158D-01 -0.10193313D+00 -0.16455168D+00 -0.21419740D+00 -0.18277503D+00
 -0.63107825D-01 -0.44559790D-01 -0.20537566D-01  0.57589480D-01 -0.10732797D+00
 -0.82292281D-01 -0.41069616D-01 -0.58261389D-01 -0.44671137D-01 -0.22294028D-01
 -0.59326789D-02 -0.45488019D-02 -0.22701709D-02  0.21813909D-01 -0.44051036D-02
 -0.34401884D-02 -0.12440192D-02 -0.53134319D-03  0.24868860D-03 -0.52233481D-04
  0.12849056D-05 -0.21872127D-02 -0.50637440D-03  0.86361858D-03  0.53276571D-02
  0.45783154D-02  0.50904985D-03  0.87634450D-02  0.14864461D-01  0.16922664D-01
  0.11804083D-02  0.42804017D-02  0.72603714D-02  0.82656763D-02 -0.13230582D-02
  0.11241482D-01  0.20738339D-01  0.33478110D-01  0.43578551D-01  0.37185657D-01
  0.12839314D-01 -0.15338228D-03 -0.70693752D-04  0.19823266D-03 -0.12194581D-01
 -0.93500309D-02 -0.46663207D-02 -0.36219258D-01 -0.27770629D-01 -0.13859490D-01
  0.98108580D-02  0.75223436D-02  0.37541767D-02 -0.74284703D-02  0.19284233D-02
 -0.32667926D-02  0.17278465D-02 -0.37376694D-02  0.68186898D-03 -0.18574000D-03
  0.27051588D-04  0.27850186D-02  0.72304457D-03 -0.41576344D-05 -0.15607060D-02
 -0.47103579D-02 -0.70076214D-02  0.44017527D-02  0.74662058D-02  0.85000114D-02
  0.34707518D-02 -0.26144119D-02 -0.44345374D-02 -0.50485641D-02 -0.20906393D-02
 -0.47374665D-01 -0.87397006D-01 -0.14108587D+00 -0.18365188D+00 -0.15671048D+00
 -0.54108363D-01 -0.24006405D-01 -0.11064530D-01  0.31026097D-01  0.43884811D-01
  0.33648090D-01  0.16792755D-01  0.12956041D+00  0.99338701D-01  0.49576974D-01
 -0.40826731D-01 -0.31303348D-01 -0.15622565D-01  0.14875327D-01  0.14707485D-02
  0.76400714D-02 -0.12157419D-02  0.80876062D-02 -0.80285039D-03 -0.10039123D-03
 -0.56584182D-03  0.65863584D-03  0.48809144D-02 -0.44703159D-02 -0.35917056D-02
 -0.25755089D-02 -0.85506950D-02  0.18720356D-01  0.31753266D-01  0.36149971D-01
  0.68885318D-02  0.41328954D-02  0.70101728D-02  0.79808339D-02  0.15139576D-02
 -0.61452375D-01 -0.11336763D+00 -0.18301051D+00 -0.23822531D+00 -0.20327809D+00
 -0.70187038D-01  0.37226242D-02  0.17157541D-02 -0.48111535D-02 -0.82729182D-01
 -0.63431489D-01 -0.31656759D-01  0.13045676D+00  0.10002597D+00  0.49919970D-01
  0.11767570D-01  0.90226264D-02  0.45029229D-02 -0.16580127D-02 -0.42728064D-02
  0.91250985D-02 -0.30567614D-02 -0.88987134D-02  0.25290541D-03  0.24232336D-04
 -0.16285109D-02  0.46869254D-02  0.16517963D-02 -0.32312598D-02 -0.12656813D-02
  0.34810413D-02  0.71649581D-02 -0.75008419D-01 -0.13837589D+00 -0.22338158D+00
 -0.29077645D+00 -0.24812007D+00 -0.85669898D-01  0.21814693D-01  0.10054372D-01
 -0.28193509D-01 -0.10043463D+00 -0.77006903D-01 -0.38431842D-01 -0.82870442D-01
 -0.63539799D-01 -0.31710813D-01 -0.23093040D-01 -0.17706278D-01 -0.88366738D-02
 -0.30277869D-02 -0.39666734D-02 -0.16437379D-02 -0.38738069D-02 -0.80595514D-02
  0.57292011D-04 -0.53466056D-03 -0.92730715D-03  0.66367018D-02 -0.46711758D-02
  0.21581213D-02 -0.10131414D-01  0.55079949D-02  0.16561072D-01 -0.10449040D-02
 -0.17723550D-02 -0.20177635D-02  0.29352498D-02  0.80838736D-02  0.13711780D-01
  0.15610376D-01  0.44017588D-02  0.12204108D-01  0.20700477D-01  0.23566761D-01
  0.38433993D-02  0.83564207D-03  0.14174071D-02  0.16136679D-02  0.22178572D-02
  0.36761159D-02  0.62353883D-02  0.70987692D-02  0.49009897D-02 -0.12111913D-01
 -0.22344115D-01 -0.36070329D-01 -0.46952851D-01 -0.40064953D-01 -0.13833465D-01
 -0.15916518D-01 -0.73359087D-02  0.20570654D-01 -0.46695117D-02 -0.35802854D-02
 -0.17868133D-02 -0.12224394D-01 -0.93728900D-02 -0.46777290D-02  0.61851542D-01
  0.47423839D-01  0.23667819D-01  0.68162649D-02  0.24357869D-04 -0.57350301D-03
  0.38014221D-02  0.60596219D-02  0.20179120D-03 -0.24990020D-03 -0.23534869D-04
 -0.74641358D-03 -0.35865872D-02  0.34668486D-02  0.19271275D-02  0.54062304D-02
  0.43915834D-02  0.10302667D-01  0.17475273D-01  0.19894981D-01  0.60998729D-02
 -0.24320626D-02 -0.41252385D-02 -0.46964383D-02 -0.39891768D-02  0.12220033D-01
  0.20727488D-01  0.23597513D-01  0.77485883D-02 -0.51248136D-02 -0.86926539D-02
 -0.98962792D-02 -0.47134580D-02 -0.20292528D-01 -0.37349084D-01 -0.60437868D-01
 -0.79447269D-01 -0.68141461D-01 -0.23298723D-01 -0.10545446D-01 -0.47053576D-02
  0.13894984D-01 -0.34909535D+00 -0.26895915D+00 -0.11808755D+00 -0.98538517D-01
 -0.75918615D-01 -0.33332361D-01 -0.12005716D+00 -0.92497572D-01 -0.40611416D-01
  0.47539980D-02 -0.16823805D-01 -0.55615962D-02 -0.43361338D-02 -0.74027302D-03
 -0.53173057D-03 -0.19036475D-03  0.20618093D-03  0.59987178D-02 -0.31008550D-02
 -0.10711541D-02 -0.11759881D-01 -0.27302871D-03 -0.54144341D-02  0.24714582D-01
  0.45593577D-01  0.73602171D-01  0.95808157D-01  0.81753274D-01  0.28227441D-01
  0.39285477D-01  0.18106641D-01 -0.50772910D-01 -0.79788925D-01 -0.61177087D-01
 -0.30531654D-01 -0.10498504D-02 -0.80495866D-03 -0.40173079D-03  0.36306964D-01
  0.27837877D-01  0.13893052D-01 -0.17635703D-01 -0.65677438D-02 -0.15444187D-03
  0.22184496D-02  0.90152663D-02 -0.34051405D-02 -0.41963363D-03  0.20103338D-02
  0.93020278D-03  0.26267857D-03  0.38376192D-02  0.19300523D-02  0.20987912D-02
  0.14449869D-02  0.54921121D-01  0.10131874D+00  0.16355987D+00  0.21290635D+00
  0.18167337D+00  0.62727450D-01  0.54735115D-02  0.25227365D-02 -0.70740164D-02
  0.23380893D-01  0.17926986D-01  0.89468222D-02  0.67312360D-01  0.51610848D-01
  0.25757430D-01 -0.10733613D-01 -0.82298533D-02 -0.41072736D-02 -0.28396771D-02
  0.13016057D-02  0.94190515D-03 -0.62548478D-03 -0.17622101D-03  0.55333701D-03
 -0.12730668D-02 -0.52636985D-03  0.28385095D-02 -0.64266777D-02  0.13357434D-02
 -0.37995910D-03 -0.83263285D-03  0.53942406D-02 -0.40181996D-01 -0.74127936D-01
 -0.11966547D+00 -0.15576889D+00 -0.13291788D+00 -0.45893349D-01 -0.76311917D-02
 -0.35172093D-02  0.98626219D-02  0.32321646D-01  0.24782188D-01  0.12368049D-01
 -0.17990837D-01 -0.13794233D-01 -0.68842890D-02 -0.94008200D-01 -0.72079525D-01
 -0.35972735D-01  0.43901197D-02  0.15161384D-02 -0.15766203D-02 -0.52906009D-02
  0.12889503D-02 -0.25203283D-03 -0.43612876D-03 -0.68651299D-04 -0.13813208D-04
 -0.31799742D-02  0.49875673D-02  0.38983572D-02  0.59781382D-02  0.41151805D-02
  0.19128138D-01  0.35287680D-01  0.56965256D-01  0.74151838D-01  0.63273898D-01
  0.21846956D-01  0.59777972D-02  0.27551612D-02 -0.77257597D-02 -0.13366221D-01
 -0.10248371D-01 -0.51146552D-02 -0.16950901D-01 -0.12996876D-01 -0.64863520D-02
  0.64083784D-02  0.49135381D-02  0.24521999D-02 -0.47125713D-02 -0.57792995D-03
 -0.14502387D-02  0.49679206D-03  0.43182601D-02  0.49190549D-03 -0.62655365D-03
  0.27984640D-03  0.67951874D-03 -0.22054251D-02  0.17912939D-02  0.19697920D-02
 -0.41029903D-03 -0.13176893D-02  0.92823473D-03  0.15744618D-02  0.17924691D-02
  0.16225586D-02  0.24769701D-03  0.42014101D-03  0.47831569D-03  0.21445869D-02
 -0.59568173D-01 -0.10989165D+00 -0.17739919D+00 -0.23092104D+00 -0.19704534D+00
 -0.68035021D-01  0.90605724D-02  0.41760096D-02 -0.11709967D-01  0.10600873D-01
  0.81280774D-02  0.40564803D-02  0.15718084D-01  0.12051630D-01  0.60146080D-02
  0.60822628D-02  0.46634934D-02  0.23274100D-02 -0.38767978D-02  0.27798387D-03
 -0.89448382D-04  0.88428240D-03 -0.22941870D-01 -0.18728284D-03 -0.18104935D-02
  0.35888852D-03  0.69849772D-04 -0.42244654D-03  0.34259345D-02 -0.31096678D-03
  0.20431158D-02 -0.58131132D-03  0.20988384D+00  0.38719470D+00  0.62505231D+00
  0.81363238D+00  0.69427399D+00  0.23971612D+00  0.85445638D-02  0.39381816D-02
 -0.11043072D-01 -0.12873160D-01 -0.98703224D-02 -0.49259826D-02  0.28614060D-01
  0.21939446D-01  0.10949321D-01  0.75134614D-01  0.57608457D-01  0.28750657D-01
 -0.77465201D-02 -0.67313354D-03  0.70794324D-03  0.25118318D-02 -0.37403714D-04
 -0.19181383D-03  0.19150044D-03 -0.20374490D-03  0.97983439D-04 -0.49868603D-02
 -0.44469801D-02 -0.43000335D-04 -0.39871663D-02 -0.47160199D-02 -0.18851501D-02
 -0.31975714D-02 -0.36403220D-02  0.51762298D-03  0.38458158D-02  0.65232315D-02
  0.74264685D-02  0.36881485D-02
MO   26     MO 0.0        OCC NO =    2.0000000  ORB. ENERGY =    0.000000
  0.13453978D+00  0.25040061D+00  0.42704930D+00  0.66135884D+00  0.92621427D+00
  0.11059921D+01  0.84262289D+00  0.31270095D+00  0.12003937D+00  0.14855763D+00
  0.14417402D+00  0.11170841D+00 -0.17486278D-01 -0.32783424D-02 -0.44612891D+01
 -0.62536634D+01 -0.78153580D+01 -0.77201728D+01 -0.45382455D+01 -0.17521300D+01
  0.32550693D+01  0.45628309D+01  0.57022828D+01  0.56328333D+01  0.33112187D+01
  0.12783984D+01 -0.35361287D+01 -0.49568092D+01 -0.61946472D+01 -0.61192011D+01
 -0.35971263D+01 -0.13887818D+01  0.47605792D+00  0.30840216D+00  0.59756214D-01
 -0.47385731D+00 -0.30697655D+00 -0.59479987D-01  0.79620836D+00  0.51580358D+00
  0.99942455D-01 -0.16076770D-02  0.25239899D-01 -0.20420238D-01 -0.10458618D-02
  0.50608311D-02 -0.51193663D-02 -0.61257776D+01 -0.40338328D+01 -0.16672358D+01
 -0.36834592D+00 -0.30728666D-01  0.94257995D+01  0.62069017D+01  0.25653935D+01
  0.56677781D+00  0.47282527D-01 -0.14295267D+01 -0.94134526D+00 -0.38907028D+00
 -0.85958120D-01 -0.71709179D-02 -0.17296504D+01 -0.11389772D+01 -0.47075412D+00
 -0.10400470D+00 -0.86764251D-02  0.16418012D+02  0.10811283D+02  0.44684444D+01
  0.98722288D+00  0.82357480D-01 -0.11876569D+02 -0.78207366D+01 -0.32324125D+01
 -0.71414374D+00 -0.59576292D-01  0.29852465D-02  0.94459486D-04  0.35096766D-03
 -0.71607807D-04 -0.28481394D-02  0.89868286D-03 -0.24316347D-03  0.19121686D-02
 -0.34749596D-03  0.11692525D-02  0.40787582D-01  0.75070925D-01  0.12147893D+00
  0.15968745D+00  0.13696300D+00  0.46829975D-01  0.62605965D-01  0.27934660D-01
 -0.82491424D-01  0.12024514D-01  0.92642401D-02  0.40675004D-02  0.24250007D+00
  0.18683323D+00  0.82029853D-01 -0.31769391D+00 -0.24476603D+00 -0.10746547D+00
 -0.29737000D-01  0.98896552D-03  0.11506433D-01 -0.17909862D-01 -0.21729434D-03
 -0.90408061D-04  0.32208706D-04 -0.45306819D-03  0.16447956D-02  0.55485192D-03
 -0.18901525D-02 -0.47602847D-02  0.10181139D-01  0.54473333D-02  0.26829432D-02
  0.45507795D-02  0.51809017D-02  0.56038633D-02 -0.73080260D-01 -0.13481881D+00
 -0.21763936D+00 -0.28330178D+00 -0.24174192D+00 -0.83467676D-01 -0.12147101D-01
 -0.55985876D-02  0.15699024D-01 -0.55686278D-01 -0.42696706D-01 -0.21308649D-01
  0.99543674D-01  0.76323776D-01  0.38090913D-01  0.73462124D-01  0.56326098D-01
  0.28110670D-01  0.58425834D-02 -0.26894235D-02  0.68587254D-02 -0.53518303D-03
 -0.59932278D-02 -0.13446954D-02  0.13013003D-02  0.78870233D-03 -0.35936355D-02
 -0.72193550D-03  0.52979819D-02 -0.14309697D-02  0.13508211D-02  0.79155349D-03
 -0.94853514D-01 -0.17498621D+00 -0.28248200D+00 -0.36770763D+00 -0.31376559D+00
 -0.10833572D+00 -0.89016326D-02 -0.41027543D-02  0.11504551D-01  0.77334889D-02
  0.59295487D-02  0.29592604D-02  0.24521822D-01  0.18801778D-01  0.93834047D-02
 -0.10480565D+00 -0.80358323D-01 -0.40104435D-01  0.81644698D-02  0.73702453D-03
  0.56961818D-03 -0.61754975D-02 -0.53764649D-02  0.28385639D-03 -0.71847462D-03
  0.82355518D-04 -0.12112544D-02  0.45672383D-04  0.53220575D-02  0.23518421D-02
 -0.19972308D-04 -0.62344230D-03 -0.37080921D-03 -0.62896260D-03 -0.71605169D-03
 -0.29172446D-02 -0.33471628D-02 -0.56774217D-02 -0.64635439D-02 -0.12617927D-02
  0.49657960D-01  0.91609240D-01  0.14788572D+00  0.19250326D+00  0.16426338D+00
  0.56716199D-01 -0.16839440D-01 -0.77612823D-02  0.21763446D-01 -0.43534819D-02
 -0.33379738D-02 -0.16658828D-02  0.10348092D+00  0.79342606D-01  0.39597521D-01
 -0.30542609D-01 -0.23418136D-01 -0.11687291D-01  0.75960780D-02  0.10272347D-02
  0.54044574D-02 -0.18007513D-02  0.38698609D-02 -0.33110876D-03  0.50045717D-04
 -0.21311864D-03 -0.39283031D-02  0.21198666D-02 -0.15304865D-02  0.43330792D-03
  0.31586975D-02 -0.29318474D-02 -0.30411180D-03 -0.51583118D-03 -0.58725557D-03
 -0.69107421D-03  0.13773415D-01  0.23362319D-01  0.26597174D-01  0.63083341D-02
  0.25814684D-01  0.47623051D-01  0.76878370D-01  0.10007280D+00  0.85392298D-01
  0.29483908D-01  0.13876267D-02  0.63955590D-03 -0.17933815D-02  0.37018075D-01
  0.28383112D-01  0.14165162D-01  0.60061311D-01  0.46051203D-01  0.22982778D-01
 -0.14947574D-01 -0.11460852D-01 -0.57197684D-02 -0.57034693D-02  0.33265599D-02
  0.28832172D-02 -0.35465846D-04 -0.34882605D-02  0.45085998D-03  0.82969383D-04
  0.26729063D-03  0.11197889D-02 -0.14400381D-02  0.10859224D-02 -0.15215767D-02
 -0.14761283D-02  0.20963990D-02 -0.59172721D-02 -0.10036813D-01 -0.11426557D-01
 -0.21179253D-02  0.38343252D-02  0.65037413D-02  0.74042796D-02  0.12668433D-02
  0.26406760D-01  0.48715316D-01  0.78641625D-01  0.10236803D+00  0.87350825D-01
  0.30160141D-01 -0.17742349D-01 -0.81774324D-02  0.22930374D-01  0.93481309D-01
  0.71675538D-01  0.35771117D-01  0.20237998D-01  0.15517214D-01  0.77441771D-02
 -0.32226085D-02 -0.24708918D-02 -0.12331482D-02  0.79928564D-02  0.43606494D-02
  0.91266089D-03  0.12877077D-03  0.10917324D-01 -0.87211284D-03 -0.21974792D-03
 -0.38406323D-03 -0.13292289D-02  0.78676595D-03 -0.29096409D-02 -0.74712499D-02
 -0.55041619D-02  0.18241882D-02  0.58929504D-02  0.99955593D-02  0.11379591D-01
  0.74533509D-03  0.10644437D-01  0.18054979D-01  0.20554956D-01  0.59887161D-02
  0.86744482D-01  0.16002663D+00  0.25833260D+00  0.33627229D+00  0.28694175D+00
  0.99074092D-01  0.18283110D-01  0.84266688D-02 -0.23629259D-01 -0.23146025D-01
 -0.17746904D-01 -0.88569490D-02  0.34806859D-01  0.26687692D-01  0.13319028D-01
 -0.19540438D-01 -0.14982369D-01 -0.74772519D-02 -0.11925208D-01 -0.63666025D-03
  0.25706737D-02  0.39541501D-04 -0.31490962D-02 -0.20981414D-02 -0.13556561D-02
  0.51834197D-03  0.19139887D-02  0.76247546D-04 -0.15838227D-02 -0.67550413D-02
  0.21442226D-03  0.66841923D-02  0.11138407D+00  0.20548187D+00  0.33171144D+00
  0.43178974D+00  0.36844697D+00  0.12721588D+00 -0.64676166D-03 -0.29809186D-03
  0.83588069D-03 -0.60705306D-01 -0.46544978D-01 -0.23229206D-01 -0.13596453D+00
 -0.10424898D+00 -0.52027548D-01 -0.12582683D-01 -0.96476031D-02 -0.48148301D-02
  0.51292972D-02 -0.13125156D-02 -0.40463798D-02 -0.29299404D-03  0.28027876D-02
  0.20815363D-03  0.23070005D-03  0.27287809D-03  0.21289321D-02 -0.72804805D-02
 -0.27923078D-02 -0.15600968D-01  0.79988207D-02  0.10776781D-01  0.74357512D-02
  0.12612441D-01  0.14358819D-01  0.55844969D-02  0.84137666D-02  0.14271341D-01
  0.16247417D-01  0.47528685D-02  0.57298098D-02  0.97188419D-02  0.11064558D-01
  0.19048872D-02 -0.57752357D-02 -0.97958929D-02 -0.11152278D-01 -0.24881765D-02
  0.26923152D-02  0.45666761D-02  0.51989994D-02  0.30333077D-02 -0.19038273D-01
 -0.35121896D-01 -0.56697630D-01 -0.73803468D-01 -0.62976633D-01 -0.21744318D-01
 -0.11493852D-01 -0.52975060D-02  0.14854760D-01 -0.10783414D+00 -0.82680378D-01
 -0.41263303D-01 -0.15912152D+00 -0.12200429D+00 -0.60888691D-01 -0.87877605D-01
 -0.67378974D-01 -0.33626830D-01  0.77530183D-02 -0.57104972D-02 -0.97193976D-02
 -0.53691017D-02  0.22782184D-02 -0.85268327D-03 -0.70883554D-03 -0.74307882D-04
  0.70402708D-02 -0.38448026D-02 -0.65283925D-02 -0.20135886D-02  0.35715047D-02
  0.42280520D-02 -0.11733889D-01 -0.19902896D-01 -0.22658744D-01 -0.77519481D-02
 -0.10730481D-01 -0.18200926D-01 -0.20721111D-01 -0.92895574D-02  0.75069490D-02
  0.12733206D-01  0.14496305D-01  0.24824764D-02 -0.42256292D-02 -0.71674668D-02
 -0.81599076D-02 -0.28963444D-02  0.30527680D-03  0.56187228D-03  0.90921540D-03
  0.11951891D-02  0.10251067D-02  0.35050141D-03 -0.50349281D-02 -0.22465751D-02
  0.66341664D-02 -0.85638009D-01 -0.65979469D-01 -0.28968541D-01  0.30471351D-02
  0.23476533D-02  0.10307462D-02 -0.18509080D+00 -0.14260248D+00 -0.62610170D-01
  0.38042489D-02 -0.26248938D-02  0.50495289D-03 -0.89109477D-02 -0.39578452D-03
  0.30720426D-03  0.94650899D-05 -0.36172936D-03  0.15908173D-02  0.25684734D-03
 -0.15400075D-02 -0.37674056D-02  0.23481458D-02 -0.46420228D-02  0.14736504D-01
  0.27185973D-01  0.43886590D-01  0.57127300D-01  0.48746829D-01  0.16831109D-01
  0.21213543D-01  0.97773025D-02 -0.27416577D-01  0.34978173D-01  0.26819045D-01
  0.13384583D-01 -0.32619255D-01 -0.25010376D-01 -0.12481930D-01  0.75271206D-01
  0.57713187D-01  0.28802925D-01 -0.86431479D-02  0.11773042D-02 -0.13476345D-02
  0.53959668D-02  0.21188026D-01 -0.13781903D-02  0.11041458D-02  0.68538058D-03
  0.10354252D-02  0.87338847D-04  0.31379231D-02 -0.33956434D-02 -0.31568110D-02
  0.46568201D-02  0.11522837D-01  0.21257384D-01  0.34316009D-01  0.44669247D-01
  0.38116349D-01  0.13160659D-01  0.35498783D-02  0.16361357D-02 -0.45878952D-02
 -0.20384690D-01 -0.15629687D-01 -0.78003093D-02  0.91139474D-01  0.69879968D-01
  0.34875002D-01  0.46718155D-01  0.35820518D-01  0.17876949D-01 -0.44255815D-02
  0.39554057D-03  0.35254141D-02  0.25250094D-02 -0.80759190D-02  0.15268009D-03
  0.11728129D-02 -0.12083838D-03  0.65109602D-02 -0.49900497D-02 -0.26725121D-02
 -0.92063852D-02  0.12545895D-04 -0.86051791D-03 -0.54916401D-02 -0.10131004D-01
 -0.16354581D-01 -0.21288805D-01 -0.18165776D-01 -0.62722060D-02 -0.11047427D-01
 -0.50917488D-02  0.14277795D-01  0.15715902D+00  0.12049957D+00  0.60137732D-01
  0.87352033D-01  0.66975998D-01  0.33425717D-01 -0.10846872D+00 -0.83166932D-01
 -0.41506128D-01  0.64950192D-02  0.70015209D-02  0.41599335D-02 -0.54962678D-02
  0.24914633D-02  0.10306321D-03 -0.44910796D-03  0.58153132D-04  0.52819148D-02
 -0.67839685D-02  0.12782744D-03  0.11225679D-02  0.26831211D-02  0.55059064D-02
 -0.89938364D-02 -0.16591872D-01 -0.26784426D-01 -0.34865364D-01 -0.29750679D-01
 -0.10272194D-01  0.16922052D-01  0.77993584D-02 -0.21870215D-01 -0.16096384D-02
 -0.12341687D-02 -0.61593666D-03 -0.12175142D+00 -0.93351263D-01 -0.46588823D-01
  0.50716382D-01  0.38886105D-01  0.19406892D-01 -0.78959074D-02  0.78938220D-04
 -0.71595996D-02  0.37024068D-02 -0.19326999D-01 -0.15083496D-02  0.43662770D-03
  0.42986889D-03  0.44323642D-02 -0.20758223D-03 -0.36706230D-03  0.26756966D-02
  0.15171828D-02 -0.43771169D-03  0.29898597D-02  0.50713680D-02  0.57735732D-02
  0.58578719D-02 -0.18207460D-02 -0.30883298D-02 -0.35159544D-02 -0.74279484D-03
  0.11193434D+00  0.20649701D+00  0.33335020D+00  0.43392291D+00  0.37026721D+00
  0.12784437D+00 -0.12657091D-01 -0.58336418D-02  0.16358140D-01 -0.25958194D-01
 -0.19903097D-01 -0.99330402D-02 -0.78689350D-02 -0.60334002D-02 -0.30110896D-02
  0.96302273D-01  0.73838475D-01  0.36850574D-01  0.69300577D-03  0.20828452D-03
  0.73074667D-03  0.53342490D-02  0.49825964D-02 -0.42035923D-02 -0.69997396D-03
  0.20166178D-02 -0.97591930D-03 -0.39354462D-02 -0.39850303D-02 -0.82003038D-04
  0.28477559D-02  0.15314820D-02 -0.22929465D+00 -0.42300386D+00 -0.68285939D+00
 -0.88888003D+00 -0.75848294D+00 -0.26188593D+00  0.11987429D-01  0.55249953D-02
 -0.15492664D-01  0.52064597D-02  0.39919831D-02  0.19922793D-02  0.65227713D-01
  0.50012473D-01  0.24959729D-01  0.28080823D-01  0.21530594D-01  0.10745276D-01
  0.50237121D-03  0.11257411D-03  0.25680555D-02  0.15795061D-02 -0.77125423D-02
  0.18058620D-03 -0.81809328D-03 -0.46870097D-04  0.34569332D-02  0.57669304D-02
  0.32461500D-02 -0.12162259D-02 -0.17902016D-02 -0.16185685D-02 -0.27238622D-02
 -0.46201858D-02 -0.52599182D-02 -0.16795499D-02  0.14370906D-02  0.24375777D-02
  0.27750961D-02 -0.60536073D-03
MO   27     MO 0.0        OCC NO =    2.0000000  ORB. ENERGY =    0.000000
  0.64627899D+00  0.12028312D+01  0.20513857D+01  0.31769215D+01  0.44491883D+01
  0.53127742D+01  0.40476465D+01  0.15020989D+01 -0.75506534D-01 -0.93444936D-01
  0.64575849D-01  0.56078434D-01 -0.11025415D-01  0.54761766D-02 -0.33385796D+01
 -0.46798924D+01 -0.58485774D+01 -0.57773462D+01 -0.33961695D+01 -0.13111962D+01
 -0.26171326D+00 -0.36685958D+00 -0.45847350D+00 -0.45288964D+00 -0.26622777D+00
 -0.10278546D+00  0.17446651D+01  0.24456044D+01  0.30563324D+01  0.30191086D+01
  0.17747603D+01  0.68520107D+00  0.20127021D+00  0.13038785D+00  0.25264039D-01
  0.10723431D+00  0.69469055D-01  0.13460372D-01 -0.28913413D+00 -0.18730828D+00
 -0.36292980D-01 -0.41438912D-02 -0.12009497D-01 -0.32561046D-01  0.53500146D-05
 -0.22551735D-03 -0.48071295D-02  0.31040281D+02  0.20440067D+02  0.84481464D+01
  0.18664669D+01  0.15570699D+00 -0.29369129D+02 -0.19339611D+02 -0.79933136D+01
 -0.17659797D+01 -0.14732401D+00 -0.35020188D+01 -0.23060841D+01 -0.95313466D+00
 -0.21057806D+00 -0.17567136D-01  0.43335353D+02  0.28536389D+02  0.11794462D+02
  0.26057754D+01  0.21738262D+00  0.25120035D+01  0.16541577D+01  0.68368497D+00
  0.15104797D+00  0.12600934D-01  0.46038345D+02  0.30316313D+02  0.12530128D+02
  0.27683076D+01  0.23094161D+00  0.19178086D-02  0.66271811D-06  0.23176017D-03
 -0.77285180D-04 -0.38177610D-03 -0.33128717D-02 -0.97526446D-03  0.23695947D-02
 -0.32580431D-02  0.25101305D-02 -0.46788483D-01 -0.86115785D-01 -0.13935160D+00
 -0.18318157D+00 -0.15711377D+00 -0.53719866D-01 -0.79433299D-01 -0.35442983D-01
  0.10466360D+00  0.20759974D+00  0.15994441D+00  0.70224211D-01  0.36666532D+00
  0.28249586D+00  0.12403090D+00  0.30191200D+00  0.23260692D+00  0.10212697D+00
  0.37275929D-01  0.12498878D-01  0.19624965D-01  0.19916194D-01 -0.33553250D-02
  0.10675161D-02  0.12188970D-02  0.76762516D-03 -0.53396954D-02  0.81423522D-02
 -0.70197078D-03 -0.16834868D-01 -0.41491488D-02  0.24980855D-02  0.12784068D-01
  0.21684199D-01  0.24686694D-01  0.25437993D-02 -0.44769024D-01 -0.82590107D-01
 -0.13332604D+00 -0.17355089D+00 -0.14809129D+00 -0.51132363D-01  0.95540985D-02
  0.44034753D-02 -0.12347804D-01  0.65106074D-01  0.49919208D-01  0.24913184D-01
  0.44874543D-01  0.34406953D-01  0.17171481D-01  0.38756141D-01  0.29715751D-01
  0.14830242D-01  0.47582756D-03  0.54845149D-02  0.34213275D-02  0.23953526D-02
  0.17749709D-01  0.30992844D-02 -0.48984418D-03 -0.16882151D-02  0.48251543D-03
  0.13511704D-02  0.31830125D-03 -0.27134820D-02  0.48397797D-02  0.25928125D-02
 -0.64431024D-01 -0.11886266D+00 -0.19188118D+00 -0.24977229D+00 -0.21313115D+00
 -0.73589063D-01  0.94156775D-02  0.43396772D-02 -0.12168908D-01  0.69262625D-01
  0.53106188D-01  0.26503710D-01  0.38168505D-01  0.29265189D-01  0.14605380D-01
 -0.18663066D-01 -0.14309656D-01 -0.71415210D-02 -0.28855605D-03  0.46946298D-02
  0.34790290D-02 -0.76003203D-04  0.11222110D-01  0.10701602D-02  0.84299386D-03
  0.22673844D-04  0.97580794D-03 -0.31238264D-02  0.42376228D-02 -0.92056589D-03
  0.46425223D-03  0.77191287D-03 -0.49711712D-02 -0.84320473D-02 -0.95995879D-02
 -0.13404958D-02 -0.73776372D-02 -0.12513869D-01 -0.14246598D-01 -0.41541759D-02
  0.10053192D+00  0.18546176D+00  0.29939279D+00  0.38972046D+00  0.33254917D+00
  0.11482124D+00  0.11164325D-01  0.51456270D-02 -0.14428875D-01 -0.28630519D-01
 -0.21952066D-01 -0.10955620D-01 -0.11152284D+00 -0.85508637D-01 -0.42674803D-01
  0.60264296D-01  0.46206840D-01  0.23060451D-01 -0.86968490D-02 -0.25572103D-03
 -0.61406807D-02  0.33326207D-02 -0.10577179D-01  0.69180626D-03  0.28497735D-03
  0.92380969D-03  0.65326692D-03 -0.98273178D-02  0.36834495D-02  0.56782840D-02
  0.26850131D-02  0.40744925D-02  0.53809754D-02  0.91271528D-02  0.10390941D-01
  0.67955935D-02 -0.17447952D-01 -0.29595029D-01 -0.33692894D-01 -0.10182857D-01
  0.47244207D-01  0.87156336D-01  0.14069735D+00  0.18314615D+00  0.15627894D+00
  0.53959362D-01  0.85377680D-02  0.39350495D-02 -0.11034289D-01  0.65088082D-01
  0.49905413D-01  0.24906299D-01  0.88552689D-01  0.67896585D-01  0.33885154D-01
  0.80873578D-02  0.62008730D-02  0.30946702D-02 -0.41822319D-02  0.23925716D-02
  0.49967025D-02  0.59677407D-03  0.51457311D-03 -0.19379784D-03  0.17534372D-03
 -0.11727992D-03  0.27307188D-02 -0.75843006D-02  0.24090778D-02  0.92563461D-02
  0.18715009D-02  0.56120801D-02 -0.12673916D-01 -0.21497360D-01 -0.24473984D-01
 -0.95304640D-02  0.94521937D-02  0.16032709D-01  0.18252673D-01  0.90965360D-02
  0.23826971D-01  0.43956109D-01  0.70958790D-01  0.92367260D-01  0.78817151D-01
  0.27213668D-01 -0.73527027D-02 -0.33888540D-02  0.95027003D-02  0.38522028D-01
  0.29536247D-01  0.14740658D-01 -0.38832079D-01 -0.29773975D-01 -0.14859300D-01
 -0.93251960D-02 -0.71499688D-02 -0.35683355D-02  0.31066468D-02  0.25155770D-02
 -0.26577052D-02  0.93094367D-04 -0.10859379D-01  0.99784680D-03 -0.10326930D-04
  0.12938813D-02  0.16316873D-02 -0.21381767D-02 -0.20963424D-02 -0.24863320D-02
 -0.24355008D-02  0.46027880D-02 -0.23618249D-02 -0.40061020D-02 -0.45608055D-02
 -0.27403201D-02  0.76127820D-02  0.12912719D-01  0.14700674D-01  0.43145458D-02
  0.17222441D-01  0.31772041D-01  0.51289926D-01  0.66764243D-01  0.56970050D-01
  0.19670389D-01  0.16199773D-01  0.74664607D-02 -0.20936735D-01  0.14615707D-02
  0.11206397D-02  0.55927775D-03 -0.11072950D-01 -0.84900356D-02 -0.42371228D-02
  0.93539066D-01  0.71719823D-01  0.35793218D-01 -0.12416166D-01  0.15792243D-02
  0.63669933D-03  0.46150060D-02 -0.93904819D-02  0.41605634D-02  0.22734816D-02
 -0.22157410D-02  0.21097092D-02  0.12996499D-02 -0.25486108D-03 -0.30772614D-02
 -0.37330364D-02  0.22261640D-02 -0.46529428D-01 -0.85837710D-01 -0.13856868D+00
 -0.18037525D+00 -0.15391453D+00 -0.53142987D-01 -0.55550566D-02 -0.25603205D-02
  0.71794059D-02  0.75499196D-01  0.57887995D-01  0.28890167D-01 -0.13086325D+00
 -0.10033764D+00 -0.50075516D-01 -0.67885084D-01 -0.52049976D-01 -0.25976586D-01
  0.27409157D-02  0.41255093D-02 -0.82070331D-02 -0.15762424D-02 -0.13900383D-02
 -0.44790742D-04 -0.36802705D-03 -0.31927185D-04  0.65341903D-02  0.75274646D-02
 -0.10008934D-01 -0.32267854D-02  0.34916162D-02  0.50569340D-02  0.18059263D-01
  0.30631929D-01  0.34873368D-01  0.96479182D-02  0.44085382D-02  0.74777152D-02
  0.85131145D-02  0.50320656D-02 -0.39905681D-02 -0.67687588D-02 -0.77059927D-02
 -0.17128666D-03 -0.85294481D-02 -0.14467558D-01 -0.16470804D-01 -0.44245439D-02
  0.57049168D-02  0.96766187D-02  0.11016488D-01  0.20498348D-02  0.21945693D-01
  0.40485519D-01  0.65356180D-01  0.85074328D-01  0.72594078D-01  0.25064991D-01
 -0.65631576D-02 -0.30249534D-02  0.84822850D-02  0.76750354D-01  0.58847304D-01
  0.29368929D-01  0.31564294D-02  0.24201499D-02  0.12078244D-02 -0.69240871D-01
 -0.53089509D-01 -0.26495386D-01  0.33353578D-02  0.24489439D-02 -0.82149028D-03
 -0.36581386D-02 -0.65244200D-02 -0.49918900D-03  0.55163632D-03  0.79930682D-04
 -0.25904912D-02  0.25943052D-02 -0.31198311D-02 -0.34187068D-02 -0.15260230D-02
 -0.59724030D-02 -0.51820488D-02 -0.87897356D-02 -0.10006803D-01 -0.45357082D-02
  0.70415691D-02  0.11943834D-01  0.13597633D-01  0.53145054D-02 -0.10169844D-02
 -0.17249980D-02 -0.19638493D-02  0.17285283D-02 -0.79701614D-02 -0.13518902D-01
 -0.15390792D-01 -0.25824716D-02  0.16194894D-01  0.29807250D-01  0.48233758D-01
  0.63404625D-01  0.54381778D-01  0.18594054D-01  0.64249185D-02  0.28667861D-02
 -0.84656578D-02  0.95035218D-01  0.73219512D-01  0.32147310D-01 -0.10809176D-01
 -0.83278873D-02 -0.36563911D-02  0.52888943D-01  0.40748079D-01  0.17890602D-01
 -0.34429961D-03  0.47594607D-02  0.98708305D-03  0.20118685D-02 -0.68932516D-03
 -0.42250333D-04  0.20215137D-03 -0.26399239D-03 -0.84744660D-03 -0.35875325D-02
  0.24316793D-02  0.19650042D-02  0.15009005D-02  0.11465356D-02 -0.41181939D-01
 -0.75972636D-01 -0.12264339D+00 -0.15964525D+00 -0.13622558D+00 -0.47035421D-01
 -0.27213110D-02 -0.12542498D-02  0.35170473D-02 -0.34914996D-01 -0.26770604D-01
 -0.13360408D-01  0.23456379D-01  0.17984864D-01  0.89757075D-02  0.11559234D+00
  0.88628878D-01  0.44232022D-01  0.11831671D-02  0.68432049D-03  0.40451669D-02
  0.51513133D-02 -0.13473982D-01  0.29623746D-02  0.15907539D-02 -0.70269122D-03
 -0.20647963D-02 -0.51200865D-03  0.18998923D-02 -0.15642608D-02 -0.58490563D-02
  0.44969731D-02 -0.26996949D-01 -0.49804100D-01 -0.80399260D-01 -0.10465595D+00
 -0.89303109D-01 -0.30834218D-01 -0.32785371D-02 -0.15110748D-02  0.42372114D-02
  0.70066835D-02  0.53722805D-02  0.26811445D-02  0.72131964D-01  0.55306215D-01
  0.27601677D-01  0.92817514D-01  0.71166582D-01  0.35517112D-01 -0.28840046D-02
  0.14648464D-02  0.54403772D-02  0.50955105D-02  0.16419620D-02 -0.12447280D-02
  0.14947778D-02  0.53228004D-03  0.34104432D-02  0.71714640D-03 -0.30714075D-02
 -0.14290162D-02  0.59065548D-04 -0.32805179D-02  0.29019035D-01  0.53534454D-01
  0.86421207D-01  0.11249473D+00  0.95991960D-01  0.33143717D-01  0.23819436D-01
  0.10978356D-01 -0.30784457D-01  0.61440729D-02  0.47108854D-02  0.23510620D-02
 -0.24976326D-01 -0.19150262D-01 -0.95573231D-02 -0.25681657D-01 -0.19691066D-01
 -0.98272218D-02 -0.13694105D-01 -0.18374889D-03 -0.97325156D-03 -0.30544899D-02
 -0.12334586D-02 -0.26439554D-03 -0.90740905D-04 -0.20143442D-03 -0.92838645D-04
 -0.18757823D-02  0.33593296D-02  0.19128714D-02 -0.10963891D-02 -0.54181530D-02
 -0.53665593D-01 -0.99002540D-01 -0.15982080D+00 -0.20803919D+00 -0.17752022D+00
 -0.61293465D-01  0.19344272D-03  0.89157573D-04 -0.25000714D-03  0.26738963D-01
  0.20501741D-01  0.10231806D-01  0.50908696D-01  0.39033559D-01  0.19480482D-01
  0.12907585D+00  0.98967173D-01  0.49391556D-01  0.58470016D-02  0.24333384D-02
  0.40796808D-02  0.70394097D-02  0.96695497D-02  0.58698256D-03 -0.84219164D-03
  0.32837241D-03  0.79921979D-03 -0.66713507D-02  0.76507753D-02 -0.19700752D-02
 -0.64155981D-03  0.15088411D-02 -0.67454018D-02 -0.11441478D-01 -0.13025719D-01
 -0.30350991D-02  0.14362498D-01  0.24361515D-01  0.27734724D-01  0.76783904D-02
 -0.81854184D-02 -0.15100499D-01 -0.24376887D-01 -0.31731464D-01 -0.27076515D-01
 -0.93488701D-02  0.15063222D-01  0.69426252D-02 -0.19467846D-01  0.12344482D+00
  0.94649658D-01  0.47236813D-01  0.11371874D+00  0.87192315D-01  0.43515076D-01
  0.61658561D-01  0.47275873D-01  0.23593974D-01 -0.47198793D-02  0.67915348D-02
  0.46195423D-02  0.47794210D-02  0.11601659D-01  0.35212154D-02 -0.90452866D-03
 -0.11689690D-02  0.25873001D-02  0.31103323D-04  0.62949963D-03  0.45200041D-03
 -0.23617410D-03  0.40231115D-02  0.11141213D-01  0.20553362D-01  0.33179499D-01
  0.43189849D-01  0.36853976D-01  0.12724792D-01 -0.52482358D-02 -0.24189071D-02
  0.67828679D-02  0.34071319D-01  0.26123726D-01  0.13037570D-01 -0.12583685D+00
 -0.96483713D-01 -0.48152135D-01  0.89900292D-01  0.68929842D-01  0.34400822D-01
  0.16718851D-02  0.25887081D-02 -0.59005740D-02  0.48949736D-02 -0.83184062D-03
 -0.41016186D-04 -0.11513459D-03  0.24760639D-03  0.40722854D-02 -0.30604235D-02
 -0.26644261D-03 -0.39665816D-02  0.72967456D-03  0.79390924D-02  0.11147261D-01
  0.18907865D-01  0.21525936D-01  0.39365159D-02  0.49519522D-02  0.83994481D-02
  0.95624748D-02  0.33885728D-02
MO   28     MO 0.0        OCC NO =    2.0000000  ORB. ENERGY =    0.000000
 -0.11310876D+01 -0.21051396D+01 -0.35902405D+01 -0.55601012D+01 -0.77867637D+01
 -0.92981718D+01 -0.70840037D+01 -0.26289040D+01  0.45102216D+00  0.55817338D+00
 -0.77503641D-01 -0.72294018D-01 -0.57614934D-02 -0.16999863D-02 -0.25552742D+01
 -0.35818851D+01 -0.44763704D+01 -0.44218516D+01 -0.25993522D+01 -0.10035603D+01
 -0.65901299D+00 -0.92377906D+00 -0.11544696D+01 -0.11404090D+01 -0.67038085D+00
 -0.25882125D+00 -0.17531296D+01 -0.24574696D+01 -0.30711606D+01 -0.30337562D+01
 -0.17833707D+01 -0.68852542D+00 -0.40006194D+00 -0.25917008D+00 -0.50216971D-01
 -0.71588882D+00 -0.46377058D+00 -0.89860505D-01  0.39148048D+00  0.25361079D+00
  0.49139800D-01  0.24640313D-01 -0.28414085D-01 -0.35435773D-02  0.31727137D-02
 -0.34030114D-02 -0.55652346D-03 -0.58079422D+01 -0.38245378D+01 -0.15807314D+01
 -0.34923433D+00 -0.29134312D-01  0.21419683D+02  0.14104890D+02  0.58297352D+01
  0.12879757D+01  0.10744730D+00  0.12278691D+01  0.80855347D+00  0.33418570D+00
  0.73832354D-01  0.61593453D-02 -0.41169925D+01 -0.27110451D+01 -0.11205103D+01
 -0.24755672D+00 -0.20652021D-01  0.11866529D+02  0.78141256D+01  0.32296801D+01
  0.71354005D+00  0.59525931D-01  0.23515659D+02  0.15485093D+02  0.64001912D+01
  0.14140078D+01  0.11796132D+00 -0.25898765D-02 -0.15561774D-03 -0.15211560D-03
 -0.11432688D-03  0.51207854D-02  0.15223461D-02  0.31967129D-02  0.28962242D-02
  0.34249911D-02 -0.52999863D-03 -0.43246630D-02 -0.79596886D-02 -0.12880279D-01
 -0.16931487D-01 -0.14522038D-01 -0.49653313D-02  0.86269851D-02  0.38493440D-02
 -0.11367164D-01  0.10096173D+00  0.77785574D-01  0.34152056D-01  0.30416652D-01
  0.23434391D-01  0.10288960D-01 -0.88038139D-01 -0.67828640D-01 -0.29780426D-01
  0.22107494D-02  0.43664703D-02  0.39285422D-03 -0.34199123D-02  0.19052289D-03
  0.59345786D-04  0.14369960D-03  0.26968898D-03 -0.28126931D-02  0.20446946D-02
 -0.19938063D-02 -0.13664238D-02  0.62373149D-02  0.13628397D-02 -0.19567560D-02
 -0.33190285D-02 -0.37785966D-02  0.61588071D-03 -0.27465934D-01 -0.50669285D-01
 -0.81795937D-01 -0.10647401D+00 -0.90854462D-01 -0.31369862D-01 -0.77106192D-02
 -0.35538173D-02  0.99652748D-02  0.47012801D-01  0.36046434D-01  0.17989697D-01
 -0.10646225D+00 -0.81628504D-01 -0.40738345D-01 -0.66645704D-01 -0.51099699D-01
 -0.25502331D-01  0.74765154D-02  0.39133388D-02 -0.71928338D-02 -0.34709673D-03
 -0.93064193D-02 -0.34927670D-03 -0.15245349D-02 -0.27606562D-02  0.23064408D-02
  0.59045821D-03 -0.53759462D-02 -0.50303775D-02 -0.26339814D-02  0.65648174D-02
  0.20696373D-01  0.38180767D-01  0.61635597D-01  0.80231234D-01  0.68461457D-01
  0.23638096D-01  0.30875286D-01  0.14230391D-01 -0.39903502D-01 -0.79199314D-01
 -0.60725011D-01 -0.30306036D-01  0.76246849D-01  0.58461248D-01  0.29176260D-01
 -0.74594443D-03 -0.57194288D-03 -0.28543958D-03 -0.15632619D-01 -0.44250258D-02
  0.50214137D-02 -0.36996120D-03  0.74041726D-02 -0.44706316D-03  0.10921680D-03
 -0.97602378D-03  0.32977070D-02 -0.10506416D-02  0.61565852D-03 -0.75211292D-02
 -0.25073746D-02  0.10769026D-01  0.61495612D-02  0.10430820D-01  0.11875120D-01
  0.82205702D-02 -0.13526875D-01 -0.22944141D-01 -0.26121093D-01 -0.62218067D-02
  0.10341661D+00  0.19078345D+00  0.30798364D+00  0.40090319D+00  0.34209142D+00
  0.11811595D+00  0.13717763D-01  0.63225046D-02 -0.17728963D-01 -0.49161959D-01
 -0.37694272D-01 -0.18812084D-01  0.57955870D-01  0.44436885D-01  0.22177120D-01
  0.74960129D-01  0.57474672D-01  0.28683890D-01 -0.71329090D-02 -0.32917923D-02
  0.29221913D-02  0.47492653D-02  0.10302904D-02 -0.39659763D-03  0.70300912D-04
  0.18748742D-03 -0.71558360D-02  0.16967029D-04  0.24503112D-02 -0.56690980D-02
 -0.16127404D-02 -0.28661859D-02  0.52449530D-02  0.88964330D-02  0.10128274D-01
  0.50677951D-02  0.15916981D-02  0.26998213D-02  0.30736511D-02  0.30591828D-02
  0.50803325D-01  0.93722215D-01  0.15129671D+00  0.19694337D+00  0.16805213D+00
  0.58024363D-01  0.30145364D-01  0.13893971D-01 -0.38960144D-01 -0.44041252D-01
 -0.33768039D-01 -0.16852618D-01 -0.15398536D+00 -0.11806621D+00 -0.58923311D-01
 -0.10866694D+00 -0.83318920D-01 -0.41581980D-01 -0.12480391D-01 -0.49608128D-02
 -0.84902867D-02 -0.50294126D-02 -0.67913153D-02 -0.14154985D-03 -0.46072391D-03
  0.71896075D-03 -0.88897567D-02  0.45571032D-02  0.36664861D-02 -0.73870888D-02
 -0.86443713D-02 -0.81953343D-02  0.79962242D-02  0.13563110D-01  0.15441121D-01
  0.89688049D-02 -0.23828654D-01 -0.40417908D-01 -0.46014360D-01 -0.12752359D-01
 -0.62367376D-01 -0.11505563D+00 -0.18573546D+00 -0.24177239D+00 -0.20630482D+00
 -0.71232095D-01 -0.16431074D-02 -0.75730668D-03  0.21235670D-02  0.42368761D-01
  0.32485679D-01  0.16212631D-01  0.76660471D-02  0.58778387D-02  0.29334535D-02
  0.53038613D-01  0.40666644D-01  0.20295506D-01  0.64515485D-02  0.14345624D-02
  0.74246448D-03  0.33493750D-02  0.61160495D-02 -0.18237340D-03  0.27865158D-03
  0.81950054D-03 -0.12636131D-02  0.58057041D-02 -0.39570671D-02  0.35028729D-02
 -0.75074181D-02 -0.66658514D-02  0.46563767D-02  0.78980962D-02  0.89917034D-02
  0.51678362D-02  0.68718029D-03  0.11655878D-02  0.13269805D-02 -0.19357649D-02
  0.45864433D-01  0.84610923D-01  0.13658826D+00  0.17779734D+00  0.15171479D+00
  0.52383471D-01  0.13493011D-01  0.62189167D-02 -0.17438491D-01 -0.65228809D-01
 -0.50013314D-01 -0.24960149D-01 -0.12848173D+00 -0.98511640D-01 -0.49164212D-01
  0.71488881D-01  0.54813140D-01  0.27355598D-01 -0.88756070D-02 -0.22840113D-02
 -0.85020370D-02  0.50382562D-03 -0.92722540D-02  0.55126319D-04  0.20992056D-03
  0.42185926D-02  0.49999318D-03  0.24906118D-02 -0.30723620D-02  0.57594981D-02
 -0.12153033D-02 -0.20170487D-02 -0.38665849D-01 -0.71330941D-01 -0.11515026D+00
 -0.14989142D+00 -0.12790262D+00 -0.44161701D-01  0.10592559D-01  0.48821007D-02
 -0.13689920D-01  0.38833299D-01  0.29774911D-01  0.14859767D-01 -0.10415492D+00
 -0.79859383D-01 -0.39855429D-01 -0.50112961D-01 -0.38423440D-01 -0.19175989D-01
 -0.43071209D-02  0.18358002D-02 -0.61807060D-02 -0.23278166D-02  0.14325753D-01
 -0.10565835D-03  0.34730876D-03  0.10577142D-02  0.41431668D-02  0.75941106D-03
 -0.14548192D-02 -0.49119923D-02 -0.21833416D-02 -0.40988979D-02  0.85993834D-02
  0.14586182D-01  0.16605852D-01  0.44091501D-02 -0.72106354D-03 -0.12230602D-02
 -0.13924109D-02 -0.93173046D-03  0.19735865D-02  0.33475763D-02  0.38110973D-02
  0.54404959D-02 -0.49552621D-02 -0.84050623D-02 -0.95688664D-02 -0.34888368D-02
 -0.96746292D-02 -0.16410002D-01 -0.18682208D-01 -0.33904795D-02  0.39897478D-01
  0.73603056D-01  0.11881815D+00  0.15466593D+00  0.13197672D+00  0.45568390D-01
  0.64778358D-02  0.29856286D-02 -0.83720142D-02 -0.35243079D-01 -0.27022158D-01
 -0.13485951D-01 -0.74177535D-01 -0.56874629D-01 -0.28384426D-01 -0.81830592D-01
 -0.62742508D-01 -0.31312909D-01 -0.60865360D-02 -0.21740006D-02 -0.34729059D-02
 -0.42786775D-02 -0.51128038D-02 -0.69762751D-03 -0.13774487D-04 -0.26132146D-04
  0.37481873D-02  0.18222429D-03 -0.70295647D-02 -0.54601134D-02 -0.56193588D-02
 -0.10357232D-02 -0.13878502D-01 -0.23540567D-01 -0.26800103D-01 -0.93034103D-02
 -0.45449981D-02 -0.77091771D-02 -0.87766256D-02 -0.14547411D-02 -0.15698424D-01
 -0.26627499D-01 -0.30314466D-01 -0.11726960D-01  0.16758733D-01  0.28425983D-01
  0.32361977D-01  0.12159079D-01  0.20835896D-01  0.38349172D-01  0.62056199D-01
  0.81574610D-01  0.69966069D-01  0.23922587D-01  0.43075704D-01  0.19220295D-01
 -0.56757789D-01 -0.94120660D-01 -0.72514894D-01 -0.31837944D-01 -0.14665829D+00
 -0.11299230D+00 -0.49609708D-01 -0.22975105D+00 -0.17701080D+00 -0.77717274D-01
 -0.21102470D-01 -0.45224903D-02 -0.81100064D-02 -0.12113084D-01 -0.18574029D-02
 -0.26113909D-03 -0.17365329D-03 -0.25362501D-03  0.31409994D-02 -0.27252906D-02
  0.95433726D-04  0.37617002D-03  0.21051596D-02 -0.89572285D-02 -0.13407952D+00
 -0.24735053D+00 -0.39930045D+00 -0.51977054D+00 -0.44352115D+00 -0.15313719D+00
  0.20986530D-01  0.96726727D-02 -0.27123184D-01 -0.81928508D-01 -0.62817583D-01
 -0.31350377D-01  0.35815442D-01  0.27461010D-01  0.13704968D-01 -0.30576751D-01
 -0.23444313D-01 -0.11700355D-01 -0.57038083D-02 -0.40818435D-02  0.86136765D-03
 -0.25348358D-02  0.59788098D-02  0.38975173D-03  0.34403877D-02 -0.19582509D-02
  0.23649230D-02  0.32961172D-02  0.28402139D-02  0.59890813D-03  0.41131657D-02
  0.14508127D-03  0.35014438D-01  0.64594800D-01  0.10427604D+00  0.13573642D+00
  0.11582413D+00  0.39991289D-01  0.75140240D-02  0.34632068D-02 -0.97111934D-02
 -0.10139270D+00 -0.77741493D-01 -0.38798453D-01  0.16746835D-01  0.12840411D-01
  0.64082648D-02  0.17607683D-01  0.13500454D-01  0.67376729D-02  0.60043182D-03
 -0.66808960D-02  0.16773706D-02  0.19114568D-02 -0.65796277D-02 -0.14027040D-03
  0.19671393D-02  0.42160502D-03 -0.75913705D-03  0.27861557D-03 -0.24866211D-02
 -0.34932796D-03 -0.30171670D-02 -0.50971125D-03  0.10905644D-02  0.20118783D-02
  0.32477954D-02  0.42276646D-02  0.36074739D-02  0.12455740D-02 -0.39629646D-02
 -0.18265268D-02  0.51217717D-02 -0.21391180D-01 -0.16401400D-01 -0.81854480D-02
  0.12597112D+00  0.96586668D-01  0.48203516D-01  0.11937892D+00  0.91532186D-01
  0.45680976D-01  0.13481328D-02 -0.83416409D-04  0.74047035D-02  0.65569282D-02
 -0.37992385D-02 -0.11579200D-03  0.68323253D-03  0.11131678D-03  0.50700776D-02
  0.31299706D-02 -0.87262864D-02 -0.92703309D-02 -0.95967692D-02 -0.75650123D-03
 -0.34598993D-01 -0.63828385D-01 -0.10303881D+00 -0.13412591D+00 -0.11444988D+00
 -0.39516793D-01 -0.13820096D-01 -0.63696697D-02  0.17861219D-01 -0.59008928D-01
 -0.45244303D-01 -0.22580078D-01 -0.40327580D-01 -0.30920631D-01 -0.15431562D-01
  0.17081610D-01  0.13097095D-01  0.65363683D-02  0.61733667D-02 -0.42725593D-02
 -0.19597961D-02  0.79476864D-03  0.20892869D-01  0.11758825D-02 -0.94533192D-03
 -0.40064500D-03  0.26629612D-02  0.20754362D-02 -0.32467825D-02  0.24028007D-02
  0.35941798D-03  0.63892634D-02  0.10063189D-01  0.17069073D-01  0.19432537D-01
  0.49373643D-02  0.28268542D-02  0.47948798D-02  0.54588012D-02 -0.98411641D-03
 -0.63100187D-01 -0.11640752D+00 -0.18791784D+00 -0.24461319D+00 -0.20872888D+00
 -0.72069065D-01 -0.21162079D-02 -0.97535829D-03  0.27350065D-02 -0.18387530D-01
 -0.14098392D-01 -0.70360858D-02  0.17430491D-03  0.13364595D-03  0.66698696D-04
 -0.37429980D-01 -0.28698935D-01 -0.14322780D-01  0.14870551D-02 -0.22383122D-02
  0.13880027D-02 -0.33838382D-02 -0.45048028D-02  0.30563456D-02 -0.46911443D-02
  0.24122305D-03  0.11525683D-03  0.54852724D-03  0.17671297D-02 -0.44151496D-02
 -0.13562344D-02 -0.28984657D-02  0.21559761D-01  0.39773549D-01  0.64206840D-01
  0.83578228D-01  0.71317454D-01  0.24624203D-01 -0.12743843D-02 -0.58736255D-03
  0.16470259D-02  0.12796340D+00  0.98114218D-01  0.48965871D-01 -0.52164277D-02
 -0.39996259D-02 -0.19960936D-02  0.71661270D-01  0.54945317D-01  0.27421564D-01
  0.54602544D-02  0.64799950D-02 -0.17535975D-02  0.16515756D-02 -0.56464051D-02
  0.13953632D-04 -0.48867071D-03  0.16338645D-03  0.29114176D-02 -0.15371280D-02
 -0.38256276D-02 -0.13550202D-01 -0.26351456D-02 -0.14294743D-01  0.14377781D-01
  0.24387437D-01  0.27764235D-01  0.81336576D-02 -0.17476777D-02 -0.29643921D-02
 -0.33748556D-02 -0.10366070D-02
MO   29     MO 0.0        OCC NO =    2.0000000  ORB. ENERGY =    0.000000
  0.59305126D+00  0.11037657D+01  0.18824330D+01  0.29152693D+01  0.40827518D+01
  0.48752125D+01  0.37142811D+01  0.13783855D+01  0.25365729D+00  0.31391971D+00
  0.90349625D-02  0.91635439D-02 -0.21653959D-01 -0.71936591D-02  0.93253703D+01
  0.13071945D+02  0.16336334D+02  0.16137369D+02  0.94862313D+01  0.36624529D+01
 -0.32036822D+01 -0.44907985D+01 -0.56122620D+01 -0.55439089D+01 -0.32589451D+01
 -0.12582165D+01  0.76306785D+01  0.10696392D+02  0.13367545D+02  0.13204739D+02
  0.77623063D+01  0.29968784D+01 -0.45942953D+00 -0.29762988D+00 -0.57668968D-01
  0.13513760D+01  0.87545496D+00  0.16962875D+00 -0.12862193D+01 -0.83324487D+00
 -0.16145010D+00 -0.18537957D-01 -0.39944988D-02  0.89253583D-02 -0.22254939D-02
 -0.12679720D-02  0.28696034D-02 -0.19879184D+01 -0.13090469D+01 -0.54104618D+00
 -0.11953448D+00 -0.99719714D-02  0.19078032D+02  0.12562910D+02  0.51924145D+01
  0.11471711D+01  0.95700905D-01 -0.25624321D+01 -0.16873650D+01 -0.69740996D+00
 -0.15408026D+00 -0.12853898D-01 -0.18943451D+02 -0.12474288D+02 -0.51557862D+01
 -0.11390787D+01 -0.95025811D-01  0.56285696D+02  0.37064207D+02  0.15319120D+02
  0.33844857D+01  0.28234527D+00  0.33593494D+02  0.22121361D+02  0.91430472D+01
  0.20199928D+01  0.16851465D+00  0.53820865D-03 -0.22828017D-04  0.95100462D-05
  0.13210332D-03  0.23416188D-02  0.28089706D-02  0.15535713D-02 -0.25348835D-02
  0.31117757D-02  0.20763261D-02  0.47759140D-01  0.87902313D-01  0.14224254D+00
  0.18698179D+00  0.16037320D+00  0.54834320D-01  0.63787017D-01  0.28461643D-01
 -0.84047612D-01  0.13537811D+00  0.10430154D+00  0.45793994D-01  0.35954328D-01
  0.27700871D-01  0.12162175D-01 -0.48738678D-01 -0.37550524D-01 -0.16486703D-01
 -0.27430005D-01  0.64011024D-02  0.21965570D-02 -0.30575538D-02 -0.10823924D-02
  0.73398489D-04 -0.47126297D-04 -0.44553747D-03 -0.44945335D-02 -0.15131831D-02
  0.27228490D-02  0.41104376D-03  0.40998393D-02  0.11416445D-02 -0.64415399D-02
 -0.10926071D-01 -0.12438945D-01  0.26477570D-02  0.10813976D+00  0.19949675D+00
  0.32204960D+00  0.41921289D+00  0.35771512D+00  0.12351044D+00  0.78824694D-02
  0.36330230D-02 -0.10187376D-01  0.28406327D-02  0.21780170D-02  0.10869831D-02
  0.21761422D-01  0.16685278D-01  0.83271233D-02 -0.51341785D-02 -0.39365625D-02
 -0.19646206D-02 -0.28284834D-02 -0.78640745D-03  0.14970970D-02  0.62949093D-03
  0.14479053D-01  0.22176305D-03  0.23399068D-03 -0.30749508D-03 -0.18229531D-02
  0.99853566D-04 -0.28009073D-02  0.42136520D-03  0.24809582D-03 -0.46856144D-03
  0.66381585D-01  0.12246106D+00  0.19769013D+00  0.25733380D+00  0.21958340D+00
  0.75816872D-01  0.15064351D-01  0.69431454D-02 -0.19469304D-01  0.60818993D-01
  0.46632146D-01  0.23272709D-01  0.41986783D-01  0.32192802D-01  0.16066465D-01
 -0.31649260D-02 -0.24266645D-02 -0.12110757D-02 -0.11373512D-01  0.25014356D-02
  0.19178154D-02 -0.77756134D-03 -0.31415750D-02  0.30657903D-03  0.35571223D-03
  0.52746935D-03 -0.29135867D-03 -0.20262678D-02  0.48494345D-03  0.41835236D-02
  0.45569144D-02  0.33223953D-02 -0.73267397D-02 -0.12427537D-01 -0.14148312D-01
 -0.29493963D-02 -0.79018234D-02 -0.13402988D-01 -0.15258828D-01 -0.23945943D-02
 -0.13288342D+00 -0.24514396D+00 -0.39573837D+00 -0.51513377D+00 -0.43956458D+00
 -0.15177108D+00 -0.10448375D-01 -0.48156466D-02  0.13503576D-01 -0.37892338D-01
 -0.29053441D-01 -0.14499703D-01 -0.85188548D-02 -0.65317175D-02 -0.32597848D-02
  0.33423618D-01  0.25627110D-01  0.12789724D-01  0.11332628D-01 -0.18511054D-02
 -0.10838096D-02  0.12252275D-02  0.21469417D-02  0.36516659D-03 -0.94140785D-04
 -0.75128942D-04 -0.29996366D-02  0.23574872D-02  0.45976577D-02 -0.16398407D-02
  0.19977078D-02 -0.64878027D-03  0.68811931D-02  0.11671806D-01  0.13287939D-01
  0.28177990D-02  0.19080740D-02  0.32364547D-02  0.36845892D-02 -0.90849099D-04
  0.94721125D-02  0.17474198D-01  0.28208774D-01  0.36719442D-01  0.31332766D-01
  0.10818451D-01  0.24116131D-01  0.11115103D-01 -0.31167908D-01 -0.47024300D-01
 -0.36055250D-01 -0.17994097D-01 -0.73633304D-01 -0.56457347D-01 -0.28176173D-01
  0.12110763D-01  0.92857649D-02  0.46342475D-02 -0.10675547D-01 -0.16575242D-02
 -0.42210119D-02 -0.53346499D-03 -0.18217183D-02  0.18729855D-03 -0.37607886D-03
 -0.27164197D-03  0.42960182D-03  0.28112983D-02 -0.10907963D-02 -0.48760294D-02
 -0.57871665D-02 -0.23852716D-02  0.30455974D-02  0.51659096D-02  0.58812055D-02
  0.43291991D-02 -0.11724219D-01 -0.19886495D-01 -0.22640072D-01 -0.53209736D-02
 -0.72581358D-02 -0.13389843D-01 -0.21615359D-01 -0.28136775D-01 -0.24009161D-01
 -0.82897862D-02  0.22301102D-01  0.10278557D-01 -0.28822148D-01  0.93623015D-02
  0.71784190D-02  0.35825342D-02 -0.65786593D-02 -0.50440987D-02 -0.25173587D-02
 -0.29809134D-01 -0.22855753D-01 -0.11406623D-01 -0.99911374D-02  0.77372867D-03
 -0.18791375D-04 -0.56249112D-03 -0.94646922D-02  0.65873336D-03  0.41246586D-03
  0.37457536D-03  0.11723052D-02  0.12239161D-02 -0.47232761D-03 -0.74466020D-03
  0.17737828D-03 -0.11098740D-02 -0.33240555D-02 -0.56382272D-02 -0.64189224D-02
  0.57377618D-03 -0.18418504D-02 -0.31241268D-02 -0.35567080D-02  0.85937919D-03
 -0.24082667D-01 -0.44427818D-01 -0.71720274D-01 -0.93358487D-01 -0.79662966D-01
 -0.27505708D-01  0.77423606D-03  0.35684469D-03 -0.10006298D-02  0.14265943D-02
  0.10938220D-02  0.54589385D-03 -0.11068948D-02 -0.84869671D-03 -0.42355914D-03
 -0.51444781D-01 -0.39444595D-01 -0.19685617D-01  0.31355872D-02 -0.41361213D-03
  0.70002436D-03 -0.22033016D-02  0.23683304D-02  0.27867510D-02  0.59178532D-03
 -0.74354694D-03 -0.10518909D-02  0.72252703D-03 -0.43566473D-03 -0.38384521D-02
 -0.50608189D-02  0.16815196D-02  0.57592173D-01  0.10624631D+00  0.17151449D+00
  0.22326091D+00  0.19050894D+00  0.65778158D-01  0.47344189D-02  0.21820894D-02
 -0.61188064D-02  0.81460906D-01  0.62459056D-01  0.31171446D-01 -0.58106722D-01
 -0.44552549D-01 -0.22234844D-01  0.81434134D-01  0.62438529D-01  0.31161202D-01
  0.57188217D-03  0.52413789D-02 -0.17448794D-02  0.27260104D-02 -0.43775332D-02
 -0.86687049D-04 -0.24359129D-03 -0.38386333D-03 -0.22909485D-02 -0.29565890D-02
  0.72613615D-03 -0.12060663D-01 -0.28080614D-02  0.74242818D-02  0.77765841D-02
  0.13190559D-01  0.15016985D-01  0.49942618D-02 -0.11344629D-01 -0.19242638D-01
 -0.21907063D-01 -0.66006540D-02  0.18597557D-02  0.31544977D-02  0.35912841D-02
  0.50308451D-03 -0.13307035D-02 -0.22571251D-02 -0.25696571D-02 -0.46315480D-02
 -0.17409074D-02 -0.29529085D-02 -0.33617820D-02 -0.23144818D-02 -0.32400231D-01
 -0.59772099D-01 -0.96490701D-01 -0.12560222D+00 -0.10717660D+00 -0.37005506D-01
 -0.30663125D-01 -0.14132606D-01  0.39629303D-01  0.59983217D-01  0.45991326D-01
  0.22952895D-01 -0.28279892D-01 -0.21683227D-01 -0.10821450D-01 -0.16399126D+00
 -0.12573810D+00 -0.62752123D-01  0.10183553D-01  0.36515911D-02 -0.23409222D-03
 -0.92196221D-02 -0.41157120D-02 -0.26668542D-03  0.20334317D-03 -0.29753040D-03
  0.10019847D-02  0.46317296D-02 -0.62223797D-02 -0.32191176D-02 -0.63337862D-02
 -0.55162295D-02 -0.11215668D-01 -0.19023896D-01 -0.21658033D-01 -0.99462467D-02
  0.13194814D-01  0.22380902D-01  0.25479866D-01  0.53335484D-02  0.15804697D-02
  0.26807758D-02  0.30519685D-02 -0.10999420D-02  0.66273135D-02  0.11241178D-01
  0.12797684D-01  0.27928661D-02 -0.94857291D-03 -0.17458805D-02 -0.28251642D-02
 -0.37137575D-02 -0.31852682D-02 -0.10890973D-02  0.14227504D-01  0.63482847D-02
 -0.18746570D-01  0.55493687D-01  0.42754894D-01  0.18771701D-01  0.71242234D-01
  0.54888300D-01  0.24098920D-01 -0.31490875D+00 -0.24262022D+00 -0.10652334D+00
 -0.50016307D-02  0.44451053D-02  0.47850597D-02 -0.17794620D-01 -0.19610545D-03
  0.29445970D-03  0.74839808D-05 -0.77638858D-03 -0.12854811D-02  0.25566417D-02
 -0.14810452D-02 -0.30085011D-03  0.15562953D-02 -0.68857624D-02  0.94480720D-01
  0.17429848D+00  0.28137179D+00  0.36626247D+00  0.31253243D+00  0.10790994D+00
 -0.85461541D-02 -0.39389146D-02  0.11045128D-01 -0.34582783D-01 -0.26515885D-01
 -0.13233285D-01 -0.32198917D-01 -0.24688087D-01 -0.12321086D-01 -0.14857092D-01
 -0.11391476D-01 -0.56851449D-02  0.42072333D-02 -0.32255815D-02 -0.25080640D-02
 -0.11435716D-02 -0.34943911D-01  0.42214655D-02  0.36008799D-02 -0.27982252D-02
 -0.37997927D-02  0.14373086D-02 -0.34109477D-02  0.21402897D-03  0.30385926D-02
 -0.74967913D-03 -0.51811287D-01 -0.95581708D-01 -0.15429851D+00 -0.20085082D+00
 -0.17138637D+00 -0.59175594D-01 -0.17968832D-01 -0.82818185D-02  0.23223083D-01
 -0.92910299D-01 -0.71237724D-01 -0.35552617D-01  0.94875842D-01  0.72744778D-01
  0.36304743D-01  0.24531568D-01  0.18809250D-01  0.93871342D-02  0.94327040D-02
 -0.45985423D-02  0.44136794D-02  0.16911961D-02 -0.14251893D-02 -0.14756121D-02
  0.15655041D-02  0.54565589D-03  0.12366528D-02  0.34089998D-02 -0.33942602D-02
 -0.69896470D-02 -0.31304891D-03  0.12917498D-02 -0.21199568D-01 -0.39109063D-01
 -0.63134154D-01 -0.82181909D-01 -0.70125972D-01 -0.24212813D-01 -0.18422879D-01
 -0.84910880D-02  0.23809897D-01 -0.16291421D-01 -0.12491228D-01 -0.62339983D-02
  0.18392305D-01  0.14102053D-01  0.70379128D-02  0.15430020D-01  0.11830760D-01
  0.59043786D-02  0.83514202D-02 -0.86798922D-03  0.21757072D-03  0.56647061D-03
  0.32799574D-03 -0.70566461D-03 -0.38328092D-04  0.29218247D-03  0.25523351D-02
 -0.26055803D-02  0.94656290D-03 -0.24520739D-02 -0.81075231D-02 -0.41571173D-02
  0.70853012D-01  0.13070997D+00  0.21100642D+00  0.27466767D+00  0.23437442D+00
  0.80923855D-01 -0.13666696D-01 -0.62989679D-02  0.17662964D-01 -0.26967952D-01
 -0.20677315D-01 -0.10319429D-01  0.11320879D+00  0.86801320D-01  0.43319942D-01
  0.13481940D+00  0.10337096D+00  0.51589354D-01  0.23410429D-02 -0.24216445D-02
  0.64175890D-02  0.89030397D-02  0.22713409D-01  0.18596663D-02 -0.21464052D-02
  0.75590103D-03 -0.74992743D-02 -0.32215835D-02  0.72240075D-02  0.65446981D-03
 -0.45486730D-02  0.13803268D-02 -0.53776836D-02 -0.91215693D-02 -0.10384584D-01
 -0.64103300D-02  0.19878209D-01  0.33717204D-01  0.38385845D-01  0.10966299D-01
 -0.90039087D-02 -0.16610453D-01 -0.26814422D-01 -0.34904410D-01 -0.29783997D-01
 -0.10283698D-01  0.10731566D-01  0.49461689D-02 -0.13869574D-01  0.54225866D-01
  0.41576955D-01  0.20749814D-01 -0.41358537D-01 -0.31711103D-01 -0.15826063D-01
 -0.21136932D-01 -0.16206459D-01 -0.80881588D-02 -0.77728818D-02 -0.77590722D-03
 -0.12367428D-02 -0.21143566D-02  0.27937567D-01  0.72516850D-02 -0.47826421D-02
 -0.22867375D-02 -0.80558141D-03 -0.26079425D-03  0.32796409D-02  0.19682898D-02
 -0.72377795D-02  0.28084100D-02  0.12246119D-03  0.22591699D-03  0.36470007D-03
  0.47473113D-03  0.40508893D-03  0.13986747D-03  0.60263481D-02  0.27775383D-02
 -0.77885073D-02 -0.33613568D-01 -0.25772752D-01 -0.12862410D-01  0.54457855D-01
  0.41754829D-01  0.20838586D-01  0.37668207D-01  0.28881592D-01  0.14413938D-01
 -0.87229343D-03 -0.37207279D-03  0.20206479D-02  0.37749267D-03 -0.11081067D-01
 -0.55070338D-03 -0.63491898D-03  0.71370868D-03 -0.81317371D-03 -0.47390416D-02
  0.49303283D-02 -0.24595420D-02 -0.10053822D-01 -0.26282088D-02 -0.55886088D-02
 -0.94793382D-02 -0.10791892D-01 -0.49287587D-02  0.74714082D-02  0.12672922D-01
  0.14427674D-01  0.92822357D-02
MO   30     MO 0.0        OCC NO =    2.0000000  ORB. ENERGY =    0.000000
  0.14072242D+01  0.26190752D+01  0.44667392D+01  0.69175093D+01  0.96877752D+01
  0.11568169D+02  0.88134478D+01  0.32707081D+01 -0.10218115D+00 -0.12645675D+00
 -0.80600571D-01 -0.54317063D-01 -0.39000365D-02 -0.93313197D-03  0.50698568D+00
  0.71067302D+00  0.88814567D+00  0.87732873D+00  0.51573109D+00  0.19911393D+00
  0.47157335D+01  0.66103338D+01  0.82610979D+01  0.81604839D+01  0.47970791D+01
  0.18520607D+01 -0.40191950D+01 -0.56339529D+01 -0.70408904D+01 -0.69551377D+01
 -0.40885254D+01 -0.15785016D+01  0.42195035D+00  0.27334993D+00  0.52964470D-01
 -0.89053388D+00 -0.57691000D+00 -0.11178248D+00  0.86257458D+00  0.55879727D+00
  0.10827294D+00 -0.13004540D-01 -0.27069011D-01  0.14609511D-01 -0.23672256D-02
 -0.39925712D-02  0.30816837D-02  0.16573656D+02  0.10913775D+02  0.45108057D+01
  0.99658184D+00  0.83138237D-01 -0.41449772D+01 -0.27294731D+01 -0.11281269D+01
 -0.24923945D+00 -0.20792400D-01 -0.69693694D+01 -0.45893391D+01 -0.18968338D+01
 -0.41907149D+00 -0.34960365D-01  0.10957447D+01  0.72154936D+00  0.29822577D+00
  0.65887649D-01  0.54965711D-02  0.16972100D+02  0.11176151D+02  0.46192490D+01
  0.10205405D+01  0.85136946D-01  0.14847890D+02  0.97773554D+01  0.40411086D+01
  0.89281067D+00  0.74481294D-01 -0.36461008D-03 -0.81915867D-04 -0.59048377D-04
  0.14212494D-03  0.19965453D-02  0.72173234D-03  0.66808673D-03 -0.10385219D-02
  0.11311177D-02 -0.10081701D-02 -0.46292796D-02 -0.85203457D-02 -0.13787528D-01
 -0.18124091D-01 -0.15544927D-01 -0.53150747D-02 -0.14925941D-01 -0.66599256D-02
  0.19666849D-01  0.12473382D-01  0.96100683D-02  0.42193376D-02 -0.40333961D-01
 -0.31075143D-01 -0.13643661D-01  0.23656392D-02  0.18225975D-02  0.80021846D-03
  0.75696391D-02  0.26934677D-03 -0.21449060D-02  0.16792854D-03  0.49345429D-03
 -0.14163771D-03  0.17079388D-04 -0.21537955D-03 -0.16804372D-02  0.98996234D-04
  0.40268685D-03 -0.21441211D-03 -0.10018215D-02 -0.20069857D-02 -0.20852390D-03
 -0.35369599D-03 -0.40267039D-03 -0.91256496D-03 -0.34100658D-01 -0.62909055D-01
 -0.10155472D+00 -0.13219407D+00 -0.11280144D+00 -0.38947627D-01 -0.10407132D-02
 -0.47966376D-03  0.13450272D-02  0.36715674D-01  0.28151250D-01  0.14049447D-01
  0.14417259D-01  0.11054240D-01  0.55168404D-02  0.13498565D-01  0.10349843D-01
  0.51652971D-02 -0.10911986D-02  0.15919487D-02 -0.63833547D-03  0.99685061D-03
 -0.42934359D-02 -0.13680360D-02 -0.70157881D-03 -0.16099238D-02 -0.17259673D-02
  0.18520983D-02  0.18642450D-02  0.29146461D-02 -0.18274164D-02  0.76105949D-03
 -0.10922932D+00 -0.20150677D+00 -0.32529440D+00 -0.42343666D+00 -0.36131927D+00
 -0.12475486D+00 -0.45878477D-02 -0.21145348D-02  0.59293764D-02  0.63904376D-01
  0.48997822D-01  0.24453347D-01  0.48442941D-01  0.37142975D-01  0.18536948D-01
 -0.48776012D-02 -0.37398352D-02 -0.18664399D-02  0.25593416D-02  0.26634185D-02
  0.27690603D-02 -0.10890005D-02  0.66376664D-02  0.47161755D-03  0.42408309D-03
 -0.26052246D-03  0.24808272D-02  0.68266301D-03  0.15796424D-02  0.21497347D-02
  0.78297874D-03  0.30441977D-02 -0.18609755D-02 -0.31565667D-02 -0.35936396D-02
 -0.22271689D-02 -0.37346454D-02 -0.63346655D-02 -0.72117928D-02 -0.26634911D-02
 -0.26884324D-01 -0.49596328D-01 -0.80063851D-01 -0.10421935D+00 -0.88930556D-01
 -0.30705584D-01 -0.45133034D-02 -0.20801774D-02  0.58330346D-02 -0.70404205D-01
 -0.53981479D-01 -0.26940541D-01 -0.36521803D-01 -0.28002602D-01 -0.13975261D-01
 -0.31164486D-01 -0.23894951D-01 -0.11925255D-01  0.24710085D-03 -0.45450287D-02
 -0.17889745D-02 -0.13836377D-02 -0.29833511D-02  0.90308476D-04  0.21206860D-03
  0.94607933D-04 -0.77412168D-03  0.27952447D-02 -0.89809295D-03 -0.27573970D-02
  0.52577825D-02  0.19476086D-02 -0.19851898D-02 -0.33672576D-02 -0.38335038D-02
 -0.21541402D-02  0.47189624D-03  0.80042535D-03  0.91125596D-03  0.19170443D-02
  0.16401439D-01  0.30257452D-01  0.48844909D-01  0.63581558D-01  0.54254259D-01
  0.18732692D-01 -0.27627694D-02 -0.12733579D-02  0.35706284D-02 -0.19763470D-01
 -0.15153376D-01 -0.75625965D-02 -0.17488282D+00 -0.13408905D+00 -0.66919835D-01
  0.58865574D-01  0.45134388D-01  0.22525223D-01  0.30926909D-02 -0.10386515D-02
 -0.10413013D-01  0.23250961D-02  0.34788390D-02 -0.20570652D-03 -0.67279722D-03
 -0.20134209D-03 -0.29202002D-02  0.95600247D-02 -0.73632771D-02 -0.23361863D-02
  0.21907127D-03 -0.15116587D-01  0.22328991D-01  0.37874195D-01  0.43118433D-01
  0.15676315D-01 -0.78042264D-02 -0.13237445D-01 -0.15070363D-01 -0.59970668D-02
  0.60861292D-01  0.11227720D+00  0.18125021D+00  0.23593392D+00  0.20132284D+00
  0.69511940D-01  0.23338246D-01  0.10756576D-01 -0.30162563D-01 -0.21159989D-01
 -0.16224137D-01 -0.80969816D-02  0.20517500D+00  0.15731518D+00  0.78511300D-01
 -0.19663587D-01 -0.15076791D-01 -0.75243754D-02 -0.14277302D-01 -0.96346363D-03
  0.12784465D-01 -0.89029693D-03 -0.11754341D-01  0.82385260D-03  0.10394727D-02
  0.13010674D-03 -0.54046896D-02  0.76305543D-02 -0.17355832D-02  0.83354888D-02
  0.30275784D-02 -0.16145079D-01  0.18254454D-01  0.30963009D-01  0.35250292D-01
  0.15188639D-01 -0.18061699D-01 -0.30636061D-01 -0.34878072D-01 -0.93245601D-02
  0.59213967D-01  0.10923821D+00  0.17634434D+00  0.22954793D+00  0.19587366D+00
  0.67630469D-01 -0.11076482D-02 -0.51051404D-03  0.14315346D-02 -0.67051875D-01
 -0.51411125D-01 -0.25657754D-01  0.29186438D-01  0.22378309D-01  0.11168345D-01
 -0.53588956D-01 -0.41088613D-01 -0.20506097D-01  0.25992173D-02 -0.22665354D-02
  0.21721852D-02 -0.31312124D-02  0.91290285D-02  0.13682476D-02  0.77618029D-03
  0.23212671D-02 -0.55108114D-02  0.14547589D-02  0.25436513D-03  0.35915089D-02
 -0.92954349D-02  0.12921208D-02  0.68813371D-01  0.12694723D+00  0.20493220D+00
  0.26676083D+00  0.22762750D+00  0.78594305D-01 -0.94981770D-02 -0.43777011D-02
  0.12275531D-01  0.39836586D-01  0.30544168D-01  0.15243680D-01  0.13928295D-01
  0.10679333D-01  0.53297356D-02  0.37052201D-01  0.28409277D-01  0.14178221D-01
  0.12425511D-02  0.12471539D-02 -0.74847500D-03  0.90699294D-03  0.33734292D-02
 -0.43064915D-05 -0.11983052D-03  0.21461565D-03 -0.30343653D-02  0.23022100D-03
 -0.11525312D-02 -0.14744179D-02 -0.65111894D-02  0.46143513D-03  0.25437520D-02
  0.43146848D-02  0.49121162D-02  0.13382750D-02 -0.58285081D-02 -0.98862528D-02
 -0.11255149D-01 -0.59152410D-02  0.31227298D-02  0.52967408D-02  0.60301522D-02
  0.24251610D-02  0.58488245D-02  0.99207133D-02  0.11294381D-01  0.21420456D-02
 -0.87619441D-02 -0.14861916D-01 -0.16919766D-01 -0.64444197D-02 -0.15268093D-01
 -0.28166651D-01 -0.45469707D-01 -0.59188049D-01 -0.50505269D-01 -0.17438256D-01
 -0.45617309D-02 -0.21024976D-02  0.58956228D-02  0.77091652D-02  0.59108989D-02
  0.29499528D-02  0.29832762D-01  0.22873870D-01  0.11415664D-01  0.54141001D-01
  0.41511886D-01  0.20717340D-01  0.16791609D-02  0.62881595D-05  0.24663971D-02
  0.37253413D-02  0.13364145D-02  0.33701201D-03  0.37904726D-04 -0.48709830D-04
 -0.16472917D-02  0.13695834D-02  0.15871743D-02 -0.23659403D-02 -0.53492381D-02
  0.43261002D-03  0.59051631D-02  0.10016274D-01  0.11403174D-01  0.12130868D-02
  0.15154148D-02  0.25704303D-02  0.29263441D-02  0.13870259D-02 -0.18691314D-01
 -0.31704006D-01 -0.36093891D-01 -0.12860257D-01  0.16141384D-01  0.27378842D-01
  0.31169843D-01  0.11468943D-01 -0.11159450D-01 -0.20539344D-01 -0.33236536D-01
 -0.43690357D-01 -0.37472966D-01 -0.12812643D-01 -0.13077443D-01 -0.58351297D-02
  0.17231216D-01 -0.14693519D+00 -0.11320564D+00 -0.49703375D-01 -0.10854443D+00
 -0.83627633D-01 -0.36717035D-01  0.16622335D+00  0.12806613D+00  0.56227930D-01
  0.11821424D-02 -0.93361000D-02 -0.72247654D-02  0.92661082D-02 -0.17522602D-02
 -0.74712209D-03 -0.11010436D-03  0.57306974D-03  0.45680070D-02 -0.34154282D-02
  0.16826946D-02 -0.25973678D-02  0.11853187D-02  0.15805644D-02 -0.61003777D-02
 -0.11254006D-01 -0.18167455D-01 -0.23648628D-01 -0.20179417D-01 -0.69674678D-02
 -0.58325817D-02 -0.26882316D-02  0.75380820D-02  0.30735542D-02  0.23566064D-02
  0.11761117D-02  0.64386719D-01  0.49367652D-01  0.24637918D-01 -0.84080779D-01
 -0.64467809D-01 -0.32173955D-01  0.17802179D-02 -0.12617906D-02  0.14776093D-02
 -0.37652227D-02  0.53022944D-02 -0.19486549D-02  0.34250021D-03  0.20857620D-03
 -0.23311173D-02  0.28540469D-02 -0.17922968D-02 -0.16889925D-02  0.47295585D-02
 -0.36096278D-02 -0.45808021D-02 -0.84506854D-02 -0.13642027D-01 -0.17757865D-01
 -0.15152819D-01 -0.52319041D-02 -0.93873367D-02 -0.43266149D-02  0.12132280D-01
 -0.68563732D-01 -0.52570321D-01 -0.26236275D-01 -0.77110758D-01 -0.59123638D-01
 -0.29506839D-01 -0.41278314D-01 -0.31649593D-01 -0.15795365D-01  0.83828366D-02
 -0.49050444D-02 -0.36061434D-02 -0.24726586D-02 -0.12219951D-02  0.21274680D-03
 -0.56637043D-03 -0.31793291D-03 -0.60907878D-02  0.29434853D-02  0.20388796D-02
  0.21575879D-02 -0.39804179D-02  0.46592005D-03  0.13688886D-01  0.25253322D-01
  0.40766691D-01  0.53066119D-01  0.45281416D-01  0.15634585D-01 -0.20236746D-02
 -0.93270979D-03  0.26154156D-02 -0.75396109D-01 -0.57808954D-01 -0.28850720D-01
  0.59970934D-01  0.45981908D-01  0.22948195D-01  0.17079341D+00  0.13095355D+00
  0.65355001D-01 -0.23376815D-02 -0.40186762D-02  0.39565394D-02  0.96473822D-02
 -0.52366736D-02 -0.17834860D-03  0.76359606D-03  0.24747533D-03  0.29648842D-02
  0.71613345D-02 -0.10872612D-01 -0.69902710D-02 -0.51724591D-02  0.24407382D-03
 -0.23329523D-01 -0.43038415D-01 -0.69477346D-01 -0.90438861D-01 -0.77171644D-01
 -0.26645514D-01 -0.46713187D-02 -0.21530065D-02  0.60372550D-02 -0.26415982D-01
 -0.20254100D-01 -0.10108215D-01 -0.17764060D-01 -0.13620354D-01 -0.67975114D-02
 -0.13398327D+00 -0.10272987D+00 -0.51269406D-01  0.43525670D-02 -0.11994069D-02
 -0.16733278D-02 -0.89198293D-02  0.10189711D-01  0.59658512D-03  0.19570863D-03
 -0.99928747D-03  0.30707292D-02  0.52339663D-02 -0.91168346D-02  0.26699436D-02
  0.24586194D-02  0.14306024D-02  0.82543608D-02  0.14000958D-01  0.15939596D-01
  0.48555719D-02 -0.14476269D-01 -0.24554493D-01 -0.27954422D-01 -0.10071888D-01
  0.11686997D+00  0.21560227D+00  0.34804891D+00  0.45305626D+00  0.38659373D+00
  0.13348152D+00  0.93780806D-02  0.43223488D-02 -0.12120317D-01 -0.47539733D-01
 -0.36450452D-01 -0.18191330D-01  0.30345192D-01  0.23266768D-01  0.11611748D-01
 -0.69756729D-01 -0.53485035D-01 -0.26692781D-01 -0.65838811D-02 -0.25190265D-02
  0.15496346D-02 -0.39028947D-02 -0.22549033D-01  0.66048977D-03  0.21090476D-03
  0.72349379D-04 -0.13000450D-02 -0.36984882D-03 -0.74175533D-03 -0.43138950D-02
  0.32779737D-02 -0.44323951D-02 -0.51490178D-01 -0.94989323D-01 -0.15334222D+00
 -0.19960601D+00 -0.17032417D+00 -0.58808842D-01 -0.38461611D-03 -0.17726921D-03
  0.49708138D-03  0.83678735D-01  0.64159547D-01  0.32020110D-01 -0.98544779D-01
 -0.75557886D-01 -0.37708681D-01  0.78582509D-02  0.60252083D-02  0.30070012D-02
  0.38443466D-02  0.37069868D-02 -0.38363901D-02 -0.20944821D-03  0.10249805D-01
  0.17511915D-03  0.83792165D-03 -0.57700098D-03  0.50517726D-02  0.66348342D-03
 -0.31333226D-02 -0.56164109D-02  0.87447117D-02 -0.32502443D-02  0.14275007D-01
  0.24213114D-01  0.27565774D-01  0.99400255D-02 -0.65988022D-02 -0.11192818D-01
 -0.12742627D-01 -0.66179393D-02
MO   31     MO 0.0        OCC NO =    2.0000000  ORB. ENERGY =    0.000000
 -0.83135435D+00 -0.15472868D+01 -0.26388425D+01 -0.40866987D+01 -0.57233054D+01
 -0.68341970D+01 -0.52067737D+01 -0.19322559D+01 -0.33351120D+00 -0.41274485D+00
  0.35822617D+00  0.28954398D+00 -0.21042581D-01  0.10018030D-01 -0.97610951D+01
 -0.13682728D+02 -0.17099643D+02 -0.16891383D+02 -0.99294723D+01 -0.38335798D+01
  0.29501629D+01  0.41354249D+01  0.51681429D+01  0.51051988D+01  0.30010527D+01
  0.11586492D+01  0.60711396D+00  0.85102899D+00  0.10635520D+01  0.10505987D+01
  0.61758657D+00  0.23843839D+00  0.67923883D+00  0.44002781D+00  0.85260090D-01
 -0.30250337D+00 -0.19596921D+00 -0.37971128D-01  0.24790084D+00  0.16059633D+00
  0.31117255D-01  0.15781959D-01  0.31279230D-03 -0.76033622D-02  0.26763917D-02
  0.18854266D-02 -0.26977165D-03 -0.24514649D+02 -0.16142929D+02 -0.66720833D+01
 -0.14740775D+01 -0.12297254D+00 -0.33772071D+01 -0.22238955D+01 -0.91916501D+00
 -0.20307307D+00 -0.16941044D-01 -0.27518093D+01 -0.18120702D+01 -0.74895224D+00
 -0.16546760D+00 -0.13803869D-01 -0.14574943D+02 -0.95976194D+01 -0.39668213D+01
 -0.87639823D+00 -0.73112112D-01  0.59296976D+01  0.39047139D+01  0.16138692D+01
  0.35655554D+00  0.29745072D-01 -0.13829728D+02 -0.91068942D+01 -0.37639982D+01
 -0.83158809D+00 -0.69373899D-01  0.12777555D-02 -0.22775058D-03  0.14878015D-03
  0.14640099D-03 -0.94138634D-02 -0.88021800D-02 -0.81682531D-02 -0.12156816D-02
 -0.10038706D-02 -0.18239091D-02  0.35837425D-01  0.65959992D-01  0.10673572D+00
  0.14030709D+00  0.12034058D+00  0.41146486D-01  0.67255266D-01  0.30009169D-01
 -0.88617477D-01  0.17942330D+00  0.13823598D+00  0.60693039D-01 -0.15127004D-01
 -0.11654541D-01 -0.51169714D-02  0.26437180D+00  0.20368422D+00  0.89428343D-01
 -0.29149444D-01  0.97312664D-02  0.43904672D-03  0.16164780D-01  0.12929950D-02
  0.59127041D-03 -0.12864224D-03  0.65963619D-03 -0.47566985D-02 -0.25194836D-02
  0.52777138D-02  0.77351394D-02 -0.43130423D-02  0.13000712D-02 -0.10019940D-01
 -0.16995714D-01 -0.19349020D-01  0.11883755D-03  0.13832099D-01  0.25517521D-01
  0.41193191D-01  0.53621295D-01  0.45755148D-01  0.15798153D-01  0.11959464D-01
  0.55121061D-02 -0.15456521D-01  0.48120519D-01  0.36895762D-01  0.18413571D-01
 -0.37875627D-01 -0.29040628D-01 -0.14493309D-01 -0.10155893D-01 -0.77868944D-02
 -0.38862061D-02 -0.55290565D-02  0.47381368D-02 -0.37009422D-02 -0.17851211D-02
  0.34415032D-03  0.42131577D-02 -0.51809989D-03 -0.33161737D-03  0.77982475D-03
  0.30028876D-03  0.14500561D-02 -0.38320305D-02  0.15821848D-02  0.59612910D-02
  0.19239376D-01  0.35492892D-01  0.57296532D-01  0.74583061D-01  0.63641861D-01
  0.21974005D-01 -0.21895789D-01 -0.10091749D-01  0.28298318D-01  0.10320530D+00
  0.79131281D-01  0.39492055D-01  0.11290936D+00  0.86571740D-01  0.43205365D-01
  0.62983688D-01  0.48291897D-01  0.24101041D-01  0.11729009D-01  0.50003409D-02
  0.65017628D-02  0.20768301D-02  0.92584738D-02 -0.16972346D-03  0.56412413D-03
 -0.12732900D-02  0.52658178D-02 -0.51552337D-02 -0.56779762D-02  0.26191536D-03
  0.31419161D-02  0.45322970D-02  0.35034678D-02  0.59425444D-02  0.67653768D-02
  0.23847333D-02 -0.67162326D-02 -0.11392002D-01 -0.12969391D-01 -0.79807020D-02
  0.10760145D+00  0.19850366D+00  0.32044646D+00  0.41712608D+00  0.35593444D+00
  0.12289561D+00 -0.18001227D-01 -0.82967490D-02  0.23264950D-01 -0.47685859D-01
 -0.36562492D-01 -0.18247246D-01 -0.18550072D+00 -0.14223018D+00 -0.70982830D-01
 -0.90413671D-01 -0.69323468D-01 -0.34597269D-01  0.20926273D-02 -0.22885488D-02
 -0.97831607D-02 -0.37362240D-02  0.26000002D-02  0.57225564D-03 -0.77922555D-03
 -0.86557773D-04  0.40492810D-02 -0.79377046D-02 -0.55653005D-02  0.44478194D-02
  0.69217776D-02  0.67296621D-02 -0.66354411D-02 -0.11254964D-01 -0.12813379D-01
 -0.64964600D-02 -0.14646807D-01 -0.24843758D-01 -0.28283740D-01 -0.10210285D-01
  0.99277344D-02  0.18314731D-01  0.29565655D-01  0.38485699D-01  0.32839916D-01
  0.11338834D-01  0.11963298D-01  0.55138731D-02 -0.15461476D-01 -0.73823216D-01
 -0.56602960D-01 -0.28248844D-01  0.19457508D-03  0.14918783D-03  0.74455184D-04
  0.11183306D+00  0.85746498D-01  0.42793512D-01 -0.23966075D-02 -0.44000610D-02
  0.14672951D-03  0.51859196D-02  0.17091335D-02  0.66506185D-03  0.27673068D-04
 -0.67671823D-03  0.65554248D-02 -0.12793665D-02 -0.54245098D-02  0.23843820D-02
  0.18205166D-02 -0.23938633D-02 -0.95002915D-03 -0.16114293D-02 -0.18345552D-02
 -0.74128273D-03 -0.62200452D-03 -0.10550374D-02 -0.12011228D-02  0.33528121D-02
 -0.60599462D-01 -0.11179418D+00 -0.18047046D+00 -0.23491892D+00 -0.20045674D+00
 -0.69212895D-01  0.21737651D-01  0.10018863D-01 -0.28093938D-01 -0.51726439D-01
 -0.39660553D-01 -0.19793395D-01  0.60196868D-01  0.46155140D-01  0.23034650D-01
 -0.10942193D+00 -0.83897797D-01 -0.41870881D-01 -0.88808132D-02 -0.22943962D-02
  0.38443593D-02 -0.58995171D-02 -0.26216767D-02 -0.30393301D-03  0.34304603D-03
 -0.13750172D-02  0.25593613D-02  0.44623459D-02 -0.87609725D-03  0.76588936D-02
  0.23027615D-02  0.16806770D-03  0.50406174D-02  0.85498411D-02  0.97336920D-02
  0.52491006D-02 -0.72293239D-02 -0.12262302D-01 -0.13960197D-01 -0.31937890D-02
 -0.71874778D-01 -0.13259493D+00 -0.21404933D+00 -0.27862863D+00 -0.23775431D+00
 -0.82090851D-01 -0.13324216D-01 -0.61411189D-02  0.17220338D-01  0.38497360D-01
  0.29517334D-01  0.14731218D-01 -0.36764235D-01 -0.28188484D-01 -0.14068029D-01
 -0.13810638D-01 -0.10589121D-01 -0.52847135D-02  0.18924550D-02  0.35537136D-02
 -0.27720591D-02  0.61637235D-03 -0.34755023D-02  0.89707762D-03  0.21631259D-04
 -0.40301254D-02 -0.25427061D-02  0.42596604D-03  0.11773819D-02  0.60425883D-02
 -0.11471607D-02  0.21526552D-03  0.36222390D-01  0.66823237D-01  0.10787342D+00
  0.14041915D+00  0.11981991D+00  0.41370936D-01 -0.20038041D-01 -0.92355146D-02
  0.25897347D-01 -0.36273218D-01 -0.27812003D-01 -0.13880139D-01 -0.27905727D-01
 -0.21396341D-01 -0.10678274D-01  0.28171913D-01  0.21600436D-01  0.10780131D-01
  0.89665077D-02 -0.19281363D-02 -0.11767054D-02  0.83429766D-03 -0.15077996D-01
 -0.38335016D-03 -0.93483555D-03 -0.12498971D-02  0.15120117D-02 -0.46360464D-02
 -0.22920161D-02  0.19499402D-02  0.69678712D-02  0.87455276D-02  0.15630717D-02
  0.26512655D-02  0.30183720D-02 -0.22652773D-02  0.80655734D-02  0.13680739D-01
  0.15575038D-01  0.54579901D-02  0.90757532D-02  0.15394195D-01  0.17525747D-01
  0.31919449D-02  0.37885784D-02  0.64261460D-02  0.73159401D-02  0.23038845D-02
  0.10685101D-02  0.18123954D-02  0.20633481D-02 -0.10266653D-02 -0.12081805D-02
 -0.22288571D-02 -0.35980664D-02 -0.46836133D-02 -0.39965357D-02 -0.13799077D-02
 -0.16658030D-01 -0.76776706D-02  0.21528990D-01  0.12381956D+00  0.94936986D-01
  0.47380209D-01  0.13761187D+00  0.10551205D+00  0.52657909D-01  0.13156332D-01
  0.10087441D-01  0.50343399D-02  0.80035516D-02  0.59856092D-02  0.72032902D-02
  0.13159219D-02  0.16035581D-02  0.86724134D-03  0.35999954D-03 -0.90566210D-04
 -0.80924107D-02  0.42525752D-02  0.40310518D-02  0.13561551D-02 -0.28313569D-02
 -0.68100534D-02  0.96056905D-02  0.16293069D-01  0.18549083D-01  0.38479195D-02
  0.17931900D-01  0.30415897D-01  0.34627423D-01  0.11136456D-01 -0.18071076D-02
 -0.30651965D-02 -0.34896179D-02  0.11376351D-02 -0.42297291D-02 -0.71744211D-02
 -0.81678248D-02 -0.15652920D-02  0.98013627D-02  0.18039740D-01  0.29191704D-01
  0.38373312D-01  0.32912567D-01  0.11253365D-01 -0.13331493D-01 -0.59484861D-02
  0.17565959D-01 -0.24207239D+00 -0.18650372D+00 -0.81885180D-01  0.23307624D+00
  0.17957268D+00  0.78842079D-01  0.27500839D+00  0.21187914D+00  0.93026354D-01
 -0.11780269D-02 -0.13369496D-01  0.12373788D-01  0.14913208D-01 -0.16438966D-02
 -0.42507902D-03  0.55807615D-03  0.61125117D-03  0.24976939D-02  0.15459898D-02
  0.11843036D-02 -0.10743862D-01 -0.39895508D-03  0.90488610D-02 -0.82663038D-02
 -0.15249716D-01 -0.24617771D-01 -0.32045023D-01 -0.27344076D-01 -0.94412523D-02
 -0.34309681D-02 -0.15813301D-02  0.44342146D-02 -0.18787220D-01 -0.14404849D-01
 -0.71890290D-02  0.37112239D-01  0.28455311D-01  0.14201194D-01  0.26386032D-01
  0.20231136D-01  0.10096755D-01  0.21079139D-02  0.20761293D-02  0.32306683D-02
  0.53344458D-03  0.82799218D-02  0.42448399D-04 -0.21830993D-03  0.12145395D-02
 -0.62822632D-03 -0.20813498D-02  0.10278905D-02  0.89265045D-03 -0.21803588D-02
 -0.11273064D-02 -0.65693152D-02 -0.12119104D-01 -0.19563991D-01 -0.25466503D-01
 -0.21730614D-01 -0.75030587D-02 -0.95164447D-02 -0.43861207D-02  0.12299140D-01
  0.17553099D-01  0.13458603D-01  0.67167862D-02  0.67015062D-02  0.51382899D-02
  0.25643668D-02 -0.13870535D-01 -0.10635047D-01 -0.53076337D-02 -0.48166299D-03
  0.10829278D-02  0.16233190D-02 -0.16091365D-02 -0.28765485D-02  0.55106110D-03
 -0.90262730D-03 -0.60947558D-03 -0.33102093D-02  0.26076423D-02  0.17053586D-02
  0.11782964D-02 -0.30507894D-03  0.44716373D-03  0.21947660D-01  0.40489148D-01
  0.65362038D-01  0.85081953D-01  0.72600585D-01  0.25067237D-01  0.17178152D-01
  0.79173945D-02 -0.22201201D-01 -0.78116194D-01 -0.59894543D-01 -0.29891575D-01
 -0.82462584D-01 -0.63227079D-01 -0.31554744D-01  0.20965834D-01  0.16075272D-01
  0.80226871D-02 -0.11198566D-01 -0.47871421D-02 -0.40061485D-02  0.42573648D-03
 -0.33603514D-02  0.10320470D-03  0.34093550D-03 -0.24501840D-03 -0.28351328D-02
  0.29515918D-02  0.16048380D-02  0.28693072D-02  0.22100888D-03 -0.41266916D-02
  0.50486830D-01  0.93138344D-01  0.15035417D+00  0.19571645D+00  0.16700520D+00
  0.57662882D-01 -0.69862747D-03 -0.32199676D-03  0.90291253D-03  0.52200771D-01
  0.40024240D-01  0.19974901D-01  0.74835019D-01  0.57378746D-01  0.28636016D-01
 -0.23627262D-01 -0.18115886D-01 -0.90410966D-02  0.20505964D-02  0.36928322D-02
  0.50494816D-02 -0.25870119D-02 -0.28308946D-03  0.71573296D-04  0.12917650D-02
 -0.60365110D-03 -0.25121934D-02 -0.24696558D-02  0.53814230D-03 -0.46541917D-02
  0.13609117D-04 -0.25235682D-02 -0.80160671D-02 -0.13596767D-01 -0.15479439D-01
 -0.51069533D-02 -0.10294096D-02 -0.17460735D-02 -0.19878430D-02  0.48957080D-03
 -0.32072067D-01 -0.59166701D-01 -0.95513400D-01 -0.12433007D+00 -0.10609107D+00
 -0.36630698D-01  0.12184495D-01  0.56158227D-02 -0.15747353D-01  0.49446026D-01
  0.37912076D-01  0.18920783D-01  0.70737413D-01  0.54236961D-01  0.27068045D-01
 -0.21914263D-02 -0.16802467D-02 -0.83856086D-03 -0.22871791D-02  0.42335594D-02
  0.36119207D-02 -0.28756914D-04 -0.14969483D-01 -0.12267265D-02  0.26102096D-02
 -0.56034781D-03  0.67238899D-03  0.26499315D-02  0.14875375D-02  0.16595592D-02
  0.20140783D-02 -0.11289523D-02 -0.21128816D+00 -0.38978540D+00 -0.62923450D+00
 -0.81907636D+00 -0.69891934D+00 -0.24132005D+00 -0.10788788D-01 -0.49725424D-02
  0.13943528D-01 -0.26699503D-01 -0.20471485D-01 -0.10216706D-01 -0.10652101D+00
 -0.81673557D-01 -0.40760829D-01  0.38016467D-01  0.29148616D-01  0.14547202D-01
  0.95647889D-02 -0.16721668D-02 -0.31088106D-02  0.32545877D-02  0.13989425D-01
  0.22661841D-03  0.13300591D-02 -0.43292526D-03  0.89244910D-02 -0.66508838D-03
  0.34917524D-02  0.25393861D-02  0.82875644D-02  0.48215881D-02  0.80194377D-02
  0.13602484D-01  0.15485947D-01  0.43867179D-02  0.52020821D-02  0.88237159D-02
  0.10045489D-01 -0.18589404D-02
MO   32     MO 0.0        OCC NO =    2.0000000  ORB. ENERGY =    0.000000
  0.53032367D+00  0.98701935D+00  0.16833263D+01  0.26069185D+01  0.36509153D+01
  0.43595567D+01  0.33214180D+01  0.12325924D+01 -0.41208830D+00 -0.50998984D+00
  0.12111237D+00  0.10384253D+00  0.15058064D-02  0.37093734D-02 -0.12864483D+01
 -0.18032937D+01 -0.22536208D+01 -0.22261734D+01 -0.13086393D+01 -0.50524066D+00
  0.43242407D+01  0.60615543D+01  0.75752744D+01  0.74830133D+01  0.43988331D+01
  0.16983055D+01 -0.41331177D+01 -0.57936453D+01 -0.72404620D+01 -0.71522786D+01
 -0.42044132D+01 -0.16232437D+01  0.10962765D+01  0.71019519D+00  0.13760791D+00
 -0.90064863D+00 -0.58346259D+00 -0.11305211D+00  0.41922597D+00  0.27158501D+00
  0.52622497D-01 -0.13309254D-01  0.63681851D-01 -0.16748276D-01 -0.24623577D-02
  0.11527258D-01 -0.44445146D-02 -0.96724082D+01 -0.63692939D+01 -0.26325123D+01
 -0.58160651D+00 -0.48519587D-01 -0.11992830D+01 -0.78972947D+00 -0.32640550D+00
 -0.72113457D-01 -0.60159491D-02 -0.87905164D+01 -0.57885669D+01 -0.23924902D+01
 -0.52857793D+00 -0.44095763D-01  0.16038812D+02  0.10561579D+02  0.43652385D+01
  0.96442138D+00  0.80455302D-01 -0.14837050D+02 -0.97702175D+01 -0.40381584D+01
 -0.89215888D+00 -0.74426919D-01  0.40979898D+01  0.26985318D+01  0.11153384D+01
  0.24641408D+00  0.20556698D-01 -0.93602333D-03 -0.30315400D-03  0.15465028D-03
 -0.29613107D-03 -0.38256906D-02 -0.29296457D-02 -0.62395578D-02 -0.46899465D-02
 -0.28996015D-02  0.18922944D-02  0.18577364D-01  0.34192267D-01  0.55329542D-01
  0.72732232D-01  0.62382013D-01  0.21329470D-01  0.10230793D-01  0.45649600D-02
 -0.13480388D-01  0.61890808D-01  0.47683531D-01  0.20935638D-01  0.43212476D+00
  0.33292884D+00  0.14617369D+00  0.23113324D+00  0.17807570D+00  0.78184823D-01
 -0.32091647D-02  0.42479300D-02  0.20829749D-01  0.15673434D-01  0.13032751D-03
  0.59095438D-03  0.52925563D-03  0.97511953D-03 -0.12738636D-02  0.59413574D-03
  0.11910122D-02 -0.12677723D-01 -0.49894653D-02  0.60862351D-02  0.10295074D-01
  0.17462394D-01  0.19880319D-01  0.43629731D-02 -0.31217058D-01 -0.57589376D-01
 -0.92967109D-01 -0.12101555D+00 -0.10326279D+00 -0.35654160D-01  0.61975788D-02
  0.28564584D-02 -0.80098076D-02  0.35088926D-01  0.26903963D-01  0.13426963D-01
 -0.69330598D-01 -0.53158305D-01 -0.26529720D-01 -0.12932190D-01 -0.99155832D-02
 -0.49485709D-02 -0.11448760D-02  0.11008531D-02 -0.54981785D-02 -0.97475258D-03
 -0.14019870D-01 -0.77729223D-03 -0.12276868D-02  0.72048443D-03  0.43672197D-02
 -0.18750087D-02  0.69687755D-03 -0.72226979D-02  0.40294645D-02 -0.13654938D-02
  0.27161691D-01  0.50108016D-01  0.80889875D-01  0.10529458D+00  0.89848058D-01
  0.31022375D-01  0.99491855D-02  0.45855705D-02 -0.12858418D-01  0.56944919D-01
  0.43661752D-01  0.21790274D-01 -0.57248762D-01 -0.43894719D-01 -0.21906541D-01
  0.33269427D-01  0.25508886D-01  0.12730722D-01 -0.26009369D-02  0.45710762D-02
 -0.33840835D-02  0.97163506D-03  0.69723065D-02  0.49252138D-03  0.23082870D-03
 -0.26895128D-03 -0.32106292D-02  0.24939086D-02 -0.23236167D-03  0.31557941D-02
  0.68751092D-03  0.11387225D-02 -0.90164429D-02 -0.15293594D-01 -0.17411216D-01
 -0.31357629D-02  0.37145357D-02  0.63005556D-02  0.71729598D-02  0.19997838D-02
  0.17758670D-01  0.32761278D-01  0.52886861D-01  0.68842979D-01  0.58743839D-01
  0.20282836D-01 -0.21797372D-02 -0.10046389D-02  0.28171122D-02 -0.42576980D-01
 -0.32645328D-01 -0.16292307D-01  0.22050248D-01  0.16906731D-01  0.84376438D-02
  0.29419405D-01  0.22556934D-01  0.11257491D-01 -0.26236639D-02 -0.29599456D-02
  0.17766275D-02  0.27450703D-02 -0.28418208D-02  0.35056359D-03  0.33519412D-03
  0.34723421D-03 -0.36161926D-02  0.30057022D-02  0.23246321D-03  0.80813627D-03
  0.25768738D-03 -0.10855155D-02  0.28857623D-02  0.48947990D-02  0.55725556D-02
  0.81400264D-03  0.34876519D-02  0.59157178D-02  0.67348356D-02  0.42963996D-02
 -0.74844176D-01 -0.13807289D+00 -0.22289245D+00 -0.29013975D+00 -0.24757677D+00
 -0.85482310D-01  0.90884150D-02  0.41888422D-02 -0.11745951D-01  0.28666384D-01
  0.21979565D-01  0.10969343D-01 -0.54427176D-01 -0.41731307D-01 -0.20826847D-01
  0.71435159D-02  0.54771949D-02  0.27335041D-02 -0.12361750D-02  0.33903233D-03
 -0.29554546D-02 -0.11294888D-03  0.57103972D-03  0.19207614D-03 -0.33964749D-03
 -0.22542255D-03 -0.66830725D-04  0.44810487D-02  0.12352710D-02  0.90516417D-03
  0.20930504D-02 -0.30829732D-02  0.58250856D-02  0.98804477D-02  0.11248541D-01
  0.48390998D-02 -0.73118481D-03 -0.12402278D-02 -0.14119556D-02  0.98536330D-03
 -0.17570238D+00 -0.32413658D+00 -0.52325695D+00 -0.68112507D+00 -0.58120526D+00
 -0.20067621D+00  0.20503658D-02  0.94501174D-03 -0.26499116D-02 -0.35287355D-01
 -0.27056105D-01 -0.13502893D-01  0.37117362D-01  0.28459239D-01  0.14203155D-01
 -0.24482432D-01 -0.18771576D-01 -0.93683321D-02  0.12584553D-02 -0.15221527D-02
  0.21455716D-02 -0.13549068D-02 -0.99875626D-03 -0.87224439D-04  0.45701077D-03
 -0.17679178D-03  0.14478034D-02  0.66494875D-02  0.17020842D-02  0.73908792D-02
  0.36267395D-02 -0.29580570D-02  0.67175608D-02  0.11394255D-01  0.12971956D-01
  0.56556851D-02 -0.50143194D-02 -0.85052348D-02 -0.96829092D-02 -0.59169228D-02
 -0.45917009D-01 -0.84707915D-01 -0.13674484D+00 -0.17800115D+00 -0.15188870D+00
 -0.52443519D-01 -0.11698553D-01 -0.53918522D-02  0.15119316D-01  0.33818276D-01
  0.25929709D-01  0.12940742D-01 -0.73653657D-01 -0.56472952D-01 -0.28183961D-01
  0.92899634D-02  0.71229547D-02  0.35548536D-02  0.17412004D-02  0.29849721D-02
 -0.52820756D-02  0.22010122D-02  0.13702221D-01 -0.11587789D-02 -0.15349390D-03
  0.78884488D-04 -0.18987152D-02  0.92346317D-03  0.78835606D-03  0.68629522D-02
  0.28271304D-02 -0.26295874D-03 -0.29860283D-01 -0.55086392D-01 -0.88926516D-01
 -0.11575590D+00 -0.98774721D-01 -0.34104537D-01 -0.81526137D-03 -0.37575322D-03
  0.10536513D-02 -0.67206851D-01 -0.51529951D-01 -0.25717057D-01 -0.71488061D-01
 -0.54812511D-01 -0.27355284D-01  0.49563629D-01  0.38002247D-01  0.18965785D-01
  0.17253174D-02 -0.31379841D-02 -0.35463326D-02  0.23003331D-02 -0.15178662D-02
 -0.10150998D-03 -0.23946561D-03 -0.50440174D-04  0.26058848D-02 -0.23896601D-03
 -0.95257460D-03 -0.15771127D-02  0.10135855D-01  0.83010814D-02  0.61008136D-03
  0.10348135D-02  0.11780985D-02 -0.93188990D-03  0.79021645D-02  0.13403567D-01
  0.15259487D-01  0.63841678D-02 -0.90185422D-02 -0.15297155D-01 -0.17415270D-01
 -0.56872906D-02 -0.39908930D-02 -0.67693099D-02 -0.77066200D-02 -0.41774090D-02
  0.11571168D-01  0.19626892D-01  0.22344523D-01  0.60609627D-02  0.85308262D-02
  0.15737709D-01  0.25405541D-01  0.33070466D-01  0.28219089D-01  0.97433732D-02
  0.11110062D-01  0.51206172D-02 -0.14358745D-01 -0.84139274D-01 -0.64512659D-01
 -0.32196338D-01 -0.10811584D+00 -0.82896369D-01 -0.41371098D-01 -0.10566381D+00
 -0.81016307D-01 -0.40432815D-01 -0.37762472D-02 -0.41791125D-02 -0.72568274D-02
 -0.62873522D-02 -0.10184555D-02  0.42446731D-04 -0.68246719D-03 -0.36177086D-03
  0.11699223D-01 -0.31743638D-02 -0.92761257D-02 -0.60985838D-02 -0.59975479D-02
 -0.10610662D-02 -0.19179544D-01 -0.32532137D-01 -0.37036688D-01 -0.13124797D-01
 -0.90756739D-02 -0.15394061D-01 -0.17525594D-01 -0.56844597D-02 -0.14280331D-01
 -0.24222144D-01 -0.27576054D-01 -0.12920056D-01  0.16388476D-01  0.27797958D-01
  0.31646992D-01  0.10611629D-01 -0.38280402D-01 -0.70456375D-01 -0.11401171D+00
 -0.14987159D+00 -0.12854399D+00 -0.43951374D-01 -0.17000421D-01 -0.75855546D-02
  0.22400244D-01  0.27872691D+00  0.21474406D+00  0.94284209D-01  0.17458959D+00
  0.13451187D+00  0.59057955D-01  0.26367885D+00  0.20315034D+00  0.89193942D-01
  0.67714908D-02  0.14343538D-01  0.93536764D-02  0.12081931D-01  0.23108395D-02
  0.75391595D-03  0.81601436D-03  0.22683532D-03 -0.57570216D-02  0.45074717D-02
  0.21229988D-02  0.43715913D-02 -0.42936096D-02  0.83513516D-02  0.11162216D+00
  0.20592110D+00  0.33242050D+00  0.43271272D+00  0.36923455D+00  0.12748782D+00
 -0.12221017D-01 -0.56326556D-02  0.15794554D-01  0.87083029D-01  0.66769743D-01
  0.33322781D-01 -0.99260258D-01 -0.76106470D-01 -0.37982462D-01  0.11784878D-01
  0.90358972D-02  0.45095460D-02  0.72140159D-02  0.54038448D-02 -0.20009495D-02
  0.52352570D-03  0.16324459D-01 -0.14633578D-02  0.69153011D-03  0.19546975D-03
  0.19942038D-02 -0.34684037D-02 -0.41541225D-02 -0.67351359D-02 -0.28651548D-02
  0.84949242D-02  0.60032106D-02  0.11074751D-01  0.17878083D-01  0.23271952D-01
  0.19857998D-01  0.68564896D-02 -0.74274249D-02 -0.34232933D-02  0.95992719D-02
  0.72154405D-01  0.55323421D-01  0.27610265D-01  0.89643823D-01  0.68733198D-01
  0.34302683D-01  0.38043889D-01  0.29169641D-01  0.14557695D-01 -0.69069467D-03
  0.55948826D-02  0.79028464D-02  0.17236382D-02 -0.44149629D-02  0.97724672D-03
  0.22528843D-03  0.12654568D-03  0.60786999D-02 -0.29855362D-02 -0.44366260D-02
 -0.42208058D-02  0.45347860D-02 -0.10897236D-02 -0.41188694D-01 -0.75985097D-01
 -0.12266351D+00 -0.15967144D+00 -0.13624793D+00 -0.47043135D-01 -0.12046286D-01
 -0.55521221D-02  0.15568730D-01  0.37804948D-01  0.28986436D-01  0.14466263D-01
  0.15406673D+00  0.11812859D+00  0.58954447D-01  0.97558460D-01  0.74801640D-01
  0.37331261D-01  0.82907067D-02  0.22458322D-02  0.94502122D-02  0.59812525D-02
  0.54871684D-02  0.62869406D-03  0.37181120D-03  0.66577922D-03  0.60631961D-02
  0.32894228D-02 -0.96395621D-02 -0.97303149D-02 -0.65794629D-02  0.18966557D-02
 -0.19045537D-01 -0.35135297D-01 -0.56719264D-01 -0.73831629D-01 -0.63000663D-01
 -0.21752615D-01  0.15129984D-02  0.69733960D-03 -0.19554130D-02  0.63488025D-02
  0.48678591D-02  0.24294028D-02 -0.10149808D+00 -0.77822288D-01 -0.38838776D-01
 -0.42931494D-01 -0.32917147D-01 -0.16427963D-01  0.20328506D-02  0.94324347D-03
 -0.64785357D-02 -0.23565702D-02 -0.16467651D-01 -0.13877377D-02  0.45053163D-03
 -0.27733051D-03  0.46946193D-02  0.48978342D-02 -0.77011894D-02  0.17873413D-02
  0.18017326D-02  0.21400986D-02  0.65173677D-02  0.11054689D-01  0.12585373D-01
  0.60489302D-02 -0.96903915D-02 -0.16436738D-01 -0.18712645D-01 -0.85172082D-02
 -0.16987315D+00 -0.31338279D+00 -0.50589698D+00 -0.65852756D+00 -0.56192276D+00
 -0.19401842D+00  0.13591666D-01  0.62643867D-02 -0.17565994D-01 -0.50688539D-01
 -0.38864757D-01 -0.19396237D-01  0.74365243D-01  0.57018552D-01  0.28456253D-01
 -0.21605578D-01 -0.16565787D-01 -0.82674888D-02  0.27807870D-02 -0.43865388D-03
  0.12869622D-02 -0.57791091D-03  0.71595646D-02 -0.41282085D-02 -0.56115456D-03
  0.21949533D-02  0.96073770D-02 -0.12750992D-02  0.12851691D-02 -0.37212899D-02
  0.14229207D-02  0.83879735D-02  0.67313888D-02  0.12418098D-01  0.20046661D-01
  0.26094796D-01  0.22266736D-01  0.76881690D-02  0.18123228D-01  0.83529793D-02
 -0.23422626D-01 -0.15461494D+00 -0.11854893D+00 -0.59164223D-01 -0.69670679D-01
 -0.53419058D-01 -0.26659854D-01 -0.78960531D-01 -0.60541927D-01 -0.30214665D-01
 -0.13970708D-01 -0.89318361D-02 -0.28886218D-02 -0.18732794D-02 -0.10633146D-01
  0.11570539D-03 -0.10903997D-02  0.36898123D-03 -0.46352085D-02  0.18785621D-02
  0.58761583D-02  0.87890024D-02  0.46410767D-02  0.15621934D-01 -0.16132459D-01
 -0.27363704D-01 -0.31152610D-01 -0.64963754D-02 -0.58975940D-03 -0.10003436D-02
 -0.11388558D-02 -0.79874678D-04
MO   33     MO 0.0        OCC NO =    2.0000000  ORB. ENERGY =    0.000000
 -0.36381720D+00 -0.67712349D+00 -0.11548099D+01 -0.17884206D+01 -0.25046323D+01
 -0.29907805D+01 -0.22785877D+01 -0.84559362D+00 -0.82854220D-01 -0.10253824D+00
 -0.14126622D+00 -0.13187383D+00  0.49749495D-01  0.12346535D-01 -0.65069550D+00
 -0.91211992D+00 -0.11398988D+01 -0.11260157D+01 -0.66191988D+00 -0.25555464D+00
  0.15288302D+01  0.21430554D+01  0.26782293D+01  0.26456105D+01  0.15552022D+01
  0.60043391D+00 -0.20727947D+01 -0.29055639D+01 -0.36311551D+01 -0.35869304D+01
 -0.21085501D+01 -0.81407095D+00 -0.26011461D-02 -0.16850871D-02 -0.32650364D-03
  0.37663412D-01  0.24399295D-01  0.47276242D-02  0.38443447D+00  0.24904621D+00
  0.48255365D-01  0.29860357D-01 -0.18647704D-02 -0.44643202D-01  0.52199341D-02
 -0.13603181D-03 -0.91940436D-02  0.18765061D+02  0.12356818D+02  0.51072342D+01
  0.11283521D+01  0.94130956D-01 -0.14051594D+02 -0.92529934D+01 -0.38243829D+01
 -0.84492901D+00 -0.70486844D-01 -0.62285494D+01 -0.41015082D+01 -0.16952069D+01
 -0.37452564D+00 -0.31244199D-01  0.30670090D+02  0.20196296D+02  0.83473926D+01
  0.18442071D+01  0.15385001D+00 -0.10410840D+02 -0.68555520D+01 -0.28334891D+01
 -0.62600874D+00 -0.52223772D-01  0.41043335D+02  0.27027091D+02  0.11170650D+02
  0.24679552D+01  0.20588520D+00  0.24480705D-02  0.60900069D-04  0.24124009D-03
 -0.11788221D-03  0.18469886D-02 -0.32829191D-03  0.12576107D-02  0.55932740D-02
  0.15548315D-02  0.28538312D-02 -0.25894636D-01 -0.47659953D-01 -0.77122801D-01
 -0.10138008D+00 -0.86953106D-01 -0.29730744D-01 -0.30637131D-01 -0.13670228D-01
  0.40368367D-01  0.24452932D-01  0.18839666D-01  0.82716282D-02  0.62885236D-01
  0.48449684D-01  0.21272021D-01 -0.90287663D-01 -0.69561777D-01 -0.30541367D-01
  0.17540841D-01  0.43616876D-03  0.19578025D-02 -0.49697762D-02 -0.14524725D-03
 -0.34636950D-03 -0.11004233D-03 -0.50670475D-03 -0.88354266D-03  0.74513608D-03
 -0.16537085D-02 -0.70536782D-02  0.42451999D-02  0.10363026D-02  0.36104676D-02
  0.61240363D-02  0.69719989D-02 -0.12765493D-03  0.77176622D-01  0.14237580D+00
  0.22983868D+00  0.29918167D+00  0.25529226D+00  0.88146284D-01 -0.22926647D-01
 -0.10566871D-01  0.29630608D-01 -0.71249550D-01 -0.54629636D-01 -0.27264017D-01
  0.12267227D-01  0.94057316D-02  0.46941193D-02  0.73714446D-01  0.56519561D-01
  0.28207222D-01  0.75994266D-02  0.70317512D-03  0.10144116D-02  0.69935860D-04
  0.95553326D-02  0.40104219D-02  0.20597948D-03 -0.55347813D-03 -0.61374917D-02
 -0.24022553D-02  0.17186576D-02 -0.58002935D-03  0.91357721D-02  0.95400609D-02
  0.73677653D-03  0.13592088D-02  0.21941845D-02  0.28561763D-02  0.24371804D-02
  0.84149982D-03  0.18776309D-04  0.86539835D-05 -0.24266673D-04  0.28428110D-01
  0.21796872D-01  0.10878167D-01  0.76420216D-01  0.58594174D-01  0.29242600D-01
 -0.14110591D+00 -0.10819106D+00 -0.53994921D-01  0.44522541D-02  0.18025224D-02
  0.46804249D-02 -0.86760393D-02 -0.50656575D-02 -0.75988522D-03 -0.29323247D-03
 -0.47543759D-03  0.11869600D-02 -0.51769621D-02  0.30769743D-02 -0.75615496D-03
 -0.27261157D-03  0.55860832D-02 -0.45837302D-03 -0.77748739D-03 -0.88514192D-03
  0.16962100D-03 -0.14186753D-01 -0.24063417D-01 -0.27395350D-01 -0.75494586D-02
 -0.49751188D-01 -0.91781226D-01 -0.14816336D+00 -0.19286467D+00 -0.16457177D+00
 -0.56822678D-01 -0.30467326D-02 -0.14042363D-02  0.39376251D-02  0.59094700D-01
  0.45310068D-01  0.22612899D-01  0.11853793D-01  0.90887367D-02  0.45359166D-02
 -0.91821147D-01 -0.70402631D-01 -0.35135847D-01  0.21077683D-02  0.35099116D-02
  0.60757510D-03 -0.44761922D-02  0.63742358D-02 -0.19352061D-03 -0.43991312D-03
 -0.52036804D-03  0.28766150D-02  0.16702154D-02 -0.32664911D-02 -0.46449603D-02
  0.60029648D-02  0.66462714D-03 -0.94597809D-02 -0.16045579D-01 -0.18267324D-01
 -0.68249788D-02  0.33998434D-02  0.57667779D-02  0.65652728D-02  0.11904580D-02
 -0.12813247D+00 -0.23637939D+00 -0.38158963D+00 -0.49671631D+00 -0.42384893D+00
 -0.14634485D+00  0.95611527D-02  0.44067265D-02 -0.12356921D-01 -0.34003217D-01
 -0.26071510D-01 -0.13011511D-01  0.22256814D-01  0.17065113D-01  0.85166875D-02
  0.12685465D+00  0.97264101D-01  0.48541603D-01 -0.52979649D-04 -0.16676834D-02
  0.10191139D-02  0.60087147D-02  0.14445518D-02  0.69068505D-04  0.82074980D-04
 -0.97215541D-04  0.69230538D-02  0.43348947D-02 -0.39224434D-02 -0.19772850D-02
 -0.63629363D-03  0.16334150D-02  0.29885595D-03  0.50691625D-03  0.57710623D-03
  0.82043193D-03  0.31926121D-02  0.54152743D-02  0.61650984D-02  0.16447150D-02
 -0.47869781D-01 -0.88310399D-01 -0.14256037D+00 -0.18557124D+00 -0.15834827D+00
 -0.54673854D-01  0.28827536D-01  0.13286585D-01 -0.37256971D-01  0.85576947D-01
  0.65614975D-01  0.32746471D-01  0.30215396D-01  0.23167249D-01  0.11562081D-01
 -0.91683450D-01 -0.70297054D-01 -0.35083157D-01 -0.11092375D-01  0.40183639D-02
  0.15484709D-02 -0.58480673D-02 -0.55222746D-02  0.41840730D-03  0.14969498D-03
 -0.28067518D-03  0.15726336D-02  0.49030920D-02 -0.43160527D-03 -0.38664212D-02
 -0.66089873D-02  0.18853705D-02  0.20887430D-02  0.35429035D-02  0.40334704D-02
  0.33553376D-02  0.46315738D-02  0.78560258D-02  0.89438077D-02  0.55902784D-02
  0.82096813D-02  0.15145259D-01  0.24449144D-01  0.31825521D-01  0.27156775D-01
  0.93765817D-02  0.37733782D-01  0.17391466D-01 -0.48767485D-01 -0.49445132D-02
 -0.37911391D-02 -0.18920441D-02 -0.12975562D-01 -0.99488379D-02 -0.49651674D-02
 -0.97451513D-02 -0.74719639D-02 -0.37290337D-02 -0.17840102D-01  0.88138220D-03
 -0.12537174D-02 -0.62552875D-03 -0.10892807D-01  0.17957340D-02  0.40768399D-03
 -0.18952764D-02  0.38125757D-02  0.47841076D-02 -0.24423341D-02 -0.21917645D-02
 -0.79017894D-02 -0.22895999D-02 -0.38782701D-02 -0.71546510D-02 -0.11549825D-01
 -0.15034441D-01 -0.12828915D-01 -0.44295162D-02  0.32993636D-01  0.15206737D-01
 -0.42641277D-01  0.61625288D-01  0.47250362D-01  0.23581242D-01  0.38703705D-02
  0.29675546D-02  0.14810177D-02 -0.12883379D-03 -0.98781582D-04 -0.49298932D-04
 -0.15514018D-01  0.45112610D-02  0.13681945D-03  0.23733278D-02 -0.43779090D-02
  0.14396652D-03  0.35482124D-04 -0.12717688D-03  0.88531672D-04  0.34404885D-02
 -0.12863856D-03  0.35476805D-03 -0.37978004D-02 -0.56347101D-02 -0.23315671D-02
 -0.39547792D-02 -0.45023763D-02  0.81329725D-03 -0.97452922D-02 -0.16529860D-01
 -0.18818661D-01 -0.90924003D-03  0.12302681D-01  0.20867676D-01  0.23757112D-01
  0.68754260D-02  0.10240758D-01  0.17370264D-01  0.19775432D-01  0.76242511D-02
 -0.85010443D-02 -0.14419380D-01 -0.16415955D-01 -0.80439664D-02  0.13499200D-02
  0.24903389D-02  0.40201791D-02  0.52330787D-02  0.44653956D-02  0.15417938D-02
  0.42797583D-01  0.19725367D-01 -0.55311988D-01  0.10766983D+00  0.82554399D-01
  0.41200431D-01  0.87155680D-02  0.66825447D-02  0.33350582D-02  0.26621845D-02
  0.20411942D-02  0.10186990D-02 -0.17114084D-01  0.44037912D-02 -0.48968923D-03
  0.70283290D-03 -0.13467967D-01 -0.26909671D-03  0.99891688D-03  0.79429417D-03
 -0.74257552D-03  0.23406808D-02  0.33589851D-02 -0.48762009D-02 -0.68080236D-03
  0.46539749D-02 -0.36974696D-02 -0.62716083D-02 -0.71400043D-02  0.33787197D-02
 -0.57481667D-02 -0.97499787D-02 -0.11100006D-01  0.74591644D-03  0.10672037D-01
  0.18101794D-01  0.20608253D-01  0.64702865D-02  0.71334526D-02  0.12099686D-01
  0.13775065D-01  0.45053451D-02  0.16114765D-01  0.29659770D-01  0.47995106D-01
  0.63090911D-01  0.54112708D-01  0.18502054D-01  0.30717749D-01  0.13706200D-01
 -0.40474592D-01 -0.33980455D+00 -0.26180109D+00 -0.11494478D+00  0.68435473D-01
  0.52725843D-01  0.23149485D-01 -0.16704569D+00 -0.12869970D+00 -0.56506098D-01
 -0.15392150D-01 -0.16365925D-01  0.40236115D-02 -0.59980696D-02 -0.28725008D-03
 -0.21875646D-03  0.13763121D-03  0.29899989D-03  0.49209730D-02  0.10792166D-02
 -0.36966366D-02 -0.10563941D-01 -0.25239835D-03 -0.64850525D-02  0.12925106D+00
  0.23844297D+00  0.38492089D+00  0.50105263D+00  0.42754912D+00  0.14762244D+00
 -0.22416416D-02 -0.10331706D-02  0.28971181D-02 -0.33303334D-01 -0.25534884D-01
 -0.12743697D-01  0.33985099D-01  0.26057619D-01  0.13004578D-01  0.49515980D-01
  0.37965712D-01  0.18947551D-01 -0.68674289D-02  0.77616614D-03  0.23626011D-02
  0.25037411D-02  0.93495973D-02  0.42338599D-02 -0.13112646D-03  0.27354619D-03
 -0.36990761D-02 -0.41313904D-02  0.16498215D-02  0.47756957D-03 -0.83603273D-02
 -0.24223074D-02 -0.38218574D-01 -0.70505806D-01 -0.11381823D+00 -0.14815752D+00
 -0.12642308D+00 -0.43650851D-01 -0.76140178D-03 -0.35092938D-03  0.98404262D-03
 -0.47557600D-01 -0.36464152D-01 -0.18198167D-01 -0.11822651D-01 -0.90648586D-02
 -0.45239997D-02 -0.77240455D-01 -0.59223081D-01 -0.29556468D-01  0.22480187D-02
 -0.37164193D-02  0.25945517D-03 -0.38907979D-02  0.50186828D-02 -0.21039027D-02
  0.19296378D-02  0.53683112D-04 -0.63452309D-02 -0.80920236D-03  0.71972189D-02
  0.23061406D-02 -0.23475263D-02 -0.18696620D-02  0.38549904D-02  0.71117046D-02
  0.11480496D-01  0.14944195D-01  0.12751909D-01  0.44029276D-02 -0.15214090D-03
 -0.70121600D-04  0.19662829D-03 -0.17844179D+00 -0.13681784D+00 -0.68281693D-01
 -0.43492257D-01 -0.33347104D-01 -0.16642542D-01 -0.69291959D-01 -0.53128679D-01
 -0.26514934D-01 -0.68220704D-03 -0.98781950D-02 -0.16507504D-02 -0.36491106D-02
 -0.14325633D-02  0.20648155D-03  0.25923830D-03 -0.44980557D-03 -0.51598398D-02
  0.19960084D-02  0.41023705D-02 -0.66120398D-02 -0.23105777D-02  0.39313353D-02
 -0.23871289D-01 -0.44037867D-01 -0.71090771D-01 -0.92539061D-01 -0.78963748D-01
 -0.27264285D-01  0.94418902D-03  0.43517586D-03 -0.12202785D-02 -0.62193835D-01
 -0.47686288D-01 -0.23798800D-01 -0.17028566D-01 -0.13056425D-01 -0.65160709D-02
 -0.82827506D-01 -0.63506878D-01 -0.31694383D-01 -0.30707811D-02 -0.35860031D-02
  0.55896762D-03 -0.51941568D-02 -0.58733963D-02 -0.62007992D-03  0.15723750D-02
 -0.79428121D-03  0.38320676D-02  0.12096941D-02 -0.23839861D-02 -0.31058778D-02
  0.82237269D-02 -0.59234523D-02  0.84332715D-02  0.14304425D-01  0.16285082D-01
  0.54321983D-02 -0.91370868D-02 -0.15498229D-01 -0.17644185D-01 -0.57338006D-02
 -0.54434540D-01 -0.10042110D+00 -0.16211079D+00 -0.21102008D+00 -0.18006382D+00
 -0.62171708D-01 -0.18195765D-01 -0.83864114D-02  0.23516373D-01  0.40545646D-01
  0.31087829D-01  0.15515006D-01 -0.29752011D-01 -0.22811955D-01 -0.11384764D-01
  0.71130241D-01  0.54538157D-01  0.27218363D-01  0.12511097D-01  0.28387160D-02
  0.14615480D-02  0.62448526D-02  0.14496072D-01 -0.22815925D-02  0.62430627D-03
  0.62595167D-03  0.31603401D-03 -0.29650141D-03 -0.21706225D-02  0.27429923D-02
  0.48301876D-02 -0.45373725D-02 -0.94936352D-01 -0.17513903D+00 -0.28272870D+00
 -0.36802876D+00 -0.31403961D+00 -0.10843033D+00  0.13403312D-01  0.61775744D-02
 -0.17322563D-01  0.87797737D-01  0.67317736D-01  0.33596268D-01  0.89518476D-01
  0.68637089D-01  0.34254718D-01  0.21780076D-02  0.16699581D-02  0.83342611D-03
  0.43343147D-03  0.39348997D-02  0.33115050D-02 -0.32582887D-03 -0.29443854D-02
  0.18028399D-04 -0.11971876D-03  0.31140238D-04  0.44123760D-02  0.37618458D-02
 -0.27663965D-02  0.12542103D-02  0.38484676D-02 -0.10957387D-01  0.13556203D-02
  0.22993887D-02  0.26177727D-02  0.16331224D-02 -0.82778791D-02 -0.14040850D-01
 -0.15985011D-01 -0.76765233D-02
MO   34     MO 0.0        OCC NO =    2.0000000  ORB. ENERGY =    0.000000
  0.72007144D+00  0.13401711D+01  0.22856140D+01  0.35396639D+01  0.49571988D+01
  0.59193893D+01  0.45098087D+01  0.16736092D+01 -0.25913863D-01 -0.32070327D-01
 -0.22760545D-01 -0.21099068D-02 -0.21726609D-01 -0.12221512D-01  0.64308015D+01
  0.90144502D+01  0.11265582D+02  0.11128375D+02  0.65417317D+01  0.25256378D+01
 -0.14349960D+01 -0.20115222D+01 -0.25138491D+01 -0.24832323D+01 -0.14597494D+01
 -0.56358141D+00  0.29157925D+01  0.40872458D+01  0.51079323D+01  0.50457215D+01
  0.29660894D+01  0.11451505D+01 -0.13132110D+01 -0.85073072D+00 -0.16483817D+00
  0.15602634D+00  0.10107775D+00  0.19584893D-01 -0.64706429D+00 -0.41918434D+00
 -0.81221445D-01  0.29645755D-03  0.43376559D-01  0.18112236D-01  0.16773151D-02
  0.62049765D-02  0.29195457D-02 -0.76120067D+01 -0.50125167D+01 -0.20717386D+01
 -0.45771358D+00 -0.38184019D-01  0.22922513D+02  0.15094506D+02  0.62387562D+01
  0.13783416D+01  0.11498593D+00 -0.11933843D+02 -0.78584517D+01 -0.32480006D+01
 -0.71758765D+00 -0.59863595D-01  0.45532425D+01  0.29983163D+01  0.12392433D+01
  0.27378864D+00  0.22840376D-01  0.26174746D+02  0.17236106D+02  0.71239074D+01
  0.15738999D+01  0.13130007D+00  0.16300913D+02  0.10734174D+02  0.44365740D+01
  0.98018168D+00  0.81770080D-01  0.12020960D-02  0.10944083D-03  0.22903210D-03
  0.13276128D-03  0.30720397D-03  0.35315232D-02 -0.83800564D-03 -0.94718696D-03
 -0.76032904D-04  0.34670407D-02  0.69335998D-02  0.12761525D-01  0.20650556D-01
  0.27145734D-01  0.23282739D-01  0.79607638D-02  0.20831452D-01  0.92949533D-02
 -0.27448122D-01  0.10273058D+00  0.79148371D-01  0.34750398D-01 -0.27935879D-01
 -0.21523089D-01 -0.94497953D-02 -0.24745282D-01 -0.19064906D-01 -0.83705205D-02
 -0.81162060D-02  0.58731032D-02 -0.10369070D-02 -0.15983801D-02  0.26391973D-03
  0.19524435D-03 -0.93084377D-04 -0.27804938D-03 -0.15186762D-02 -0.98920742D-03
  0.14739932D-02  0.48531203D-02  0.14330884D-02 -0.14487004D-03 -0.52871213D-02
 -0.89679584D-02 -0.10209704D-01 -0.13830216D-02 -0.43943561D-01 -0.81067290D-01
 -0.13086774D+00 -0.17035092D+00 -0.14536075D+00 -0.50189572D-01 -0.45610251D-02
 -0.21021723D-02  0.58947106D-02 -0.13665074D-02 -0.10477512D-02 -0.52290127D-03
 -0.62934077D-02 -0.48253858D-02 -0.24082057D-02 -0.87689818D-01 -0.67234991D-01
 -0.33554973D-01  0.20638645D-02 -0.74647912D-03 -0.59457586D-03 -0.52264561D-02
  0.11852209D-01  0.28755077D-02  0.71205941D-03  0.31352958D-03  0.39087541D-02
 -0.66269192D-03 -0.84457152D-03 -0.14537229D-03  0.25991097D-03  0.84374168D-03
  0.19453401D-01  0.35887727D-01  0.57933919D-01  0.75412748D-01  0.64349835D-01
  0.22218451D-01  0.12371358D-01  0.57019477D-02 -0.15988857D-01  0.33469719D-01
  0.25662458D-01  0.12807365D-01  0.48070951D-01  0.36857757D-01  0.18394604D-01
  0.31816566D-01  0.24394925D-01  0.12174777D-01 -0.48530152D-02  0.18053301D-02
  0.20992790D-02  0.58271962D-03 -0.38050673D-03  0.14646411D-04  0.28728054D-03
  0.50150333D-04  0.41273406D-02 -0.21259709D-02 -0.19144289D-02  0.16774852D-02
  0.30657589D-02  0.82186004D-03 -0.10438377D-02 -0.17705464D-02 -0.20157045D-02
  0.19494074D-02 -0.58661735D-02 -0.99501406D-02 -0.11327883D-01 -0.30345742D-02
  0.21363341D+00  0.39411193D+00  0.63621885D+00  0.82816791D+00  0.70667718D+00
  0.24399865D+00 -0.21373674D-01 -0.98511069D-02  0.27623532D-01  0.55304393D-01
  0.42403900D-01  0.21162518D-01 -0.62935917D-01 -0.48255269D-01 -0.24082761D-01
 -0.77927400D-01 -0.59749788D-01 -0.29819332D-01  0.48267180D-02  0.24707444D-02
 -0.35956384D-02 -0.39824811D-02  0.94156129D-03  0.42389356D-03 -0.27225927D-03
 -0.34731077D-03  0.25737534D-04 -0.39400243D-02 -0.10450720D-01 -0.53704967D-02
  0.19221360D-02  0.75873704D-03 -0.78376125D-02 -0.13294074D-01 -0.15134834D-01
 -0.84143228D-02 -0.18072077D-02 -0.30653664D-02 -0.34898113D-02 -0.10465933D-02
 -0.91158765D-01 -0.16817012D+00 -0.27147872D+00 -0.35338463D+00 -0.30154374D+00
 -0.10411581D+00 -0.91744875D-02 -0.42285129D-02  0.11857192D-01 -0.61115549D-01
 -0.46859526D-01 -0.23386188D-01 -0.43352270D-01 -0.33239771D-01 -0.16588975D-01
  0.15702710D+00  0.12039842D+00  0.60087249D-01  0.79730576D-02 -0.28339087D-02
 -0.22487319D-02  0.75827358D-02  0.61273057D-02  0.83286070D-04 -0.11148873D-04
 -0.68330358D-03  0.54358324D-02  0.50605509D-02 -0.65525566D-02 -0.19430301D-02
 -0.11111780D-02  0.13459842D-02  0.97673771D-02  0.16567320D-01  0.18861309D-01
  0.39520159D-02  0.30362531D-02  0.51500599D-02  0.58631612D-02  0.75299519D-03
 -0.36826095D-02 -0.67936954D-02 -0.10967131D-01 -0.14275946D-01 -0.12181690D-01
 -0.42060449D-02  0.22921369D-01  0.10564438D-01 -0.29623787D-01  0.47056562D-01
  0.36079987D-01  0.18006442D-01 -0.40766123D-01 -0.31256878D-01 -0.15599373D-01
 -0.12074120D+00 -0.92576697D-01 -0.46202260D-01 -0.10682208D-01  0.23620455D-02
 -0.21745607D-02 -0.74300907D-02 -0.77986641D-02  0.31960236D-03  0.17547682D-03
 -0.12043810D-02  0.42343597D-02  0.95755690D-03 -0.17697227D-03 -0.30135972D-02
 -0.25488641D-02  0.29393349D-02 -0.40396888D-02 -0.68520769D-02 -0.78008473D-02
 -0.97860398D-04  0.71184822D-02  0.12074293D-01  0.13746156D-01  0.69480871D-02
  0.24087410D-01  0.44436569D-01  0.71734400D-01  0.93376875D-01  0.79678656D-01
  0.27511125D-01 -0.18984811D-01 -0.87500819D-02  0.24536143D-01 -0.32033773D-01
 -0.24561465D-01 -0.12257893D-01 -0.26007135D-01 -0.19940622D-01 -0.99517679D-02
 -0.49085282D-01 -0.37635481D-01 -0.18782743D-01  0.45491159D-02 -0.55360864D-03
 -0.13776592D-02 -0.12855876D-02 -0.53167486D-02  0.17037641D-02 -0.14984801D-03
 -0.32753518D-02  0.99858892D-03 -0.31457547D-02 -0.35388200D-02  0.42891424D-03
 -0.20248313D-02 -0.14410431D-02 -0.16123213D+00 -0.29744180D+00 -0.48016329D+00
 -0.62502994D+00 -0.53333918D+00 -0.18414920D+00 -0.33538565D-02 -0.15457894D-02
  0.43345548D-02 -0.60965708D-01 -0.46744638D-01 -0.23328851D-01  0.16219469D-02
  0.12436060D-02  0.62064656D-03  0.32017318D-01  0.24548849D-01  0.12251596D-01
  0.52764939D-02 -0.25381984D-02  0.84098985D-03  0.64132597D-03 -0.10586876D-01
 -0.23679937D-03 -0.32336527D-03 -0.86372878D-03  0.40124293D-02 -0.23246481D-02
  0.56696124D-02  0.20970797D-02  0.17417366D-02  0.35564541D-02 -0.34988949D-02
 -0.59347879D-02 -0.67565463D-02 -0.38871393D-02  0.56548360D-02  0.95916722D-02
  0.10919780D-01  0.34061946D-02  0.13347378D-02  0.22639679D-02  0.25774475D-02
 -0.38385712D-02  0.10978964D-01  0.18622400D-01  0.21200944D-01  0.77171832D-02
 -0.13251707D-01 -0.22477403D-01 -0.25589729D-01 -0.10764440D-01 -0.21053189D-01
 -0.38839022D-01 -0.62698225D-01 -0.81614459D-01 -0.69641766D-01 -0.24045628D-01
 -0.61825287D-02 -0.28495218D-02  0.79903566D-02  0.35428837D-02  0.27164585D-02
  0.13557032D-02 -0.32853252D-01 -0.25189790D-01 -0.12571470D-01  0.41518916D-01
  0.31834072D-01  0.15887433D-01  0.63602073D-02  0.15518506D-04 -0.24525891D-02
  0.18504391D-02 -0.66346923D-03  0.16238350D-03  0.11379781D-03  0.15533888D-03
 -0.29153637D-02 -0.88057897D-03  0.41226012D-02 -0.40312448D-03  0.20787900D-02
  0.69766708D-02  0.69868849D-02  0.11851079D-01  0.13492035D-01  0.61725896D-02
 -0.43454033D-02 -0.73706264D-02 -0.83911976D-02 -0.43925249D-02  0.68061281D-02
  0.11544481D-01  0.13142984D-01  0.48628463D-02 -0.26072041D-02 -0.44223116D-02
 -0.50346454D-02 -0.22489131D-02 -0.39867183D-01 -0.73376899D-01 -0.11873767D+00
 -0.15608400D+00 -0.13387234D+00 -0.45773225D-01 -0.47682567D-01 -0.21275869D-01
  0.62827925D-01 -0.22766055D-01 -0.17540018D-01 -0.77010126D-02 -0.18392006D+00
 -0.14170049D+00 -0.62214148D-01 -0.55004787D-01 -0.42378223D-01 -0.18606323D-01
  0.28167619D-01 -0.63112990D-03 -0.10325030D-01 -0.13102702D-02  0.10096670D-02
 -0.39542899D-03 -0.70741526D-03 -0.17175272D-03  0.12932168D-02 -0.23831988D-02
 -0.81148891D-03  0.15890056D-02  0.31458084D-02  0.29538925D-03 -0.96079877D-01
 -0.17724861D+00 -0.28613422D+00 -0.37246173D+00 -0.31782227D+00 -0.10973639D+00
 -0.23283861D-01 -0.10731510D-01  0.30092275D-01  0.75931350D-01  0.58219343D-01
  0.29055532D-01 -0.82408217D-02 -0.63185394D-02 -0.31533940D-02  0.39996888D-01
  0.30667077D-01  0.15305020D-01  0.13088273D-01  0.44262789D-02 -0.14664197D-02
  0.44478479D-02 -0.51882242D-02  0.31281195D-03 -0.34222156D-02  0.14587449D-02
 -0.45682463D-03  0.54604628D-03  0.24416774D-02 -0.19912402D-02 -0.62867450D-02
 -0.77877443D-02  0.36449986D-01  0.67243106D-01  0.10855122D+00  0.14130144D+00
  0.12057277D+00  0.41630881D-01 -0.89183715D-02 -0.41104693D-02  0.11526185D-01
 -0.93060439D-01 -0.71352842D-01 -0.35610069D-01 -0.48671227D-01 -0.37318010D-01
 -0.18624302D-01 -0.77888017D-01 -0.59719591D-01 -0.29804262D-01  0.16896774D-02
 -0.43299100D-02 -0.35327253D-02 -0.51071682D-02  0.13675130D-01 -0.10470597D-02
 -0.12346706D-02  0.27982575D-04 -0.84018346D-02  0.10014513D-02  0.50804897D-02
 -0.59976929D-02 -0.48851233D-02 -0.25398864D-02  0.34877810D-02  0.64342749D-02
  0.10386915D-01  0.13520677D-01  0.11537218D-01  0.39835241D-02  0.49987081D-03
  0.23039000D-03 -0.64603761D-03  0.79635746D-02  0.61059639D-02  0.30473039D-02
 -0.21205593D-02 -0.16259104D-02 -0.81144323D-03 -0.63382233D-01 -0.48597476D-01
 -0.24253546D-01 -0.65793481D-03 -0.17669408D-02 -0.11637493D-02 -0.25370383D-02
  0.35974539D-02 -0.13920293D-03 -0.42314714D-03  0.16579165D-03  0.94279856D-03
 -0.25965032D-02  0.25682900D-02  0.61134404D-03  0.35361559D-02  0.43902451D-02
 -0.81576224D-01 -0.15049220D+00 -0.24294108D+00 -0.31623710D+00 -0.26984569D+00
 -0.93171232D-01  0.16431658D-01  0.75733362D-02 -0.21236425D-01  0.16510907D-02
  0.12659516D-02  0.63179859D-03 -0.47751863D-01 -0.36613100D-01 -0.18272503D-01
 -0.42778083D-02 -0.32799521D-02 -0.16369260D-02 -0.76330338D-02 -0.13031181D-03
 -0.28127992D-02  0.15370933D-03 -0.87469409D-02 -0.31407133D-03 -0.11996673D-03
  0.14135901D-03  0.30972956D-02  0.36729344D-02  0.10637217D-03 -0.36416740D-02
  0.42318258D-02 -0.44022462D-02 -0.50323167D-03 -0.85357616D-03 -0.97176629D-03
  0.82250713D-03 -0.49998048D-02 -0.84806152D-02 -0.96548807D-02 -0.32018724D-02
 -0.32721718D-01 -0.60365180D-01 -0.97448118D-01 -0.12684850D+00 -0.10824005D+00
 -0.37372688D-01 -0.33969405D-01 -0.15656468D-01  0.43902370D-01 -0.54207338D-02
 -0.41562749D-02 -0.20742725D-02 -0.91870794D-01 -0.70440698D-01 -0.35154845D-01
  0.11420743D+00  0.87567011D-01  0.43702076D-01  0.11446355D-01 -0.12969077D-02
[truncated: 493,942 more chars]
