# Supplementary material for: Synthesis, Structure and Antioxidant Activity of Cyclohexene-Fused Selenuranes and Related Derivatives
Source: Molecules. 2015 Jul 13;20(7):12670–85. doi: 10.3390/molecules200712670 (PMC6332442; doi:10.3390/molecules200712670)
Supplement: Supplementary file 1 [file molecules-20-12670-s001.zip › computational/AIM19/alcohalse/ps-alse-nbo.log]

 Entering Gaussian System, Link 0=g03
 Initial command:
 /share/apps/g03/l1.exe /home/guest40/Gau-3526.inp -scrdir=/home/guest40/
 Entering Link 1 = /share/apps/g03/l1.exe PID=      3527.
  
 Copyright (c) 1988,1990,1992,1993,1995,1998,2003,2004, Gaussian, Inc.
                  All Rights Reserved.
  
 This is the Gaussian(R) 03 program.  It is based on the
 the Gaussian(R) 98 system (copyright 1998, Gaussian, Inc.),
 the Gaussian(R) 94 system (copyright 1995, Gaussian, Inc.),
 the Gaussian 92(TM) system (copyright 1992, Gaussian, Inc.),
 the Gaussian 90(TM) system (copyright 1990, Gaussian, Inc.),
 the Gaussian 88(TM) system (copyright 1988, Gaussian, Inc.),
 the Gaussian 86(TM) system (copyright 1986, Carnegie Mellon
 University), and the Gaussian 82(TM) system (copyright 1983,
 Carnegie Mellon University). Gaussian is a federally registered
 trademark of Gaussian, Inc.
  
 This software contains proprietary and confidential information,
 including trade secrets, belonging to Gaussian, Inc.
  
 This software is provided under written license and may be
 used, copied, transmitted, or stored only in accord with that
 written license.
  
 The following legend is applicable only to US Government
 contracts under FAR:
  
                    RESTRICTED RIGHTS LEGEND
  
 Use, reproduction and disclosure by the US Government is
 subject to restrictions as set forth in subparagraphs (a)
 and (c) of the Commercial Computer Software - Restricted
 Rights clause in FAR 52.227-19.
  
 Gaussian, Inc.
 340 Quinnipiac St., Bldg. 40, Wallingford CT 06492
  
  
 ---------------------------------------------------------------
 Warning -- This program may not be used in any manner that
 competes with the business of Gaussian, Inc. or will provide
 assistance to any competitor of Gaussian, Inc.  The licensee
 of this program is prohibited from giving any competitor of
 Gaussian, Inc. access to this program.  By using this program,
 the user acknowledges that Gaussian, Inc. is engaged in the
 business of creating and licensing software in the field of
 computational chemistry and represents and warrants to the
 licensee that it is not a competitor of Gaussian, Inc. and that
 it will not use this program in any manner prohibited above.
 ---------------------------------------------------------------
  

 Cite this work as:
 Gaussian 03, Revision C.02,
 M. J. Frisch, G. W. Trucks, H. B. Schlegel, G. E. Scuseria, 
 M. A. Robb, J. R. Cheeseman, J. A. Montgomery, Jr., T. Vreven, 
 K. N. Kudin, J. C. Burant, J. M. Millam, S. S. Iyengar, J. Tomasi, 
 V. Barone, B. Mennucci, M. Cossi, G. Scalmani, N. Rega, 
 G. A. Petersson, H. Nakatsuji, M. Hada, M. Ehara, K. Toyota, 
 R. Fukuda, J. Hasegawa, M. Ishida, T. Nakajima, Y. Honda, O. Kitao, 
 H. Nakai, M. Klene, X. Li, J. E. Knox, H. P. Hratchian, J. B. Cross, 
 C. Adamo, J. Jaramillo, R. Gomperts, R. E. Stratmann, O. Yazyev, 
 A. J. Austin, R. Cammi, C. Pomelli, J. W. Ochterski, P. Y. Ayala, 
 K. Morokuma, G. A. Voth, P. Salvador, J. J. Dannenberg, 
 V. G. Zakrzewski, S. Dapprich, A. D. Daniels, M. C. Strain, 
 O. Farkas, D. K. Malick, A. D. Rabuck, K. Raghavachari, 
 J. B. Foresman, J. V. Ortiz, Q. Cui, A. G. Baboul, S. Clifford, 
 J. Cioslowski, B. B. Stefanov, G. Liu, A. Liashenko, P. Piskorz, 
 I. Komaromi, R. L. Martin, D. J. Fox, T. Keith, M. A. Al-Laham, 
 C. Y. Peng, A. Nanayakkara, M. Challacombe, P. M. W. Gill, 
 B. Johnson, W. Chen, M. W. Wong, C. Gonzalez, and J. A. Pople, 
 Gaussian, Inc., Wallingford CT, 2004.
 
 ******************************************
 Gaussian 03:  AM64L-G03RevC.02 12-Jun-2004
                 3-Feb-2014 
 ******************************************
 %nprocshared=1
 Will use up to    1 processors via shared memory.
 %mem=600mb
 %chk=ps-alse-nbo.chk
 -----------------------------------------------------
 #p rb3lyp/6-311+g(d,p) pop=(nbo,full) gfinput gfprint
 -----------------------------------------------------

 Warning!  SCF SP cutoffs with diffuse functions may be unreliable.
 Consider SCF=Tight

 1/38=1/1;
 2/17=6,18=5,40=1/2;
 3/5=4,6=6,7=111,11=2,16=1,24=110,25=1,30=1,74=-5/1,2,3;
 4/7=1/1;
 5/5=2,32=1,38=5/2;
 6/7=3,28=1/1,7;
 99/5=1,9=1/99;
 Leave Link    1 at Mon Feb  3 11:14:56 2014, MaxMem=   78643200 cpu:       0.2
 (Enter /share/apps/g03/l101.exe)
 -----------
 ps-alse-nbo
 -----------
 Symbolic Z-matrix:
 Charge =  0 Multiplicity = 1
 Se                    0.        0.        0. 
 O                     4.42967   0.        0. 
 H                     4.22796   0.94926   0. 
 C                     1.20081  -0.1456    1.53077 
 C                     0.51905   0.04951   2.86754 
 H                    -0.07625   0.97224   2.84054 
 H                    -0.21396  -0.75998   3.00564 
 C                     1.50096   0.0783    4.04784 
 H                     0.94734  -0.0199    4.99026 
 H                     2.01326   1.0511    4.08046 
 C                     2.54201  -1.03489   3.89962 
 H                     2.02887  -2.0073    3.87155 
 H                     3.21762  -1.05783   4.76391 
 C                     3.34887  -0.84193   2.61009 
 H                     4.08653  -0.03786   2.74445 
 H                     3.94418  -1.73964   2.39136 
 C                     2.48767  -0.52714   1.39425 
 C                     3.18705  -0.71877   0.06721 
 H                     3.47423  -1.76916  -0.06081 
 H                     2.53269  -0.43984  -0.76469 
 H                    -3.75587   1.54785  -1.57932 
 H                     0.98804   2.91025  -0.64833 
 H                     1.26147   2.52991   1.03554 
 C                    -0.02485   4.25784   0.72825 
 H                    -0.24144   4.27796   1.80623 
 H                     0.75741   5.00596   0.54806 
 H                    -1.08001   4.5802   -1.12734 
 H                    -1.64651   5.61133   0.18722 
 O                    -3.44037   0.74974  -1.1268 
 C                    -0.61117   1.82965   0.26354 
 C                     0.48831   2.86569   0.33172 
 C                    -1.29943   4.59791  -0.05005 
 C                    -2.40068   3.57815   0.26364 
 H                    -3.22974   3.69483  -0.45175 
 H                    -2.84152   3.79304   1.25109 
 C                    -1.92477   2.13195   0.25119 
 C                    -3.03039   1.0996    0.20633 
 H                    -2.7071    0.15802   0.65192 
 H                    -3.89757   1.47223   0.77393 
 
                    Isotopes and Nuclear Properties:

  Atom         1           2           3           4           5           6           7           8           9          10
 IAtWgt=          80          16           1          12          12           1           1          12           1           1
 AtmWgt=  79.9165205  15.9949146   1.0078250  12.0000000  12.0000000   1.0078250   1.0078250  12.0000000   1.0078250   1.0078250
 IAtSpn=           0           0           1           0           0           1           1           0           1           1
 AtZEff=   0.0000000   0.0000000   0.0000000   0.0000000   0.0000000   0.0000000   0.0000000   0.0000000   0.0000000   0.0000000
 AtQMom=   0.0000000   0.0000000   0.0000000   0.0000000   0.0000000   0.0000000   0.0000000   0.0000000   0.0000000   0.0000000
 AtGFac=   0.0000000   0.0000000   2.7928460   0.0000000   0.0000000   2.7928460   2.7928460   0.0000000   2.7928460   2.7928460

  Atom        11          12          13          14          15          16          17          18          19          20
 IAtWgt=          12           1           1          12           1           1          12          12           1           1
 AtmWgt=  12.0000000   1.0078250   1.0078250  12.0000000   1.0078250   1.0078250  12.0000000  12.0000000   1.0078250   1.0078250
 IAtSpn=           0           1           1           0           1           1           0           0           1           1
 AtZEff=   0.0000000   0.0000000   0.0000000   0.0000000   0.0000000   0.0000000   0.0000000   0.0000000   0.0000000   0.0000000
 AtQMom=   0.0000000   0.0000000   0.0000000   0.0000000   0.0000000   0.0000000   0.0000000   0.0000000   0.0000000   0.0000000
 AtGFac=   0.0000000   2.7928460   2.7928460   0.0000000   2.7928460   2.7928460   0.0000000   0.0000000   2.7928460   2.7928460

  Atom        21          22          23          24          25          26          27          28          29          30
 IAtWgt=           1           1           1          12           1           1           1           1          16          12
 AtmWgt=   1.0078250   1.0078250   1.0078250  12.0000000   1.0078250   1.0078250   1.0078250   1.0078250  15.9949146  12.0000000
 IAtSpn=           1           1           1           0           1           1           1           1           0           0
 AtZEff=   0.0000000   0.0000000   0.0000000   0.0000000   0.0000000   0.0000000   0.0000000   0.0000000   0.0000000   0.0000000
 AtQMom=   0.0000000   0.0000000   0.0000000   0.0000000   0.0000000   0.0000000   0.0000000   0.0000000   0.0000000   0.0000000
 AtGFac=   2.7928460   2.7928460   2.7928460   0.0000000   2.7928460   2.7928460   2.7928460   2.7928460   0.0000000   0.0000000

  Atom        31          32          33          34          35          36          37          38          39
 IAtWgt=          12          12          12           1           1          12          12           1           1
 AtmWgt=  12.0000000  12.0000000  12.0000000   1.0078250   1.0078250  12.0000000  12.0000000   1.0078250   1.0078250
 IAtSpn=           0           0           0           1           1           0           0           1           1
 AtZEff=   0.0000000   0.0000000   0.0000000   0.0000000   0.0000000   0.0000000   0.0000000   0.0000000   0.0000000
 AtQMom=   0.0000000   0.0000000   0.0000000   0.0000000   0.0000000   0.0000000   0.0000000   0.0000000   0.0000000
 AtGFac=   0.0000000   0.0000000   0.0000000   2.7928460   2.7928460   0.0000000   0.0000000   2.7928460   2.7928460
 Leave Link  101 at Mon Feb  3 11:14:58 2014, MaxMem=   78643200 cpu:       0.1
 (Enter /share/apps/g03/l202.exe)
                          Input orientation:                          
 ---------------------------------------------------------------------
 Center     Atomic     Atomic              Coordinates (Angstroms)
 Number     Number      Type              X           Y           Z
 ---------------------------------------------------------------------
    1         34             0        0.000000    0.000000    0.000000
    2          8             0        4.429669    0.000000    0.000000
    3          1             0        4.227961    0.949256    0.000000
    4          6             0        1.200812   -0.145605    1.530772
    5          6             0        0.519047    0.049509    2.867541
    6          1             0       -0.076247    0.972243    2.840542
    7          1             0       -0.213961   -0.759982    3.005643
    8          6             0        1.500965    0.078301    4.047845
    9          1             0        0.947342   -0.019901    4.990265
   10          1             0        2.013263    1.051097    4.080457
   11          6             0        2.542012   -1.034893    3.899624
   12          1             0        2.028869   -2.007302    3.871551
   13          1             0        3.217625   -1.057831    4.763914
   14          6             0        3.348871   -0.841928    2.610089
   15          1             0        4.086525   -0.037856    2.744454
   16          1             0        3.944180   -1.739642    2.391358
   17          6             0        2.487674   -0.527142    1.394248
   18          6             0        3.187050   -0.718769    0.067207
   19          1             0        3.474227   -1.769162   -0.060814
   20          1             0        2.532694   -0.439841   -0.764692
   21          1             0       -3.755866    1.547851   -1.579320
   22          1             0        0.988037    2.910247   -0.648327
   23          1             0        1.261473    2.529908    1.035542
   24          6             0       -0.024854    4.257840    0.728250
   25          1             0       -0.241438    4.277960    1.806235
   26          1             0        0.757408    5.005958    0.548061
   27          1             0       -1.080009    4.580202   -1.127339
   28          1             0       -1.646506    5.611333    0.187223
   29          8             0       -3.440366    0.749743   -1.126799
   30          6             0       -0.611173    1.829649    0.263540
   31          6             0        0.488311    2.865685    0.331715
   32          6             0       -1.299435    4.597905   -0.050047
   33          6             0       -2.400681    3.578152    0.263641
   34          1             0       -3.229742    3.694833   -0.451751
   35          1             0       -2.841524    3.793045    1.251092
   36          6             0       -1.924770    2.131951    0.251186
   37          6             0       -3.030391    1.099604    0.206326
   38          1             0       -2.707096    0.158023    0.651923
   39          1             0       -3.897573    1.472227    0.773930
 ---------------------------------------------------------------------
                    Distance matrix (angstroms):
                    1          2          3          4          5
     1  Se   0.000000
     2  O    4.429669   0.000000
     3  H    4.333214   0.970450   0.000000
     4  C    1.951003   3.576309   3.564494   0.000000
     5  C    2.914559   4.849558   4.773718   1.513216   0.000000
     6  H    3.003290   5.414537   5.157074   2.143819   1.098426
     7  H    3.107611   5.583437   5.629037   2.134077   1.100749
     8  C    4.317878   4.996848   4.957834   2.544775   1.535613
     9  H    5.079428   6.085206   6.050163   3.471042   2.166613
    10  H    4.669920   4.857361   4.643855   2.931392   2.169567
    11  C    4.768637   4.454360   4.688960   2.863758   2.516647
    12  H    4.809831   4.978153   5.344731   3.103359   2.741910
    13  H    5.845254   5.028214   5.267263   3.918277   3.479189
    14  C    4.328550   2.947801   3.285378   2.502788   2.978061
    15  H    4.922718   2.766082   2.920004   3.132407   3.570670
    16  H    4.929655   2.996773   3.609612   3.287496   3.893501
    17  C    2.900057   2.448091   2.674374   1.349157   2.525592
    18  C    3.267788   1.437097   1.967313   2.532920   3.943395
    19  H    3.899216   2.011593   2.821633   3.215198   4.540475
    20  H    2.681931   2.092063   2.321266   2.670138   4.181788
    21  H    4.358511   8.478979   8.160519   6.091726   6.347793
    22  H    3.141032   4.553536   3.842254   3.759252   4.556873
    23  H    3.010664   4.184525   3.517223   2.721635   3.171718
    24  C    4.319741   6.205025   5.437234   4.640757   4.752099
    25  H    4.649916   6.586552   5.858181   4.660889   4.425438
    26  H    5.092509   6.232615   5.366744   5.263167   5.477516
    27  H    4.838963   7.252979   6.529105   5.882257   6.248457
    28  H    5.850905   8.272969   7.501958   6.561606   6.542752
    29  O    3.697014   7.985565   7.753240   5.422626   5.667630
    30  C    1.946947   5.369093   4.925623   2.964927   3.350689
    31  C    2.925856   4.884311   4.215177   3.318624   3.789750
    32  C    4.778260   7.346147   6.623236   5.590269   5.701500
    33  C    4.316937   7.715333   7.135790   5.333173   5.268436
    34  H    4.928194   8.516011   7.959875   6.189440   6.193504
    35  H    4.901701   8.295943   7.722045   5.650810   5.283976
    36  C    2.883236   6.707250   6.270404   4.073557   4.141753
    37  C    3.230320   7.543487   7.262840   4.605190   4.558867
    38  H    2.788969   7.168222   7.010426   4.017003   3.915193
    39  H    4.237628   8.491724   8.179044   5.402195   5.090566
                    6          7          8          9         10
     6  H    0.000000
     7  H    1.745516   0.000000
     8  C    2.178143   2.174827   0.000000
     9  H    2.579417   2.415588   1.097404   0.000000
    10  H    2.430978   3.065250   1.099930   1.763795   0.000000
    11  C    3.464899   2.910354   1.531323   2.182356   2.159544
    12  H    3.791065   2.708485   2.158587   2.524080   3.065565
    13  H    4.320897   3.867300   2.179558   2.506535   2.522931
    14  C    3.882751   3.585659   2.515695   3.479699   2.743970
    15  H    4.284647   4.368508   2.897834   3.859852   2.696134
    16  H    4.870309   4.315925   3.466722   4.323524   3.790741
    17  C    3.303576   3.154305   2.895122   3.944775   3.151447
    18  C    4.604348   4.494773   4.395872   5.453550   4.540526
    19  H    5.342193   4.901462   4.918125   5.912567   5.219042
    20  H    4.668861   4.675685   4.949085   5.984080   5.095897
    21  H    5.779802   6.236431   7.839568   8.230277   8.097079
    22  H    4.130468   5.316660   5.507907   6.354615   5.183524
    23  H    2.733832   4.108720   3.891234   4.715934   3.467503
    24  C    3.906350   5.513694   5.551251   6.116290   5.066993
    25  H    3.467686   5.178822   5.069312   5.479311   4.546252
    26  H    4.713948   6.342660   6.089595   6.710328   5.449396
    27  H    5.456096   6.808021   7.328783   7.918092   7.010282
    28  H    5.570186   7.112617   7.444824   7.842707   7.024736
    29  O    5.206400   5.455827   7.186412   7.567219   7.546416
    30  C    2.768074   3.792505   4.674324   5.309588   4.697090
    31  C    3.193440   4.559445   4.754429   5.499036   4.435231
    32  C    4.795532   6.262783   6.712807   7.195616   6.372980
    33  C    4.339836   5.578506   6.464673   6.818813   6.359008
    34  H    5.310011   6.394832   7.463595   7.801462   7.417502
    35  H    4.257938   5.541894   6.362260   6.547937   6.252402
    36  C    3.386256   4.344788   5.510695   5.944608   5.598184
    37  C    3.960086   4.384805   6.027728   6.321528   6.360006
    38  H    3.517723   3.549430   5.407995   5.675190   5.902051
    39  H    4.373031   4.851010   6.465737   6.593719   6.785900
                   11         12         13         14         15
    11  C    0.000000
    12  H    1.099855   0.000000
    13  H    1.097258   1.763787   0.000000
    14  C    1.533349   2.166053   2.168594   0.000000
    15  H    2.171180   3.063170   2.423542   1.099417   0.000000
    16  H    2.176606   2.435370   2.573280   1.099148   1.743850
    17  C    2.556888   2.922055   3.488425   1.522833   2.149135
    18  C    3.899158   4.180280   4.709030   2.551001   2.905228
    19  H    4.134398   4.196339   4.883629   2.830053   3.352888
    20  H    4.702129   4.919910   5.605044   3.495278   3.858767
    21  H    8.738001   8.707139   9.780377   8.587170   9.094646
    22  H    6.217944   6.759801   7.071708   5.501784   5.459203
    23  H    4.748742   5.405378   5.531651   4.266814   4.182668
    24  C    6.682772   7.304117   7.420015   6.397732   6.278657
    25  H    6.352660   6.994594   7.013106   6.304741   6.183671
    26  H    7.135101   7.864351   7.784319   6.720521   6.430181
    27  H    8.361740   8.834547   9.217589   7.936173   7.937904
    28  H    8.688954   9.226388   9.438412   8.512852   8.445141
    29  O    8.014905   7.905526   9.071751   7.911479   8.500647
    30  C    5.600829   5.891499   6.576519   5.322177   5.631241
    31  C    5.671170   6.216893   6.518245   5.207705   5.215267
    32  C    7.879406   8.371696   8.692837   7.633797   7.635973
    33  C    7.676638   7.989695   8.562135   7.622354   7.830312
    34  H    8.638166   8.880217   9.558217   8.557757   8.813425
    35  H    7.701050   8.014459   8.519636   7.851805   8.056289
    36  C    6.579676   6.772866   7.548751   6.497666   6.860038
    37  C    7.017706   6.977310   8.028937   7.088202   7.641099
    38  H    6.286791   6.122418   7.313623   6.442752   7.111283
    39  H    7.584449   7.538242   8.540913   7.825455   8.361168
                   16         17         18         19         20
    16  H    0.000000
    17  C    2.141447   0.000000
    18  C    2.648982   1.512246   0.000000
    19  H    2.496973   2.152465   1.096442   0.000000
    20  H    3.693565   2.161173   1.094549   1.774549   0.000000
    21  H    9.266315   7.220076   7.486835   8.098313   6.645338
    22  H    6.292847   4.270440   4.303185   5.331339   3.690880
    23  H    5.221514   3.313275   3.898643   4.957850   3.698142
    24  C    7.381663   5.445402   5.959861   7.013626   5.553209
    25  H    7.353455   5.541371   6.304447   7.338918   6.046744
    26  H    7.684814   5.858758   6.237538   7.324895   5.876367
    27  H    8.807050   6.720991   6.907520   7.886251   6.195480
    28  H    9.494778   7.498614   7.965416   8.986386   7.415427
    29  O    8.550204   6.567174   6.892374   7.435913   6.101121
    30  C    6.165929   4.054111   4.578153   5.454094   4.011452
    31  C    6.115079   4.078934   4.494605   5.527349   4.038331
    32  C    8.580236   6.534087   6.957681   7.957858   6.369836
    33  C    8.547711   6.482879   7.051585   7.950697   6.445147
    34  H    9.438322   7.343134   7.805409   8.657440   7.099234
    35  H    8.829303   6.861840   7.622451   8.517508   7.131825
    36  C    7.349431   5.277028   5.855865   6.668222   5.245484
    37  C    7.840938   5.874223   6.479383   7.114157   5.853262
    38  H    7.132057   5.292083   5.987623   6.513892   5.460736
    39  H    8.627007   6.719646   7.449282   8.096099   6.882709
                   21         22         23         24         25
    21  H    0.000000
    22  H    5.022697   0.000000
    23  H    5.742441   1.747810   0.000000
    24  C    5.156488   2.176447   2.175964   0.000000
    25  H    5.591662   3.067103   2.430719   1.099711   0.000000
    26  H    6.070741   2.424157   2.573430   1.097307   1.763711
    27  H    4.069354   2.700929   3.790026   2.158814   3.066008
    28  H    4.907337   3.864560   4.321015   2.180460   2.524539
    29  O    0.970202   4.950502   5.472842   5.235806   5.593223
    30  C    3.655768   2.134635   2.143164   2.540833   2.917334
    31  C    4.837539   1.100997   1.098134   1.535797   2.168239
    32  C    4.204231   2.904937   3.466031   1.531648   2.160441
    33  C    3.058620   3.572281   3.886646   2.514435   2.744386
    34  H    2.481482   4.294634   4.872382   3.461312   3.790580
    35  H    3.726681   4.364936   4.298437   2.902245   2.702549
    36  C    2.654211   3.146317   3.305409   2.890791   3.139608
    37  C    1.978831   4.489613   4.599290   4.390912   4.521052
    38  H    2.830192   4.787421   4.639240   4.899872   4.938197
    39  H    2.358726   5.287712   5.272844   4.770710   4.722829
                   26         27         28         29         30
    26  H    0.000000
    27  H    2.522764   0.000000
    28  H    2.505092   1.764150   0.000000
    29  O    6.208207   4.499299   5.345993   0.000000
    30  C    3.470289   3.117674   3.921590   3.332203   0.000000
    31  C    2.167945   2.743726   3.480934   4.694569   1.512244
    32  C    2.180560   1.099554   1.097174   4.533358   2.869718
    33  C    3.477506   2.164048   2.169894   3.318760   2.501920
    34  H    4.314630   2.421084   2.566690   3.028796   3.293547
    35  H    3.862347   3.062594   2.421994   3.908281   3.131237
    36  C    3.942351   2.933919   3.491077   2.471108   1.347990
    37  C    5.451954   4.206805   4.719237   1.437952   2.527618
    38  H    5.959535   5.036750   5.574889   2.012877   2.708888
    39  H    5.848685   4.605756   4.748023   2.084177   3.344947
                   31         32         33         34         35
    31  C    0.000000
    32  C    2.518405   0.000000
    33  C    2.976326   1.533310   0.000000
    34  H    3.889116   2.168638   1.101246   0.000000
    35  H    3.576737   2.172281   1.102534   1.749295   0.000000
    36  C    2.523452   2.561780   1.522546   2.153990   2.144640
    37  C    3.939039   3.911528   2.557933   2.684775   2.895139
    38  H    4.200547   4.710290   3.455711   3.741695   3.686524
    39  H    4.623122   4.147183   2.633629   2.624551   2.594054
                   36         37         38         39
    36  C    0.000000
    37  C    1.513324   0.000000
    38  H    2.160791   1.090712   0.000000
    39  H    2.144865   1.101375   1.777429   0.000000
 Stoichiometry    C14H22O2Se
 Framework group  C1[X(C14H22O2Se)]
 Deg. of freedom   111
 Full point group                 C1      NOp   1
 Largest Abelian subgroup         C1      NOp   1
 Largest concise Abelian subgroup C1      NOp   1
                         Standard orientation:                         
 ---------------------------------------------------------------------
 Center     Atomic     Atomic              Coordinates (Angstroms)
 Number     Number      Type              X           Y           Z
 ---------------------------------------------------------------------
    1         34             0       -0.101100   -1.150919   -0.550061
    2          8             0        3.387008    0.785289   -2.475202
    3          1             0        2.742266    1.510173   -2.450219
    4          6             0        1.444640   -0.330621    0.312617
    5          6             0        1.266934   -0.094613    1.796714
    6          1             0        0.316572    0.428107    1.970251
    7          1             0        1.151520   -1.070448    2.292774
    8          6             0        2.430693    0.683189    2.428217
    9          1             0        2.368624    0.615746    3.521787
   10          1             0        2.347338    1.749278    2.170630
   11          6             0        3.769387    0.144084    1.916149
   12          1             0        3.853437   -0.920796    2.178154
   13          1             0        4.609915    0.656961    2.400345
   14          6             0        3.863165    0.308115    0.394486
   15          1             0        4.078572    1.356119    0.141494
   16          1             0        4.716353   -0.260613   -0.001424
   17          6             0        2.606392   -0.132396   -0.344089
   18          6             0        2.799521   -0.355049   -1.827333
   19          1             0        3.519375   -1.164337   -1.997771
   20          1             0        1.855817   -0.630486   -2.308577
   21          1             0       -4.393254   -1.900314   -0.438504
   22          1             0       -1.035408    1.595678   -1.753953
   23          1             0       -0.047196    1.851585   -0.335226
   24          6             0       -2.050123    2.684989   -0.166290
   25          1             0       -1.860810    2.903417    0.894754
   26          1             0       -1.878959    3.618235   -0.717506
   27          1             0       -3.683181    1.990603   -1.395691
   28          1             0       -4.205688    2.986960   -0.036838
   29          8             0       -3.580891   -2.321800   -0.116468
   30          6             0       -1.428436    0.221387   -0.168544
   31          6             0       -1.069576    1.608062   -0.653556
   32          6             0       -3.495107    2.205529   -0.333875
   33          6             0       -3.732565    0.936838    0.493817
   34          1             0       -4.690781    0.478047    0.203859
   35          1             0       -3.850632    1.199219    1.558146
   36          6             0       -2.621803   -0.097251    0.371290
   37          6             0       -2.979378   -1.477050    0.879667
   38          1             0       -2.089813   -2.019916    1.201570
   39          1             0       -3.658069   -1.381153    1.741763
 ---------------------------------------------------------------------
 Rotational constants (GHZ):      0.5654858      0.2243326      0.2163879
 Leave Link  202 at Mon Feb  3 11:14:59 2014, MaxMem=   78643200 cpu:       0.1
 (Enter /share/apps/g03/l301.exe)
 Standard basis: 6-311+G(d,p) (5D, 7F)
 AO basis set in the form of general basis input:
  1 0
 S   6 1.00       0.000000000000
      0.4054000000D+06  0.8310049468D-03
      0.6085000000D+05  0.6233137105D-02
      0.1391000000D+05  0.3207119091D-01
      0.3989000000D+04  0.1263607522D+00
      0.1324000000D+04  0.3889923156D+00
      0.4870000000D+03  0.5488832674D+00
 S   3 1.00       0.000000000000
      0.4870000000D+03  0.1796295293D+00
      0.1932000000D+03  0.6222683694D+00
      0.8219000000D+02  0.2506693431D+00
 S   1 1.00       0.000000000000
      0.3052000000D+02  0.1000000000D+01
 S   1 1.00       0.000000000000
      0.1325000000D+02  0.1000000000D+01
 S   1 1.00       0.000000000000
      0.4510000000D+01  0.1000000000D+01
 S   1 1.00       0.000000000000
      0.1867000000D+01  0.1000000000D+01
 S   1 1.00       0.000000000000
      0.3193000000D+00  0.1000000000D+01
 S   1 1.00       0.000000000000
      0.1120000000D+00  0.1000000000D+01
 P   3 1.00       0.000000000000
      0.2706000000D+04  0.2214596058D-01
      0.6386000000D+03  0.1817996764D+00
      0.2038000000D+03  0.8615484666D+00
 P   3 1.00       0.000000000000
      0.7596000000D+02  0.3424286469D+00
      0.3102000000D+02  0.5054080029D+00
      0.1305000000D+02  0.2623689633D+00
 P   3 1.00       0.000000000000
      0.1305000000D+02  0.7016263348D-01
      0.6986000000D+01  0.3841879930D+00
      0.3234000000D+01  0.6036768464D+00
 P   1 1.00       0.000000000000
      0.1475000000D+01  0.1000000000D+01
 P   1 1.00       0.000000000000
      0.7275000000D+00  0.1000000000D+01
 P   1 1.00       0.000000000000
      0.2869000000D+00  0.1000000000D+01
 P   1 1.00       0.000000000000
      0.9679000000D-01  0.1000000000D+01
 D   4 1.00       0.000000000000
      0.9901000000D+02  0.2559615332D-01
      0.2841000000D+02  0.1545909260D+00
      0.9863000000D+01  0.4287825684D+00
      0.3514000000D+01  0.5862035114D+00
 D   1 1.00       0.000000000000
      0.1171000000D+01  0.1000000000D+01
 SP   1 1.00       0.000000000000
      0.3000000000D-01  0.1000000000D+01  0.1000000000D+01
 D   1 1.00       0.000000000000
      0.3050000000D+00  0.1000000000D+01
 ****
  2 0
 S   6 1.00       0.000000000000
      0.8588500000D+04  0.1895150083D-02
      0.1297230000D+04  0.1438590063D-01
      0.2992960000D+03  0.7073200310D-01
      0.8737710000D+02  0.2400010105D+00
      0.2567890000D+02  0.5947970261D+00
      0.3740040000D+01  0.2808020123D+00
 SP   3 1.00       0.000000000000
      0.4211750000D+02  0.1138890124D+00  0.3651139738D-01
      0.9628370000D+01  0.9208111006D+00  0.2371529830D+00
      0.2853320000D+01 -0.3274470358D-02  0.8197019412D+00
 SP   1 1.00       0.000000000000
      0.9056610000D+00  0.1000000000D+01  0.1000000000D+01
 SP   1 1.00       0.000000000000
      0.2556110000D+00  0.1000000000D+01  0.1000000000D+01
 SP   1 1.00       0.000000000000
      0.8450000000D-01  0.1000000000D+01  0.1000000000D+01
 D   1 1.00       0.000000000000
      0.1292000000D+01  0.1000000000D+01
 ****
  3 0
 S   3 1.00       0.000000000000
      0.3386500000D+02  0.2549381454D-01
      0.5094790000D+01  0.1903731086D+00
      0.1158790000D+01  0.8521614860D+00
 S   1 1.00       0.000000000000
      0.3258400000D+00  0.1000000000D+01
 S   1 1.00       0.000000000000
      0.1027410000D+00  0.1000000000D+01
 P   1 1.00       0.000000000000
      0.7500000000D+00  0.1000000000D+01
 ****
  4 0
 S   6 1.00       0.000000000000
      0.4563240000D+04  0.1966650249D-02
      0.6820240000D+03  0.1523060193D-01
      0.1549730000D+03  0.7612690966D-01
      0.4445530000D+02  0.2608010331D+00
      0.1302900000D+02  0.6164620782D+00
      0.1827730000D+01  0.2210060280D+00
 SP   3 1.00       0.000000000000
      0.2096420000D+02  0.1146600807D+00  0.4024869267D-01
      0.4803310000D+01  0.9199996477D+00  0.2375939567D+00
      0.1459330000D+01 -0.3030682134D-02  0.8158538515D+00
 SP   1 1.00       0.000000000000
      0.4834560000D+00  0.1000000000D+01  0.1000000000D+01
 SP   1 1.00       0.000000000000
      0.1455850000D+00  0.1000000000D+01  0.1000000000D+01
 SP   1 1.00       0.000000000000
      0.4380000000D-01  0.1000000000D+01  0.1000000000D+01
 D   1 1.00       0.000000000000
      0.6260000000D+00  0.1000000000D+01
 ****
  5 0
 S   6 1.00       0.000000000000
      0.4563240000D+04  0.1966650249D-02
      0.6820240000D+03  0.1523060193D-01
      0.1549730000D+03  0.7612690966D-01
      0.4445530000D+02  0.2608010331D+00
      0.1302900000D+02  0.6164620782D+00
      0.1827730000D+01  0.2210060280D+00
 SP   3 1.00       0.000000000000
      0.2096420000D+02  0.1146600807D+00  0.4024869267D-01
      0.4803310000D+01  0.9199996477D+00  0.2375939567D+00
      0.1459330000D+01 -0.3030682134D-02  0.8158538515D+00
 SP   1 1.00       0.000000000000
      0.4834560000D+00  0.1000000000D+01  0.1000000000D+01
 SP   1 1.00       0.000000000000
      0.1455850000D+00  0.1000000000D+01  0.1000000000D+01
 SP   1 1.00       0.000000000000
      0.4380000000D-01  0.1000000000D+01  0.1000000000D+01
 D   1 1.00       0.000000000000
      0.6260000000D+00  0.1000000000D+01
 ****
  6 0
 S   3 1.00       0.000000000000
      0.3386500000D+02  0.2549381454D-01
      0.5094790000D+01  0.1903731086D+00
      0.1158790000D+01  0.8521614860D+00
 S   1 1.00       0.000000000000
      0.3258400000D+00  0.1000000000D+01
 S   1 1.00       0.000000000000
      0.1027410000D+00  0.1000000000D+01
 P   1 1.00       0.000000000000
      0.7500000000D+00  0.1000000000D+01
 ****
  7 0
 S   3 1.00       0.000000000000
      0.3386500000D+02  0.2549381454D-01
      0.5094790000D+01  0.1903731086D+00
      0.1158790000D+01  0.8521614860D+00
 S   1 1.00       0.000000000000
      0.3258400000D+00  0.1000000000D+01
 S   1 1.00       0.000000000000
      0.1027410000D+00  0.1000000000D+01
 P   1 1.00       0.000000000000
      0.7500000000D+00  0.1000000000D+01
 ****
  8 0
 S   6 1.00       0.000000000000
      0.4563240000D+04  0.1966650249D-02
      0.6820240000D+03  0.1523060193D-01
      0.1549730000D+03  0.7612690966D-01
      0.4445530000D+02  0.2608010331D+00
      0.1302900000D+02  0.6164620782D+00
      0.1827730000D+01  0.2210060280D+00
 SP   3 1.00       0.000000000000
      0.2096420000D+02  0.1146600807D+00  0.4024869267D-01
      0.4803310000D+01  0.9199996477D+00  0.2375939567D+00
      0.1459330000D+01 -0.3030682134D-02  0.8158538515D+00
 SP   1 1.00       0.000000000000
      0.4834560000D+00  0.1000000000D+01  0.1000000000D+01
 SP   1 1.00       0.000000000000
      0.1455850000D+00  0.1000000000D+01  0.1000000000D+01
 SP   1 1.00       0.000000000000
      0.4380000000D-01  0.1000000000D+01  0.1000000000D+01
 D   1 1.00       0.000000000000
      0.6260000000D+00  0.1000000000D+01
 ****
  9 0
 S   3 1.00       0.000000000000
      0.3386500000D+02  0.2549381454D-01
      0.5094790000D+01  0.1903731086D+00
      0.1158790000D+01  0.8521614860D+00
 S   1 1.00       0.000000000000
      0.3258400000D+00  0.1000000000D+01
 S   1 1.00       0.000000000000
      0.1027410000D+00  0.1000000000D+01
 P   1 1.00       0.000000000000
      0.7500000000D+00  0.1000000000D+01
 ****
 10 0
 S   3 1.00       0.000000000000
      0.3386500000D+02  0.2549381454D-01
      0.5094790000D+01  0.1903731086D+00
      0.1158790000D+01  0.8521614860D+00
 S   1 1.00       0.000000000000
      0.3258400000D+00  0.1000000000D+01
 S   1 1.00       0.000000000000
      0.1027410000D+00  0.1000000000D+01
 P   1 1.00       0.000000000000
      0.7500000000D+00  0.1000000000D+01
 ****
 11 0
 S   6 1.00       0.000000000000
      0.4563240000D+04  0.1966650249D-02
      0.6820240000D+03  0.1523060193D-01
      0.1549730000D+03  0.7612690966D-01
      0.4445530000D+02  0.2608010331D+00
      0.1302900000D+02  0.6164620782D+00
      0.1827730000D+01  0.2210060280D+00
 SP   3 1.00       0.000000000000
      0.2096420000D+02  0.1146600807D+00  0.4024869267D-01
      0.4803310000D+01  0.9199996477D+00  0.2375939567D+00
      0.1459330000D+01 -0.3030682134D-02  0.8158538515D+00
 SP   1 1.00       0.000000000000
      0.4834560000D+00  0.1000000000D+01  0.1000000000D+01
 SP   1 1.00       0.000000000000
      0.1455850000D+00  0.1000000000D+01  0.1000000000D+01
 SP   1 1.00       0.000000000000
      0.4380000000D-01  0.1000000000D+01  0.1000000000D+01
 D   1 1.00       0.000000000000
      0.6260000000D+00  0.1000000000D+01
 ****
 12 0
 S   3 1.00       0.000000000000
      0.3386500000D+02  0.2549381454D-01
      0.5094790000D+01  0.1903731086D+00
      0.1158790000D+01  0.8521614860D+00
 S   1 1.00       0.000000000000
      0.3258400000D+00  0.1000000000D+01
 S   1 1.00       0.000000000000
      0.1027410000D+00  0.1000000000D+01
 P   1 1.00       0.000000000000
      0.7500000000D+00  0.1000000000D+01
 ****
 13 0
 S   3 1.00       0.000000000000
      0.3386500000D+02  0.2549381454D-01
      0.5094790000D+01  0.1903731086D+00
      0.1158790000D+01  0.8521614860D+00
 S   1 1.00       0.000000000000
      0.3258400000D+00  0.1000000000D+01
 S   1 1.00       0.000000000000
      0.1027410000D+00  0.1000000000D+01
 P   1 1.00       0.000000000000
      0.7500000000D+00  0.1000000000D+01
 ****
 14 0
 S   6 1.00       0.000000000000
      0.4563240000D+04  0.1966650249D-02
      0.6820240000D+03  0.1523060193D-01
      0.1549730000D+03  0.7612690966D-01
      0.4445530000D+02  0.2608010331D+00
      0.1302900000D+02  0.6164620782D+00
      0.1827730000D+01  0.2210060280D+00
 SP   3 1.00       0.000000000000
      0.2096420000D+02  0.1146600807D+00  0.4024869267D-01
      0.4803310000D+01  0.9199996477D+00  0.2375939567D+00
      0.1459330000D+01 -0.3030682134D-02  0.8158538515D+00
 SP   1 1.00       0.000000000000
      0.4834560000D+00  0.1000000000D+01  0.1000000000D+01
 SP   1 1.00       0.000000000000
      0.1455850000D+00  0.1000000000D+01  0.1000000000D+01
 SP   1 1.00       0.000000000000
      0.4380000000D-01  0.1000000000D+01  0.1000000000D+01
 D   1 1.00       0.000000000000
      0.6260000000D+00  0.1000000000D+01
 ****
 15 0
 S   3 1.00       0.000000000000
      0.3386500000D+02  0.2549381454D-01
      0.5094790000D+01  0.1903731086D+00
      0.1158790000D+01  0.8521614860D+00
 S   1 1.00       0.000000000000
      0.3258400000D+00  0.1000000000D+01
 S   1 1.00       0.000000000000
      0.1027410000D+00  0.1000000000D+01
 P   1 1.00       0.000000000000
      0.7500000000D+00  0.1000000000D+01
 ****
 16 0
 S   3 1.00       0.000000000000
      0.3386500000D+02  0.2549381454D-01
      0.5094790000D+01  0.1903731086D+00
      0.1158790000D+01  0.8521614860D+00
 S   1 1.00       0.000000000000
      0.3258400000D+00  0.1000000000D+01
 S   1 1.00       0.000000000000
      0.1027410000D+00  0.1000000000D+01
 P   1 1.00       0.000000000000
      0.7500000000D+00  0.1000000000D+01
 ****
 17 0
 S   6 1.00       0.000000000000
      0.4563240000D+04  0.1966650249D-02
      0.6820240000D+03  0.1523060193D-01
      0.1549730000D+03  0.7612690966D-01
      0.4445530000D+02  0.2608010331D+00
      0.1302900000D+02  0.6164620782D+00
      0.1827730000D+01  0.2210060280D+00
 SP   3 1.00       0.000000000000
      0.2096420000D+02  0.1146600807D+00  0.4024869267D-01
      0.4803310000D+01  0.9199996477D+00  0.2375939567D+00
      0.1459330000D+01 -0.3030682134D-02  0.8158538515D+00
 SP   1 1.00       0.000000000000
      0.4834560000D+00  0.1000000000D+01  0.1000000000D+01
 SP   1 1.00       0.000000000000
      0.1455850000D+00  0.1000000000D+01  0.1000000000D+01
 SP   1 1.00       0.000000000000
      0.4380000000D-01  0.1000000000D+01  0.1000000000D+01
 D   1 1.00       0.000000000000
      0.6260000000D+00  0.1000000000D+01
 ****
 18 0
 S   6 1.00       0.000000000000
      0.4563240000D+04  0.1966650249D-02
      0.6820240000D+03  0.1523060193D-01
      0.1549730000D+03  0.7612690966D-01
      0.4445530000D+02  0.2608010331D+00
      0.1302900000D+02  0.6164620782D+00
      0.1827730000D+01  0.2210060280D+00
 SP   3 1.00       0.000000000000
      0.2096420000D+02  0.1146600807D+00  0.4024869267D-01
      0.4803310000D+01  0.9199996477D+00  0.2375939567D+00
      0.1459330000D+01 -0.3030682134D-02  0.8158538515D+00
 SP   1 1.00       0.000000000000
      0.4834560000D+00  0.1000000000D+01  0.1000000000D+01
 SP   1 1.00       0.000000000000
      0.1455850000D+00  0.1000000000D+01  0.1000000000D+01
 SP   1 1.00       0.000000000000
      0.4380000000D-01  0.1000000000D+01  0.1000000000D+01
 D   1 1.00       0.000000000000
      0.6260000000D+00  0.1000000000D+01
 ****
 19 0
 S   3 1.00       0.000000000000
      0.3386500000D+02  0.2549381454D-01
      0.5094790000D+01  0.1903731086D+00
      0.1158790000D+01  0.8521614860D+00
 S   1 1.00       0.000000000000
      0.3258400000D+00  0.1000000000D+01
 S   1 1.00       0.000000000000
      0.1027410000D+00  0.1000000000D+01
 P   1 1.00       0.000000000000
      0.7500000000D+00  0.1000000000D+01
 ****
 20 0
 S   3 1.00       0.000000000000
      0.3386500000D+02  0.2549381454D-01
      0.5094790000D+01  0.1903731086D+00
      0.1158790000D+01  0.8521614860D+00
 S   1 1.00       0.000000000000
      0.3258400000D+00  0.1000000000D+01
 S   1 1.00       0.000000000000
      0.1027410000D+00  0.1000000000D+01
 P   1 1.00       0.000000000000
      0.7500000000D+00  0.1000000000D+01
 ****
 21 0
 S   3 1.00       0.000000000000
      0.3386500000D+02  0.2549381454D-01
      0.5094790000D+01  0.1903731086D+00
      0.1158790000D+01  0.8521614860D+00
 S   1 1.00       0.000000000000
      0.3258400000D+00  0.1000000000D+01
 S   1 1.00       0.000000000000
      0.1027410000D+00  0.1000000000D+01
 P   1 1.00       0.000000000000
      0.7500000000D+00  0.1000000000D+01
 ****
 22 0
 S   3 1.00       0.000000000000
      0.3386500000D+02  0.2549381454D-01
      0.5094790000D+01  0.1903731086D+00
      0.1158790000D+01  0.8521614860D+00
 S   1 1.00       0.000000000000
      0.3258400000D+00  0.1000000000D+01
 S   1 1.00       0.000000000000
      0.1027410000D+00  0.1000000000D+01
 P   1 1.00       0.000000000000
      0.7500000000D+00  0.1000000000D+01
 ****
 23 0
 S   3 1.00       0.000000000000
      0.3386500000D+02  0.2549381454D-01
      0.5094790000D+01  0.1903731086D+00
      0.1158790000D+01  0.8521614860D+00
 S   1 1.00       0.000000000000
      0.3258400000D+00  0.1000000000D+01
 S   1 1.00       0.000000000000
      0.1027410000D+00  0.1000000000D+01
 P   1 1.00       0.000000000000
      0.7500000000D+00  0.1000000000D+01
 ****
 24 0
 S   6 1.00       0.000000000000
      0.4563240000D+04  0.1966650249D-02
      0.6820240000D+03  0.1523060193D-01
      0.1549730000D+03  0.7612690966D-01
      0.4445530000D+02  0.2608010331D+00
      0.1302900000D+02  0.6164620782D+00
      0.1827730000D+01  0.2210060280D+00
 SP   3 1.00       0.000000000000
      0.2096420000D+02  0.1146600807D+00  0.4024869267D-01
      0.4803310000D+01  0.9199996477D+00  0.2375939567D+00
      0.1459330000D+01 -0.3030682134D-02  0.8158538515D+00
 SP   1 1.00       0.000000000000
      0.4834560000D+00  0.1000000000D+01  0.1000000000D+01
 SP   1 1.00       0.000000000000
      0.1455850000D+00  0.1000000000D+01  0.1000000000D+01
 SP   1 1.00       0.000000000000
      0.4380000000D-01  0.1000000000D+01  0.1000000000D+01
 D   1 1.00       0.000000000000
      0.6260000000D+00  0.1000000000D+01
 ****
 25 0
 S   3 1.00       0.000000000000
      0.3386500000D+02  0.2549381454D-01
      0.5094790000D+01  0.1903731086D+00
      0.1158790000D+01  0.8521614860D+00
 S   1 1.00       0.000000000000
      0.3258400000D+00  0.1000000000D+01
 S   1 1.00       0.000000000000
      0.1027410000D+00  0.1000000000D+01
 P   1 1.00       0.000000000000
      0.7500000000D+00  0.1000000000D+01
 ****
 26 0
 S   3 1.00       0.000000000000
      0.3386500000D+02  0.2549381454D-01
      0.5094790000D+01  0.1903731086D+00
      0.1158790000D+01  0.8521614860D+00
 S   1 1.00       0.000000000000
      0.3258400000D+00  0.1000000000D+01
 S   1 1.00       0.000000000000
      0.1027410000D+00  0.1000000000D+01
 P   1 1.00       0.000000000000
      0.7500000000D+00  0.1000000000D+01
 ****
 27 0
 S   3 1.00       0.000000000000
      0.3386500000D+02  0.2549381454D-01
      0.5094790000D+01  0.1903731086D+00
      0.1158790000D+01  0.8521614860D+00
 S   1 1.00       0.000000000000
      0.3258400000D+00  0.1000000000D+01
 S   1 1.00       0.000000000000
      0.1027410000D+00  0.1000000000D+01
 P   1 1.00       0.000000000000
      0.7500000000D+00  0.1000000000D+01
 ****
 28 0
 S   3 1.00       0.000000000000
      0.3386500000D+02  0.2549381454D-01
      0.5094790000D+01  0.1903731086D+00
      0.1158790000D+01  0.8521614860D+00
 S   1 1.00       0.000000000000
      0.3258400000D+00  0.1000000000D+01
 S   1 1.00       0.000000000000
      0.1027410000D+00  0.1000000000D+01
 P   1 1.00       0.000000000000
      0.7500000000D+00  0.1000000000D+01
 ****
 29 0
 S   6 1.00       0.000000000000
      0.8588500000D+04  0.1895150083D-02
      0.1297230000D+04  0.1438590063D-01
      0.2992960000D+03  0.7073200310D-01
      0.8737710000D+02  0.2400010105D+00
      0.2567890000D+02  0.5947970261D+00
      0.3740040000D+01  0.2808020123D+00
 SP   3 1.00       0.000000000000
      0.4211750000D+02  0.1138890124D+00  0.3651139738D-01
      0.9628370000D+01  0.9208111006D+00  0.2371529830D+00
      0.2853320000D+01 -0.3274470358D-02  0.8197019412D+00
 SP   1 1.00       0.000000000000
      0.9056610000D+00  0.1000000000D+01  0.1000000000D+01
 SP   1 1.00       0.000000000000
      0.2556110000D+00  0.1000000000D+01  0.1000000000D+01
 SP   1 1.00       0.000000000000
      0.8450000000D-01  0.1000000000D+01  0.1000000000D+01
 D   1 1.00       0.000000000000
      0.1292000000D+01  0.1000000000D+01
 ****
 30 0
 S   6 1.00       0.000000000000
      0.4563240000D+04  0.1966650249D-02
      0.6820240000D+03  0.1523060193D-01
      0.1549730000D+03  0.7612690966D-01
      0.4445530000D+02  0.2608010331D+00
      0.1302900000D+02  0.6164620782D+00
      0.1827730000D+01  0.2210060280D+00
 SP   3 1.00       0.000000000000
      0.2096420000D+02  0.1146600807D+00  0.4024869267D-01
      0.4803310000D+01  0.9199996477D+00  0.2375939567D+00
      0.1459330000D+01 -0.3030682134D-02  0.8158538515D+00
 SP   1 1.00       0.000000000000
      0.4834560000D+00  0.1000000000D+01  0.1000000000D+01
 SP   1 1.00       0.000000000000
      0.1455850000D+00  0.1000000000D+01  0.1000000000D+01
 SP   1 1.00       0.000000000000
      0.4380000000D-01  0.1000000000D+01  0.1000000000D+01
 D   1 1.00       0.000000000000
      0.6260000000D+00  0.1000000000D+01
 ****
 31 0
 S   6 1.00       0.000000000000
      0.4563240000D+04  0.1966650249D-02
      0.6820240000D+03  0.1523060193D-01
      0.1549730000D+03  0.7612690966D-01
      0.4445530000D+02  0.2608010331D+00
      0.1302900000D+02  0.6164620782D+00
      0.1827730000D+01  0.2210060280D+00
 SP   3 1.00       0.000000000000
      0.2096420000D+02  0.1146600807D+00  0.4024869267D-01
      0.4803310000D+01  0.9199996477D+00  0.2375939567D+00
      0.1459330000D+01 -0.3030682134D-02  0.8158538515D+00
 SP   1 1.00       0.000000000000
      0.4834560000D+00  0.1000000000D+01  0.1000000000D+01
 SP   1 1.00       0.000000000000
      0.1455850000D+00  0.1000000000D+01  0.1000000000D+01
 SP   1 1.00       0.000000000000
      0.4380000000D-01  0.1000000000D+01  0.1000000000D+01
 D   1 1.00       0.000000000000
      0.6260000000D+00  0.1000000000D+01
 ****
 32 0
 S   6 1.00       0.000000000000
      0.4563240000D+04  0.1966650249D-02
      0.6820240000D+03  0.1523060193D-01
      0.1549730000D+03  0.7612690966D-01
      0.4445530000D+02  0.2608010331D+00
      0.1302900000D+02  0.6164620782D+00
      0.1827730000D+01  0.2210060280D+00
 SP   3 1.00       0.000000000000
      0.2096420000D+02  0.1146600807D+00  0.4024869267D-01
      0.4803310000D+01  0.9199996477D+00  0.2375939567D+00
      0.1459330000D+01 -0.3030682134D-02  0.8158538515D+00
 SP   1 1.00       0.000000000000
      0.4834560000D+00  0.1000000000D+01  0.1000000000D+01
 SP   1 1.00       0.000000000000
      0.1455850000D+00  0.1000000000D+01  0.1000000000D+01
 SP   1 1.00       0.000000000000
      0.4380000000D-01  0.1000000000D+01  0.1000000000D+01
 D   1 1.00       0.000000000000
      0.6260000000D+00  0.1000000000D+01
 ****
 33 0
 S   6 1.00       0.000000000000
      0.4563240000D+04  0.1966650249D-02
      0.6820240000D+03  0.1523060193D-01
      0.1549730000D+03  0.7612690966D-01
      0.4445530000D+02  0.2608010331D+00
      0.1302900000D+02  0.6164620782D+00
      0.1827730000D+01  0.2210060280D+00
 SP   3 1.00       0.000000000000
      0.2096420000D+02  0.1146600807D+00  0.4024869267D-01
      0.4803310000D+01  0.9199996477D+00  0.2375939567D+00
      0.1459330000D+01 -0.3030682134D-02  0.8158538515D+00
 SP   1 1.00       0.000000000000
      0.4834560000D+00  0.1000000000D+01  0.1000000000D+01
 SP   1 1.00       0.000000000000
      0.1455850000D+00  0.1000000000D+01  0.1000000000D+01
 SP   1 1.00       0.000000000000
      0.4380000000D-01  0.1000000000D+01  0.1000000000D+01
 D   1 1.00       0.000000000000
      0.6260000000D+00  0.1000000000D+01
 ****
 34 0
 S   3 1.00       0.000000000000
      0.3386500000D+02  0.2549381454D-01
      0.5094790000D+01  0.1903731086D+00
      0.1158790000D+01  0.8521614860D+00
 S   1 1.00       0.000000000000
      0.3258400000D+00  0.1000000000D+01
 S   1 1.00       0.000000000000
      0.1027410000D+00  0.1000000000D+01
 P   1 1.00       0.000000000000
      0.7500000000D+00  0.1000000000D+01
 ****
 35 0
 S   3 1.00       0.000000000000
      0.3386500000D+02  0.2549381454D-01
      0.5094790000D+01  0.1903731086D+00
      0.1158790000D+01  0.8521614860D+00
 S   1 1.00       0.000000000000
      0.3258400000D+00  0.1000000000D+01
 S   1 1.00       0.000000000000
      0.1027410000D+00  0.1000000000D+01
 P   1 1.00       0.000000000000
      0.7500000000D+00  0.1000000000D+01
 ****
 36 0
 S   6 1.00       0.000000000000
      0.4563240000D+04  0.1966650249D-02
      0.6820240000D+03  0.1523060193D-01
      0.1549730000D+03  0.7612690966D-01
      0.4445530000D+02  0.2608010331D+00
      0.1302900000D+02  0.6164620782D+00
      0.1827730000D+01  0.2210060280D+00
 SP   3 1.00       0.000000000000
      0.2096420000D+02  0.1146600807D+00  0.4024869267D-01
      0.4803310000D+01  0.9199996477D+00  0.2375939567D+00
      0.1459330000D+01 -0.3030682134D-02  0.8158538515D+00
 SP   1 1.00       0.000000000000
      0.4834560000D+00  0.1000000000D+01  0.1000000000D+01
 SP   1 1.00       0.000000000000
      0.1455850000D+00  0.1000000000D+01  0.1000000000D+01
 SP   1 1.00       0.000000000000
      0.4380000000D-01  0.1000000000D+01  0.1000000000D+01
 D   1 1.00       0.000000000000
      0.6260000000D+00  0.1000000000D+01
 ****
 37 0
 S   6 1.00       0.000000000000
      0.4563240000D+04  0.1966650249D-02
      0.6820240000D+03  0.1523060193D-01
      0.1549730000D+03  0.7612690966D-01
      0.4445530000D+02  0.2608010331D+00
      0.1302900000D+02  0.6164620782D+00
      0.1827730000D+01  0.2210060280D+00
 SP   3 1.00       0.000000000000
      0.2096420000D+02  0.1146600807D+00  0.4024869267D-01
      0.4803310000D+01  0.9199996477D+00  0.2375939567D+00
      0.1459330000D+01 -0.3030682134D-02  0.8158538515D+00
 SP   1 1.00       0.000000000000
      0.4834560000D+00  0.1000000000D+01  0.1000000000D+01
 SP   1 1.00       0.000000000000
      0.1455850000D+00  0.1000000000D+01  0.1000000000D+01
 SP   1 1.00       0.000000000000
      0.4380000000D-01  0.1000000000D+01  0.1000000000D+01
 D   1 1.00       0.000000000000
      0.6260000000D+00  0.1000000000D+01
 ****
 38 0
 S   3 1.00       0.000000000000
      0.3386500000D+02  0.2549381454D-01
      0.5094790000D+01  0.1903731086D+00
      0.1158790000D+01  0.8521614860D+00
 S   1 1.00       0.000000000000
      0.3258400000D+00  0.1000000000D+01
 S   1 1.00       0.000000000000
      0.1027410000D+00  0.1000000000D+01
 P   1 1.00       0.000000000000
      0.7500000000D+00  0.1000000000D+01
 ****
 39 0
 S   3 1.00       0.000000000000
      0.3386500000D+02  0.2549381454D-01
      0.5094790000D+01  0.1903731086D+00
      0.1158790000D+01  0.8521614860D+00
 S   1 1.00       0.000000000000
      0.3258400000D+00  0.1000000000D+01
 S   1 1.00       0.000000000000
      0.1027410000D+00  0.1000000000D+01
 P   1 1.00       0.000000000000
      0.7500000000D+00  0.1000000000D+01
 ****

 AO basis set:
 Atom Se1      Shell     1 S   6     bf    1 -     1         -0.191051297891         -2.174922536586         -1.039464693809
      0.4054000000D+06  0.8310049468D-03
      0.6085000000D+05  0.6233137105D-02
      0.1391000000D+05  0.3207119091D-01
      0.3989000000D+04  0.1263607522D+00
      0.1324000000D+04  0.3889923156D+00
      0.4870000000D+03  0.5488832674D+00
 Atom Se1      Shell     2 S   3     bf    2 -     2         -0.191051297891         -2.174922536586         -1.039464693809
      0.4870000000D+03  0.1796295293D+00
      0.1932000000D+03  0.6222683694D+00
      0.8219000000D+02  0.2506693431D+00
 Atom Se1      Shell     3 S   1     bf    3 -     3         -0.191051297891         -2.174922536586         -1.039464693809
      0.3052000000D+02  0.1000000000D+01
 Atom Se1      Shell     4 S   1     bf    4 -     4         -0.191051297891         -2.174922536586         -1.039464693809
      0.1325000000D+02  0.1000000000D+01
 Atom Se1      Shell     5 S   1     bf    5 -     5         -0.191051297891         -2.174922536586         -1.039464693809
      0.4510000000D+01  0.1000000000D+01
 Atom Se1      Shell     6 S   1     bf    6 -     6         -0.191051297891         -2.174922536586         -1.039464693809
      0.1867000000D+01  0.1000000000D+01
 Atom Se1      Shell     7 S   1     bf    7 -     7         -0.191051297891         -2.174922536586         -1.039464693809
      0.3193000000D+00  0.1000000000D+01
 Atom Se1      Shell     8 S   1     bf    8 -     8         -0.191051297891         -2.174922536586         -1.039464693809
      0.1120000000D+00  0.1000000000D+01
 Atom Se1      Shell     9 P   3     bf    9 -    11         -0.191051297891         -2.174922536586         -1.039464693809
      0.2706000000D+04  0.2214596058D-01
      0.6386000000D+03  0.1817996764D+00
      0.2038000000D+03  0.8615484666D+00
 Atom Se1      Shell    10 P   3     bf   12 -    14         -0.191051297891         -2.174922536586         -1.039464693809
      0.7596000000D+02  0.3424286469D+00
      0.3102000000D+02  0.5054080029D+00
      0.1305000000D+02  0.2623689633D+00
 Atom Se1      Shell    11 P   3     bf   15 -    17         -0.191051297891         -2.174922536586         -1.039464693809
      0.1305000000D+02  0.7016263348D-01
      0.6986000000D+01  0.3841879930D+00
      0.3234000000D+01  0.6036768464D+00
 Atom Se1      Shell    12 P   1     bf   18 -    20         -0.191051297891         -2.174922536586         -1.039464693809
      0.1475000000D+01  0.1000000000D+01
 Atom Se1      Shell    13 P   1     bf   21 -    23         -0.191051297891         -2.174922536586         -1.039464693809
      0.7275000000D+00  0.1000000000D+01
 Atom Se1      Shell    14 P   1     bf   24 -    26         -0.191051297891         -2.174922536586         -1.039464693809
      0.2869000000D+00  0.1000000000D+01
 Atom Se1      Shell    15 P   1     bf   27 -    29         -0.191051297891         -2.174922536586         -1.039464693809
      0.9679000000D-01  0.1000000000D+01
 Atom Se1      Shell    16 D   4     bf   30 -    34         -0.191051297891         -2.174922536586         -1.039464693809
      0.9901000000D+02  0.2559615332D-01
      0.2841000000D+02  0.1545909260D+00
      0.9863000000D+01  0.4287825684D+00
      0.3514000000D+01  0.5862035114D+00
 Atom Se1      Shell    17 D   1     bf   35 -    39         -0.191051297891         -2.174922536586         -1.039464693809
      0.1171000000D+01  0.1000000000D+01
 Atom Se1      Shell    18 SP   1    bf   40 -    43         -0.191051297891         -2.174922536586         -1.039464693809
      0.3000000000D-01  0.1000000000D+01  0.1000000000D+01
 Atom Se1      Shell    19 D   1     bf   44 -    48         -0.191051297891         -2.174922536586         -1.039464693809
      0.3050000000D+00  0.1000000000D+01
 Atom O2       Shell    20 S   6     bf   49 -    49          6.400517563485          1.483981441770         -4.677454683238
      0.8588500000D+04  0.1895150083D-02
      0.1297230000D+04  0.1438590063D-01
      0.2992960000D+03  0.7073200310D-01
      0.8737710000D+02  0.2400010105D+00
      0.2567890000D+02  0.5947970261D+00
      0.3740040000D+01  0.2808020123D+00
 Atom O2       Shell    21 SP   3    bf   50 -    53          6.400517563485          1.483981441770         -4.677454683238
      0.4211750000D+02  0.1138890124D+00  0.3651139738D-01
      0.9628370000D+01  0.9208111006D+00  0.2371529830D+00
      0.2853320000D+01 -0.3274470358D-02  0.8197019412D+00
 Atom O2       Shell    22 SP   1    bf   54 -    57          6.400517563485          1.483981441770         -4.677454683238
      0.9056610000D+00  0.1000000000D+01  0.1000000000D+01
 Atom O2       Shell    23 SP   1    bf   58 -    61          6.400517563485          1.483981441770         -4.677454683238
      0.2556110000D+00  0.1000000000D+01  0.1000000000D+01
 Atom O2       Shell    24 SP   1    bf   62 -    65          6.400517563485          1.483981441770         -4.677454683238
      0.8450000000D-01  0.1000000000D+01  0.1000000000D+01
 Atom O2       Shell    25 D   1     bf   66 -    70          6.400517563485          1.483981441770         -4.677454683238
      0.1292000000D+01  0.1000000000D+01
 Atom H3       Shell    26 S   3     bf   71 -    71          5.182131769656          2.853813636824         -4.630242508882
      0.3386500000D+02  0.2549381454D-01
      0.5094790000D+01  0.1903731086D+00
      0.1158790000D+01  0.8521614860D+00
 Atom H3       Shell    27 S   1     bf   72 -    72          5.182131769656          2.853813636824         -4.630242508882
      0.3258400000D+00  0.1000000000D+01
 Atom H3       Shell    28 S   1     bf   73 -    73          5.182131769656          2.853813636824         -4.630242508882
      0.1027410000D+00  0.1000000000D+01
 Atom H3       Shell    29 P   1     bf   74 -    76          5.182131769656          2.853813636824         -4.630242508882
      0.7500000000D+00  0.1000000000D+01
 Atom C4       Shell    30 S   6     bf   77 -    77          2.729973971816         -0.624783461055          0.590759867211
      0.4563240000D+04  0.1966650249D-02
      0.6820240000D+03  0.1523060193D-01
      0.1549730000D+03  0.7612690966D-01
      0.4445530000D+02  0.2608010331D+00
      0.1302900000D+02  0.6164620782D+00
      0.1827730000D+01  0.2210060280D+00
 Atom C4       Shell    31 SP   3    bf   78 -    81          2.729973971816         -0.624783461055          0.590759867211
      0.2096420000D+02  0.1146600807D+00  0.4024869267D-01
      0.4803310000D+01  0.9199996477D+00  0.2375939567D+00
      0.1459330000D+01 -0.3030682134D-02  0.8158538515D+00
 Atom C4       Shell    32 SP   1    bf   82 -    85          2.729973971816         -0.624783461055          0.590759867211
      0.4834560000D+00  0.1000000000D+01  0.1000000000D+01
 Atom C4       Shell    33 SP   1    bf   86 -    89          2.729973971816         -0.624783461055          0.590759867211
      0.1455850000D+00  0.1000000000D+01  0.1000000000D+01
 Atom C4       Shell    34 SP   1    bf   90 -    93          2.729973971816         -0.624783461055          0.590759867211
      0.4380000000D-01  0.1000000000D+01  0.1000000000D+01
 Atom C4       Shell    35 D   1     bf   94 -    98          2.729973971816         -0.624783461055          0.590759867211
      0.6260000000D+00  0.1000000000D+01
 Atom C5       Shell    36 S   6     bf   99 -    99          2.394158316220         -0.178793418328          3.395297129371
      0.4563240000D+04  0.1966650249D-02
      0.6820240000D+03  0.1523060193D-01
      0.1549730000D+03  0.7612690966D-01
      0.4445530000D+02  0.2608010331D+00
      0.1302900000D+02  0.6164620782D+00
      0.1827730000D+01  0.2210060280D+00
 Atom C5       Shell    37 SP   3    bf  100 -   103          2.394158316220         -0.178793418328          3.395297129371
      0.2096420000D+02  0.1146600807D+00  0.4024869267D-01
      0.4803310000D+01  0.9199996477D+00  0.2375939567D+00
      0.1459330000D+01 -0.3030682134D-02  0.8158538515D+00
 Atom C5       Shell    38 SP   1    bf  104 -   107          2.394158316220         -0.178793418328          3.395297129371
      0.4834560000D+00  0.1000000000D+01  0.1000000000D+01
 Atom C5       Shell    39 SP   1    bf  108 -   111          2.394158316220         -0.178793418328          3.395297129371
      0.1455850000D+00  0.1000000000D+01  0.1000000000D+01
 Atom C5       Shell    40 SP   1    bf  112 -   115          2.394158316220         -0.178793418328          3.395297129371
      0.4380000000D-01  0.1000000000D+01  0.1000000000D+01
 Atom C5       Shell    41 D   1     bf  116 -   120          2.394158316220         -0.178793418328          3.395297129371
      0.6260000000D+00  0.1000000000D+01
 Atom H6       Shell    42 S   3     bf  121 -   121          0.598234399879          0.809005850431          3.723235353929
      0.3386500000D+02  0.2549381454D-01
      0.5094790000D+01  0.1903731086D+00
      0.1158790000D+01  0.8521614860D+00
 Atom H6       Shell    43 S   1     bf  122 -   122          0.598234399879          0.809005850431          3.723235353929
      0.3258400000D+00  0.1000000000D+01
 Atom H6       Shell    44 S   1     bf  123 -   123          0.598234399879          0.809005850431          3.723235353929
      0.1027410000D+00  0.1000000000D+01
 Atom H6       Shell    45 P   1     bf  124 -   126          0.598234399879          0.809005850431          3.723235353929
      0.7500000000D+00  0.1000000000D+01
 Atom H7       Shell    46 S   3     bf  127 -   127          2.176057447080         -2.022853237794          4.332715020967
      0.3386500000D+02  0.2549381454D-01
      0.5094790000D+01  0.1903731086D+00
      0.1158790000D+01  0.8521614860D+00
 Atom H7       Shell    47 S   1     bf  128 -   128          2.176057447080         -2.022853237794          4.332715020967
      0.3258400000D+00  0.1000000000D+01
 Atom H7       Shell    48 S   1     bf  129 -   129          2.176057447080         -2.022853237794          4.332715020967
      0.1027410000D+00  0.1000000000D+01
 Atom H7       Shell    49 P   1     bf  130 -   132          2.176057447080         -2.022853237794          4.332715020967
      0.7500000000D+00  0.1000000000D+01
 Atom C8       Shell    50 S   6     bf  133 -   133          4.593344111778          1.291040212579          4.588666062883
      0.4563240000D+04  0.1966650249D-02
      0.6820240000D+03  0.1523060193D-01
      0.1549730000D+03  0.7612690966D-01
      0.4445530000D+02  0.2608010331D+00
      0.1302900000D+02  0.6164620782D+00
      0.1827730000D+01  0.2210060280D+00
 Atom C8       Shell    51 SP   3    bf  134 -   137          4.593344111778          1.291040212579          4.588666062883
      0.2096420000D+02  0.1146600807D+00  0.4024869267D-01
      0.4803310000D+01  0.9199996477D+00  0.2375939567D+00
      0.1459330000D+01 -0.3030682134D-02  0.8158538515D+00
 Atom C8       Shell    52 SP   1    bf  138 -   141          4.593344111778          1.291040212579          4.588666062883
      0.4834560000D+00  0.1000000000D+01  0.1000000000D+01
 Atom C8       Shell    53 SP   1    bf  142 -   145          4.593344111778          1.291040212579          4.588666062883
      0.1455850000D+00  0.1000000000D+01  0.1000000000D+01
 Atom C8       Shell    54 SP   1    bf  146 -   149          4.593344111778          1.291040212579          4.588666062883
      0.4380000000D-01  0.1000000000D+01  0.1000000000D+01
 Atom C8       Shell    55 D   1     bf  150 -   154          4.593344111778          1.291040212579          4.588666062883
      0.6260000000D+00  0.1000000000D+01
 Atom H9       Shell    56 S   3     bf  155 -   155          4.476050691989          1.163591586103          6.655213766520
      0.3386500000D+02  0.2549381454D-01
      0.5094790000D+01  0.1903731086D+00
      0.1158790000D+01  0.8521614860D+00
 Atom H9       Shell    57 S   1     bf  156 -   156          4.476050691989          1.163591586103          6.655213766520
      0.3258400000D+00  0.1000000000D+01
 Atom H9       Shell    58 S   1     bf  157 -   157          4.476050691989          1.163591586103          6.655213766520
      0.1027410000D+00  0.1000000000D+01
 Atom H9       Shell    59 P   1     bf  158 -   160          4.476050691989          1.163591586103          6.655213766520
      0.7500000000D+00  0.1000000000D+01
 Atom H10      Shell    60 S   3     bf  161 -   161          4.435825990247          3.305656878287          4.101896989343
      0.3386500000D+02  0.2549381454D-01
      0.5094790000D+01  0.1903731086D+00
      0.1158790000D+01  0.8521614860D+00
 Atom H10      Shell    61 S   1     bf  162 -   162          4.435825990247          3.305656878287          4.101896989343
      0.3258400000D+00  0.1000000000D+01
 Atom H10      Shell    62 S   1     bf  163 -   163          4.435825990247          3.305656878287          4.101896989343
      0.1027410000D+00  0.1000000000D+01
 Atom H10      Shell    63 P   1     bf  164 -   166          4.435825990247          3.305656878287          4.101896989343
      0.7500000000D+00  0.1000000000D+01
 Atom C11      Shell    64 S   6     bf  167 -   167          7.123109150765          0.272280212409          3.620996936220
      0.4563240000D+04  0.1966650249D-02
      0.6820240000D+03  0.1523060193D-01
      0.1549730000D+03  0.7612690966D-01
      0.4445530000D+02  0.2608010331D+00
      0.1302900000D+02  0.6164620782D+00
      0.1827730000D+01  0.2210060280D+00
 Atom C11      Shell    65 SP   3    bf  168 -   171          7.123109150765          0.272280212409          3.620996936220
      0.2096420000D+02  0.1146600807D+00  0.4024869267D-01
      0.4803310000D+01  0.9199996477D+00  0.2375939567D+00
      0.1459330000D+01 -0.3030682134D-02  0.8158538515D+00
 Atom C11      Shell    66 SP   1    bf  172 -   175          7.123109150765          0.272280212409          3.620996936220
      0.4834560000D+00  0.1000000000D+01  0.1000000000D+01
 Atom C11      Shell    67 SP   1    bf  176 -   179          7.123109150765          0.272280212409          3.620996936220
      0.1455850000D+00  0.1000000000D+01  0.1000000000D+01
 Atom C11      Shell    68 SP   1    bf  180 -   183          7.123109150765          0.272280212409          3.620996936220
      0.4380000000D-01  0.1000000000D+01  0.1000000000D+01
 Atom C11      Shell    69 D   1     bf  184 -   188          7.123109150765          0.272280212409          3.620996936220
      0.6260000000D+00  0.1000000000D+01
 Atom H12      Shell    70 S   3     bf  189 -   189          7.281940612976         -1.740051755459          4.116114831892
      0.3386500000D+02  0.2549381454D-01
      0.5094790000D+01  0.1903731086D+00
      0.1158790000D+01  0.8521614860D+00
 Atom H12      Shell    71 S   1     bf  190 -   190          7.281940612976         -1.740051755459          4.116114831892
      0.3258400000D+00  0.1000000000D+01
 Atom H12      Shell    72 S   1     bf  191 -   191          7.281940612976         -1.740051755459          4.116114831892
      0.1027410000D+00  0.1000000000D+01
 Atom H12      Shell    73 P   1     bf  192 -   194          7.281940612976         -1.740051755459          4.116114831892
      0.7500000000D+00  0.1000000000D+01
 Atom H13      Shell    74 S   3     bf  195 -   195          8.711476876234          1.241476512528          4.535995573580
      0.3386500000D+02  0.2549381454D-01
      0.5094790000D+01  0.1903731086D+00
      0.1158790000D+01  0.8521614860D+00
 Atom H13      Shell    75 S   1     bf  196 -   196          8.711476876234          1.241476512528          4.535995573580
      0.3258400000D+00  0.1000000000D+01
 Atom H13      Shell    76 S   1     bf  197 -   197          8.711476876234          1.241476512528          4.535995573580
      0.1027410000D+00  0.1000000000D+01
 Atom H13      Shell    77 P   1     bf  198 -   200          8.711476876234          1.241476512528          4.535995573580
      0.7500000000D+00  0.1000000000D+01
 Atom C14      Shell    78 S   6     bf  201 -   201          7.300323882014          0.582252499509          0.745470856961
      0.4563240000D+04  0.1966650249D-02
      0.6820240000D+03  0.1523060193D-01
      0.1549730000D+03  0.7612690966D-01
      0.4445530000D+02  0.2608010331D+00
      0.1302900000D+02  0.6164620782D+00
      0.1827730000D+01  0.2210060280D+00
 Atom C14      Shell    79 SP   3    bf  202 -   205          7.300323882014          0.582252499509          0.745470856961
      0.2096420000D+02  0.1146600807D+00  0.4024869267D-01
      0.4803310000D+01  0.9199996477D+00  0.2375939567D+00
      0.1459330000D+01 -0.3030682134D-02  0.8158538515D+00
 Atom C14      Shell    80 SP   1    bf  206 -   209          7.300323882014          0.582252499509          0.745470856961
      0.4834560000D+00  0.1000000000D+01  0.1000000000D+01
 Atom C14      Shell    81 SP   1    bf  210 -   213          7.300323882014          0.582252499509          0.745470856961
      0.1455850000D+00  0.1000000000D+01  0.1000000000D+01
 Atom C14      Shell    82 SP   1    bf  214 -   217          7.300323882014          0.582252499509          0.745470856961
      0.4380000000D-01  0.1000000000D+01  0.1000000000D+01
 Atom C14      Shell    83 D   1     bf  218 -   222          7.300323882014          0.582252499509          0.745470856961
      0.6260000000D+00  0.1000000000D+01
 Atom H15      Shell    84 S   3     bf  223 -   223          7.707384118439          2.562693458223          0.267385018359
      0.3386500000D+02  0.2549381454D-01
      0.5094790000D+01  0.1903731086D+00
      0.1158790000D+01  0.8521614860D+00
 Atom H15      Shell    85 S   1     bf  224 -   224          7.707384118439          2.562693458223          0.267385018359
      0.3258400000D+00  0.1000000000D+01
 Atom H15      Shell    86 S   1     bf  225 -   225          7.707384118439          2.562693458223          0.267385018359
      0.1027410000D+00  0.1000000000D+01
 Atom H15      Shell    87 P   1     bf  226 -   228          7.707384118439          2.562693458223          0.267385018359
      0.7500000000D+00  0.1000000000D+01
 Atom H16      Shell    88 S   3     bf  229 -   229          8.912615533734         -0.492487041736         -0.002691522700
      0.3386500000D+02  0.2549381454D-01
      0.5094790000D+01  0.1903731086D+00
      0.1158790000D+01  0.8521614860D+00
 Atom H16      Shell    89 S   1     bf  230 -   230          8.912615533734         -0.492487041736         -0.002691522700
      0.3258400000D+00  0.1000000000D+01
 Atom H16      Shell    90 S   1     bf  231 -   231          8.912615533734         -0.492487041736         -0.002691522700
      0.1027410000D+00  0.1000000000D+01
 Atom H16      Shell    91 P   1     bf  232 -   234          8.912615533734         -0.492487041736         -0.002691522700
      0.7500000000D+00  0.1000000000D+01
 Atom C17      Shell    92 S   6     bf  235 -   235          4.925367100416         -0.250191457531         -0.650234325291
      0.4563240000D+04  0.1966650249D-02
      0.6820240000D+03  0.1523060193D-01
      0.1549730000D+03  0.7612690966D-01
      0.4445530000D+02  0.2608010331D+00
      0.1302900000D+02  0.6164620782D+00
      0.1827730000D+01  0.2210060280D+00
 Atom C17      Shell    93 SP   3    bf  236 -   239          4.925367100416         -0.250191457531         -0.650234325291
      0.2096420000D+02  0.1146600807D+00  0.4024869267D-01
      0.4803310000D+01  0.9199996477D+00  0.2375939567D+00
      0.1459330000D+01 -0.3030682134D-02  0.8158538515D+00
 Atom C17      Shell    94 SP   1    bf  240 -   243          4.925367100416         -0.250191457531         -0.650234325291
      0.4834560000D+00  0.1000000000D+01  0.1000000000D+01
 Atom C17      Shell    95 SP   1    bf  244 -   247          4.925367100416         -0.250191457531         -0.650234325291
      0.1455850000D+00  0.1000000000D+01  0.1000000000D+01
 Atom C17      Shell    96 SP   1    bf  248 -   251          4.925367100416         -0.250191457531         -0.650234325291
      0.4380000000D-01  0.1000000000D+01  0.1000000000D+01
 Atom C17      Shell    97 D   1     bf  252 -   256          4.925367100416         -0.250191457531         -0.650234325291
      0.6260000000D+00  0.1000000000D+01
 Atom C18      Shell    98 S   6     bf  257 -   257          5.290328010738         -0.670946105376         -3.453159610178
      0.4563240000D+04  0.1966650249D-02
      0.6820240000D+03  0.1523060193D-01
      0.1549730000D+03  0.7612690966D-01
      0.4445530000D+02  0.2608010331D+00
      0.1302900000D+02  0.6164620782D+00
      0.1827730000D+01  0.2210060280D+00
 Atom C18      Shell    99 SP   3    bf  258 -   261          5.290328010738         -0.670946105376         -3.453159610178
      0.2096420000D+02  0.1146600807D+00  0.4024869267D-01
      0.4803310000D+01  0.9199996477D+00  0.2375939567D+00
      0.1459330000D+01 -0.3030682134D-02  0.8158538515D+00
 Atom C18      Shell   100 SP   1    bf  262 -   265          5.290328010738         -0.670946105376         -3.453159610178
      0.4834560000D+00  0.1000000000D+01  0.1000000000D+01
 Atom C18      Shell   101 SP   1    bf  266 -   269          5.290328010738         -0.670946105376         -3.453159610178
      0.1455850000D+00  0.1000000000D+01  0.1000000000D+01
 Atom C18      Shell   102 SP   1    bf  270 -   273          5.290328010738         -0.670946105376         -3.453159610178
      0.4380000000D-01  0.1000000000D+01  0.1000000000D+01
 Atom C18      Shell   103 D   1     bf  274 -   278          5.290328010738         -0.670946105376         -3.453159610178
      0.6260000000D+00  0.1000000000D+01
 Atom H19      Shell   104 S   3     bf  279 -   279          6.650654930739         -2.200278518752         -3.775240146019
      0.3386500000D+02  0.2549381454D-01
      0.5094790000D+01  0.1903731086D+00
      0.1158790000D+01  0.8521614860D+00
 Atom H19      Shell   105 S   1     bf  280 -   280          6.650654930739         -2.200278518752         -3.775240146019
      0.3258400000D+00  0.1000000000D+01
 Atom H19      Shell   106 S   1     bf  281 -   281          6.650654930739         -2.200278518752         -3.775240146019
      0.1027410000D+00  0.1000000000D+01
 Atom H19      Shell   107 P   1     bf  282 -   284          6.650654930739         -2.200278518752         -3.775240146019
      0.7500000000D+00  0.1000000000D+01
 Atom H20      Shell   108 S   3     bf  285 -   285          3.506985904516         -1.191445821592         -4.362577527999
      0.3386500000D+02  0.2549381454D-01
      0.5094790000D+01  0.1903731086D+00
      0.1158790000D+01  0.8521614860D+00
 Atom H20      Shell   109 S   1     bf  286 -   286          3.506985904516         -1.191445821592         -4.362577527999
      0.3258400000D+00  0.1000000000D+01
 Atom H20      Shell   110 S   1     bf  287 -   287          3.506985904516         -1.191445821592         -4.362577527999
      0.1027410000D+00  0.1000000000D+01
 Atom H20      Shell   111 P   1     bf  288 -   290          3.506985904516         -1.191445821592         -4.362577527999
      0.7500000000D+00  0.1000000000D+01
 Atom H21      Shell   112 S   3     bf  291 -   291         -8.302046882256         -3.591072094148         -0.828651797664
      0.3386500000D+02  0.2549381454D-01
      0.5094790000D+01  0.1903731086D+00
      0.1158790000D+01  0.8521614860D+00
 Atom H21      Shell   113 S   1     bf  292 -   292         -8.302046882256         -3.591072094148         -0.828651797664
      0.3258400000D+00  0.1000000000D+01
 Atom H21      Shell   114 S   1     bf  293 -   293         -8.302046882256         -3.591072094148         -0.828651797664
      0.1027410000D+00  0.1000000000D+01
 Atom H21      Shell   115 P   1     bf  294 -   296         -8.302046882256         -3.591072094148         -0.828651797664
      0.7500000000D+00  0.1000000000D+01
 Atom H22      Shell   116 S   3     bf  297 -   297         -1.956637521794          3.015393616122         -3.314490306230
      0.3386500000D+02  0.2549381454D-01
      0.5094790000D+01  0.1903731086D+00
      0.1158790000D+01  0.8521614860D+00
 Atom H22      Shell   117 S   1     bf  298 -   298         -1.956637521794          3.015393616122         -3.314490306230
      0.3258400000D+00  0.1000000000D+01
 Atom H22      Shell   118 S   1     bf  299 -   299         -1.956637521794          3.015393616122         -3.314490306230
      0.1027410000D+00  0.1000000000D+01
 Atom H22      Shell   119 P   1     bf  300 -   302         -1.956637521794          3.015393616122         -3.314490306230
      0.7500000000D+00  0.1000000000D+01
 Atom H23      Shell   120 S   3     bf  303 -   303         -0.089187477122          3.498989286265         -0.633484424106
      0.3386500000D+02  0.2549381454D-01
      0.5094790000D+01  0.1903731086D+00
      0.1158790000D+01  0.8521614860D+00
 Atom H23      Shell   121 S   1     bf  304 -   304         -0.089187477122          3.498989286265         -0.633484424106
      0.3258400000D+00  0.1000000000D+01
 Atom H23      Shell   122 S   1     bf  305 -   305         -0.089187477122          3.498989286265         -0.633484424106
      0.1027410000D+00  0.1000000000D+01
 Atom H23      Shell   123 P   1     bf  306 -   308         -0.089187477122          3.498989286265         -0.633484424106
      0.7500000000D+00  0.1000000000D+01
 Atom C24      Shell   124 S   6     bf  309 -   309         -3.874170951689          5.073894358149         -0.314242209536
      0.4563240000D+04  0.1966650249D-02
      0.6820240000D+03  0.1523060193D-01
      0.1549730000D+03  0.7612690966D-01
      0.4445530000D+02  0.2608010331D+00
      0.1302900000D+02  0.6164620782D+00
      0.1827730000D+01  0.2210060280D+00
 Atom C24      Shell   125 SP   3    bf  310 -   313         -3.874170951689          5.073894358149         -0.314242209536
      0.2096420000D+02  0.1146600807D+00  0.4024869267D-01
      0.4803310000D+01  0.9199996477D+00  0.2375939567D+00
      0.1459330000D+01 -0.3030682134D-02  0.8158538515D+00
 Atom C24      Shell   126 SP   1    bf  314 -   317         -3.874170951689          5.073894358149         -0.314242209536
      0.4834560000D+00  0.1000000000D+01  0.1000000000D+01
 Atom C24      Shell   127 SP   1    bf  318 -   321         -3.874170951689          5.073894358149         -0.314242209536
      0.1455850000D+00  0.1000000000D+01  0.1000000000D+01
 Atom C24      Shell   128 SP   1    bf  322 -   325         -3.874170951689          5.073894358149         -0.314242209536
      0.4380000000D-01  0.1000000000D+01  0.1000000000D+01
 Atom C24      Shell   129 D   1     bf  326 -   330         -3.874170951689          5.073894358149         -0.314242209536
      0.6260000000D+00  0.1000000000D+01
 Atom H25      Shell   130 S   3     bf  331 -   331         -3.516421243814          5.486663667076          1.690840703078
      0.3386500000D+02  0.2549381454D-01
      0.5094790000D+01  0.1903731086D+00
      0.1158790000D+01  0.8521614860D+00
 Atom H25      Shell   131 S   1     bf  332 -   332         -3.516421243814          5.486663667076          1.690840703078
      0.3258400000D+00  0.1000000000D+01
 Atom H25      Shell   132 S   1     bf  333 -   333         -3.516421243814          5.486663667076          1.690840703078
      0.1027410000D+00  0.1000000000D+01
 Atom H25      Shell   133 P   1     bf  334 -   336         -3.516421243814          5.486663667076          1.690840703078
      0.7500000000D+00  0.1000000000D+01
 Atom H26      Shell   134 S   3     bf  337 -   337         -3.550717878178          6.837472693650         -1.355889917557
      0.3386500000D+02  0.2549381454D-01
      0.5094790000D+01  0.1903731086D+00
      0.1158790000D+01  0.8521614860D+00
 Atom H26      Shell   135 S   1     bf  338 -   338         -3.550717878178          6.837472693650         -1.355889917557
      0.3258400000D+00  0.1000000000D+01
 Atom H26      Shell   136 S   1     bf  339 -   339         -3.550717878178          6.837472693650         -1.355889917557
      0.1027410000D+00  0.1000000000D+01
 Atom H26      Shell   137 P   1     bf  340 -   342         -3.550717878178          6.837472693650         -1.355889917557
      0.7500000000D+00  0.1000000000D+01
 Atom H27      Shell   138 S   3     bf  343 -   343         -6.960203353804          3.761695051693         -2.637474521231
      0.3386500000D+02  0.2549381454D-01
      0.5094790000D+01  0.1903731086D+00
      0.1158790000D+01  0.8521614860D+00
 Atom H27      Shell   139 S   1     bf  344 -   344         -6.960203353804          3.761695051693         -2.637474521231
      0.3258400000D+00  0.1000000000D+01
 Atom H27      Shell   140 S   1     bf  345 -   345         -6.960203353804          3.761695051693         -2.637474521231
      0.1027410000D+00  0.1000000000D+01
 Atom H27      Shell   141 P   1     bf  346 -   348         -6.960203353804          3.761695051693         -2.637474521231
      0.7500000000D+00  0.1000000000D+01
 Atom H28      Shell   142 S   3     bf  349 -   349         -7.947598478987          5.644536660683         -0.069612910821
      0.3386500000D+02  0.2549381454D-01
      0.5094790000D+01  0.1903731086D+00
      0.1158790000D+01  0.8521614860D+00
 Atom H28      Shell   143 S   1     bf  350 -   350         -7.947598478987          5.644536660683         -0.069612910821
      0.3258400000D+00  0.1000000000D+01
 Atom H28      Shell   144 S   1     bf  351 -   351         -7.947598478987          5.644536660683         -0.069612910821
      0.1027410000D+00  0.1000000000D+01
 Atom H28      Shell   145 P   1     bf  352 -   354         -7.947598478987          5.644536660683         -0.069612910821
      0.7500000000D+00  0.1000000000D+01
 Atom O29      Shell   146 S   6     bf  355 -   355         -6.766903302078         -4.387565723397         -0.220092623429
      0.8588500000D+04  0.1895150083D-02
      0.1297230000D+04  0.1438590063D-01
      0.2992960000D+03  0.7073200310D-01
      0.8737710000D+02  0.2400010105D+00
      0.2567890000D+02  0.5947970261D+00
      0.3740040000D+01  0.2808020123D+00
 Atom O29      Shell   147 SP   3    bf  356 -   359         -6.766903302078         -4.387565723397         -0.220092623429
      0.4211750000D+02  0.1138890124D+00  0.3651139738D-01
      0.9628370000D+01  0.9208111006D+00  0.2371529830D+00
      0.2853320000D+01 -0.3274470358D-02  0.8197019412D+00
 Atom O29      Shell   148 SP   1    bf  360 -   363         -6.766903302078         -4.387565723397         -0.220092623429
      0.9056610000D+00  0.1000000000D+01  0.1000000000D+01
 Atom O29      Shell   149 SP   1    bf  364 -   367         -6.766903302078         -4.387565723397         -0.220092623429
      0.2556110000D+00  0.1000000000D+01  0.1000000000D+01
 Atom O29      Shell   150 SP   1    bf  368 -   371         -6.766903302078         -4.387565723397         -0.220092623429
      0.8450000000D-01  0.1000000000D+01  0.1000000000D+01
 Atom O29      Shell   151 D   1     bf  372 -   376         -6.766903302078         -4.387565723397         -0.220092623429
      0.1292000000D+01  0.1000000000D+01
 Atom C30      Shell   152 S   6     bf  377 -   377         -2.699352811428          0.418361262806         -0.318501763095
      0.4563240000D+04  0.1966650249D-02
      0.6820240000D+03  0.1523060193D-01
      0.1549730000D+03  0.7612690966D-01
      0.4445530000D+02  0.2608010331D+00
      0.1302900000D+02  0.6164620782D+00
      0.1827730000D+01  0.2210060280D+00
 Atom C30      Shell   153 SP   3    bf  378 -   381         -2.699352811428          0.418361262806         -0.318501763095
      0.2096420000D+02  0.1146600807D+00  0.4024869267D-01
      0.4803310000D+01  0.9199996477D+00  0.2375939567D+00
      0.1459330000D+01 -0.3030682134D-02  0.8158538515D+00
 Atom C30      Shell   154 SP   1    bf  382 -   385         -2.699352811428          0.418361262806         -0.318501763095
      0.4834560000D+00  0.1000000000D+01  0.1000000000D+01
 Atom C30      Shell   155 SP   1    bf  386 -   389         -2.699352811428          0.418361262806         -0.318501763095
      0.1455850000D+00  0.1000000000D+01  0.1000000000D+01
 Atom C30      Shell   156 SP   1    bf  390 -   393         -2.699352811428          0.418361262806         -0.318501763095
      0.4380000000D-01  0.1000000000D+01  0.1000000000D+01
 Atom C30      Shell   157 D   1     bf  394 -   398         -2.699352811428          0.418361262806         -0.318501763095
      0.6260000000D+00  0.1000000000D+01
 Atom C31      Shell   158 S   6     bf  399 -   399         -2.021205676394          3.038796128135         -1.235041312154
      0.4563240000D+04  0.1966650249D-02
      0.6820240000D+03  0.1523060193D-01
      0.1549730000D+03  0.7612690966D-01
      0.4445530000D+02  0.2608010331D+00
      0.1302900000D+02  0.6164620782D+00
      0.1827730000D+01  0.2210060280D+00
 Atom C31      Shell   159 SP   3    bf  400 -   403         -2.021205676394          3.038796128135         -1.235041312154
      0.2096420000D+02  0.1146600807D+00  0.4024869267D-01
      0.4803310000D+01  0.9199996477D+00  0.2375939567D+00
      0.1459330000D+01 -0.3030682134D-02  0.8158538515D+00
 Atom C31      Shell   160 SP   1    bf  404 -   407         -2.021205676394          3.038796128135         -1.235041312154
      0.4834560000D+00  0.1000000000D+01  0.1000000000D+01
 Atom C31      Shell   161 SP   1    bf  408 -   411         -2.021205676394          3.038796128135         -1.235041312154
      0.1455850000D+00  0.1000000000D+01  0.1000000000D+01
 Atom C31      Shell   162 SP   1    bf  412 -   415         -2.021205676394          3.038796128135         -1.235041312154
      0.4380000000D-01  0.1000000000D+01  0.1000000000D+01
 Atom C31      Shell   163 D   1     bf  416 -   420         -2.021205676394          3.038796128135         -1.235041312154
      0.6260000000D+00  0.1000000000D+01
 Atom C32      Shell   164 S   6     bf  421 -   421         -6.604794985708          4.167846540882         -0.630932715285
      0.4563240000D+04  0.1966650249D-02
      0.6820240000D+03  0.1523060193D-01
      0.1549730000D+03  0.7612690966D-01
      0.4445530000D+02  0.2608010331D+00
      0.1302900000D+02  0.6164620782D+00
      0.1827730000D+01  0.2210060280D+00
 Atom C32      Shell   165 SP   3    bf  422 -   425         -6.604794985708          4.167846540882         -0.630932715285
      0.2096420000D+02  0.1146600807D+00  0.4024869267D-01
      0.4803310000D+01  0.9199996477D+00  0.2375939567D+00
      0.1459330000D+01 -0.3030682134D-02  0.8158538515D+00
 Atom C32      Shell   166 SP   1    bf  426 -   429         -6.604794985708          4.167846540882         -0.630932715285
      0.4834560000D+00  0.1000000000D+01  0.1000000000D+01
 Atom C32      Shell   167 SP   1    bf  430 -   433         -6.604794985708          4.167846540882         -0.630932715285
      0.1455850000D+00  0.1000000000D+01  0.1000000000D+01
 Atom C32      Shell   168 SP   1    bf  434 -   437         -6.604794985708          4.167846540882         -0.630932715285
      0.4380000000D-01  0.1000000000D+01  0.1000000000D+01
 Atom C32      Shell   169 D   1     bf  438 -   442         -6.604794985708          4.167846540882         -0.630932715285
      0.6260000000D+00  0.1000000000D+01
 Atom C33      Shell   170 S   6     bf  443 -   443         -7.053525595497          1.770366695887          0.933178364759
      0.4563240000D+04  0.1966650249D-02
      0.6820240000D+03  0.1523060193D-01
      0.1549730000D+03  0.7612690966D-01
      0.4445530000D+02  0.2608010331D+00
      0.1302900000D+02  0.6164620782D+00
      0.1827730000D+01  0.2210060280D+00
 Atom C33      Shell   171 SP   3    bf  444 -   447         -7.053525595497          1.770366695887          0.933178364759
      0.2096420000D+02  0.1146600807D+00  0.4024869267D-01
      0.4803310000D+01  0.9199996477D+00  0.2375939567D+00
      0.1459330000D+01 -0.3030682134D-02  0.8158538515D+00
 Atom C33      Shell   172 SP   1    bf  448 -   451         -7.053525595497          1.770366695887          0.933178364759
      0.4834560000D+00  0.1000000000D+01  0.1000000000D+01
 Atom C33      Shell   173 SP   1    bf  452 -   455         -7.053525595497          1.770366695887          0.933178364759
      0.1455850000D+00  0.1000000000D+01  0.1000000000D+01
 Atom C33      Shell   174 SP   1    bf  456 -   459         -7.053525595497          1.770366695887          0.933178364759
      0.4380000000D-01  0.1000000000D+01  0.1000000000D+01
 Atom C33      Shell   175 D   1     bf  460 -   464         -7.053525595497          1.770366695887          0.933178364759
      0.6260000000D+00  0.1000000000D+01
 Atom H34      Shell   176 S   3     bf  465 -   465         -8.864291400413          0.903377836183          0.385238316065
      0.3386500000D+02  0.2549381454D-01
      0.5094790000D+01  0.1903731086D+00
      0.1158790000D+01  0.8521614860D+00
 Atom H34      Shell   177 S   1     bf  466 -   466         -8.864291400413          0.903377836183          0.385238316065
      0.3258400000D+00  0.1000000000D+01
 Atom H34      Shell   178 S   1     bf  467 -   467         -8.864291400413          0.903377836183          0.385238316065
      0.1027410000D+00  0.1000000000D+01
 Atom H34      Shell   179 P   1     bf  468 -   470         -8.864291400413          0.903377836183          0.385238316065
      0.7500000000D+00  0.1000000000D+01
 Atom H35      Shell   180 S   3     bf  471 -   471         -7.276639882396          2.266195143184          2.944469109254
      0.3386500000D+02  0.2549381454D-01
      0.5094790000D+01  0.1903731086D+00
      0.1158790000D+01  0.8521614860D+00
 Atom H35      Shell   181 S   1     bf  472 -   472         -7.276639882396          2.266195143184          2.944469109254
      0.3258400000D+00  0.1000000000D+01
 Atom H35      Shell   182 S   1     bf  473 -   473         -7.276639882396          2.266195143184          2.944469109254
      0.1027410000D+00  0.1000000000D+01
 Atom H35      Shell   183 P   1     bf  474 -   476         -7.276639882396          2.266195143184          2.944469109254
      0.7500000000D+00  0.1000000000D+01
 Atom C36      Shell   184 S   6     bf  477 -   477         -4.954489626063         -0.183778128188          0.701636145533
      0.4563240000D+04  0.1966650249D-02
      0.6820240000D+03  0.1523060193D-01
      0.1549730000D+03  0.7612690966D-01
      0.4445530000D+02  0.2608010331D+00
      0.1302900000D+02  0.6164620782D+00
      0.1827730000D+01  0.2210060280D+00
 Atom C36      Shell   185 SP   3    bf  478 -   481         -4.954489626063         -0.183778128188          0.701636145533
      0.2096420000D+02  0.1146600807D+00  0.4024869267D-01
      0.4803310000D+01  0.9199996477D+00  0.2375939567D+00
      0.1459330000D+01 -0.3030682134D-02  0.8158538515D+00
 Atom C36      Shell   186 SP   1    bf  482 -   485         -4.954489626063         -0.183778128188          0.701636145533
      0.4834560000D+00  0.1000000000D+01  0.1000000000D+01
 Atom C36      Shell   187 SP   1    bf  486 -   489         -4.954489626063         -0.183778128188          0.701636145533
      0.1455850000D+00  0.1000000000D+01  0.1000000000D+01
 Atom C36      Shell   188 SP   1    bf  490 -   493         -4.954489626063         -0.183778128188          0.701636145533
      0.4380000000D-01  0.1000000000D+01  0.1000000000D+01
 Atom C36      Shell   189 D   1     bf  494 -   498         -4.954489626063         -0.183778128188          0.701636145533
      0.6260000000D+00  0.1000000000D+01
 Atom C37      Shell   190 S   6     bf  499 -   499         -5.630208454143         -2.791219259076          1.662329167318
      0.4563240000D+04  0.1966650249D-02
      0.6820240000D+03  0.1523060193D-01
      0.1549730000D+03  0.7612690966D-01
      0.4445530000D+02  0.2608010331D+00
      0.1302900000D+02  0.6164620782D+00
      0.1827730000D+01  0.2210060280D+00
 Atom C37      Shell   191 SP   3    bf  500 -   503         -5.630208454143         -2.791219259076          1.662329167318
      0.2096420000D+02  0.1146600807D+00  0.4024869267D-01
      0.4803310000D+01  0.9199996477D+00  0.2375939567D+00
      0.1459330000D+01 -0.3030682134D-02  0.8158538515D+00
 Atom C37      Shell   192 SP   1    bf  504 -   507         -5.630208454143         -2.791219259076          1.662329167318
      0.4834560000D+00  0.1000000000D+01  0.1000000000D+01
 Atom C37      Shell   193 SP   1    bf  508 -   511         -5.630208454143         -2.791219259076          1.662329167318
      0.1455850000D+00  0.1000000000D+01  0.1000000000D+01
 Atom C37      Shell   194 SP   1    bf  512 -   515         -5.630208454143         -2.791219259076          1.662329167318
      0.4380000000D-01  0.1000000000D+01  0.1000000000D+01
 Atom C37      Shell   195 D   1     bf  516 -   520         -5.630208454143         -2.791219259076          1.662329167318
      0.6260000000D+00  0.1000000000D+01
 Atom H38      Shell   196 S   3     bf  521 -   521         -3.949174219022         -3.817087845018          2.270638709579
      0.3386500000D+02  0.2549381454D-01
      0.5094790000D+01  0.1903731086D+00
      0.1158790000D+01  0.8521614860D+00
 Atom H38      Shell   197 S   1     bf  522 -   522         -3.949174219022         -3.817087845018          2.270638709579
      0.3258400000D+00  0.1000000000D+01
 Atom H38      Shell   198 S   1     bf  523 -   523         -3.949174219022         -3.817087845018          2.270638709579
      0.1027410000D+00  0.1000000000D+01
 Atom H38      Shell   199 P   1     bf  524 -   526         -3.949174219022         -3.817087845018          2.270638709579
      0.7500000000D+00  0.1000000000D+01
 Atom H39      Shell   200 S   3     bf  527 -   527         -6.912748557619         -2.610001550639          3.291454665193
      0.3386500000D+02  0.2549381454D-01
      0.5094790000D+01  0.1903731086D+00
      0.1158790000D+01  0.8521614860D+00
 Atom H39      Shell   201 S   1     bf  528 -   528         -6.912748557619         -2.610001550639          3.291454665193
      0.3258400000D+00  0.1000000000D+01
 Atom H39      Shell   202 S   1     bf  529 -   529         -6.912748557619         -2.610001550639          3.291454665193
      0.1027410000D+00  0.1000000000D+01
 Atom H39      Shell   203 P   1     bf  530 -   532         -6.912748557619         -2.610001550639          3.291454665193
      0.7500000000D+00  0.1000000000D+01
 There are   532 symmetry adapted basis functions of A   symmetry.
 Integral buffers will be    131072 words long.
 Raffenetti 2 integral format.
 Two-electron integral symmetry is turned on.
   532 basis functions,   846 primitive gaussians,   551 cartesian basis functions
    78 alpha electrons       78 beta electrons
       nuclear repulsion energy      1716.9942435374 Hartrees.
 IExCor= 402 DFT=T Ex=B+HF Corr=LYP ExCW=0 ScaHFX=  0.200000
 ScaDFX=  0.800000  0.720000  1.000000  0.810000
 IRadAn=      0 IRanWt=     -1 IRanGd=            0 ICorTp=0
 NAtoms=   39 NActive=   39 NUniq=   39 SFac= 1.00D+00 NAtFMM=   60 Big=F
 Leave Link  301 at Mon Feb  3 11:15:00 2014, MaxMem=   78643200 cpu:       0.1
 (Enter /share/apps/g03/l302.exe)
 NPDir=0 NMtPBC=     1 NCelOv=     1 NCel=       1 NClECP=     1 NCelD=      1
         NCelK=      1 NCelE2=     1 NClLst=     1 CellRange=     0.0.
 One-electron integrals computed using PRISM.
 NBasis=   532 RedAO= T  NBF=   532
 NBsUse=   532 1.00D-06 NBFU=   532
 Precomputing XC quadrature grid using
 IXCGrd= 2 IRadAn=           0 IRanWt=          -1 IRanGd=           0.
 NRdTot=    2528 NPtTot=      325906 NUsed=      343759 NTot=      343791
 NSgBfM=   543   543   543   544.
 Leave Link  302 at Mon Feb  3 11:15:08 2014, MaxMem=   78643200 cpu:       5.1
 (Enter /share/apps/g03/l303.exe)
 DipDrv:  MaxL=1.
 Leave Link  303 at Mon Feb  3 11:15:09 2014, MaxMem=   78643200 cpu:       0.1
 (Enter /share/apps/g03/l401.exe)
 Harris functional with IExCor=  402 diagonalized for initial guess.
 ExpMin= 3.00D-02 ExpMax= 4.05D+05 ExpMxC= 1.39D+04 IAcc=3 IRadAn=         5 AccDes= 0.00D+00
 HarFok:  IExCor= 402 AccDes= 0.00D+00 IRadAn=         5 IDoV=1
 ScaDFX=  1.000000  1.000000  1.000000  1.000000
 Harris En= -3099.20158535620    
 Initial guess orbital symmetries:
       Occupied  (A) (A) (A) (A) (A) (A) (A) (A) (A) (A) (A) (A)
                 (A) (A) (A) (A) (A) (A) (A) (A) (A) (A) (A) (A)
                 (A) (A) (A) (A) (A) (A) (A) (A) (A) (A) (A) (A)
                 (A) (A) (A) (A) (A) (A) (A) (A) (A) (A) (A) (A)
                 (A) (A) (A) (A) (A) (A) (A) (A) (A) (A) (A) (A)
                 (A) (A) (A) (A) (A) (A) (A) (A) (A) (A) (A) (A)
                 (A) (A) (A) (A) (A) (A)
       Virtual   (A) (A) (A) (A) (A) (A) (A) (A) (A) (A) (A) (A)
                 (A) (A) (A) (A) (A) (A) (A) (A) (A) (A) (A) (A)
                 (A) (A) (A) (A) (A) (A) (A) (A) (A) (A) (A) (A)
                 (A) (A) (A) (A) (A) (A) (A) (A) (A) (A) (A) (A)
                 (A) (A) (A) (A) (A) (A) (A) (A) (A) (A) (A) (A)
                 (A) (A) (A) (A) (A) (A) (A) (A) (A) (A) (A) (A)
                 (A) (A) (A) (A) (A) (A) (A) (A) (A) (A) (A) (A)
                 (A) (A) (A) (A) (A) (A) (A) (A) (A) (A) (A) (A)
                 (A) (A) (A) (A) (A) (A) (A) (A) (A) (A) (A) (A)
                 (A) (A) (A) (A) (A) (A) (A) (A) (A) (A) (A) (A)
                 (A) (A) (A) (A) (A) (A) (A) (A) (A) (A) (A) (A)
                 (A) (A) (A) (A) (A) (A) (A) (A) (A) (A) (A) (A)
                 (A) (A) (A) (A) (A) (A) (A) (A) (A) (A) (A) (A)
                 (A) (A) (A) (A) (A) (A) (A) (A) (A) (A) (A) (A)
                 (A) (A) (A) (A) (A) (A) (A) (A) (A) (A) (A) (A)
                 (A) (A) (A) (A) (A) (A) (A) (A) (A) (A) (A) (A)
                 (A) (A) (A) (A) (A) (A) (A) (A) (A) (A) (A) (A)
                 (A) (A) (A) (A) (A) (A) (A) (A) (A) (A) (A) (A)
                 (A) (A) (A) (A) (A) (A) (A) (A) (A) (A) (A) (A)
                 (A) (A) (A) (A) (A) (A) (A) (A) (A) (A) (A) (A)
                 (A) (A) (A) (A) (A) (A) (A) (A) (A) (A) (A) (A)
                 (A) (A) (A) (A) (A) (A) (A) (A) (A) (A) (A) (A)
                 (A) (A) (A) (A) (A) (A) (A) (A) (A) (A) (A) (A)
                 (A) (A) (A) (A) (A) (A) (A) (A) (A) (A) (A) (A)
                 (A) (A) (A) (A) (A) (A) (A) (A) (A) (A) (A) (A)
                 (A) (A) (A) (A) (A) (A) (A) (A) (A) (A) (A) (A)
                 (A) (A) (A) (A) (A) (A) (A) (A) (A) (A) (A) (A)
                 (A) (A) (A) (A) (A) (A) (A) (A) (A) (A) (A) (A)
                 (A) (A) (A) (A) (A) (A) (A) (A) (A) (A) (A) (A)
                 (A) (A) (A) (A) (A) (A) (A) (A) (A) (A) (A) (A)
                 (A) (A) (A) (A) (A) (A) (A) (A) (A) (A) (A) (A)
                 (A) (A) (A) (A) (A) (A) (A) (A) (A) (A) (A) (A)
                 (A) (A) (A) (A) (A) (A) (A) (A) (A) (A) (A) (A)
                 (A) (A) (A) (A) (A) (A) (A) (A) (A) (A) (A) (A)
                 (A) (A) (A) (A) (A) (A) (A) (A) (A) (A) (A) (A)
                 (A) (A) (A) (A) (A) (A) (A) (A) (A) (A) (A) (A)
                 (A) (A) (A) (A) (A) (A) (A) (A) (A) (A) (A) (A)
                 (A) (A) (A) (A) (A) (A) (A) (A) (A) (A)
 The electronic state of the initial guess is 1-A.
 Leave Link  401 at Mon Feb  3 11:17:08 2014, MaxMem=   78643200 cpu:     116.7
 (Enter /share/apps/g03/l502.exe)
 Closed shell SCF:
 Requested convergence on RMS density matrix=1.00D-04 within 128 cycles.
 Requested convergence on MAX density matrix=1.00D-02.
 Requested convergence on             energy=1.00D-02.
 No special actions if energy rises.
 Using DIIS extrapolation, IDIIS=  1040.
 Integral symmetry usage will be decided dynamically.
       343758 words used for storage of precomputed grid.
 IEnd=   1430068 IEndB=   1430068 NGot=  78643200 MDV=  77533925
 LenX=  77533925
 Fock matrices will be formed incrementally for  20 cycles.

 Cycle   1  Pass 1  IDiag  1:
 Petite list used in FoFDir.
 MinBra= 0 MaxBra= 2 Meth= 1.
 IRaf=       0 NMat=   1 IRICut=       1 DoRegI=T DoRafI=F ISym2E= 1 JSym2E=1.
 E= -3098.16660830014    
 DIIS: error= 2.23D-02 at cycle   1 NSaved=   1.
 NSaved= 1 IEnMin= 1 EnMin= -3098.16660830014     IErMin= 1 ErrMin= 2.23D-02
 ErrMax= 2.23D-02 EMaxC= 1.00D-01 BMatC= 8.25D-01 BMatP= 8.25D-01
 IDIUse=3 WtCom= 7.77D-01 WtEn= 2.23D-01
 Coeff-Com:  0.100D+01
 Coeff-En:   0.100D+01
 Coeff:      0.100D+01
 Gap=     0.353 Goal=   None    Shift=    0.000
 GapD=    0.353 DampG=1.000 DampE=0.500 DampFc=0.5000 IDamp=-1.
 Damping current iteration by 5.00D-01
 RMSDP=6.00D-02 MaxDP=1.13D+01              OVMax= 2.22D-01

 Cycle   2  Pass 1  IDiag  1:
 RMSU=  2.39D-02    CP:  1.56D+00
 E= -3098.38796002384     Delta-E=       -0.221351723692 Rises=F Damp=T
 DIIS: error= 7.20D-03 at cycle   2 NSaved=   2.
 NSaved= 2 IEnMin= 2 EnMin= -3098.38796002384     IErMin= 2 ErrMin= 7.20D-03
 ErrMax= 7.20D-03 EMaxC= 1.00D-01 BMatC= 8.18D-02 BMatP= 8.25D-01
 IDIUse=3 WtCom= 9.28D-01 WtEn= 7.20D-02
 Coeff-Com:  0.161D+00 0.839D+00
 Coeff-En:   0.319D+00 0.681D+00
 Coeff:      0.173D+00 0.827D+00
 Gap=     0.253 Goal=   None    Shift=    0.000
 RMSDP=1.72D-02 MaxDP=2.75D+00 DE=-2.21D-01 OVMax= 1.97D-01

 Cycle   3  Pass 1  IDiag  1:
 RMSU=  9.19D-03    CP:  1.29D+00  5.16D-01
 E= -3098.87085611651     Delta-E=       -0.482896092677 Rises=F Damp=F
 DIIS: error= 3.58D-03 at cycle   3 NSaved=   3.
 NSaved= 3 IEnMin= 3 EnMin= -3098.87085611651     IErMin= 3 ErrMin= 3.58D-03
 ErrMax= 3.58D-03 EMaxC= 1.00D-01 BMatC= 2.57D-02 BMatP= 8.18D-02
 IDIUse=3 WtCom= 9.64D-01 WtEn= 3.58D-02
 Coeff-Com: -0.539D-02 0.340D+00 0.665D+00
 Coeff-En:   0.000D+00 0.000D+00 0.100D+01
 Coeff:     -0.520D-02 0.328D+00 0.677D+00
 Gap=     0.201 Goal=   None    Shift=    0.000
 RMSDP=4.97D-03 MaxDP=7.57D-01 DE=-4.83D-01 OVMax= 5.34D-02

 Cycle   4  Pass 1  IDiag  1:
 RMSU=  3.31D-03    CP:  1.29D+00  4.97D-01  5.99D-01
 E= -3098.89149176493     Delta-E=       -0.020635648418 Rises=F Damp=F
 DIIS: error= 1.89D-03 at cycle   4 NSaved=   4.
 NSaved= 4 IEnMin= 4 EnMin= -3098.89149176493     IErMin= 4 ErrMin= 1.89D-03
 ErrMax= 1.89D-03 EMaxC= 1.00D-01 BMatC= 3.71D-03 BMatP= 2.57D-02
 IDIUse=3 WtCom= 9.81D-01 WtEn= 1.89D-02
 Coeff-Com: -0.154D-01 0.101D+00 0.336D+00 0.578D+00
 Coeff-En:   0.000D+00 0.000D+00 0.172D-01 0.983D+00
 Coeff:     -0.152D-01 0.992D-01 0.330D+00 0.586D+00
 Gap=     0.192 Goal=   None    Shift=    0.000
 RMSDP=1.87D-03 MaxDP=2.43D-01 DE=-2.06D-02 OVMax= 1.29D-02

 Cycle   5  Pass 1  IDiag  1:
 RMSU=  8.91D-04    CP:  1.25D+00  5.03D-01  6.98D-01  8.38D-01
 E= -3098.89448896189     Delta-E=       -0.002997196960 Rises=F Damp=F
 DIIS: error= 5.22D-04 at cycle   5 NSaved=   5.
 NSaved= 5 IEnMin= 5 EnMin= -3098.89448896189     IErMin= 5 ErrMin= 5.22D-04
 ErrMax= 5.22D-04 EMaxC= 1.00D-01 BMatC= 3.28D-04 BMatP= 3.71D-03
 IDIUse=3 WtCom= 9.95D-01 WtEn= 5.22D-03
 Coeff-Com: -0.725D-02 0.170D-01 0.990D-01 0.281D+00 0.610D+00
 Coeff-En:   0.000D+00 0.000D+00 0.000D+00 0.000D+00 0.100D+01
 Coeff:     -0.721D-02 0.169D-01 0.985D-01 0.280D+00 0.612D+00
 Gap=     0.191 Goal=   None    Shift=    0.000
 RMSDP=4.51D-04 MaxDP=4.74D-02 DE=-3.00D-03 OVMax= 6.13D-03

 Cycle   6  Pass 1  IDiag  1:
 RMSU=  2.64D-04    CP:  1.25D+00  5.11D-01  7.21D-01  8.12D-01  8.52D-01
 E= -3098.89468714647     Delta-E=       -0.000198184583 Rises=F Damp=F
 DIIS: error= 3.23D-04 at cycle   6 NSaved=   6.
 NSaved= 6 IEnMin= 6 EnMin= -3098.89468714647     IErMin= 6 ErrMin= 3.23D-04
 ErrMax= 3.23D-04 EMaxC= 1.00D-01 BMatC= 7.35D-05 BMatP= 3.28D-04
 IDIUse=3 WtCom= 9.97D-01 WtEn= 3.23D-03
 Coeff-Com: -0.369D-02 0.538D-02 0.449D-01 0.148D+00 0.396D+00 0.410D+00
 Coeff-En:   0.000D+00 0.000D+00 0.000D+00 0.000D+00 0.181D+00 0.819D+00
 Coeff:     -0.368D-02 0.537D-02 0.447D-01 0.148D+00 0.395D+00 0.411D+00
 Gap=     0.191 Goal=   None    Shift=    0.000
 RMSDP=1.29D-04 MaxDP=1.41D-02 DE=-1.98D-04 OVMax= 2.98D-03

 Cycle   7  Pass 1  IDiag  1:
 RMSU=  6.85D-05    CP:  1.25D+00  5.09D-01  7.19D-01  8.21D-01  8.71D-01
                    CP:  6.58D-01
 E= -3098.89475318235     Delta-E=       -0.000066035874 Rises=F Damp=F
 DIIS: error= 7.39D-05 at cycle   7 NSaved=   7.
 NSaved= 7 IEnMin= 7 EnMin= -3098.89475318235     IErMin= 7 ErrMin= 7.39D-05
 ErrMax= 7.39D-05 EMaxC= 1.00D-01 BMatC= 2.68D-06 BMatP= 7.35D-05
 IDIUse=1 WtCom= 1.00D+00 WtEn= 0.00D+00
 Coeff-Com: -0.673D-03 0.718D-04 0.764D-02 0.339D-01 0.110D+00 0.193D+00
 Coeff-Com:  0.656D+00
 Coeff:     -0.673D-03 0.718D-04 0.764D-02 0.339D-01 0.110D+00 0.193D+00
 Coeff:      0.656D+00
 Gap=     0.192 Goal=   None    Shift=    0.000
 RMSDP=3.88D-05 MaxDP=6.84D-03 DE=-6.60D-05 OVMax= 7.86D-04

 SCF Done:  E(RB+HF-LYP) =  -3098.89475318     A.U. after    7 cycles
             Convg  =    0.3879D-04             -V/T =  2.0021
             S**2   =   0.0000
 KE= 3.092492228843D+03 PE=-1.079846584358D+04 EE= 2.890084618016D+03
 Leave Link  502 at Mon Feb  3 12:20:47 2014, MaxMem=   78643200 cpu:    3794.9
 (Enter /share/apps/g03/l601.exe)
 Copying SCF densities to generalized density rwf, ISCF=0 IROHF=0.

 **********************************************************************

            Population analysis using the SCF density.

 **********************************************************************

 Orbital symmetries:
       Occupied  (A) (A) (A) (A) (A) (A) (A) (A) (A) (A) (A) (A)
                 (A) (A) (A) (A) (A) (A) (A) (A) (A) (A) (A) (A)
                 (A) (A) (A) (A) (A) (A) (A) (A) (A) (A) (A) (A)
                 (A) (A) (A) (A) (A) (A) (A) (A) (A) (A) (A) (A)
                 (A) (A) (A) (A) (A) (A) (A) (A) (A) (A) (A) (A)
                 (A) (A) (A) (A) (A) (A) (A) (A) (A) (A) (A) (A)
                 (A) (A) (A) (A) (A) (A)
       Virtual   (A) (A) (A) (A) (A) (A) (A) (A) (A) (A) (A) (A)
                 (A) (A) (A) (A) (A) (A) (A) (A) (A) (A) (A) (A)
                 (A) (A) (A) (A) (A) (A) (A) (A) (A) (A) (A) (A)
                 (A) (A) (A) (A) (A) (A) (A) (A) (A) (A) (A) (A)
                 (A) (A) (A) (A) (A) (A) (A) (A) (A) (A) (A) (A)
                 (A) (A) (A) (A) (A) (A) (A) (A) (A) (A) (A) (A)
                 (A) (A) (A) (A) (A) (A) (A) (A) (A) (A) (A) (A)
                 (A) (A) (A) (A) (A) (A) (A) (A) (A) (A) (A) (A)
                 (A) (A) (A) (A) (A) (A) (A) (A) (A) (A) (A) (A)
                 (A) (A) (A) (A) (A) (A) (A) (A) (A) (A) (A) (A)
                 (A) (A) (A) (A) (A) (A) (A) (A) (A) (A) (A) (A)
                 (A) (A) (A) (A) (A) (A) (A) (A) (A) (A) (A) (A)
                 (A) (A) (A) (A) (A) (A) (A) (A) (A) (A) (A) (A)
                 (A) (A) (A) (A) (A) (A) (A) (A) (A) (A) (A) (A)
                 (A) (A) (A) (A) (A) (A) (A) (A) (A) (A) (A) (A)
                 (A) (A) (A) (A) (A) (A) (A) (A) (A) (A) (A) (A)
                 (A) (A) (A) (A) (A) (A) (A) (A) (A) (A) (A) (A)
                 (A) (A) (A) (A) (A) (A) (A) (A) (A) (A) (A) (A)
                 (A) (A) (A) (A) (A) (A) (A) (A) (A) (A) (A) (A)
                 (A) (A) (A) (A) (A) (A) (A) (A) (A) (A) (A) (A)
                 (A) (A) (A) (A) (A) (A) (A) (A) (A) (A) (A) (A)
                 (A) (A) (A) (A) (A) (A) (A) (A) (A) (A) (A) (A)
                 (A) (A) (A) (A) (A) (A) (A) (A) (A) (A) (A) (A)
                 (A) (A) (A) (A) (A) (A) (A) (A) (A) (A) (A) (A)
                 (A) (A) (A) (A) (A) (A) (A) (A) (A) (A) (A) (A)
                 (A) (A) (A) (A) (A) (A) (A) (A) (A) (A) (A) (A)
                 (A) (A) (A) (A) (A) (A) (A) (A) (A) (A) (A) (A)
                 (A) (A) (A) (A) (A) (A) (A) (A) (A) (A) (A) (A)
                 (A) (A) (A) (A) (A) (A) (A) (A) (A) (A) (A) (A)
                 (A) (A) (A) (A) (A) (A) (A) (A) (A) (A) (A) (A)
                 (A) (A) (A) (A) (A) (A) (A) (A) (A) (A) (A) (A)
                 (A) (A) (A) (A) (A) (A) (A) (A) (A) (A) (A) (A)
                 (A) (A) (A) (A) (A) (A) (A) (A) (A) (A) (A) (A)
                 (A) (A) (A) (A) (A) (A) (A) (A) (A) (A) (A) (A)
                 (A) (A) (A) (A) (A) (A) (A) (A) (A) (A) (A) (A)
                 (A) (A) (A) (A) (A) (A) (A) (A) (A) (A) (A) (A)
                 (A) (A) (A) (A) (A) (A) (A) (A) (A) (A) (A) (A)
                 (A) (A) (A) (A) (A) (A) (A) (A) (A) (A)
 The electronic state is 1-A.
 Alpha  occ. eigenvalues -- -453.86556 -58.06136 -52.11572 -52.11452 -52.11191
 Alpha  occ. eigenvalues --  -19.12588 -19.12553 -10.22005 -10.21804 -10.20532
 Alpha  occ. eigenvalues --  -10.20282 -10.18685 -10.18603 -10.18548 -10.18259
 Alpha  occ. eigenvalues --  -10.17858 -10.17789 -10.17767 -10.17380 -10.17272
 Alpha  occ. eigenvalues --  -10.17060  -7.80634  -5.75289  -5.74878  -5.73995
 Alpha  occ. eigenvalues --   -2.10310  -2.10270  -2.09519  -2.09190  -2.09051
 Alpha  occ. eigenvalues --   -1.02200  -1.02145  -0.85539  -0.84606  -0.78042
 Alpha  occ. eigenvalues --   -0.77118  -0.76546  -0.74938  -0.69296  -0.67944
 Alpha  occ. eigenvalues --   -0.66795  -0.63314  -0.62199  -0.60073  -0.58846
 Alpha  occ. eigenvalues --   -0.52658  -0.51820  -0.50042  -0.49413  -0.48434
 Alpha  occ. eigenvalues --   -0.47304  -0.45810  -0.44957  -0.44645  -0.44363
 Alpha  occ. eigenvalues --   -0.43987  -0.43321  -0.42216  -0.41485  -0.40495
 Alpha  occ. eigenvalues --   -0.39415  -0.39195  -0.38823  -0.37612  -0.36735
 Alpha  occ. eigenvalues --   -0.34887  -0.34603  -0.34227  -0.33670  -0.33392
 Alpha  occ. eigenvalues --   -0.32505  -0.31597  -0.30259  -0.28465  -0.27949
 Alpha  occ. eigenvalues --   -0.26725  -0.25062  -0.21412
 Alpha virt. eigenvalues --   -0.02254  -0.01552  -0.01072  -0.00498   0.00227
 Alpha virt. eigenvalues --    0.00709   0.01490   0.01730   0.02166   0.02552
 Alpha virt. eigenvalues --    0.02914   0.03671   0.04111   0.04217   0.04849
 Alpha virt. eigenvalues --    0.04952   0.05901   0.06136   0.06855   0.06966
 Alpha virt. eigenvalues --    0.07453   0.07534   0.07670   0.07875   0.08413
 Alpha virt. eigenvalues --    0.08746   0.09427   0.09621   0.10697   0.10956
 Alpha virt. eigenvalues --    0.11363   0.11480   0.11592   0.11991   0.12341
 Alpha virt. eigenvalues --    0.13135   0.13264   0.13635   0.14275   0.14496
 Alpha virt. eigenvalues --    0.14762   0.15077   0.15369   0.15761   0.15859
 Alpha virt. eigenvalues --    0.16304   0.16456   0.17072   0.17218   0.17249
 Alpha virt. eigenvalues --    0.17897   0.18133   0.18261   0.18777   0.18888
 Alpha virt. eigenvalues --    0.19319   0.19805   0.20193   0.20473   0.20740
 Alpha virt. eigenvalues --    0.21057   0.21243   0.21723   0.21935   0.22436
 Alpha virt. eigenvalues --    0.22574   0.22699   0.22807   0.23192   0.23296
 Alpha virt. eigenvalues --    0.23787   0.23943   0.24312   0.24374   0.24733
 Alpha virt. eigenvalues --    0.24906   0.25127   0.25562   0.25728   0.26279
 Alpha virt. eigenvalues --    0.26928   0.27202   0.27369   0.27710   0.28114
 Alpha virt. eigenvalues --    0.28290   0.28737   0.29244   0.29493   0.29542
 Alpha virt. eigenvalues --    0.30168   0.30828   0.31368   0.31867   0.32118
 Alpha virt. eigenvalues --    0.32645   0.33011   0.33703   0.34279   0.35537
 Alpha virt. eigenvalues --    0.35702   0.36346   0.37572   0.37687   0.38253
 Alpha virt. eigenvalues --    0.38695   0.39936   0.40125   0.41197   0.42804
 Alpha virt. eigenvalues --    0.43493   0.43642   0.44697   0.45733   0.46423
 Alpha virt. eigenvalues --    0.47855   0.49206   0.49623   0.50082   0.51271
 Alpha virt. eigenvalues --    0.51776   0.51897   0.52996   0.53384   0.53921
 Alpha virt. eigenvalues --    0.54599   0.54916   0.55842   0.56314   0.57109
 Alpha virt. eigenvalues --    0.57700   0.58223   0.58894   0.59346   0.59887
 Alpha virt. eigenvalues --    0.60713   0.61485   0.61727   0.62377   0.62965
 Alpha virt. eigenvalues --    0.63110   0.64829   0.65045   0.65481   0.66164
 Alpha virt. eigenvalues --    0.66782   0.66811   0.67809   0.68692   0.69386
 Alpha virt. eigenvalues --    0.69591   0.69660   0.70127   0.70377   0.70587
 Alpha virt. eigenvalues --    0.71036   0.71641   0.71962   0.72467   0.72813
 Alpha virt. eigenvalues --    0.73378   0.73673   0.74325   0.74750   0.74974
 Alpha virt. eigenvalues --    0.75187   0.75741   0.76093   0.76781   0.77177
 Alpha virt. eigenvalues --    0.77549   0.78240   0.79177   0.79930   0.81094
 Alpha virt. eigenvalues --    0.82257   0.85212   0.85816   0.86944   0.88848
 Alpha virt. eigenvalues --    0.89074   0.90670   0.91389   0.94927   0.95988
 Alpha virt. eigenvalues --    0.97095   0.98601   0.99837   1.00492   1.01398
 Alpha virt. eigenvalues --    1.03123   1.03391   1.05911   1.06426   1.06940
 Alpha virt. eigenvalues --    1.08508   1.10590   1.11396   1.12199   1.13514
 Alpha virt. eigenvalues --    1.14936   1.15768   1.16943   1.18731   1.19740
 Alpha virt. eigenvalues --    1.20498   1.21828   1.22410   1.23246   1.24455
 Alpha virt. eigenvalues --    1.24971   1.26433   1.28247   1.33817   1.34991
 Alpha virt. eigenvalues --    1.36911   1.38011   1.38813   1.39325   1.40472
 Alpha virt. eigenvalues --    1.42020   1.42817   1.44413   1.45511   1.46457
 Alpha virt. eigenvalues --    1.47438   1.48818   1.49354   1.51015   1.51920
 Alpha virt. eigenvalues --    1.52523   1.53466   1.53810   1.54544   1.55131
 Alpha virt. eigenvalues --    1.55938   1.57025   1.57265   1.57565   1.58304
 Alpha virt. eigenvalues --    1.58693   1.59651   1.59904   1.60672   1.61174
 Alpha virt. eigenvalues --    1.62184   1.63171   1.63523   1.64297   1.65737
 Alpha virt. eigenvalues --    1.66698   1.68182   1.68629   1.69164   1.69710
 Alpha virt. eigenvalues --    1.70327   1.71140   1.71442   1.72024   1.73351
 Alpha virt. eigenvalues --    1.73816   1.75020   1.75950   1.76236   1.76588
 Alpha virt. eigenvalues --    1.77656   1.78840   1.79095   1.79670   1.80299
 Alpha virt. eigenvalues --    1.80916   1.81950   1.82675   1.84602   1.86069
 Alpha virt. eigenvalues --    1.86462   1.88265   1.89072   1.90029   1.92254
 Alpha virt. eigenvalues --    1.92500   1.94661   1.94818   1.95218   1.97991
 Alpha virt. eigenvalues --    1.98173   2.00135   2.01207   2.02481   2.04126
 Alpha virt. eigenvalues --    2.07561   2.08664   2.09880   2.11029   2.12712
 Alpha virt. eigenvalues --    2.12990   2.13930   2.15579   2.16111   2.17809
 Alpha virt. eigenvalues --    2.18718   2.20680   2.21003   2.22832   2.22856
 Alpha virt. eigenvalues --    2.22974   2.25254   2.26413   2.26881   2.27699
 Alpha virt. eigenvalues --    2.27978   2.28956   2.31748   2.33197   2.34015
 Alpha virt. eigenvalues --    2.34861   2.37735   2.40441   2.41287   2.43274
 Alpha virt. eigenvalues --    2.43962   2.47809   2.48630   2.49278   2.49622
 Alpha virt. eigenvalues --    2.50290   2.50771   2.51904   2.53643   2.54070
 Alpha virt. eigenvalues --    2.55012   2.55688   2.57539   2.58353   2.59674
 Alpha virt. eigenvalues --    2.59740   2.62188   2.62511   2.65868   2.66760
 Alpha virt. eigenvalues --    2.68460   2.68873   2.69371   2.71203   2.71715
 Alpha virt. eigenvalues --    2.72893   2.73219   2.73693   2.74621   2.76141
 Alpha virt. eigenvalues --    2.76861   2.78876   2.79168   2.80175   2.80746
 Alpha virt. eigenvalues --    2.82116   2.82787   2.83900   2.84488   2.86764
 Alpha virt. eigenvalues --    2.87559   2.89407   2.90455   2.91843   2.93833
 Alpha virt. eigenvalues --    2.95227   2.95920   2.96534   2.97729   2.98164
 Alpha virt. eigenvalues --    3.00085   3.01815   3.06397   3.08083   3.11561
 Alpha virt. eigenvalues --    3.13588   3.13809   3.16719   3.17204   3.17944
 Alpha virt. eigenvalues --    3.19404   3.21989   3.22574   3.23511   3.24702
 Alpha virt. eigenvalues --    3.26310   3.28302   3.30085   3.31672   3.36103
 Alpha virt. eigenvalues --    3.36817   3.38247   3.40346   3.42336   3.48149
 Alpha virt. eigenvalues --    3.48343   3.53548   3.72226   3.73007   3.76244
 Alpha virt. eigenvalues --    3.76586   3.77652   3.78406   3.82987   3.84484
 Alpha virt. eigenvalues --    3.87420   3.87607   3.88795   3.90921   3.92783
 Alpha virt. eigenvalues --    3.95124   4.01210   4.02096   4.15118   4.15848
 Alpha virt. eigenvalues --    4.16923   4.18338   4.20750   4.21351   4.29666
 Alpha virt. eigenvalues --    4.30124   4.48734   4.49612   5.08354   5.10693
 Alpha virt. eigenvalues --    5.37780   5.37899   5.62353   5.62485   7.10135
 Alpha virt. eigenvalues --    7.16629   7.17319   7.26270  23.57896  23.60460
 Alpha virt. eigenvalues --   23.82988  23.83577  23.84234  23.84734  23.90669
 Alpha virt. eigenvalues --   23.91454  23.92570  23.93271  23.93474  23.94342
 Alpha virt. eigenvalues --   24.17745  24.19030  49.91996  49.92386  51.87039
 Alpha virt. eigenvalues --  260.77965 260.86275 260.96862 960.61779
     Molecular Orbital Coefficients
                           1         2         3         4         5
                        (A)--O    (A)--O    (A)--O    (A)--O    (A)--O
     EIGENVALUES --  -453.86556 -58.06136 -52.11572 -52.11452 -52.11191
   1 1   Se 1S          0.40037  -0.13216   0.00000   0.00017   0.00000
   2        2S          0.66254  -0.37493   0.00000   0.00047  -0.00001
   3        3S          0.01211   0.55230   0.00000  -0.00071   0.00001
   4        4S         -0.00349   0.56174   0.00001  -0.00072   0.00001
   5        5S          0.00161   0.06382   0.00000  -0.00003   0.00000
   6        6S         -0.00075  -0.01045   0.00000  -0.00002   0.00000
   7        7S          0.00032   0.00359  -0.00001   0.00042   0.00001
   8        8S         -0.00043  -0.00469   0.00006  -0.00306  -0.00006
   9        9PX         0.00000   0.00001   0.12942   0.01174  -0.02656
  10        9PY         0.00001   0.00013  -0.02318   0.11487  -0.06214
  11        9PZ         0.00000   0.00007   0.01750   0.06527   0.11414
  12       10PX         0.00000   0.00010   0.89982   0.08166  -0.18468
  13       10PY         0.00000   0.00100  -0.16114   0.79865  -0.43205
  14       10PZ         0.00000   0.00054   0.12168   0.45382   0.79356
  15       11PX         0.00000   0.00001   0.02564   0.00232  -0.00524
  16       11PY         0.00000   0.00009  -0.00459   0.02271  -0.01225
  17       11PZ         0.00000   0.00005   0.00346   0.01290   0.02250
  18       12PX         0.00000   0.00000  -0.01008  -0.00090   0.00203
  19       12PY         0.00000  -0.00005   0.00180  -0.00881   0.00469
  20       12PZ         0.00000  -0.00003  -0.00134  -0.00501  -0.00862
  21       13PX         0.00000  -0.00001   0.00654   0.00056  -0.00127
  22       13PY        -0.00001  -0.00001  -0.00115   0.00554  -0.00287
  23       13PZ         0.00000  -0.00001   0.00084   0.00315   0.00528
  24       14PX         0.00000   0.00003  -0.00361  -0.00028   0.00062
  25       14PY         0.00002   0.00018   0.00061  -0.00278   0.00133
  26       14PZ         0.00001   0.00010  -0.00041  -0.00158  -0.00246
  27       15PX        -0.00001  -0.00006   0.00220   0.00007  -0.00040
  28       15PY        -0.00009  -0.00094  -0.00031   0.00102  -0.00093
  29       15PZ        -0.00005  -0.00051   0.00010   0.00057   0.00170
  30       16D 0        0.00000  -0.00003   0.00001   0.00000   0.00006
  31       16D+1        0.00000   0.00001   0.00003   0.00000   0.00000
  32       16D-1        0.00000   0.00002   0.00000   0.00006   0.00004
  33       16D+2        0.00000   0.00002   0.00001  -0.00007   0.00003
  34       16D-2        0.00000  -0.00001   0.00005   0.00002  -0.00002
  35       17D 0        0.00000   0.00000   0.00001  -0.00002  -0.00001
  36       17D+1        0.00000   0.00000   0.00002   0.00002   0.00000
  37       17D-1        0.00000   0.00001   0.00000   0.00000  -0.00001
  38       17D+2        0.00000   0.00000   0.00001   0.00003  -0.00001
  39       17D-2        0.00000   0.00000   0.00004  -0.00002   0.00001
  40       18S         -0.00034  -0.00369  -0.00016   0.00059   0.00000
  41       18PX         0.00000   0.00005   0.00098   0.00001   0.00000
  42       18PY        -0.00007  -0.00071  -0.00020   0.00052  -0.00016
  43       18PZ        -0.00004  -0.00043   0.00006   0.00028   0.00027
  44       19D 0        0.00000   0.00003  -0.00003   0.00012  -0.00005
  45       19D+1        0.00000   0.00000  -0.00017  -0.00009  -0.00002
  46       19D-1        0.00000  -0.00003  -0.00001  -0.00012  -0.00002
  47       19D+2        0.00000   0.00001  -0.00007  -0.00005  -0.00003
  48       19D-2        0.00000   0.00000  -0.00029   0.00005  -0.00003
  49 2   O  1S          0.00000   0.00000   0.00000   0.00000   0.00000
  50        2S          0.00000   0.00000   0.00000   0.00000   0.00000
  51        2PX         0.00000   0.00000   0.00000   0.00000   0.00000
  52        2PY         0.00000   0.00000   0.00000   0.00000   0.00000
  53        2PZ         0.00000   0.00000   0.00000   0.00000   0.00000
  54        3S          0.00000  -0.00003   0.00001   0.00000  -0.00001
  55        3PX         0.00000   0.00000   0.00000   0.00000  -0.00001
  56        3PY         0.00000   0.00001   0.00000   0.00001   0.00000
  57        3PZ         0.00000  -0.00001   0.00000  -0.00001   0.00000
  58        4S          0.00001   0.00012  -0.00007  -0.00002   0.00005
  59        4PX         0.00000  -0.00004   0.00001  -0.00002  -0.00001
  60        4PY         0.00000  -0.00005   0.00004  -0.00001   0.00001
  61        4PZ         0.00000   0.00004  -0.00003   0.00003   0.00001
  62        5S          0.00000  -0.00004  -0.00022   0.00044  -0.00013
  63        5PX         0.00000   0.00002   0.00009  -0.00016  -0.00001
  64        5PY         0.00000   0.00002  -0.00006  -0.00002   0.00000
  65        5PZ        -0.00001  -0.00008  -0.00001   0.00001  -0.00007
  66        6D 0        0.00000   0.00000   0.00000   0.00000   0.00000
  67        6D+1        0.00000   0.00000   0.00000   0.00000   0.00000
  68        6D-1        0.00000   0.00000   0.00000   0.00000   0.00000
  69        6D+2        0.00000   0.00000   0.00000   0.00000   0.00000
  70        6D-2        0.00000   0.00000   0.00000   0.00000   0.00000
  71 3   H  1S          0.00000   0.00000   0.00000   0.00000   0.00001
  72        2S          0.00000   0.00000   0.00000  -0.00001  -0.00006
  73        3S          0.00001   0.00011   0.00003   0.00000   0.00014
  74        4PX         0.00000   0.00000   0.00000   0.00000   0.00000
  75        4PY         0.00000   0.00001   0.00000   0.00000   0.00001
  76        4PZ         0.00000   0.00000   0.00000   0.00000   0.00000
  77 4   C  1S          0.00000   0.00001   0.00001   0.00001   0.00000
  78        2S          0.00000  -0.00001  -0.00002  -0.00002   0.00000
  79        2PX         0.00000  -0.00004  -0.00001  -0.00001  -0.00001
  80        2PY         0.00000  -0.00002   0.00001  -0.00001   0.00000
  81        2PZ         0.00000  -0.00001  -0.00001  -0.00001   0.00000
  82        3S          0.00001   0.00011  -0.00001   0.00004  -0.00002
  83        3PX         0.00001   0.00008  -0.00001  -0.00001   0.00005
  84        3PY         0.00000   0.00005  -0.00006   0.00001   0.00000
  85        3PZ         0.00000   0.00000   0.00000   0.00001  -0.00002
  86        4S         -0.00004  -0.00040  -0.00022  -0.00056  -0.00028
  87        4PX        -0.00002  -0.00021  -0.00099  -0.00122  -0.00083
  88        4PY        -0.00001  -0.00010  -0.00042  -0.00058  -0.00008
  89        4PZ         0.00000  -0.00003  -0.00096  -0.00061   0.00089
  90        5S          0.00029   0.00327  -0.00727   0.00268   0.01161
  91        5PX        -0.00029  -0.00303   0.00237   0.00300   0.01430
  92        5PY        -0.00007  -0.00081   0.00131  -0.00133   0.00158
  93        5PZ         0.00000  -0.00028   0.00967  -0.01296  -0.00901
  94        6D 0        0.00000   0.00002   0.00001   0.00000   0.00000
  95        6D+1       -0.00001  -0.00006   0.00004   0.00003  -0.00001
  96        6D-1        0.00000  -0.00002   0.00005   0.00001   0.00000
  97        6D+2        0.00000  -0.00001   0.00001   0.00004  -0.00001
  98        6D-2        0.00000  -0.00005   0.00007   0.00003   0.00002
  99 5   C  1S          0.00000   0.00000   0.00000   0.00000   0.00000
 100        2S          0.00000   0.00001   0.00000   0.00000   0.00000
 101        2PX         0.00000   0.00000  -0.00001   0.00000  -0.00001
 102        2PY         0.00000   0.00000   0.00000   0.00000   0.00000
 103        2PZ         0.00000   0.00000  -0.00001  -0.00001  -0.00001
 104        3S         -0.00001  -0.00007  -0.00004  -0.00001   0.00006
 105        3PX         0.00000   0.00001   0.00003  -0.00004   0.00002
 106        3PY         0.00000   0.00001  -0.00004   0.00001   0.00000
 107        3PZ         0.00000   0.00004   0.00002   0.00003   0.00003
 108        4S          0.00003   0.00032   0.00091   0.00066  -0.00071
 109        4PX        -0.00002  -0.00020   0.00027   0.00046   0.00010
 110        4PY        -0.00002  -0.00026   0.00014   0.00009   0.00019
 111        4PZ        -0.00001  -0.00015  -0.00016  -0.00005   0.00042
 112        5S          0.00012   0.00168  -0.00948   0.01814   0.00916
 113        5PX         0.00009   0.00104  -0.00009   0.00115  -0.00324
 114        5PY         0.00007   0.00071   0.00061   0.00004  -0.00261
 115        5PZ         0.00013   0.00131   0.00206  -0.00294  -0.00522
 116        6D 0        0.00000  -0.00002  -0.00001  -0.00002  -0.00002
 117        6D+1        0.00000   0.00000  -0.00003  -0.00004  -0.00002
 118        6D-1        0.00000  -0.00001  -0.00002  -0.00002  -0.00002
 119        6D+2        0.00000   0.00000  -0.00001   0.00001   0.00000
 120        6D-2        0.00000   0.00001  -0.00001  -0.00001  -0.00001
 121 6   H  1S          0.00000   0.00001   0.00001   0.00003   0.00000
 122        2S         -0.00001  -0.00008  -0.00008  -0.00013   0.00005
 123        3S         -0.00005  -0.00050  -0.00004   0.00021  -0.00013
 124        4PX         0.00000   0.00000  -0.00002  -0.00003  -0.00001
 125        4PY         0.00000   0.00003   0.00000   0.00003   0.00000
 126        4PZ         0.00000   0.00002   0.00000   0.00004   0.00001
 127 7   H  1S          0.00000   0.00002   0.00002   0.00001   0.00000
 128        2S         -0.00002  -0.00017  -0.00012  -0.00008   0.00007
 129        3S         -0.00003  -0.00036   0.00018   0.00006  -0.00005
 130        4PX         0.00000   0.00002   0.00000  -0.00001  -0.00001
 131        4PY         0.00000  -0.00002  -0.00003  -0.00002  -0.00001
 132        4PZ         0.00000   0.00004   0.00002   0.00002   0.00001
 133 8   C  1S          0.00000   0.00000   0.00000   0.00000   0.00000
 134        2S          0.00000   0.00000   0.00000   0.00000   0.00000
 135        2PX         0.00000   0.00000   0.00000   0.00000   0.00000
 136        2PY         0.00000   0.00000   0.00000   0.00000   0.00000
 137        2PZ         0.00000   0.00000   0.00000  -0.00001   0.00000
 138        3S          0.00000  -0.00003   0.00000  -0.00001   0.00000
 139        3PX         0.00000   0.00001   0.00001   0.00001  -0.00001
 140        3PY         0.00000   0.00002   0.00001   0.00002   0.00000
 141        3PZ         0.00000   0.00002   0.00001   0.00002   0.00000
 142        4S          0.00004   0.00039  -0.00043  -0.00040  -0.00019
 143        4PX        -0.00001  -0.00008   0.00008   0.00010   0.00003
 144        4PY        -0.00001  -0.00007   0.00016   0.00020   0.00006
 145        4PZ         0.00000   0.00000  -0.00008  -0.00025  -0.00010
 146        5S         -0.00022  -0.00253  -0.00010  -0.00347   0.00645
 147        5PX         0.00007   0.00080  -0.00001   0.00039  -0.00139
 148        5PY         0.00005   0.00054   0.00000   0.00037  -0.00092
 149        5PZ         0.00000  -0.00002  -0.00023   0.00064  -0.00016
 150        6D 0        0.00000   0.00001   0.00000  -0.00001  -0.00001
 151        6D+1        0.00000   0.00000   0.00000   0.00000   0.00001
 152        6D-1        0.00000   0.00000   0.00000   0.00000   0.00000
 153        6D+2        0.00000   0.00000   0.00000  -0.00001   0.00000
 154        6D-2        0.00000  -0.00001   0.00000   0.00000   0.00000
 155 9   H  1S          0.00000   0.00001  -0.00001  -0.00002  -0.00001
 156        2S         -0.00001  -0.00010   0.00009   0.00016   0.00006
 157        3S          0.00000   0.00004   0.00009   0.00010  -0.00005
 158        4PX         0.00000   0.00000   0.00000   0.00000   0.00000
 159        4PY         0.00000   0.00000   0.00000  -0.00001   0.00000
 160        4PZ         0.00000   0.00002  -0.00001  -0.00002  -0.00001
 161 10  H  1S          0.00000   0.00000   0.00001   0.00002   0.00000
 162        2S          0.00000  -0.00002  -0.00003  -0.00013   0.00000
 163        3S          0.00000   0.00000  -0.00011   0.00010  -0.00013
 164        4PX         0.00000   0.00000   0.00000   0.00000   0.00000
 165        4PY         0.00000   0.00001   0.00001   0.00002   0.00000
 166        4PZ         0.00000  -0.00001   0.00001   0.00001   0.00001
 167 11  C  1S          0.00000   0.00000   0.00000   0.00000   0.00000
 168        2S          0.00000   0.00000   0.00000   0.00000   0.00000
 169        2PX         0.00000   0.00000   0.00000   0.00000   0.00000
 170        2PY         0.00000   0.00000   0.00000   0.00000   0.00000
 171        2PZ         0.00000  -0.00001   0.00000   0.00000   0.00000
 172        3S          0.00000   0.00000  -0.00002   0.00000  -0.00002
 173        3PX         0.00000   0.00001   0.00001   0.00001   0.00001
 174        3PY         0.00000   0.00000  -0.00001   0.00000  -0.00001
 175        3PZ         0.00000   0.00003   0.00000  -0.00001   0.00000
 176        4S         -0.00001  -0.00011   0.00028   0.00014   0.00011
 177        4PX         0.00000   0.00004  -0.00005  -0.00002  -0.00004
 178        4PY         0.00000   0.00000  -0.00003  -0.00004  -0.00003
 179        4PZ         0.00000  -0.00002  -0.00003   0.00009  -0.00001
 180        5S         -0.00005  -0.00048  -0.00083   0.00078  -0.00192
 181        5PX        -0.00002  -0.00021   0.00015  -0.00021   0.00036
 182        5PY        -0.00003  -0.00033   0.00018  -0.00008   0.00018
 183        5PZ         0.00001   0.00007   0.00032  -0.00016   0.00029
 184        6D 0        0.00000   0.00000   0.00000   0.00000   0.00000
 185        6D+1        0.00000   0.00001   0.00000   0.00000   0.00000
 186        6D-1        0.00000   0.00001  -0.00001   0.00000  -0.00001
 187        6D+2        0.00000   0.00001  -0.00001   0.00000   0.00000
 188        6D-2        0.00000   0.00001   0.00000   0.00000   0.00000
 189 12  H  1S          0.00000   0.00000   0.00001   0.00000   0.00001
 190        2S          0.00000   0.00003  -0.00009  -0.00002  -0.00007
 191        3S          0.00000  -0.00001   0.00000  -0.00013   0.00000
 192        4PX         0.00000   0.00000   0.00001   0.00000   0.00001
 193        4PY         0.00000   0.00000  -0.00001   0.00000  -0.00001
 194        4PZ         0.00000   0.00000   0.00001   0.00000   0.00000
 195 13  H  1S          0.00000   0.00000   0.00000   0.00000   0.00000
 196        2S          0.00000  -0.00002  -0.00003  -0.00004   0.00002
 197        3S          0.00001   0.00015  -0.00002   0.00003  -0.00006
 198        4PX         0.00000   0.00000   0.00000   0.00001   0.00000
 199        4PY         0.00000   0.00000   0.00000   0.00001   0.00000
 200        4PZ         0.00000   0.00000   0.00000   0.00000  -0.00001
 201 14  C  1S          0.00000   0.00000   0.00000   0.00000   0.00000
 202        2S          0.00000   0.00001   0.00000   0.00000   0.00000
 203        2PX         0.00000  -0.00001  -0.00001  -0.00001   0.00000
 204        2PY         0.00000   0.00000   0.00000   0.00000   0.00000
 205        2PZ         0.00000   0.00000   0.00000   0.00000   0.00000
 206        3S         -0.00001  -0.00009   0.00005   0.00004  -0.00001
 207        3PX         0.00000   0.00003   0.00003   0.00003   0.00000
 208        3PY         0.00000   0.00001   0.00002   0.00001   0.00000
 209        3PZ         0.00000  -0.00001   0.00000   0.00002   0.00001
 210        4S          0.00008   0.00084  -0.00100  -0.00073   0.00025
 211        4PX        -0.00003  -0.00031   0.00036   0.00036  -0.00001
 212        4PY        -0.00001  -0.00006   0.00005   0.00003  -0.00009
 213        4PZ        -0.00001  -0.00014   0.00006   0.00002  -0.00022
 214        5S         -0.00035  -0.00397   0.00716  -0.00984   0.00582
 215        5PX         0.00007   0.00084  -0.00095   0.00151  -0.00133
 216        5PY         0.00003   0.00038  -0.00061   0.00066  -0.00042
 217        5PZ         0.00007   0.00074  -0.00068   0.00097   0.00056
 218        6D 0        0.00000   0.00000   0.00001   0.00002   0.00001
 219        6D+1        0.00000   0.00000   0.00000   0.00000   0.00000
 220        6D-1        0.00000   0.00000   0.00001   0.00000   0.00001
 221        6D+2        0.00000  -0.00001   0.00000   0.00000   0.00000
 222        6D-2        0.00000   0.00000   0.00000   0.00000   0.00000
 223 15  H  1S          0.00000   0.00001   0.00000   0.00000  -0.00001
 224        2S         -0.00001  -0.00013   0.00008   0.00007   0.00004
 225        3S          0.00001   0.00008  -0.00002  -0.00008  -0.00014
 226        4PX         0.00000   0.00001   0.00000   0.00000  -0.00001
 227        4PY         0.00000   0.00002  -0.00001   0.00000   0.00000
 228        4PZ         0.00000   0.00000   0.00001   0.00001   0.00000
 229 16  H  1S          0.00000   0.00000   0.00000   0.00000   0.00000
 230        2S         -0.00001  -0.00007   0.00005   0.00002  -0.00002
 231        3S          0.00000   0.00002  -0.00004  -0.00010  -0.00017
 232        4PX         0.00000   0.00001  -0.00001  -0.00001   0.00000
 233        4PY         0.00000  -0.00001   0.00000   0.00000  -0.00001
 234        4PZ         0.00000   0.00000   0.00000   0.00000   0.00000
 235 17  C  1S          0.00000   0.00000   0.00000   0.00000   0.00000
 236        2S          0.00000   0.00001   0.00000   0.00000   0.00000
 237        2PX         0.00000  -0.00002  -0.00001   0.00000   0.00000
 238        2PY         0.00000  -0.00001   0.00000   0.00000   0.00000
 239        2PZ         0.00000   0.00000   0.00000   0.00000   0.00000
 240        3S          0.00000  -0.00004  -0.00001  -0.00004  -0.00004
 241        3PX         0.00001   0.00011   0.00002  -0.00001   0.00000
 242        3PY         0.00000   0.00004  -0.00001  -0.00001  -0.00001
 243        3PZ         0.00000   0.00002  -0.00003  -0.00003   0.00001
 244        4S         -0.00001  -0.00005   0.00043   0.00093   0.00097
 245        4PX        -0.00006  -0.00064   0.00040   0.00010  -0.00081
 246        4PY        -0.00002  -0.00021   0.00036   0.00034  -0.00014
 247        4PZ        -0.00003  -0.00028   0.00128   0.00120   0.00008
 248        5S          0.00059   0.00604   0.00757  -0.01209  -0.03038
 249        5PX         0.00021   0.00253  -0.00640   0.00881   0.00493
 250        5PY         0.00006   0.00074  -0.00194   0.00317   0.00058
 251        5PZ         0.00006   0.00079  -0.00476   0.00532  -0.00685
 252        6D 0        0.00000   0.00003   0.00002   0.00001   0.00000
 253        6D+1        0.00000   0.00001  -0.00001   0.00000   0.00001
 254        6D-1        0.00000   0.00001   0.00000   0.00000   0.00000
 255        6D+2        0.00000  -0.00001  -0.00001   0.00000   0.00001
 256        6D-2        0.00000   0.00000  -0.00002   0.00000   0.00001
 257 18  C  1S          0.00000   0.00000   0.00000   0.00000   0.00000
 258        2S          0.00000   0.00001   0.00000   0.00000   0.00000
 259        2PX         0.00000  -0.00002  -0.00001   0.00000   0.00001
 260        2PY         0.00000   0.00000   0.00000   0.00000   0.00000
 261        2PZ         0.00000   0.00001   0.00000   0.00000   0.00000
 262        3S          0.00000  -0.00001  -0.00001  -0.00003  -0.00001
 263        3PX         0.00001   0.00007   0.00000   0.00000  -0.00001
 264        3PY         0.00000   0.00001  -0.00001   0.00000  -0.00002
 265        3PZ         0.00000  -0.00002   0.00001   0.00001  -0.00002
 266        4S         -0.00003  -0.00036   0.00074   0.00075  -0.00007
 267        4PX         0.00001   0.00010  -0.00010  -0.00006   0.00018
 268        4PY         0.00000  -0.00003   0.00013  -0.00010   0.00002
 269        4PZ         0.00000   0.00002   0.00032   0.00029   0.00007
 270        5S         -0.00012  -0.00113  -0.00414   0.00387  -0.00490
 271        5PX        -0.00001  -0.00016   0.00026  -0.00031   0.00014
 272        5PY        -0.00002  -0.00022   0.00007  -0.00014  -0.00020
 273        5PZ        -0.00004  -0.00041  -0.00064   0.00054  -0.00093
 274        6D 0        0.00000   0.00001   0.00000   0.00000   0.00000
 275        6D+1        0.00000   0.00001  -0.00001   0.00000   0.00001
 276        6D-1        0.00000   0.00001   0.00000   0.00000   0.00001
 277        6D+2        0.00000  -0.00001  -0.00001   0.00000   0.00001
 278        6D-2        0.00000  -0.00001  -0.00001  -0.00001   0.00000
 279 19  H  1S          0.00000   0.00000  -0.00001   0.00001   0.00001
 280        2S          0.00000   0.00003  -0.00001  -0.00010  -0.00005
 281        3S          0.00000   0.00003   0.00002   0.00014   0.00008
 282        4PX         0.00000   0.00000  -0.00001   0.00001   0.00000
 283        4PY         0.00000   0.00000  -0.00001  -0.00001   0.00000
 284        4PZ         0.00000   0.00000   0.00000   0.00000   0.00000
 285 20  H  1S          0.00000  -0.00002   0.00002   0.00000  -0.00001
 286        2S          0.00001   0.00012  -0.00011  -0.00002   0.00007
 287        3S          0.00002   0.00026   0.00013  -0.00005   0.00020
 288        4PX         0.00000   0.00001   0.00002  -0.00001  -0.00004
 289        4PY         0.00000   0.00001   0.00000   0.00000  -0.00001
 290        4PZ         0.00000   0.00004  -0.00002   0.00000   0.00001
 291 21  H  1S          0.00000   0.00000   0.00000   0.00000   0.00000
 292        2S          0.00000   0.00003   0.00006  -0.00002   0.00000
 293        3S         -0.00001  -0.00016  -0.00002   0.00002  -0.00022
 294        4PX         0.00000   0.00002   0.00000   0.00000  -0.00001
 295        4PY         0.00000   0.00001  -0.00001   0.00000   0.00000
 296        4PZ         0.00000   0.00001   0.00001   0.00000   0.00000
 297 22  H  1S          0.00000   0.00002  -0.00001   0.00001   0.00000
 298        2S         -0.00001  -0.00015   0.00011  -0.00006  -0.00008
 299        3S         -0.00004  -0.00042  -0.00013   0.00002   0.00005
 300        4PX         0.00000  -0.00002   0.00000   0.00001   0.00000
 301        4PY         0.00000   0.00003   0.00000   0.00000   0.00000
 302        4PZ         0.00000  -0.00003   0.00004  -0.00002   0.00000
 303 23  H  1S          0.00000   0.00000  -0.00001   0.00003   0.00000
 304        2S         -0.00001  -0.00005   0.00006  -0.00012  -0.00006
 305        3S         -0.00005  -0.00056   0.00012   0.00018   0.00014
 306        4PX         0.00000   0.00000  -0.00002   0.00004   0.00000
 307        4PY         0.00000   0.00003   0.00000   0.00004   0.00000
 308        4PZ         0.00000   0.00001   0.00001   0.00001   0.00001
 309 24  C  1S          0.00000   0.00000   0.00000   0.00000   0.00000
 310        2S          0.00000   0.00000   0.00000   0.00000   0.00000
 311        2PX         0.00000   0.00000   0.00000   0.00000   0.00000
 312        2PY         0.00000   0.00000   0.00000  -0.00001   0.00000
 313        2PZ         0.00000   0.00000   0.00000   0.00000   0.00000
 314        3S          0.00000  -0.00003   0.00000  -0.00002  -0.00001
 315        3PX         0.00000   0.00000   0.00001   0.00000  -0.00001
 316        3PY         0.00000   0.00003  -0.00002   0.00003   0.00001
 317        3PZ         0.00000   0.00001  -0.00001   0.00001   0.00001
 318        4S          0.00003   0.00034   0.00044  -0.00035   0.00022
 319        4PX         0.00001   0.00007   0.00004  -0.00009   0.00003
 320        4PY         0.00000  -0.00005  -0.00002  -0.00014   0.00004
 321        4PZ         0.00000  -0.00005  -0.00018   0.00028  -0.00011
 322        5S         -0.00022  -0.00247  -0.00201  -0.00266  -0.00539
 323        5PX        -0.00005  -0.00051  -0.00024  -0.00026  -0.00093
 324        5PY         0.00003   0.00030   0.00047   0.00060   0.00065
 325        5PZ         0.00005   0.00055   0.00015   0.00010   0.00071
 326        6D 0        0.00000   0.00000   0.00000   0.00001   0.00000
 327        6D+1        0.00000   0.00000   0.00000   0.00000   0.00000
 328        6D-1        0.00000  -0.00001   0.00000   0.00001  -0.00001
 329        6D+2        0.00000  -0.00001   0.00000   0.00001   0.00000
 330        6D-2        0.00000   0.00000   0.00000   0.00000   0.00001
 331 25  H  1S          0.00000   0.00000   0.00000   0.00002   0.00000
 332        2S          0.00000  -0.00002   0.00002  -0.00012  -0.00001
 333        3S          0.00000   0.00000   0.00015   0.00011   0.00015
 334        4PX         0.00000   0.00000   0.00000   0.00001  -0.00001
 335        4PY         0.00000   0.00000  -0.00001   0.00002   0.00000
 336        4PZ         0.00000   0.00001   0.00000   0.00001   0.00001
 337 26  H  1S          0.00000   0.00001   0.00001  -0.00002   0.00001
 338        2S         -0.00001  -0.00009  -0.00009   0.00015  -0.00007
 339        3S          0.00001   0.00007  -0.00005   0.00013   0.00006
 340        4PX         0.00000   0.00000   0.00000  -0.00001   0.00000
 341        4PY         0.00000   0.00002   0.00001  -0.00002   0.00000
 342        4PZ         0.00000  -0.00001   0.00000   0.00000  -0.00001
 343 27  H  1S          0.00000   0.00000  -0.00001   0.00000  -0.00001
 344        2S          0.00000   0.00002   0.00008  -0.00002   0.00008
 345        3S          0.00000   0.00000   0.00001  -0.00006   0.00001
 346        4PX         0.00000   0.00000   0.00001   0.00000   0.00001
 347        4PY         0.00000   0.00000   0.00000  -0.00001   0.00000
 348        4PZ         0.00000   0.00000   0.00001   0.00000   0.00001
 349 28  H  1S          0.00000   0.00000   0.00000   0.00000   0.00000
 350        2S          0.00000  -0.00001   0.00003  -0.00004  -0.00002
 351        3S          0.00001   0.00014   0.00006   0.00005   0.00005
 352        4PX         0.00000   0.00000   0.00000   0.00000   0.00000
 353        4PY         0.00000   0.00000   0.00000   0.00000   0.00000
 354        4PZ         0.00000   0.00000   0.00000   0.00001   0.00000
 355 29  O  1S          0.00000   0.00000   0.00000   0.00000   0.00000
 356        2S          0.00000  -0.00001   0.00000   0.00000   0.00000
 357        2PX         0.00000  -0.00001   0.00000   0.00000   0.00000
 358        2PY         0.00000   0.00000   0.00000   0.00000   0.00000
 359        2PZ         0.00000   0.00000   0.00000   0.00000   0.00000
 360        3S          0.00000   0.00004   0.00000   0.00001  -0.00001
 361        3PX         0.00000   0.00003  -0.00001  -0.00001   0.00000
 362        3PY         0.00000   0.00001   0.00000  -0.00001   0.00000
 363        3PZ         0.00000  -0.00001   0.00000   0.00000   0.00000
 364        4S         -0.00002  -0.00020  -0.00003  -0.00007   0.00008
 365        4PX        -0.00001  -0.00010   0.00005  -0.00003   0.00000
 366        4PY        -0.00001  -0.00010  -0.00002   0.00001   0.00004
 367        4PZ         0.00000  -0.00001   0.00002  -0.00003   0.00001
 368        5S          0.00000  -0.00002  -0.00018   0.00008   0.00033
 369        5PX        -0.00001  -0.00006  -0.00007  -0.00003  -0.00003
 370        5PY         0.00000   0.00005  -0.00003  -0.00001   0.00005
 371        5PZ        -0.00001  -0.00012  -0.00005   0.00000  -0.00007
 372        6D 0        0.00000   0.00000   0.00000   0.00000   0.00000
 373        6D+1        0.00000  -0.00001   0.00000   0.00000   0.00000
 374        6D-1        0.00000   0.00000   0.00001   0.00000   0.00000
 375        6D+2        0.00000   0.00000   0.00000   0.00000   0.00000
 376        6D-2        0.00000   0.00000   0.00000   0.00000   0.00000
 377 30  C  1S          0.00000   0.00001  -0.00001   0.00001   0.00000
 378        2S          0.00000  -0.00001   0.00002  -0.00002   0.00000
 379        2PX         0.00000   0.00004  -0.00001   0.00001  -0.00001
 380        2PY         0.00000  -0.00003   0.00000  -0.00001   0.00000
 381        2PZ         0.00000  -0.00002  -0.00001  -0.00001   0.00000
 382        3S          0.00001   0.00010   0.00000   0.00004   0.00003
 383        3PX        -0.00001  -0.00010  -0.00001   0.00001   0.00005
 384        3PY         0.00000   0.00002   0.00003   0.00001   0.00001
 385        3PZ         0.00001   0.00006   0.00005   0.00000  -0.00001
 386        4S         -0.00002  -0.00018   0.00034  -0.00036   0.00005
 387        4PX         0.00003   0.00031  -0.00084   0.00097  -0.00081
 388        4PY        -0.00001  -0.00009   0.00119  -0.00096  -0.00061
 389        4PZ        -0.00001  -0.00013   0.00000  -0.00025   0.00048
 390        5S          0.00018   0.00209   0.00048   0.00119   0.00297
 391        5PX         0.00027   0.00280   0.00443  -0.00514   0.00940
 392        5PY        -0.00019  -0.00229  -0.00661  -0.01008   0.00120
 393        5PZ        -0.00006  -0.00056   0.00081   0.00457  -0.00296
 394        6D 0        0.00000   0.00002   0.00005  -0.00003   0.00000
 395        6D+1        0.00000   0.00001   0.00004  -0.00002   0.00002
 396        6D-1        0.00000  -0.00003  -0.00003  -0.00001  -0.00001
 397        6D+2        0.00000   0.00001   0.00004   0.00001   0.00001
 398        6D-2        0.00001   0.00008   0.00005  -0.00004   0.00000
 399 31  C  1S          0.00000   0.00000   0.00000   0.00000   0.00000
 400        2S          0.00000   0.00001   0.00000   0.00000   0.00000
 401        2PX         0.00000   0.00000  -0.00001   0.00000  -0.00001
 402        2PY         0.00000   0.00000   0.00000  -0.00001   0.00001
 403        2PZ         0.00000   0.00000  -0.00001   0.00000   0.00000
 404        3S         -0.00001  -0.00006   0.00004   0.00000  -0.00007
 405        3PX         0.00000  -0.00001   0.00003   0.00005   0.00002
 406        3PY         0.00000   0.00004   0.00000   0.00002  -0.00003
 407        3PZ         0.00000   0.00000   0.00004  -0.00001   0.00001
 408        4S          0.00002   0.00022  -0.00095   0.00058   0.00074
 409        4PX         0.00001   0.00015   0.00030  -0.00044   0.00002
 410        4PY        -0.00002  -0.00018   0.00003   0.00007  -0.00048
 411        4PZ        -0.00002  -0.00019  -0.00021   0.00013   0.00003
 412        5S          0.00026   0.00323   0.00737   0.01659  -0.00528
 413        5PX        -0.00006  -0.00072  -0.00121  -0.00092  -0.00175
 414        5PY         0.00010   0.00100  -0.00047  -0.00249   0.00457
 415        5PZ         0.00001   0.00012   0.00057   0.00124   0.00008
 416        6D 0        0.00000   0.00001  -0.00002   0.00002  -0.00001
 417        6D+1        0.00000  -0.00001   0.00000   0.00000   0.00000
 418        6D-1        0.00000   0.00001   0.00000   0.00000   0.00000
 419        6D+2        0.00000   0.00002  -0.00002   0.00004  -0.00002
 420        6D-2        0.00000   0.00000  -0.00003   0.00003  -0.00001
 421 32  C  1S          0.00000   0.00000   0.00000   0.00000   0.00000
 422        2S          0.00000   0.00000   0.00000   0.00000   0.00000
 423        2PX         0.00000   0.00000   0.00000   0.00000   0.00000
 424        2PY         0.00000   0.00000   0.00000   0.00000   0.00000
 425        2PZ         0.00000   0.00000   0.00000   0.00000   0.00000
 426        3S          0.00000   0.00000   0.00002   0.00000   0.00002
 427        3PX         0.00000  -0.00001   0.00001  -0.00002   0.00001
 428        3PY         0.00000   0.00002   0.00000  -0.00001   0.00000
 429        3PZ         0.00000  -0.00001   0.00001   0.00001   0.00001
 430        4S         -0.00001  -0.00009  -0.00029   0.00014  -0.00015
 431        4PX         0.00000  -0.00001  -0.00003   0.00002  -0.00007
 432        4PY         0.00000  -0.00001   0.00004   0.00005   0.00006
 433        4PZ         0.00000  -0.00001   0.00000  -0.00006   0.00003
 434        5S         -0.00010  -0.00113  -0.00006  -0.00092   0.00187
 435        5PX         0.00003   0.00036   0.00013   0.00025   0.00042
 436        5PY         0.00002   0.00017  -0.00011   0.00018  -0.00036
 437        5PZ        -0.00004  -0.00046  -0.00016  -0.00024  -0.00009
 438        6D 0        0.00000  -0.00001  -0.00001   0.00000  -0.00001
 439        6D+1        0.00000   0.00000   0.00000  -0.00001   0.00000
 440        6D-1        0.00000   0.00000   0.00000   0.00000   0.00000
 441        6D+2        0.00000   0.00000   0.00000   0.00000   0.00000
 442        6D-2        0.00000  -0.00001   0.00000   0.00000   0.00000
 443 33  C  1S          0.00000   0.00000   0.00000   0.00000   0.00000
 444        2S          0.00000   0.00001   0.00000   0.00000   0.00000
 445        2PX         0.00000   0.00001  -0.00001   0.00001   0.00000
 446        2PY         0.00000   0.00000   0.00000   0.00000   0.00000
 447        2PZ         0.00000   0.00000   0.00000   0.00000   0.00000
 448        3S         -0.00001  -0.00006  -0.00004   0.00004   0.00000
 449        3PX         0.00000  -0.00003   0.00003  -0.00002   0.00000
 450        3PY         0.00000   0.00000  -0.00002   0.00003  -0.00001
 451        3PZ         0.00000   0.00001  -0.00002   0.00000   0.00000
 452        4S          0.00005   0.00055   0.00091  -0.00077  -0.00013
 453        4PX         0.00002   0.00019   0.00032  -0.00033   0.00005
 454        4PY        -0.00001  -0.00012  -0.00009   0.00006   0.00023
 455        4PZ         0.00000   0.00001  -0.00004   0.00007  -0.00004
 456        5S         -0.00035  -0.00396  -0.00270  -0.00705  -0.01024
 457        5PX        -0.00007  -0.00083  -0.00030  -0.00114  -0.00182
 458        5PY         0.00013   0.00143   0.00062   0.00168   0.00101
 459        5PZ        -0.00002  -0.00026   0.00002  -0.00021   0.00050
 460        6D 0        0.00000   0.00001   0.00001   0.00000   0.00001
 461        6D+1        0.00000   0.00000   0.00000   0.00000   0.00000
 462        6D-1        0.00000   0.00000   0.00001  -0.00001   0.00000
 463        6D+2        0.00000  -0.00001   0.00001  -0.00001   0.00000
 464        6D-2        0.00000   0.00000  -0.00001   0.00000   0.00000
 465 34  H  1S          0.00000   0.00000   0.00000   0.00000   0.00000
 466        2S          0.00000  -0.00004  -0.00003   0.00003   0.00002
 467        3S          0.00000  -0.00005  -0.00002  -0.00008   0.00011
 468        4PX         0.00000  -0.00001  -0.00001   0.00001   0.00000
 469        4PY         0.00000   0.00000   0.00000   0.00000   0.00000
 470        4PZ         0.00000   0.00000   0.00000   0.00000   0.00001
 471 35  H  1S          0.00000   0.00001   0.00000   0.00000   0.00001
 472        2S         -0.00001  -0.00009  -0.00007   0.00005  -0.00005
 473        3S          0.00000  -0.00001  -0.00002  -0.00005   0.00016
 474        4PX         0.00000   0.00000   0.00000   0.00000  -0.00001
 475        4PY         0.00000   0.00001   0.00000   0.00001   0.00000
 476        4PZ         0.00000   0.00001   0.00001  -0.00001   0.00001
 477 36  C  1S          0.00000   0.00000   0.00000   0.00000   0.00000
 478        2S          0.00000   0.00001  -0.00001   0.00000   0.00000
 479        2PX         0.00000   0.00001  -0.00001   0.00000   0.00000
 480        2PY         0.00000  -0.00001   0.00000   0.00000   0.00000
 481        2PZ         0.00000  -0.00001   0.00000   0.00000   0.00000
 482        3S          0.00000  -0.00003   0.00002  -0.00002   0.00003
 483        3PX        -0.00001  -0.00009   0.00004   0.00001   0.00000
 484        3PY         0.00000   0.00005   0.00002  -0.00003   0.00000
 485        3PZ         0.00000   0.00004  -0.00001   0.00000   0.00001
 486        4S         -0.00002  -0.00020  -0.00053   0.00068  -0.00078
 487        4PX         0.00004   0.00043   0.00013  -0.00006  -0.00063
 488        4PY        -0.00001  -0.00012  -0.00127   0.00121   0.00006
 489        4PZ        -0.00001  -0.00011   0.00024  -0.00025   0.00014
 490        5S          0.00049   0.00489  -0.00054  -0.01195   0.01818
 491        5PX        -0.00024  -0.00271  -0.00167  -0.00651  -0.00161
 492        5PY         0.00024   0.00271   0.00483   0.00616   0.00507
 493        5PZ         0.00004   0.00041  -0.00103   0.00089  -0.00129
 494        6D 0        0.00000   0.00000   0.00000   0.00000   0.00000
 495        6D+1        0.00000   0.00001  -0.00001   0.00000   0.00000
 496        6D-1        0.00000  -0.00001   0.00001   0.00000   0.00001
 497        6D+2        0.00000  -0.00003   0.00001  -0.00001  -0.00001
 498        6D-2        0.00000   0.00000  -0.00003   0.00000   0.00002
 499 37  C  1S          0.00000   0.00000   0.00000   0.00000   0.00000
 500        2S          0.00000   0.00001   0.00000   0.00000   0.00000
 501        2PX         0.00000   0.00002   0.00000   0.00000   0.00000
 502        2PY         0.00000   0.00000   0.00000  -0.00001   0.00000
 503        2PZ         0.00000  -0.00001   0.00000   0.00000   0.00000
 504        3S         -0.00001  -0.00008  -0.00002  -0.00006   0.00003
 505        3PX        -0.00001  -0.00007  -0.00001   0.00001   0.00001
 506        3PY         0.00000  -0.00002   0.00001   0.00002   0.00001
 507        3PZ         0.00000   0.00002   0.00000   0.00001  -0.00001
 508        4S          0.00003   0.00034  -0.00059   0.00098   0.00004
 509        4PX         0.00001   0.00011  -0.00008   0.00016   0.00009
 510        4PY         0.00000  -0.00003  -0.00033   0.00015  -0.00002
 511        4PZ        -0.00002  -0.00024   0.00006  -0.00011   0.00015
 512        5S          0.00010   0.00121   0.00500   0.00424   0.00172
 513        5PX         0.00003   0.00029   0.00037   0.00042   0.00026
 514        5PY        -0.00001  -0.00010   0.00082   0.00059   0.00009
 515        5PZ        -0.00001  -0.00009  -0.00032  -0.00024  -0.00010
 516        6D 0        0.00000   0.00000   0.00000   0.00000   0.00000
 517        6D+1        0.00000   0.00002  -0.00001   0.00000   0.00000
 518        6D-1        0.00000   0.00001   0.00000   0.00000   0.00000
 519        6D+2        0.00000  -0.00001   0.00001   0.00000   0.00000
 520        6D-2        0.00000  -0.00001   0.00000   0.00000   0.00000
 521 38  H  1S          0.00000   0.00000  -0.00002   0.00001   0.00003
 522        2S         -0.00001  -0.00008   0.00012  -0.00010  -0.00014
 523        3S          0.00001   0.00006  -0.00038  -0.00018   0.00024
 524        4PX         0.00000   0.00001   0.00001   0.00002  -0.00002
 525        4PY         0.00000   0.00001   0.00001  -0.00001  -0.00001
 526        4PZ         0.00000   0.00000  -0.00001   0.00000   0.00002
 527 39  H  1S          0.00000  -0.00001  -0.00001   0.00000   0.00001
 528        2S          0.00001   0.00007   0.00006  -0.00006  -0.00006
 529        3S          0.00000   0.00000  -0.00002   0.00006   0.00002
 530        4PX         0.00000   0.00001   0.00001  -0.00001  -0.00001
 531        4PY         0.00000   0.00001   0.00000   0.00000   0.00000
 532        4PZ         0.00000   0.00000   0.00000   0.00001   0.00000
                           6         7         8         9        10
                        (A)--O    (A)--O    (A)--O    (A)--O    (A)--O
     EIGENVALUES --   -19.12588 -19.12553 -10.22005 -10.21804 -10.20532
   1 1   Se 1S          0.00000   0.00000   0.00000   0.00000   0.00000
   2        2S          0.00000   0.00000   0.00000   0.00000   0.00000
   3        3S          0.00001  -0.00001  -0.00001  -0.00001   0.00002
   4        4S         -0.00003   0.00002   0.00004   0.00003  -0.00005
   5        5S          0.00008  -0.00005  -0.00012  -0.00007   0.00015
   6        6S         -0.00012   0.00007   0.00018   0.00011  -0.00026
   7        7S          0.00043  -0.00020  -0.00049  -0.00020   0.00062
   8        8S         -0.00154   0.00007   0.00183   0.00059  -0.00290
   9        9PX         0.00000   0.00000   0.00000   0.00000   0.00000
  10        9PY         0.00000   0.00000   0.00000   0.00000   0.00000
  11        9PZ         0.00000   0.00000   0.00000   0.00000   0.00000
  12       10PX         0.00000   0.00000   0.00000   0.00000   0.00001
  13       10PY         0.00000   0.00000   0.00000   0.00000  -0.00001
  14       10PZ         0.00000   0.00000   0.00000   0.00000  -0.00001
  15       11PX         0.00000   0.00001  -0.00002   0.00000  -0.00006
  16       11PY         0.00001   0.00000  -0.00002   0.00000   0.00008
  17       11PZ        -0.00001   0.00000   0.00000  -0.00001   0.00004
  18       12PX        -0.00003  -0.00003   0.00011  -0.00002   0.00033
  19       12PY        -0.00006   0.00000   0.00011   0.00001  -0.00042
  20       12PZ         0.00003   0.00000  -0.00003   0.00004  -0.00019
  21       13PX         0.00010   0.00008  -0.00030   0.00011  -0.00050
  22       13PY         0.00013   0.00001  -0.00024   0.00001   0.00072
  23       13PZ        -0.00006  -0.00001   0.00010  -0.00011   0.00035
  24       14PX        -0.00031  -0.00027   0.00063  -0.00024  -0.00010
  25       14PY        -0.00028  -0.00005   0.00044  -0.00009  -0.00043
  26       14PZ         0.00014   0.00001  -0.00030   0.00026  -0.00039
  27       15PX         0.00137   0.00023  -0.00237   0.00037   0.00078
  28       15PY        -0.00037   0.00037  -0.00010  -0.00018   0.00087
  29       15PZ        -0.00060  -0.00048   0.00043   0.00039  -0.00015
  30       16D 0        0.00001   0.00000   0.00000   0.00000   0.00001
  31       16D+1        0.00001   0.00000  -0.00001   0.00000   0.00001
  32       16D-1        0.00000   0.00000   0.00000   0.00000   0.00000
  33       16D+2       -0.00001   0.00000   0.00000   0.00000   0.00001
  34       16D-2        0.00000   0.00000   0.00000   0.00000   0.00003
  35       17D 0       -0.00004   0.00000   0.00002  -0.00002  -0.00005
  36       17D+1       -0.00003   0.00001   0.00004   0.00000  -0.00005
  37       17D-1       -0.00001   0.00002   0.00001  -0.00001   0.00001
  38       17D+2        0.00003  -0.00001   0.00000  -0.00001  -0.00004
  39       17D-2       -0.00001  -0.00001   0.00002  -0.00001  -0.00013
  40       18S         -0.00059   0.00533   0.00676   0.00335  -0.00273
  41       18PX        -0.00199   0.00028  -0.00525   0.00496   0.00042
  42       18PY        -0.00122   0.00213   0.00019   0.00094  -0.00044
  43       18PZ         0.00048   0.00016   0.00274  -0.00212  -0.00102
  44       19D 0        0.00012  -0.00001  -0.00006   0.00016  -0.00017
  45       19D+1        0.00009  -0.00006  -0.00007   0.00011  -0.00002
  46       19D-1        0.00001  -0.00006  -0.00005   0.00009   0.00008
  47       19D+2       -0.00002  -0.00001  -0.00013  -0.00004   0.00017
  48       19D-2        0.00010   0.00000  -0.00013   0.00002  -0.00007
  49 2   O  1S          0.00038   0.55133   0.00000  -0.00002   0.00000
  50        2S          0.00032   0.46973   0.00000  -0.00006   0.00000
  51        2PX         0.00000  -0.00121   0.00000  -0.00007   0.00000
  52        2PY         0.00000  -0.00004  -0.00001  -0.00009   0.00000
  53        2PZ         0.00000   0.00054   0.00000   0.00005   0.00000
  54        3S          0.00003   0.01370  -0.00002   0.00048   0.00001
  55        3PX        -0.00001   0.00000   0.00000   0.00008   0.00002
  56        3PY        -0.00001   0.00018   0.00003  -0.00017   0.00001
  57        3PZ         0.00001   0.00001  -0.00001   0.00007   0.00000
  58        4S         -0.00011  -0.01036   0.00014  -0.00043  -0.00008
  59        4PX         0.00005   0.00034  -0.00002   0.00040  -0.00004
  60        4PY         0.00007   0.00113  -0.00012  -0.00046  -0.00006
  61        4PZ        -0.00008  -0.00100   0.00005   0.00017  -0.00001
  62        5S         -0.00075   0.01341  -0.00039   0.00782   0.00095
  63        5PX         0.00015  -0.00200   0.00013  -0.00178  -0.00025
  64        5PY         0.00000   0.00016  -0.00002  -0.00047   0.00008
  65        5PZ         0.00001   0.00205  -0.00019   0.00138   0.00016
  66        6D 0        0.00000  -0.00011   0.00000   0.00013   0.00000
  67        6D+1        0.00000   0.00000   0.00000   0.00007   0.00000
  68        6D-1        0.00000   0.00004   0.00000   0.00010   0.00000
  69        6D+2        0.00000  -0.00002   0.00000   0.00008   0.00000
  70        6D-2        0.00000  -0.00022   0.00000  -0.00002   0.00001
  71 3   H  1S          0.00001   0.00012   0.00001  -0.00012  -0.00002
  72        2S         -0.00001  -0.00036  -0.00002   0.00110   0.00013
  73        3S          0.00009  -0.00279   0.00071  -0.00260  -0.00054
  74        4PX         0.00000  -0.00056   0.00000   0.00011   0.00000
  75        4PY         0.00000   0.00055   0.00000  -0.00046  -0.00001
  76        4PZ         0.00000   0.00006   0.00001   0.00008   0.00000
  77 4   C  1S          0.00000   0.00000  -0.00003  -0.00018  -0.00028
  78        2S         -0.00001   0.00000  -0.00001  -0.00008  -0.00023
  79        2PX         0.00001   0.00000  -0.00002   0.00004  -0.00007
  80        2PY         0.00000  -0.00002  -0.00001   0.00000   0.00001
  81        2PZ         0.00000   0.00001   0.00000  -0.00012   0.00002
  82        3S          0.00005  -0.00005  -0.00015  -0.00039   0.00001
  83        3PX        -0.00003   0.00005   0.00012  -0.00045   0.00029
  84        3PY         0.00000   0.00009   0.00005  -0.00002  -0.00003
  85        3PZ         0.00002  -0.00002  -0.00002   0.00068  -0.00007
  86        4S         -0.00019   0.00031   0.00105   0.00272  -0.00095
  87        4PX         0.00015  -0.00053  -0.00078   0.00317  -0.00217
  88        4PY        -0.00003  -0.00039  -0.00032   0.00062  -0.00034
  89        4PZ        -0.00038  -0.00110   0.00065  -0.00234   0.00258
  90        5S         -0.04205  -0.07149   0.05092  -0.02907   0.03893
  91        5PX        -0.01565  -0.02082   0.01171  -0.00238   0.00524
  92        5PY        -0.00151  -0.00170  -0.00129   0.00763  -0.00159
  93        5PZ         0.01462   0.00440  -0.02609   0.02837  -0.00825
  94        6D 0        0.00000   0.00002   0.00002  -0.00001   0.00009
  95        6D+1        0.00001  -0.00002  -0.00001   0.00024   0.00002
  96        6D-1        0.00000  -0.00003   0.00000   0.00008   0.00001
  97        6D+2        0.00000  -0.00004   0.00002  -0.00003  -0.00005
  98        6D-2        0.00001   0.00002   0.00000   0.00004  -0.00001
  99 5   C  1S          0.00000   0.00000  -0.00001  -0.00003  -0.00001
 100        2S          0.00000   0.00000   0.00000   0.00000  -0.00001
 101        2PX         0.00000  -0.00001  -0.00001   0.00004  -0.00003
 102        2PY         0.00000   0.00000   0.00001   0.00000   0.00003
 103        2PZ         0.00001   0.00000  -0.00001  -0.00004   0.00000
 104        3S         -0.00003  -0.00001  -0.00001  -0.00030   0.00012
 105        3PX        -0.00002   0.00003   0.00007  -0.00019   0.00009
 106        3PY        -0.00001   0.00001  -0.00004  -0.00002  -0.00013
 107        3PZ        -0.00006  -0.00004   0.00002   0.00025  -0.00007
 108        4S          0.00070   0.00103  -0.00051   0.00213  -0.00134
 109        4PX         0.00013   0.00018  -0.00017   0.00008   0.00060
 110        4PY         0.00000   0.00026   0.00048  -0.00066   0.00129
 111        4PZ         0.00018  -0.00005   0.00033  -0.00111   0.00178
 112        5S         -0.00472   0.00547   0.01471  -0.02287  -0.01330
 113        5PX         0.00380   0.00375  -0.00027  -0.00023   0.00395
 114        5PY         0.00252   0.00036  -0.00146  -0.00005  -0.00030
 115        5PZ         0.00289  -0.00047  -0.00309   0.00378   0.00802
 116        6D 0        0.00000   0.00000  -0.00002  -0.00005  -0.00004
 117        6D+1        0.00001   0.00000   0.00000   0.00006  -0.00002
 118        6D-1        0.00000   0.00001   0.00000  -0.00002  -0.00001
 119        6D+2        0.00000   0.00001   0.00003   0.00000   0.00000
 120        6D-2        0.00001  -0.00001   0.00000   0.00003   0.00001
 121 6   H  1S          0.00000   0.00000  -0.00003   0.00000   0.00002
 122        2S          0.00002  -0.00004   0.00017  -0.00018   0.00004
 123        3S         -0.00114  -0.00052   0.00003  -0.00008  -0.00066
 124        4PX         0.00000  -0.00001  -0.00001  -0.00003   0.00006
 125        4PY         0.00001   0.00000  -0.00002   0.00005  -0.00008
 126        4PZ         0.00001   0.00000   0.00000   0.00000   0.00005
 127 7   H  1S          0.00000  -0.00002  -0.00002   0.00004  -0.00004
 128        2S         -0.00006   0.00010   0.00013  -0.00047   0.00038
 129        3S         -0.00058  -0.00009   0.00147  -0.00031   0.00148
 130        4PX         0.00000   0.00001  -0.00003  -0.00001  -0.00003
 131        4PY        -0.00002   0.00001   0.00002  -0.00007   0.00000
 132        4PZ         0.00000  -0.00003  -0.00005   0.00006  -0.00006
 133 8   C  1S          0.00000   0.00000   0.00000  -0.00001  -0.00001
 134        2S          0.00000  -0.00001   0.00000   0.00000   0.00000
 135        2PX         0.00000  -0.00001   0.00000  -0.00001  -0.00001
 136        2PY         0.00000   0.00001   0.00000  -0.00002   0.00000
 137        2PZ         0.00000   0.00001   0.00000  -0.00001  -0.00001
 138        3S          0.00005   0.00006  -0.00001  -0.00003  -0.00003
 139        3PX         0.00002   0.00003   0.00000   0.00003   0.00005
 140        3PY        -0.00001  -0.00006   0.00000   0.00011   0.00001
 141        3PZ        -0.00001  -0.00004   0.00003   0.00007   0.00007
 142        4S         -0.00052  -0.00015  -0.00005  -0.00038  -0.00081
 143        4PX         0.00005   0.00038  -0.00010  -0.00026  -0.00012
 144        4PY         0.00025   0.00041   0.00014   0.00006   0.00052
 145        4PZ         0.00003   0.00025  -0.00017  -0.00014  -0.00035
 146        5S         -0.00487  -0.00141   0.00011  -0.00214  -0.00877
 147        5PX         0.00111  -0.00067  -0.00083  -0.00127  -0.00170
 148        5PY         0.00048  -0.00001   0.00028  -0.00012   0.00234
 149        5PZ         0.00036  -0.00025  -0.00004  -0.00001  -0.00104
 150        6D 0        0.00000  -0.00002   0.00000   0.00002   0.00001
 151        6D+1        0.00000  -0.00001   0.00000  -0.00001   0.00001
 152        6D-1        0.00000  -0.00001   0.00000  -0.00001   0.00000
 153        6D+2        0.00000   0.00000  -0.00002   0.00000  -0.00003
 154        6D-2       -0.00001   0.00000   0.00000  -0.00001   0.00001
 155 9   H  1S          0.00000   0.00001   0.00000  -0.00002   0.00002
 156        2S          0.00007   0.00000   0.00001   0.00009  -0.00001
 157        3S         -0.00018  -0.00038   0.00038   0.00024   0.00098
 158        4PX         0.00001  -0.00002   0.00000   0.00000   0.00004
 159        4PY         0.00000  -0.00001  -0.00001  -0.00002  -0.00001
 160        4PZ        -0.00001   0.00000   0.00000  -0.00001   0.00002
 161 10  H  1S          0.00000   0.00000   0.00001   0.00002   0.00002
 162        2S         -0.00002   0.00001  -0.00010  -0.00011  -0.00020
 163        3S         -0.00026  -0.00071   0.00024   0.00006   0.00062
 164        4PX         0.00000   0.00000  -0.00001   0.00001  -0.00003
 165        4PY         0.00000   0.00000   0.00001   0.00003   0.00001
 166        4PZ         0.00000  -0.00001   0.00000   0.00001  -0.00001
 167 11  C  1S          0.00000   0.00000  -0.00001  -0.00002  -0.00001
 168        2S          0.00000  -0.00001   0.00000   0.00000   0.00000
 169        2PX         0.00000   0.00001   0.00000  -0.00001  -0.00001
 170        2PY         0.00000   0.00000   0.00000   0.00002   0.00000
 171        2PZ         0.00000   0.00001   0.00000  -0.00004   0.00001
 172        3S          0.00001   0.00016  -0.00007  -0.00014  -0.00011
 173        3PX        -0.00001  -0.00005   0.00003   0.00005   0.00006
 174        3PY         0.00001   0.00002  -0.00001  -0.00007  -0.00002
 175        3PZ        -0.00001  -0.00007   0.00001   0.00018  -0.00002
 176        4S          0.00010  -0.00143   0.00039   0.00051   0.00096
 177        4PX        -0.00001   0.00001  -0.00032  -0.00024  -0.00052
 178        4PY        -0.00005  -0.00054  -0.00015   0.00026  -0.00031
 179        4PZ         0.00008   0.00049   0.00003  -0.00018   0.00026
 180        5S          0.00272   0.00200  -0.00255   0.00747  -0.00628
 181        5PX         0.00022   0.00089  -0.00031  -0.00052  -0.00089
 182        5PY         0.00001   0.00104  -0.00016   0.00115   0.00060
 183        5PZ        -0.00091   0.00027   0.00110  -0.00075   0.00433
 184        6D 0        0.00000   0.00001  -0.00001  -0.00003  -0.00002
 185        6D+1        0.00000  -0.00003   0.00000   0.00001  -0.00001
 186        6D-1        0.00000  -0.00001   0.00000   0.00003  -0.00001
 187        6D+2        0.00000  -0.00002   0.00000   0.00003  -0.00001
 188        6D-2        0.00000  -0.00002   0.00000   0.00002   0.00000
 189 12  H  1S          0.00000   0.00000   0.00001   0.00000   0.00003
 190        2S          0.00000  -0.00002  -0.00014  -0.00001  -0.00036
 191        3S         -0.00030  -0.00025   0.00017   0.00017   0.00032
 192        4PX         0.00000   0.00001   0.00000   0.00001   0.00001
 193        4PY         0.00000   0.00002  -0.00002  -0.00002  -0.00004
 194        4PZ         0.00000   0.00000   0.00001   0.00000   0.00001
 195 13  H  1S          0.00001  -0.00001   0.00000  -0.00002   0.00001
 196        2S         -0.00003   0.00026   0.00000   0.00001  -0.00007
 197        3S         -0.00007  -0.00020   0.00026  -0.00050   0.00051
 198        4PX         0.00001  -0.00004   0.00000   0.00004   0.00001
 199        4PY         0.00000   0.00000   0.00001   0.00000   0.00003
 200        4PZ         0.00000  -0.00001   0.00000   0.00001  -0.00002
 201 14  C  1S          0.00000   0.00000   0.00000  -0.00007   0.00000
 202        2S          0.00000  -0.00002   0.00000  -0.00001   0.00000
 203        2PX         0.00000  -0.00003   0.00000  -0.00005   0.00000
 204        2PY         0.00000   0.00002   0.00000  -0.00002   0.00000
 205        2PZ         0.00000   0.00000   0.00000  -0.00006   0.00000
 206        3S          0.00004   0.00030  -0.00001  -0.00051   0.00007
 207        3PX        -0.00002   0.00011  -0.00001   0.00037  -0.00001
 208        3PY        -0.00001  -0.00008   0.00001   0.00016   0.00003
 209        3PZ        -0.00001  -0.00011   0.00000   0.00028  -0.00001
 210        4S         -0.00030  -0.00150  -0.00011   0.00273  -0.00040
 211        4PX         0.00017   0.00045   0.00019  -0.00125   0.00049
 212        4PY         0.00009   0.00085   0.00008  -0.00027   0.00023
 213        4PZ         0.00007   0.00167   0.00001  -0.00073  -0.00008
 214        5S          0.00221   0.01505  -0.01758   0.05923  -0.00380
 215        5PX        -0.00037  -0.00258   0.00287  -0.01095   0.00228
 216        5PY        -0.00007  -0.00101   0.00102  -0.00356  -0.00072
 217        5PZ        -0.00254  -0.00664   0.00387  -0.00731   0.00386
 218        6D 0        0.00000  -0.00004   0.00000  -0.00004   0.00002
 219        6D+1        0.00000  -0.00004   0.00000  -0.00020   0.00001
 220        6D-1        0.00000  -0.00002   0.00000  -0.00004   0.00000
 221        6D+2        0.00000  -0.00008  -0.00001   0.00000  -0.00003
 222        6D-2        0.00000   0.00000   0.00001  -0.00005   0.00000
 223 15  H  1S          0.00000   0.00001   0.00000   0.00006   0.00001
 224        2S          0.00001   0.00000  -0.00004  -0.00057  -0.00004
 225        3S         -0.00015  -0.00054  -0.00015  -0.00041  -0.00023
 226        4PX         0.00000   0.00003  -0.00001   0.00007  -0.00001
 227        4PY         0.00000   0.00000   0.00001   0.00018   0.00001
 228        4PZ         0.00000  -0.00003   0.00000   0.00010   0.00000
 229 16  H  1S          0.00000  -0.00002  -0.00001   0.00004  -0.00002
 230        2S          0.00002   0.00046   0.00006  -0.00075   0.00015
 231        3S         -0.00008   0.00006  -0.00045   0.00072  -0.00048
 232        4PX        -0.00001   0.00000  -0.00001   0.00014  -0.00004
 233        4PY         0.00000  -0.00002  -0.00001  -0.00006  -0.00002
 234        4PZ         0.00000  -0.00001   0.00000   0.00001   0.00000
 235 17  C  1S          0.00000   0.00000  -0.00001   0.00215  -0.00003
 236        2S          0.00000   0.00002   0.00000   0.00176  -0.00001
 237        2PX        -0.00001   0.00002   0.00000   0.00011   0.00001
 238        2PY         0.00000   0.00001   0.00000  -0.00011   0.00000
 239        2PZ         0.00000  -0.00005  -0.00001  -0.00053   0.00000
 240        3S          0.00005   0.00001  -0.00004   0.00063  -0.00017
 241        3PX         0.00001  -0.00010   0.00000  -0.00052  -0.00001
 242        3PY        -0.00001  -0.00006   0.00000   0.00025   0.00001
 243        3PZ         0.00001   0.00026   0.00002   0.00140   0.00000
 244        4S         -0.00036  -0.00161   0.00069  -0.00205   0.00334
 245        4PX         0.00014   0.00097  -0.00004   0.00254  -0.00135
 246        4PY         0.00008   0.00037   0.00013  -0.00048  -0.00010
 247        4PZ         0.00026   0.00264   0.00003  -0.00551   0.00099
 248        5S          0.04499   0.05095  -0.05266   0.04354  -0.03152
 249        5PX        -0.01483  -0.02416   0.02691  -0.04056   0.01221
 250        5PY        -0.00341  -0.00703   0.00839  -0.01950   0.00695
 251        5PZ         0.00540   0.01621   0.00649  -0.04022   0.01152
 252        6D 0        0.00000  -0.00012   0.00000  -0.00078   0.00000
 253        6D+1       -0.00001   0.00009   0.00003   0.00008   0.00002
 254        6D-1        0.00000   0.00003   0.00001  -0.00030   0.00002
 255        6D+2        0.00000  -0.00002   0.00000   0.00016   0.00004
 256        6D-2       -0.00001   0.00005   0.00000   0.00012   0.00001
 257 18  C  1S          0.00000   0.00001  -0.00025   0.56306   0.00003
 258        2S          0.00000  -0.00005  -0.00019   0.46324   0.00004
 259        2PX         0.00000   0.00009   0.00000   0.00049   0.00000
 260        2PY         0.00000   0.00013   0.00000   0.00091   0.00000
 261        2PZ        -0.00001  -0.00001   0.00000  -0.00017   0.00001
 262        3S         -0.00003  -0.00012  -0.00011   0.01922  -0.00011
 263        3PX         0.00000  -0.00006   0.00002  -0.00087   0.00004
 264        3PY         0.00001  -0.00008   0.00000  -0.00205   0.00000
 265        3PZ         0.00003  -0.00046   0.00000  -0.00040  -0.00009
 266        4S          0.00041   0.00523   0.00043  -0.01808   0.00047
 267        4PX         0.00000   0.00090  -0.00019  -0.00017  -0.00003
 268        4PY         0.00016   0.00117  -0.00015  -0.00148  -0.00008
 269        4PZ        -0.00003   0.00171   0.00011  -0.00250   0.00051
 270        5S          0.00553  -0.00540   0.01189  -0.07026   0.01801
 271        5PX        -0.00006   0.00215  -0.00259   0.00748  -0.00157
 272        5PY         0.00034  -0.00192  -0.00101   0.00086   0.00021
 273        5PZ         0.00099  -0.00127   0.00154  -0.01296   0.00349
 274        6D 0        0.00000   0.00000   0.00001  -0.00045   0.00000
 275        6D+1       -0.00001   0.00004   0.00000   0.00052   0.00001
 276        6D-1       -0.00001   0.00012   0.00001   0.00057   0.00001
 277        6D+2       -0.00001   0.00007   0.00001   0.00052   0.00002
 278        6D-2        0.00001  -0.00013  -0.00001  -0.00057  -0.00001
 279 19  H  1S         -0.00001   0.00010  -0.00001   0.00008   0.00002
 280        2S          0.00008  -0.00154   0.00004  -0.00273  -0.00013
 281        3S         -0.00053   0.00121  -0.00019   0.00555   0.00040
 282        4PX        -0.00001   0.00010   0.00002   0.00151   0.00001
 283        4PY         0.00000  -0.00028   0.00000  -0.00139  -0.00001
 284        4PZ         0.00000  -0.00008  -0.00001  -0.00021  -0.00001
 285 20  H  1S          0.00000   0.00004  -0.00003   0.00014  -0.00002
 286        2S          0.00002  -0.00097   0.00013  -0.00328   0.00003
 287        3S         -0.00051   0.00140  -0.00046   0.00562   0.00029
 288        4PX         0.00001  -0.00026  -0.00001  -0.00190  -0.00001
 289        4PY         0.00000  -0.00019   0.00001  -0.00039   0.00001
 290        4PZ        -0.00001  -0.00004   0.00002  -0.00090  -0.00001
 291 21  H  1S          0.00011   0.00000  -0.00007  -0.00001  -0.00004
 292        2S         -0.00039  -0.00005   0.00042   0.00010   0.00039
 293        3S         -0.00200  -0.00010  -0.00025  -0.00065  -0.00019
 294        4PX        -0.00063  -0.00001   0.00023   0.00001   0.00010
 295        4PY         0.00041   0.00000   0.00002   0.00001   0.00002
 296        4PZ        -0.00022   0.00000   0.00027   0.00000   0.00003
 297 22  H  1S         -0.00001   0.00002   0.00004  -0.00004  -0.00010
 298        2S          0.00013  -0.00014  -0.00048   0.00029  -0.00103
 299        3S         -0.00018   0.00116  -0.00025   0.00074  -0.00035
 300        4PX        -0.00001  -0.00001   0.00000   0.00004   0.00004
 301        4PY        -0.00001   0.00001   0.00002  -0.00005  -0.00014
 302        4PZ         0.00002   0.00001  -0.00009   0.00005  -0.00036
 303 23  H  1S          0.00001   0.00001   0.00001  -0.00004  -0.00007
 304        2S          0.00004  -0.00008  -0.00023   0.00034  -0.00074
 305        3S          0.00037   0.00115  -0.00012  -0.00117   0.00046
 306        4PX        -0.00002  -0.00001   0.00004   0.00000   0.00031
 307        4PY        -0.00002   0.00000   0.00002   0.00000  -0.00003
 308        4PZ        -0.00001   0.00000   0.00004  -0.00002   0.00010
 309 24  C  1S          0.00000   0.00000   0.00000   0.00000  -0.00003
 310        2S          0.00000   0.00001   0.00000   0.00000  -0.00001
 311        2PX        -0.00001   0.00000   0.00000   0.00000   0.00002
 312        2PY         0.00000   0.00000  -0.00002   0.00000  -0.00002
 313        2PZ         0.00000  -0.00001  -0.00001   0.00000  -0.00002
 314        3S          0.00004  -0.00009   0.00000   0.00003  -0.00007
 315        3PX         0.00004  -0.00002  -0.00002  -0.00001  -0.00009
 316        3PY        -0.00001   0.00003   0.00010   0.00002   0.00023
 317        3PZ        -0.00001   0.00002   0.00006   0.00000   0.00009
 318        4S         -0.00039   0.00091  -0.00023  -0.00058  -0.00099
 319        4PX        -0.00008   0.00042   0.00007   0.00004  -0.00039
 320        4PY        -0.00001  -0.00021   0.00008   0.00005   0.00045
 321        4PZ         0.00039  -0.00042  -0.00007   0.00031   0.00111
 322        5S         -0.00623   0.00770  -0.01059  -0.00470   0.00970
 323        5PX         0.00340   0.00054   0.00001  -0.00020   0.00095
 324        5PY        -0.00033  -0.00138   0.00102   0.00076  -0.00141
 325        5PZ         0.00060  -0.00022   0.00074   0.00059   0.00036
 326        6D 0        0.00000  -0.00001   0.00000   0.00002   0.00002
 327        6D+1        0.00000  -0.00001   0.00000   0.00001   0.00001
 328        6D-1        0.00001  -0.00001  -0.00004   0.00000  -0.00016
 329        6D+2        0.00001  -0.00001  -0.00002  -0.00001  -0.00010
 330        6D-2       -0.00003  -0.00001   0.00002   0.00000   0.00011
 331 25  H  1S          0.00000   0.00000   0.00002   0.00001   0.00005
 332        2S         -0.00005  -0.00002  -0.00006  -0.00011  -0.00031
 333        3S          0.00010   0.00058   0.00027   0.00016  -0.00169
 334        4PX         0.00001  -0.00001  -0.00001   0.00000   0.00000
 335        4PY        -0.00001  -0.00001   0.00001   0.00001   0.00013
 336        4PZ        -0.00001   0.00000   0.00002   0.00001   0.00007
 337 26  H  1S          0.00000   0.00002  -0.00001   0.00000  -0.00004
 338        2S          0.00011  -0.00021  -0.00005   0.00003   0.00001
 339        3S          0.00024   0.00051   0.00039   0.00037   0.00050
 340        4PX         0.00000   0.00000   0.00000  -0.00001   0.00002
 341        4PY        -0.00002   0.00002  -0.00001   0.00000   0.00003
 342        4PZ         0.00000  -0.00001  -0.00002  -0.00001  -0.00009
 343 27  H  1S          0.00003   0.00000   0.00001   0.00001   0.00006
 344        2S         -0.00031   0.00000  -0.00007  -0.00013  -0.00052
 345        3S         -0.00028   0.00054   0.00037  -0.00003  -0.00030
 346        4PX        -0.00003   0.00001   0.00000  -0.00001  -0.00007
 347        4PY         0.00001   0.00000  -0.00001   0.00000   0.00004
 348        4PZ        -0.00003   0.00000  -0.00002  -0.00002  -0.00015
 349 28  H  1S         -0.00004  -0.00001  -0.00001   0.00000  -0.00001
 350        2S          0.00035   0.00005  -0.00005  -0.00001  -0.00023
 351        3S         -0.00055   0.00004  -0.00030   0.00022   0.00005
 352        4PX         0.00003   0.00001  -0.00002  -0.00001  -0.00005
 353        4PY        -0.00002   0.00000   0.00003   0.00000   0.00006
 354        4PZ         0.00000  -0.00001   0.00001   0.00001   0.00007
 355 29  O  1S          0.55133  -0.00038  -0.00002   0.00000   0.00000
 356        2S          0.46973  -0.00032  -0.00005   0.00000  -0.00001
 357        2PX        -0.00052   0.00000   0.00005   0.00000  -0.00001
 358        2PY         0.00116   0.00000   0.00010   0.00000   0.00000
 359        2PZ         0.00041   0.00000   0.00009   0.00000  -0.00001
 360        3S          0.01372   0.00000   0.00036  -0.00001   0.00014
 361        3PX        -0.00004   0.00001   0.00007   0.00001   0.00006
 362        3PY         0.00001  -0.00001  -0.00008   0.00001   0.00001
 363        3PZ        -0.00013  -0.00001   0.00007  -0.00001   0.00005
 364        4S         -0.01038  -0.00003   0.00017   0.00001  -0.00079
 365        4PX        -0.00109  -0.00008   0.00055   0.00001  -0.00012
 366        4PY        -0.00096   0.00006   0.00053  -0.00007  -0.00038
 367        4PZ        -0.00094   0.00004   0.00015   0.00002  -0.00036
 368        5S          0.01190   0.00053   0.00717  -0.00028  -0.00140
 369        5PX         0.00017   0.00019   0.00058  -0.00034  -0.00035
 370        5PY         0.00163   0.00015   0.00132   0.00025  -0.00092
 371        5PZ         0.00032  -0.00009   0.00154  -0.00040   0.00000
 372        6D 0       -0.00008   0.00000  -0.00005   0.00000   0.00000
 373        6D+1        0.00010   0.00000  -0.00013   0.00000  -0.00003
 374        6D-1       -0.00010   0.00000  -0.00011   0.00000  -0.00002
 375        6D+2        0.00012   0.00000  -0.00001   0.00000  -0.00002
 376        6D-2       -0.00017   0.00000   0.00000   0.00000   0.00001
 377 30  C  1S          0.00000   0.00000  -0.00019  -0.00003   0.56284
 378        2S         -0.00001   0.00000  -0.00009  -0.00002   0.46321
 379        2PX         0.00001  -0.00001  -0.00006   0.00002   0.00080
 380        2PY         0.00004   0.00000  -0.00011   0.00000  -0.00027
 381        2PZ        -0.00001   0.00000   0.00005  -0.00001  -0.00032
 382        3S          0.00005   0.00002  -0.00041  -0.00014   0.01931
 383        3PX        -0.00009   0.00006   0.00053  -0.00012  -0.00369
 384        3PY        -0.00019  -0.00001   0.00054  -0.00001   0.00018
 385        3PZ         0.00007   0.00001  -0.00035   0.00005   0.00151
 386        4S          0.00142   0.00037   0.00134   0.00088  -0.02012
 387        4PX         0.00087  -0.00087  -0.00297   0.00112   0.00297
 388        4PY         0.00013  -0.00029  -0.00069   0.00076  -0.00104
 389        4PZ        -0.00069   0.00036   0.00167  -0.00077  -0.00129
 390        5S          0.02132   0.06346  -0.01836   0.04884   0.18097
 391        5PX        -0.00092  -0.02198   0.00705  -0.01360  -0.03696
 392        5PY        -0.00038  -0.00210   0.03806  -0.01513  -0.00462
 393        5PZ         0.00073   0.00901  -0.01173   0.00762   0.02893
 394        6D 0        0.00001   0.00000  -0.00004  -0.00001  -0.00063
 395        6D+1        0.00002   0.00000   0.00008  -0.00001  -0.00137
 396        6D-1       -0.00002   0.00001   0.00005  -0.00002  -0.00060
 397        6D+2       -0.00008   0.00001  -0.00008  -0.00002   0.00097
 398        6D-2        0.00000   0.00000  -0.00019   0.00001   0.00111
 399 31  C  1S          0.00000   0.00000  -0.00003  -0.00001   0.00309
 400        2S         -0.00001   0.00000   0.00000   0.00000   0.00253
 401        2PX         0.00000   0.00000  -0.00004   0.00001  -0.00015
 402        2PY         0.00001   0.00000  -0.00004   0.00001  -0.00045
 403        2PZ        -0.00002   0.00000   0.00002   0.00001   0.00016
 404        3S          0.00018   0.00002  -0.00032   0.00000   0.00056
 405        3PX        -0.00004   0.00001   0.00021  -0.00005   0.00056
 406        3PY        -0.00004   0.00001   0.00020  -0.00003   0.00103
 407        3PZ         0.00008  -0.00001  -0.00016  -0.00004  -0.00048
 408        4S         -0.00110  -0.00022   0.00211  -0.00063   0.00259
 409        4PX         0.00004   0.00020  -0.00031   0.00003  -0.00170
 410        4PY         0.00095  -0.00071  -0.00121   0.00103  -0.00011
 411        4PZ        -0.00033   0.00000   0.00003   0.00030  -0.00020
 412        5S         -0.00701  -0.01665  -0.03317   0.01295  -0.01577
 413        5PX         0.00027   0.00747  -0.00054  -0.00048   0.00627
 414        5PY         0.00037  -0.00120   0.00909  -0.00081  -0.00248
 415        5PZ        -0.00179  -0.00357  -0.00150   0.00090  -0.00495
 416        6D 0        0.00001   0.00001   0.00002  -0.00003   0.00055
 417        6D+1        0.00000   0.00000   0.00001  -0.00001   0.00016
 418        6D-1        0.00000  -0.00001   0.00004   0.00001   0.00049
 419        6D+2        0.00000  -0.00002   0.00003   0.00003   0.00079
 420        6D-2       -0.00001   0.00001  -0.00007  -0.00003  -0.00020
 421 32  C  1S          0.00000   0.00000  -0.00001   0.00000  -0.00007
 422        2S          0.00000   0.00000   0.00000   0.00000  -0.00003
 423        2PX         0.00000   0.00001   0.00000   0.00000  -0.00001
 424        2PY         0.00000   0.00000  -0.00003   0.00000  -0.00005
 425        2PZ        -0.00001   0.00000   0.00003   0.00000   0.00006
 426        3S         -0.00006   0.00000  -0.00013  -0.00006  -0.00022
 427        3PX        -0.00001  -0.00002  -0.00001  -0.00002  -0.00006
 428        3PY        -0.00001   0.00000   0.00015   0.00001   0.00030
 429        3PZ         0.00001  -0.00001  -0.00015   0.00000  -0.00030
 430        4S          0.00013  -0.00003   0.00066   0.00033   0.00136
 431        4PX         0.00044   0.00011  -0.00008   0.00032  -0.00026
 432        4PY        -0.00035  -0.00002  -0.00029   0.00000  -0.00054
 433        4PZ        -0.00053   0.00019   0.00036  -0.00025  -0.00016
 434        5S          0.00886  -0.00123   0.00564  -0.00444  -0.00056
 435        5PX         0.00356   0.00111   0.00168   0.00082   0.00108
 436        5PY         0.00205   0.00029   0.00035   0.00115  -0.00081
 437        5PZ         0.00098  -0.00065   0.00069  -0.00109  -0.00124
 438        6D 0        0.00005   0.00000  -0.00003   0.00000   0.00001
 439        6D+1        0.00003   0.00001  -0.00002   0.00000  -0.00003
 440        6D-1       -0.00001   0.00000   0.00003   0.00001   0.00011
 441        6D+2        0.00000   0.00000   0.00002   0.00001   0.00004
 442        6D-2        0.00005   0.00001  -0.00003   0.00000  -0.00007
 443 33  C  1S          0.00000   0.00000  -0.00009   0.00000  -0.00012
 444        2S         -0.00002   0.00000  -0.00003   0.00000  -0.00004
 445        2PX         0.00000   0.00000   0.00004   0.00000   0.00013
 446        2PY         0.00002   0.00000  -0.00006   0.00000  -0.00010
 447        2PZ         0.00000   0.00000   0.00000   0.00000  -0.00002
 448        3S          0.00025  -0.00001  -0.00057   0.00000  -0.00035
 449        3PX         0.00005   0.00000  -0.00028   0.00002  -0.00072
 450        3PY        -0.00013   0.00000   0.00037  -0.00001   0.00047
 451        3PZ        -0.00003   0.00001   0.00008   0.00001   0.00017
 452        4S         -0.00185  -0.00009   0.00384  -0.00006   0.00114
 453        4PX        -0.00089  -0.00005   0.00148  -0.00018   0.00051
 454        4PY         0.00091   0.00006  -0.00156   0.00021  -0.00105
 455        4PZ         0.00001  -0.00011   0.00037   0.00002   0.00051
 456        5S          0.01065  -0.01476   0.05054  -0.01250  -0.01583
 457        5PX         0.00066  -0.00274   0.00702  -0.00193  -0.00090
 458        5PY        -0.00204   0.00445  -0.00656   0.00502   0.00815
 459        5PZ        -0.00298  -0.00089  -0.00184  -0.00152  -0.00081
 460        6D 0        0.00001   0.00000   0.00006   0.00000   0.00012
 461        6D+1        0.00001   0.00000  -0.00004   0.00000  -0.00002
 462        6D-1       -0.00002   0.00000   0.00001  -0.00001  -0.00015
 463        6D+2       -0.00004   0.00001   0.00009  -0.00001  -0.00011
 464        6D-2        0.00000   0.00000   0.00015   0.00000   0.00041
 465 34  H  1S         -0.00005   0.00001   0.00003  -0.00001  -0.00004
 466        2S          0.00054  -0.00005  -0.00069   0.00007  -0.00016
 467        3S         -0.00194   0.00020   0.00029  -0.00047   0.00020
 468        4PX         0.00000  -0.00001  -0.00015   0.00001  -0.00008
 469        4PY         0.00000   0.00000   0.00002   0.00000  -0.00006
 470        4PZ         0.00001   0.00000  -0.00009   0.00000  -0.00012
 471 35  H  1S         -0.00005   0.00000   0.00010   0.00000   0.00004
 472        2S          0.00036   0.00000  -0.00093   0.00003  -0.00049
 473        3S         -0.00040   0.00032   0.00007  -0.00038   0.00097
 474        4PX         0.00002   0.00000  -0.00004   0.00000   0.00002
 475        4PY        -0.00008   0.00000   0.00019   0.00000   0.00002
 476        4PZ        -0.00006   0.00000   0.00016   0.00000   0.00011
 477 36  C  1S          0.00000   0.00000   0.00208  -0.00001   0.01143
 478        2S          0.00001   0.00000   0.00171   0.00000   0.00980
 479        2PX        -0.00003  -0.00001  -0.00015  -0.00001   0.00082
 480        2PY        -0.00007   0.00000  -0.00046  -0.00001   0.00021
 481        2PZ        -0.00001  -0.00001   0.00022   0.00000  -0.00041
 482        3S          0.00007   0.00004   0.00060  -0.00005  -0.00081
 483        3PX         0.00014   0.00003   0.00054   0.00002  -0.00436
 484        3PY         0.00031   0.00000   0.00113   0.00004  -0.00114
 485        3PZ        -0.00001   0.00002  -0.00063  -0.00001   0.00215
 486        4S         -0.00112  -0.00085  -0.00158   0.00125   0.00130
 487        4PX        -0.00052  -0.00068  -0.00148   0.00012   0.00386
 488        4PY         0.00252   0.00000  -0.00523  -0.00009   0.00194
 489        4PZ         0.00004   0.00015   0.00133   0.00002  -0.00258
 490        5S          0.00259  -0.04992   0.05843  -0.05065  -0.11985
 491        5PX        -0.00521  -0.02032   0.02875  -0.02193  -0.05139
 492        5PY        -0.01063   0.00134  -0.05106   0.01101  -0.02281
 493        5PZ         0.00659   0.00817   0.00495   0.00683   0.01705
 494        6D 0        0.00011   0.00001   0.00014  -0.00001   0.00044
 495        6D+1        0.00003   0.00000   0.00003   0.00001   0.00148
 496        6D-1       -0.00002   0.00001   0.00049   0.00001   0.00025
 497        6D+2        0.00006   0.00000   0.00064  -0.00001  -0.00179
 498        6D-2       -0.00006  -0.00001  -0.00024  -0.00001  -0.00097
 499 37  C  1S          0.00001   0.00000   0.56306   0.00025   0.00014
 500        2S         -0.00004   0.00000   0.46324   0.00021   0.00017
 501        2PX        -0.00004   0.00000  -0.00053   0.00000   0.00003
 502        2PY        -0.00005   0.00000  -0.00031   0.00000   0.00013
 503        2PZ        -0.00013   0.00000  -0.00084   0.00000  -0.00007
 504        3S         -0.00021  -0.00003   0.01925  -0.00011  -0.00040
 505        3PX        -0.00012   0.00000   0.00100  -0.00003  -0.00017
 506        3PY        -0.00041   0.00002  -0.00004   0.00001  -0.00071
 507        3PZ         0.00015  -0.00001   0.00212  -0.00001   0.00042
 508        4S          0.00552   0.00016  -0.01849   0.00053   0.00401
 509        4PX         0.00057   0.00032  -0.00048   0.00016  -0.00040
 510        4PY         0.00045  -0.00009  -0.00171  -0.00023   0.00035
 511        4PZ        -0.00200   0.00003   0.00238   0.00007  -0.00050
 512        5S         -0.03489   0.00157  -0.07427   0.01595  -0.02410
 513        5PX        -0.00138   0.00116  -0.00761   0.00312   0.00242
 514        5PY        -0.00543  -0.00019  -0.01078   0.00127  -0.00473
 515        5PZ         0.00537  -0.00057   0.00569  -0.00209   0.00254
 516        6D 0       -0.00006  -0.00001  -0.00009   0.00000   0.00003
 517        6D+1       -0.00007   0.00001  -0.00043  -0.00001   0.00007
 518        6D-1       -0.00014   0.00000  -0.00040   0.00000   0.00023
 519        6D+2        0.00006   0.00000   0.00056   0.00001   0.00036
 520        6D-2       -0.00010   0.00000  -0.00085   0.00000  -0.00036
 521 38  H  1S          0.00008   0.00000   0.00011  -0.00002  -0.00004
 522        2S         -0.00163  -0.00003  -0.00315   0.00007  -0.00072
 523        3S          0.00143  -0.00030   0.00619  -0.00097  -0.00094
 524        4PX         0.00024   0.00001   0.00184   0.00001   0.00018
 525        4PY        -0.00009   0.00000  -0.00110  -0.00001  -0.00015
 526        4PZ         0.00018   0.00000   0.00046   0.00001   0.00012
 527 39  H  1S          0.00004  -0.00001   0.00009  -0.00001  -0.00005
 528        2S         -0.00096   0.00009  -0.00255   0.00002  -0.00039
 529        3S          0.00090  -0.00013   0.00406  -0.00050  -0.00038
 530        4PX        -0.00006   0.00000  -0.00139  -0.00001  -0.00004
 531        4PY         0.00010   0.00000   0.00022   0.00000   0.00011
 532        4PZ         0.00029  -0.00001   0.00146   0.00001   0.00016
                          11        12        13        14        15
                        (A)--O    (A)--O    (A)--O    (A)--O    (A)--O
     EIGENVALUES --   -10.20282 -10.18685 -10.18603 -10.18548 -10.18259
   1 1   Se 1S          0.00000   0.00000   0.00000   0.00000   0.00000
   2        2S          0.00000   0.00000   0.00000   0.00000   0.00000
   3        3S          0.00002  -0.00001  -0.00001  -0.00001  -0.00001
   4        4S         -0.00005   0.00003   0.00002   0.00002   0.00003
   5        5S          0.00015  -0.00007  -0.00006  -0.00006  -0.00007
   6        6S         -0.00026   0.00010   0.00009   0.00010   0.00011
   7        7S          0.00057  -0.00003  -0.00022  -0.00005  -0.00025
   8        8S         -0.00259  -0.00173  -0.00066  -0.00116   0.00038
   9        9PX         0.00000   0.00000   0.00000   0.00000   0.00000
  10        9PY         0.00000   0.00000   0.00000   0.00000   0.00000
  11        9PZ         0.00000   0.00000   0.00000   0.00000   0.00000
  12       10PX        -0.00001   0.00000   0.00000   0.00000   0.00000
  13       10PY        -0.00001   0.00000   0.00000   0.00000   0.00000
  14       10PZ        -0.00001   0.00000   0.00000   0.00000   0.00000
  15       11PX         0.00007   0.00002  -0.00001  -0.00002   0.00002
  16       11PY         0.00006  -0.00001   0.00001   0.00000   0.00001
  17       11PZ         0.00004   0.00000   0.00001  -0.00002  -0.00001
  18       12PX        -0.00039  -0.00009   0.00005   0.00006  -0.00012
  19       12PY        -0.00031   0.00003  -0.00006   0.00000  -0.00005
  20       12PZ        -0.00023  -0.00003  -0.00003   0.00008   0.00005
  21       13PX         0.00062   0.00009  -0.00015  -0.00003   0.00024
  22       13PY         0.00055   0.00001   0.00015   0.00006   0.00017
  23       13PZ         0.00038   0.00011   0.00007  -0.00014  -0.00009
  24       14PX        -0.00005  -0.00006   0.00045  -0.00004  -0.00044
  25       14PY        -0.00048  -0.00015  -0.00038  -0.00023  -0.00039
  26       14PZ        -0.00014  -0.00030  -0.00014   0.00024   0.00014
  27       15PX        -0.00056   0.00184   0.00001  -0.00078  -0.00077
  28       15PY         0.00025   0.00079   0.00005  -0.00016   0.00032
  29       15PZ         0.00059  -0.00064   0.00045   0.00053   0.00002
  30       16D 0        0.00000  -0.00001   0.00000   0.00001   0.00000
  31       16D+1       -0.00003   0.00000   0.00000   0.00000  -0.00001
  32       16D-1       -0.00001   0.00000   0.00000   0.00001   0.00000
  33       16D+2       -0.00001  -0.00001   0.00000   0.00001   0.00001
  34       16D-2       -0.00003   0.00000   0.00000   0.00000   0.00000
  35       17D 0        0.00002   0.00005   0.00001  -0.00003   0.00001
  36       17D+1        0.00010   0.00000   0.00000   0.00002   0.00006
  37       17D-1        0.00003   0.00001   0.00000  -0.00004  -0.00002
  38       17D+2        0.00003   0.00003  -0.00002  -0.00002  -0.00004
  39       17D-2        0.00011  -0.00003  -0.00001   0.00000   0.00001
  40       18S         -0.00475  -0.00135  -0.00236  -0.00156   0.00319
  41       18PX        -0.00029   0.00050   0.00031  -0.00028  -0.00086
  42       18PY        -0.00163  -0.00037  -0.00056  -0.00079   0.00125
  43       18PZ        -0.00031  -0.00062  -0.00009  -0.00041  -0.00064
  44       19D 0       -0.00017  -0.00014   0.00003   0.00021  -0.00001
  45       19D+1       -0.00001   0.00007   0.00004  -0.00004  -0.00026
  46       19D-1        0.00009  -0.00009  -0.00001   0.00015   0.00008
  47       19D+2        0.00023  -0.00022   0.00008   0.00001   0.00026
  48       19D-2        0.00000   0.00019   0.00013  -0.00005  -0.00004
  49 2   O  1S          0.00000   0.00000   0.00000   0.00000   0.00000
  50        2S          0.00000   0.00000   0.00000   0.00002   0.00000
  51        2PX         0.00000   0.00000   0.00000  -0.00002   0.00000
  52        2PY        -0.00001   0.00000   0.00000  -0.00003   0.00000
  53        2PZ         0.00001   0.00000   0.00000   0.00003  -0.00001
  54        3S         -0.00004   0.00002  -0.00001  -0.00012   0.00002
  55        3PX        -0.00001   0.00002   0.00000   0.00009  -0.00002
  56        3PY         0.00004   0.00000   0.00001   0.00012   0.00001
  57        3PZ        -0.00005   0.00000  -0.00001  -0.00013   0.00004
  58        4S          0.00005  -0.00010   0.00009   0.00018  -0.00007
  59        4PX        -0.00023  -0.00001  -0.00002  -0.00049   0.00019
  60        4PY         0.00033  -0.00002  -0.00005   0.00035  -0.00004
  61        4PZ         0.00015   0.00000   0.00006   0.00016  -0.00021
  62        5S          0.00010   0.00022  -0.00006   0.00090  -0.00191
  63        5PX        -0.00011   0.00008   0.00008  -0.00011   0.00005
  64        5PY         0.00026  -0.00006  -0.00008   0.00002  -0.00022
  65        5PZ         0.00012   0.00003  -0.00005   0.00037   0.00045
  66        6D 0        0.00001   0.00000   0.00000   0.00002   0.00000
  67        6D+1       -0.00002   0.00000   0.00000  -0.00002   0.00001
  68        6D-1        0.00002   0.00000   0.00000   0.00004   0.00000
  69        6D+2        0.00002   0.00000   0.00000   0.00002  -0.00001
  70        6D-2       -0.00003   0.00001   0.00000  -0.00008   0.00000
  71 3   H  1S          0.00003  -0.00001   0.00000   0.00004   0.00000
  72        2S         -0.00044   0.00009  -0.00002  -0.00070   0.00008
  73        3S          0.00021   0.00002   0.00035  -0.00106   0.00051
  74        4PX        -0.00006   0.00000   0.00000  -0.00007   0.00000
  75        4PY         0.00008  -0.00002  -0.00001   0.00014  -0.00003
  76        4PZ         0.00000   0.00000   0.00000  -0.00007   0.00002
  77 4   C  1S          0.56283   0.00003  -0.00001  -0.01230   0.00002
  78        2S          0.46320   0.00004  -0.00001  -0.00975   0.00002
  79        2PX        -0.00083  -0.00002   0.00001   0.00073  -0.00003
  80        2PY        -0.00035   0.00001   0.00000   0.00009   0.00001
  81        2PZ        -0.00003  -0.00001   0.00000  -0.00054  -0.00002
  82        3S          0.01928  -0.00015   0.00005  -0.00139  -0.00002
  83        3PX         0.00372   0.00014  -0.00007  -0.00382   0.00011
  84        3PY         0.00102  -0.00001  -0.00002  -0.00050  -0.00001
  85        3PZ        -0.00082   0.00000   0.00001   0.00272   0.00009
  86        4S         -0.02108   0.00147   0.00022   0.00123   0.00122
  87        4PX        -0.00343  -0.00081   0.00098   0.00398  -0.00005
  88        4PY        -0.00145  -0.00005   0.00016   0.00021  -0.00032
  89        4PZ        -0.00008   0.00150  -0.00034  -0.00352  -0.00070
  90        5S          0.16864  -0.01447   0.01329  -0.03743  -0.04589
  91        5PX         0.02970  -0.00769   0.01119  -0.01801  -0.01928
  92        5PY         0.01858  -0.00250   0.00219   0.00416  -0.00747
  93        5PZ        -0.01679   0.01202   0.00417   0.01030   0.00379
  94        6D 0        0.00017   0.00004  -0.00001   0.00059   0.00002
  95        6D+1       -0.00175  -0.00003   0.00000   0.00161   0.00000
  96        6D-1       -0.00016  -0.00001  -0.00002   0.00037   0.00001
  97        6D+2        0.00122   0.00001   0.00001  -0.00150  -0.00001
  98        6D-2        0.00039   0.00000  -0.00001  -0.00054   0.00006
  99 5   C  1S          0.00288  -0.00003   0.00000  -0.00069   0.00001
 100        2S          0.00235  -0.00002   0.00000  -0.00051   0.00000
 101        2PX         0.00009  -0.00001  -0.00001   0.00004   0.00001
 102        2PY        -0.00008   0.00003   0.00001  -0.00003   0.00000
 103        2PZ        -0.00048   0.00001   0.00000  -0.00013   0.00002
 104        3S          0.00054   0.00002   0.00000  -0.00026  -0.00001
 105        3PX        -0.00043   0.00004   0.00004  -0.00029  -0.00008
 106        3PY         0.00012  -0.00010  -0.00002   0.00013   0.00000
 107        3PZ         0.00117  -0.00009   0.00002   0.00075  -0.00010
 108        4S          0.00291  -0.00032  -0.00004   0.00181   0.00142
 109        4PX         0.00178   0.00045  -0.00036  -0.00027   0.00003
 110        4PY        -0.00041   0.00135   0.00009  -0.00081   0.00022
 111        4PZ        -0.00020   0.00177  -0.00041  -0.00091   0.00062
 112        5S         -0.01825  -0.01184  -0.00685  -0.01119   0.00148
 113        5PX        -0.00529   0.00647  -0.00395   0.00183   0.00488
 114        5PY        -0.00395   0.00293  -0.00063  -0.00092   0.00267
 115        5PZ         0.00296   0.00748  -0.00112   0.00404   0.00433
 116        6D 0       -0.00102  -0.00005   0.00001  -0.00043  -0.00005
 117        6D+1        0.00003   0.00003   0.00000   0.00018   0.00001
 118        6D-1       -0.00044   0.00002   0.00001  -0.00006  -0.00003
 119        6D+2       -0.00009   0.00006   0.00000   0.00014   0.00000
 120        6D-2       -0.00007   0.00001   0.00000   0.00011  -0.00002
 121 6   H  1S         -0.00006  -0.00001  -0.00001   0.00000   0.00006
 122        2S         -0.00082   0.00021  -0.00004  -0.00048  -0.00022
 123        3S          0.00066  -0.00200   0.00003   0.00063  -0.00163
 124        4PX        -0.00031   0.00001  -0.00001  -0.00009  -0.00001
 125        4PY         0.00011  -0.00001   0.00001   0.00013   0.00001
 126        4PZ        -0.00004   0.00001  -0.00001  -0.00003   0.00009
 127 7   H  1S         -0.00010  -0.00005  -0.00001   0.00005   0.00001
 128        2S         -0.00106   0.00041   0.00008  -0.00049  -0.00016
 129        3S         -0.00050   0.00040  -0.00028  -0.00032   0.00039
 130        4PX        -0.00009  -0.00003   0.00002   0.00002   0.00001
 131        4PY        -0.00038   0.00002   0.00001  -0.00011  -0.00003
 132        4PZ         0.00006  -0.00009   0.00001   0.00004  -0.00003
 133 8   C  1S         -0.00003   0.00001   0.00000  -0.00011  -0.00002
 134        2S         -0.00001   0.00001   0.00000  -0.00007  -0.00001
 135        2PX        -0.00003   0.00000   0.00000  -0.00004  -0.00001
 136        2PY        -0.00003   0.00001   0.00000  -0.00005   0.00000
 137        2PZ         0.00000   0.00000   0.00000  -0.00001  -0.00001
 138        3S         -0.00003   0.00010   0.00000  -0.00016  -0.00004
 139        3PX         0.00013   0.00001  -0.00002   0.00017   0.00004
 140        3PY         0.00017  -0.00002  -0.00001   0.00030  -0.00001
 141        3PZ         0.00015   0.00002  -0.00002   0.00016   0.00005
 142        4S         -0.00150  -0.00158   0.00029   0.00080  -0.00024
 143        4PX         0.00046   0.00040   0.00018  -0.00020   0.00004
 144        4PY         0.00114   0.00085  -0.00029   0.00020   0.00052
 145        4PZ         0.00006  -0.00011   0.00027  -0.00015  -0.00053
 146        5S          0.00050  -0.00694   0.01293  -0.01700  -0.00660
 147        5PX        -0.00141   0.00065   0.00088  -0.00304   0.00153
 148        5PY         0.00116   0.00143  -0.00176   0.00259   0.00162
 149        5PZ        -0.00013  -0.00070  -0.00127   0.00142  -0.00074
 150        6D 0        0.00020  -0.00001   0.00000   0.00010  -0.00001
 151        6D+1       -0.00007  -0.00001  -0.00001  -0.00005   0.00001
 152        6D-1       -0.00005  -0.00001   0.00000  -0.00008   0.00000
 153        6D+2       -0.00003  -0.00004   0.00001  -0.00004  -0.00001
 154        6D-2       -0.00006  -0.00001   0.00000  -0.00006   0.00000
 155 9   H  1S         -0.00004  -0.00001   0.00000   0.00000   0.00000
 156        2S         -0.00003   0.00020  -0.00004  -0.00028   0.00014
 157        3S          0.00074   0.00019  -0.00049   0.00061   0.00048
 158        4PX        -0.00001   0.00002  -0.00002  -0.00003   0.00002
 159        4PY        -0.00007  -0.00002   0.00001  -0.00004  -0.00002
 160        4PZ         0.00007  -0.00001   0.00000   0.00008   0.00000
 161 10  H  1S          0.00005   0.00002  -0.00001   0.00007   0.00000
 162        2S         -0.00025  -0.00015   0.00015  -0.00054  -0.00016
 163        3S         -0.00145  -0.00014  -0.00037  -0.00009   0.00012
 164        4PX         0.00002  -0.00002   0.00000   0.00001  -0.00003
 165        4PY         0.00011   0.00002  -0.00001   0.00016   0.00001
 166        4PZ         0.00009   0.00000   0.00000   0.00006  -0.00001
 167 11  C  1S         -0.00006  -0.00001   0.00000  -0.00006   0.00001
 168        2S         -0.00002  -0.00001   0.00000  -0.00003   0.00001
 169        2PX         0.00000   0.00000   0.00000   0.00001  -0.00001
 170        2PY         0.00002   0.00000   0.00000   0.00001   0.00000
 171        2PZ        -0.00007   0.00000  -0.00001  -0.00005   0.00000
 172        3S         -0.00026  -0.00010   0.00001  -0.00009   0.00003
 173        3PX         0.00009   0.00003   0.00000   0.00004   0.00004
 174        3PY        -0.00013  -0.00003   0.00000  -0.00003   0.00000
 175        3PZ         0.00040   0.00000   0.00003   0.00027  -0.00003
 176        4S          0.00167   0.00072  -0.00032  -0.00071  -0.00019
 177        4PX         0.00001  -0.00055   0.00013  -0.00009  -0.00033
 178        4PY        -0.00027  -0.00046   0.00004  -0.00049  -0.00055
 179        4PZ        -0.00041   0.00020  -0.00027   0.00026   0.00042
 180        5S          0.00759  -0.01020  -0.00778   0.02580  -0.01312
 181        5PX        -0.00250   0.00126   0.00196  -0.00514   0.00004
 182        5PY        -0.00105   0.00023  -0.00081   0.00161  -0.00076
 183        5PZ        -0.00064   0.00293  -0.00041  -0.00127   0.00363
 184        6D 0       -0.00012  -0.00002   0.00000  -0.00009  -0.00001
 185        6D+1        0.00004  -0.00001   0.00001   0.00008  -0.00002
 186        6D-1        0.00003  -0.00001   0.00000   0.00002   0.00000
 187        6D+2        0.00000  -0.00001   0.00000   0.00003  -0.00002
 188        6D-2        0.00007   0.00000   0.00000   0.00008  -0.00001
 189 12  H  1S          0.00006   0.00004   0.00000   0.00004   0.00002
 190        2S         -0.00049  -0.00041   0.00001  -0.00018  -0.00022
 191        3S         -0.00064   0.00040   0.00033  -0.00119   0.00012
 192        4PX         0.00007   0.00002   0.00000   0.00007   0.00000
 193        4PY        -0.00013  -0.00004   0.00001  -0.00005  -0.00002
 194        4PZ         0.00010   0.00001   0.00001   0.00008  -0.00001
 195 13  H  1S         -0.00001   0.00001   0.00000  -0.00006   0.00000
 196        2S         -0.00026  -0.00003   0.00001   0.00016   0.00007
 197        3S          0.00001   0.00056   0.00022  -0.00037   0.00059
 198        4PX         0.00008   0.00001  -0.00001   0.00004  -0.00002
 199        4PY         0.00007   0.00002  -0.00001   0.00005   0.00002
 200        4PZ         0.00001  -0.00002   0.00001   0.00000  -0.00003
 201 14  C  1S         -0.00008   0.00001  -0.00001   0.00566   0.00001
 202        2S          0.00000   0.00001  -0.00001   0.00464   0.00001
 203        2PX        -0.00014   0.00000   0.00000  -0.00040  -0.00001
 204        2PY        -0.00006   0.00000   0.00000  -0.00017   0.00000
 205        2PZ        -0.00006   0.00000   0.00000  -0.00020   0.00000
 206        3S         -0.00040   0.00008  -0.00004   0.00052   0.00005
 207        3PX         0.00080  -0.00003   0.00001   0.00095   0.00004
 208        3PY         0.00030   0.00000  -0.00001   0.00049   0.00001
 209        3PZ         0.00024  -0.00001  -0.00001   0.00025   0.00002
 210        4S          0.00179  -0.00080   0.00016   0.00223  -0.00088
 211        4PX        -0.00076   0.00054  -0.00025  -0.00078   0.00040
 212        4PY        -0.00033   0.00039  -0.00002  -0.00034   0.00052
 213        4PZ        -0.00143   0.00035   0.00005   0.00034   0.00058
 214        5S         -0.01784   0.01246   0.00636  -0.01938   0.00199
 215        5PX         0.00253  -0.00128  -0.00149   0.00534   0.00187
 216        5PY         0.00258  -0.00116   0.00029   0.00031  -0.00017
 217        5PZ         0.00519   0.00056   0.00014  -0.00302   0.00406
 218        6D 0        0.00023   0.00000  -0.00001  -0.00011   0.00001
 219        6D+1       -0.00034   0.00000   0.00000  -0.00061   0.00001
 220        6D-1       -0.00005   0.00000   0.00000  -0.00026  -0.00001
 221        6D+2       -0.00015  -0.00001   0.00000  -0.00051  -0.00003
 222        6D-2       -0.00016   0.00000   0.00000  -0.00037   0.00002
 223 15  H  1S          0.00004   0.00000   0.00000  -0.00015   0.00002
 224        2S         -0.00043   0.00001  -0.00002  -0.00064  -0.00017
 225        3S          0.00115  -0.00045   0.00015   0.00076  -0.00016
 226        4PX        -0.00001  -0.00001   0.00001   0.00000   0.00001
 227        4PY         0.00011   0.00000   0.00000   0.00030   0.00001
 228        4PZ        -0.00002   0.00000   0.00000  -0.00017  -0.00001
 229 16  H  1S         -0.00003  -0.00001   0.00001  -0.00007  -0.00002
 230        2S         -0.00032   0.00015  -0.00003  -0.00067   0.00020
 231        3S          0.00038  -0.00035   0.00040   0.00058  -0.00011
 232        4PX         0.00007  -0.00003   0.00001   0.00016  -0.00003
 233        4PY        -0.00015  -0.00001   0.00000  -0.00015   0.00000
 234        4PZ        -0.00003   0.00000   0.00000  -0.00021   0.00001
 235 17  C  1S          0.01210  -0.00012   0.00011   0.56274   0.00009
 236        2S          0.01034  -0.00009   0.00009   0.46316   0.00008
 237        2PX        -0.00081   0.00001   0.00000   0.00040   0.00002
 238        2PY        -0.00016   0.00000   0.00000   0.00001   0.00000
 239        2PZ         0.00047   0.00000   0.00000  -0.00018   0.00001
 240        3S         -0.00079  -0.00007   0.00002   0.01917  -0.00004
 241        3PX         0.00431  -0.00005  -0.00002  -0.00271  -0.00007
 242        3PY         0.00084   0.00000  -0.00001  -0.00034  -0.00001
 243        3PZ        -0.00250   0.00001   0.00002   0.00141  -0.00004
 244        4S          0.00213   0.00168  -0.00073  -0.01840  -0.00010
 245        4PX        -0.00475   0.00042   0.00042   0.00251   0.00104
 246        4PY        -0.00104   0.00013   0.00008   0.00012   0.00045
 247        4PZ         0.00315  -0.00002  -0.00076  -0.00094   0.00100
 248        5S         -0.10756   0.01866  -0.01418   0.07097   0.03083
 249        5PX         0.04142  -0.00772   0.00112  -0.01651  -0.00920
 250        5PY        -0.00020  -0.00024  -0.00194  -0.00401   0.00235
 251        5PZ        -0.02503   0.00407  -0.01100   0.01004   0.02359
 252        6D 0        0.00065   0.00000   0.00000   0.00012  -0.00003
 253        6D+1        0.00189   0.00004   0.00000  -0.00138   0.00004
 254        6D-1        0.00044   0.00001  -0.00001  -0.00007   0.00001
 255        6D+2       -0.00144   0.00001   0.00000   0.00143   0.00000
 256        6D-2       -0.00046  -0.00001   0.00000   0.00057  -0.00001
 257 18  C  1S          0.00012   0.00001   0.00000  -0.00218   0.00001
 258        2S          0.00015   0.00001   0.00000  -0.00180   0.00001
 259        2PX        -0.00001   0.00001   0.00000  -0.00004   0.00000
 260        2PY         0.00003   0.00000  -0.00001   0.00012  -0.00001
 261        2PZ         0.00013   0.00000   0.00000   0.00049   0.00000
 262        3S         -0.00024  -0.00007   0.00001   0.00035  -0.00010
 263        3PX         0.00005  -0.00001   0.00002   0.00005   0.00003
 264        3PY        -0.00021   0.00000   0.00002  -0.00055   0.00003
 265        3PZ        -0.00071  -0.00004   0.00002  -0.00114   0.00000
 266        4S          0.00239   0.00023  -0.00033   0.00152   0.00098
 267        4PX         0.00103  -0.00027  -0.00012   0.00029  -0.00059
 268        4PY         0.00007  -0.00019  -0.00025  -0.00037   0.00012
 269        4PZ         0.00039  -0.00014  -0.00028   0.00088   0.00047
 270        5S         -0.01713   0.00458  -0.00999   0.00054   0.03444
 271        5PX        -0.00233  -0.00024   0.00023   0.00079  -0.00035
 272        5PY        -0.00039   0.00006  -0.00048   0.00127   0.00291
 273        5PZ        -0.00423   0.00101  -0.00187  -0.00059   0.00718
 274        6D 0       -0.00047  -0.00003  -0.00001  -0.00098   0.00001
 275        6D+1        0.00027  -0.00001   0.00000   0.00004  -0.00002
 276        6D-1        0.00000   0.00000   0.00000  -0.00019  -0.00001
 277        6D+2        0.00016   0.00002   0.00000  -0.00002  -0.00001
 278        6D-2        0.00007  -0.00001  -0.00001  -0.00019   0.00001
 279 19  H  1S          0.00003   0.00002   0.00000  -0.00011  -0.00001
 280        2S         -0.00060  -0.00012  -0.00001  -0.00103   0.00011
 281        3S          0.00002   0.00012  -0.00017   0.00005  -0.00051
 282        4PX         0.00006   0.00002   0.00002   0.00028   0.00000
 283        4PY        -0.00014  -0.00001   0.00000  -0.00027   0.00001
 284        4PZ         0.00004   0.00000   0.00000   0.00002  -0.00002
 285 20  H  1S         -0.00010   0.00000  -0.00001  -0.00007  -0.00003
 286        2S         -0.00029  -0.00008   0.00003  -0.00031   0.00006
 287        3S         -0.00032  -0.00047  -0.00029  -0.00133  -0.00101
 288        4PX        -0.00019  -0.00001   0.00000  -0.00019  -0.00002
 289        4PY        -0.00005   0.00001   0.00000  -0.00004   0.00000
 290        4PZ        -0.00009  -0.00003   0.00001  -0.00008   0.00001
 291 21  H  1S          0.00001   0.00004   0.00006   0.00000   0.00001
 292        2S          0.00005  -0.00070  -0.00015   0.00003   0.00001
 293        3S         -0.00030  -0.00002  -0.00016  -0.00058  -0.00091
 294        4PX         0.00003  -0.00013  -0.00002   0.00001   0.00003
 295        4PY         0.00001   0.00000  -0.00006  -0.00001   0.00001
 296        4PZ         0.00001  -0.00005  -0.00002   0.00001   0.00001
 297 22  H  1S         -0.00005   0.00005  -0.00004  -0.00005   0.00009
 298        2S          0.00041  -0.00045   0.00027   0.00042  -0.00230
 299        3S          0.00124  -0.00017   0.00059   0.00054   0.00558
 300        4PX         0.00001  -0.00005  -0.00005   0.00003  -0.00022
 301        4PY        -0.00005  -0.00001  -0.00004  -0.00008  -0.00006
 302        4PZ         0.00003  -0.00011   0.00003   0.00006  -0.00192
 303 23  H  1S          0.00001  -0.00001  -0.00002  -0.00001   0.00020
 304        2S          0.00009  -0.00048   0.00013   0.00020  -0.00321
 305        3S         -0.00092   0.00071   0.00051  -0.00192   0.00708
 306        4PX        -0.00008   0.00010  -0.00002  -0.00001   0.00185
 307        4PY         0.00000   0.00001  -0.00003   0.00000   0.00044
 308        4PZ        -0.00009   0.00013   0.00004  -0.00002   0.00081
 309 24  C  1S         -0.00001  -0.00021  -0.00025   0.00003   0.01250
 310        2S          0.00000  -0.00015  -0.00016   0.00002   0.01027
 311        2PX         0.00001   0.00002  -0.00006   0.00000   0.00022
 312        2PY        -0.00001  -0.00004  -0.00003   0.00000  -0.00031
 313        2PZ         0.00000  -0.00004  -0.00001   0.00001  -0.00016
 314        3S         -0.00005  -0.00028  -0.00051   0.00011   0.00047
 315        3PX        -0.00005  -0.00005   0.00036  -0.00001  -0.00017
 316        3PY         0.00008   0.00031   0.00028   0.00002   0.00075
 317        3PZ        -0.00001   0.00021   0.00006  -0.00002   0.00036
 318        4S         -0.00058   0.00144   0.00111  -0.00162   0.00535
 319        4PX         0.00033   0.00018   0.00014  -0.00026   0.00114
 320        4PY        -0.00020  -0.00030  -0.00182   0.00030  -0.00150
 321        4PZ         0.00040   0.00033   0.00136   0.00083   0.00004
 322        5S         -0.00689  -0.00150  -0.00110  -0.01406  -0.00188
 323        5PX         0.00224   0.00353   0.00220   0.00002  -0.00216
 324        5PY        -0.00029  -0.00046  -0.00108   0.00114   0.00042
 325        5PZ         0.00220  -0.00002  -0.00028   0.00220   0.00038
 326        6D 0        0.00001   0.00007   0.00012   0.00004   0.00033
 327        6D+1        0.00000   0.00002  -0.00004   0.00001   0.00026
 328        6D-1        0.00000  -0.00012  -0.00005   0.00001  -0.00033
 329        6D+2       -0.00004  -0.00005  -0.00011  -0.00002  -0.00011
 330        6D-2       -0.00001   0.00008   0.00001   0.00001   0.00048
 331 25  H  1S          0.00001   0.00007   0.00010   0.00002  -0.00006
 332        2S         -0.00017  -0.00062  -0.00109  -0.00019  -0.00110
 333        3S          0.00079  -0.00078  -0.00011   0.00010  -0.00011
 334        4PX         0.00003   0.00002   0.00007   0.00002   0.00013
 335        4PY        -0.00001   0.00015   0.00016   0.00000   0.00002
 336        4PZ         0.00001   0.00014   0.00011   0.00002   0.00034
 337 26  H  1S          0.00003  -0.00002  -0.00011   0.00000  -0.00003
 338        2S         -0.00009  -0.00018   0.00053   0.00015  -0.00099
 339        3S          0.00107   0.00003   0.00052   0.00046   0.00041
 340        4PX        -0.00004   0.00003  -0.00004  -0.00003   0.00007
 341        4PY         0.00002   0.00005   0.00000  -0.00002   0.00032
 342        4PZ        -0.00002  -0.00008  -0.00004  -0.00001  -0.00024
 343 27  H  1S          0.00003   0.00004  -0.00007   0.00003   0.00011
 344        2S         -0.00035  -0.00036  -0.00102  -0.00036  -0.00120
 345        3S          0.00025  -0.00113  -0.00095   0.00025  -0.00025
 346        4PX        -0.00002  -0.00007  -0.00009  -0.00002  -0.00015
 347        4PY        -0.00001   0.00003  -0.00016  -0.00001   0.00005
 348        4PZ        -0.00004  -0.00012  -0.00029  -0.00004  -0.00018
 349 28  H  1S          0.00001  -0.00005  -0.00003   0.00001  -0.00010
 350        2S         -0.00008  -0.00008  -0.00098  -0.00005   0.00042
 351        3S          0.00049  -0.00041  -0.00025   0.00048   0.00092
 352        4PX        -0.00001  -0.00007  -0.00025  -0.00001   0.00002
 353        4PY         0.00000   0.00009   0.00028   0.00000   0.00005
 354        4PZ         0.00003   0.00006   0.00013   0.00003   0.00005
 355 29  O  1S          0.00000   0.00000   0.00000   0.00000   0.00000
 356        2S          0.00000   0.00001  -0.00002   0.00000  -0.00001
 357        2PX         0.00000   0.00003  -0.00001   0.00000  -0.00001
 358        2PY         0.00000   0.00006  -0.00002   0.00000   0.00000
 359        2PZ         0.00000   0.00003  -0.00001   0.00000   0.00001
 360        3S          0.00006  -0.00006   0.00016   0.00004   0.00012
 361        3PX         0.00002  -0.00012   0.00002   0.00000   0.00005
 362        3PY         0.00002  -0.00023   0.00010   0.00000   0.00000
 363        3PZ        -0.00001  -0.00010   0.00003   0.00000  -0.00002
 364        4S         -0.00030  -0.00019  -0.00060  -0.00017  -0.00051
 365        4PX        -0.00005  -0.00042  -0.00021   0.00001  -0.00029
 366        4PY        -0.00016   0.00048  -0.00041  -0.00003  -0.00015
 367        4PZ         0.00002  -0.00022  -0.00019   0.00002   0.00005
 368        5S          0.00103   0.00085  -0.00030   0.00127   0.00120
 369        5PX        -0.00003  -0.00031  -0.00017  -0.00006   0.00009
 370        5PY         0.00065  -0.00011   0.00003   0.00050   0.00064
 371        5PZ        -0.00016   0.00066  -0.00019  -0.00006  -0.00004
 372        6D 0        0.00000  -0.00004   0.00001   0.00000   0.00001
 373        6D+1       -0.00001   0.00000  -0.00002   0.00000  -0.00002
 374        6D-1        0.00000  -0.00008  -0.00001   0.00000   0.00000
 375        6D+2        0.00000  -0.00001   0.00000   0.00000   0.00000
 376        6D-2        0.00000  -0.00007   0.00000   0.00000  -0.00001
 377 30  C  1S          0.00028  -0.01150   0.00180   0.00002  -0.00314
 378        2S          0.00024  -0.00908   0.00150   0.00002  -0.00261
 379        2PX         0.00007  -0.00077   0.00006   0.00002   0.00024
 380        2PY         0.00001  -0.00033  -0.00002  -0.00001   0.00043
 381        2PZ         0.00000   0.00037  -0.00001   0.00000  -0.00019
 382        3S          0.00003  -0.00150  -0.00032  -0.00015   0.00036
 383        3PX        -0.00030   0.00408  -0.00009  -0.00011  -0.00092
 384        3PY        -0.00005   0.00165   0.00012   0.00003  -0.00102
 385        3PZ         0.00003  -0.00192  -0.00003   0.00001   0.00059
 386        4S         -0.00091   0.00333   0.00130   0.00145   0.00449
 387        4PX         0.00230  -0.00523   0.00124   0.00100   0.00046
 388        4PY         0.00188  -0.00371  -0.00233   0.00099   0.00567
 389        4PZ        -0.00158   0.00252   0.00010  -0.00090  -0.00166
 390        5S          0.04595  -0.05372  -0.12582   0.00458   0.12107
 391        5PX        -0.01172   0.02058   0.03586   0.00684  -0.00659
 392        5PY        -0.00877  -0.00262  -0.02086   0.00589   0.03182
 393        5PZ         0.00331   0.00262  -0.00737  -0.00648   0.00006
 394        6D 0        0.00001   0.00051  -0.00012  -0.00001   0.00011
 395        6D+1        0.00002   0.00140  -0.00008  -0.00002  -0.00009
 396        6D-1       -0.00004   0.00025  -0.00015  -0.00003   0.00032
 397        6D+2       -0.00009  -0.00171  -0.00010  -0.00001   0.00059
 398        6D-2        0.00002  -0.00070   0.00009   0.00002  -0.00026
 399 31  C  1S         -0.00002  -0.00111  -0.00010  -0.00009   0.56284
 400        2S         -0.00001  -0.00086  -0.00007  -0.00007   0.46307
 401        2PX         0.00004  -0.00007  -0.00003   0.00001  -0.00020
 402        2PY         0.00001  -0.00013  -0.00002   0.00002  -0.00013
 403        2PZ         0.00002   0.00004   0.00004   0.00002   0.00014
 404        3S          0.00012  -0.00024   0.00016   0.00001   0.01997
 405        3PX        -0.00016   0.00041   0.00008  -0.00006   0.00141
 406        3PY        -0.00009   0.00070   0.00003  -0.00013   0.00020
 407        3PZ        -0.00007  -0.00026  -0.00011  -0.00004  -0.00084
 408        4S         -0.00158   0.00201  -0.00077  -0.00024  -0.02224
 409        4PX        -0.00001   0.00029   0.00047  -0.00007   0.00314
 410        4PY         0.00207  -0.00165  -0.00023   0.00222   0.00220
 411        4PZ         0.00031  -0.00027  -0.00013   0.00044  -0.00244
 412        5S         -0.01256  -0.00265   0.01698  -0.00975  -0.07362
 413        5PX        -0.00116  -0.00050  -0.00226  -0.00675   0.00154
 414        5PY         0.00554  -0.00217  -0.00311   0.01013   0.01763
 415        5PZ        -0.00403  -0.00233   0.00130  -0.00024  -0.00412
 416        6D 0        0.00002   0.00002  -0.00001  -0.00004   0.00049
 417        6D+1       -0.00002   0.00002   0.00006  -0.00001   0.00039
 418        6D-1        0.00002   0.00022  -0.00002   0.00002   0.00008
 419        6D+2        0.00002   0.00033  -0.00001   0.00005   0.00062
 420        6D-2        0.00002  -0.00031   0.00000  -0.00005   0.00038
 421 32  C  1S         -0.00001   0.00081   0.00736  -0.00003  -0.00036
 422        2S         -0.00001   0.00068   0.00604  -0.00002  -0.00025
 423        2PX         0.00001  -0.00002  -0.00004   0.00000   0.00008
 424        2PY         0.00000  -0.00009  -0.00035   0.00000   0.00001
 425        2PZ         0.00000   0.00006   0.00025   0.00000   0.00001
 426        3S         -0.00012  -0.00007   0.00026  -0.00010  -0.00057
 427        3PX        -0.00007  -0.00004  -0.00017  -0.00002  -0.00052
 428        3PY        -0.00002   0.00032   0.00068  -0.00001   0.00003
 429        3PZ         0.00000  -0.00023  -0.00054  -0.00002  -0.00013
 430        4S          0.00115   0.00054   0.00576   0.00073   0.00178
 431        4PX         0.00051  -0.00029  -0.00021   0.00051   0.00119
 432        4PY        -0.00005  -0.00060  -0.00209  -0.00001  -0.00200
 433        4PZ        -0.00030  -0.00023   0.00068  -0.00052  -0.00094
 434        5S         -0.00525   0.03095   0.03078  -0.00829   0.00404
 435        5PX         0.00179   0.00222   0.00163   0.00034   0.00063
 436        5PY         0.00378  -0.00377  -0.00404   0.00342  -0.00277
 437        5PZ        -0.00143   0.00348   0.00387  -0.00118   0.00009
 438        6D 0        0.00002   0.00000   0.00012   0.00001   0.00010
 439        6D+1        0.00000  -0.00002   0.00011   0.00000  -0.00004
 440        6D-1        0.00001   0.00015   0.00058   0.00001   0.00007
 441        6D+2        0.00001   0.00006   0.00028   0.00002  -0.00003
 442        6D-2        0.00001  -0.00017  -0.00029   0.00000  -0.00013
 443 33  C  1S          0.00000   0.08177   0.55697  -0.00009   0.00027
 444        2S          0.00000   0.06726   0.45827  -0.00007   0.00023
 445        2PX         0.00000   0.00038   0.00010   0.00000   0.00005
 446        2PY         0.00000  -0.00032   0.00000   0.00000  -0.00001
 447        2PZ        -0.00001  -0.00008  -0.00010   0.00000  -0.00004
 448        3S          0.00007   0.00321   0.01953   0.00004   0.00013
 449        3PX         0.00001  -0.00107  -0.00106   0.00003  -0.00020
 450        3PY         0.00002   0.00060  -0.00038  -0.00001   0.00006
 451        3PZ         0.00003   0.00041   0.00085   0.00002   0.00013
 452        4S         -0.00047  -0.00219  -0.02280  -0.00035  -0.00145
 453        4PX        -0.00052  -0.00011  -0.00520  -0.00035  -0.00048
 454        4PY        -0.00016  -0.00011   0.00037   0.00038  -0.00040
 455        4PZ         0.00028   0.00017   0.00168   0.00011   0.00067
 456        5S         -0.00651  -0.04012  -0.08724   0.01150   0.00320
 457        5PX        -0.00253  -0.00693  -0.01432   0.00090   0.00165
 458        5PY         0.00384  -0.00547  -0.00199   0.00115   0.00096
 459        5PZ        -0.00258   0.00599   0.00704  -0.00236  -0.00014
 460        6D 0        0.00000   0.00058   0.00028   0.00000  -0.00002
 461        6D+1        0.00001   0.00015   0.00020   0.00000   0.00004
 462        6D-1        0.00000   0.00017   0.00047   0.00000   0.00001
 463        6D+2       -0.00003   0.00017   0.00038  -0.00001  -0.00005
 464        6D-2        0.00000   0.00078   0.00039   0.00000   0.00004
 465 34  H  1S         -0.00002  -0.00003   0.00015  -0.00002  -0.00003
 466        2S          0.00011  -0.00115  -0.00262   0.00014   0.00016
 467        3S         -0.00050   0.00157   0.00460  -0.00061   0.00000
 468        4PX         0.00003  -0.00046  -0.00162   0.00002   0.00002
 469        4PY        -0.00001  -0.00032  -0.00086  -0.00001  -0.00001
 470        4PZ        -0.00003  -0.00016  -0.00072  -0.00001  -0.00007
 471 35  H  1S          0.00000  -0.00011   0.00004   0.00000  -0.00002
 472        2S         -0.00002  -0.00105  -0.00170  -0.00001   0.00009
 473        3S         -0.00020   0.00168   0.00472  -0.00034   0.00064
 474        4PX         0.00002   0.00003   0.00007   0.00001   0.00006
 475        4PY         0.00001   0.00008   0.00055   0.00000   0.00000
 476        4PZ         0.00000   0.00059   0.00174   0.00000  -0.00001
 477 36  C  1S         -0.00002   0.55681  -0.08176   0.00013   0.00101
 478        2S         -0.00001   0.45827  -0.06731   0.00012   0.00089
 479        2PX         0.00000  -0.00054  -0.00034  -0.00001   0.00007
 480        2PY         0.00000  -0.00001   0.00029   0.00000   0.00001
 481        2PZ         0.00000   0.00016   0.00005   0.00000  -0.00005
 482        3S         -0.00018   0.01908  -0.00251  -0.00006  -0.00031
 483        3PX         0.00000   0.00309   0.00075   0.00003  -0.00062
 484        3PY         0.00001   0.00052  -0.00067   0.00000  -0.00017
 485        3PZ         0.00001  -0.00125  -0.00010   0.00000   0.00036
 486        4S          0.00319  -0.01928   0.00631   0.00145   0.00049
 487        4PX         0.00152  -0.00512  -0.00365  -0.00006   0.00013
 488        4PY         0.00067   0.00132   0.00705   0.00008  -0.00057
 489        4PZ        -0.00062   0.00139  -0.00028   0.00005  -0.00022
 490        5S         -0.04219   0.07499   0.11335   0.00528  -0.05371
 491        5PX        -0.01265   0.01356   0.01578   0.00238  -0.01447
 492        5PY         0.01672   0.01533   0.06429   0.00272  -0.02237
 493        5PZ         0.00423  -0.01494  -0.02493   0.00036   0.00872
 494        6D 0       -0.00004  -0.00079   0.00033  -0.00002  -0.00007
 495        6D+1        0.00000  -0.00134   0.00013   0.00002   0.00015
 496        6D-1        0.00000  -0.00057  -0.00013   0.00001   0.00006
 497        6D+2        0.00001   0.00097  -0.00019  -0.00001  -0.00022
 498        6D-2       -0.00002   0.00075   0.00059  -0.00002  -0.00033
 499 37  C  1S          0.00003  -0.00208   0.00039   0.00000   0.00003
 500        2S          0.00004  -0.00171   0.00037   0.00001   0.00005
 501        2PX         0.00001   0.00005  -0.00003   0.00000   0.00003
 502        2PY         0.00001   0.00047   0.00000   0.00000   0.00004
 503        2PZ         0.00000  -0.00019  -0.00001   0.00001  -0.00001
 504        3S         -0.00016   0.00022  -0.00056  -0.00005  -0.00028
 505        3PX        -0.00007   0.00007   0.00007  -0.00003  -0.00014
 506        3PY        -0.00008  -0.00114  -0.00026  -0.00003  -0.00026
 507        3PZ         0.00002   0.00066   0.00017  -0.00001   0.00009
 508        4S          0.00090   0.00278   0.00464   0.00007   0.00065
 509        4PX         0.00026   0.00157   0.00097   0.00029   0.00104
 510        4PY         0.00037   0.00070   0.00123  -0.00002   0.00027
 511        4PZ        -0.00016  -0.00075  -0.00137   0.00013  -0.00030
 512        5S          0.02046   0.00568   0.05931   0.00511  -0.00862
 513        5PX         0.00226   0.00048   0.00234   0.00060   0.00168
 514        5PY         0.00284   0.00077   0.01031   0.00078  -0.00125
 515        5PZ        -0.00215   0.00102  -0.00356  -0.00048  -0.00003
 516        6D 0       -0.00001   0.00036  -0.00004   0.00000  -0.00004
 517        6D+1        0.00000   0.00014  -0.00012  -0.00001   0.00003
 518        6D-1        0.00000   0.00045  -0.00002   0.00000   0.00002
 519        6D+2        0.00002   0.00070   0.00007   0.00002   0.00004
 520        6D-2       -0.00002  -0.00029   0.00002   0.00000  -0.00007
 521 38  H  1S         -0.00001  -0.00005   0.00000  -0.00001  -0.00001
 522        2S         -0.00010  -0.00108  -0.00040  -0.00001  -0.00036
 523        3S          0.00018  -0.00151   0.00035  -0.00034  -0.00080
 524        4PX         0.00002   0.00029   0.00008   0.00001   0.00007
 525        4PY        -0.00002  -0.00017   0.00003  -0.00001  -0.00003
 526        4PZ         0.00002   0.00009   0.00008   0.00002   0.00005
 527 39  H  1S          0.00000  -0.00009   0.00004   0.00001  -0.00003
 528        2S         -0.00005  -0.00037  -0.00053  -0.00004   0.00020
 529        3S          0.00014   0.00074   0.00085  -0.00012  -0.00042
 530        4PX        -0.00001  -0.00019  -0.00006  -0.00001  -0.00002
 531        4PY         0.00001   0.00011  -0.00008   0.00000  -0.00001
 532        4PZ         0.00002   0.00013   0.00013   0.00001   0.00001
                          16        17        18        19        20
                        (A)--O    (A)--O    (A)--O    (A)--O    (A)--O
     EIGENVALUES --   -10.17858 -10.17789 -10.17767 -10.17380 -10.17272
   1 1   Se 1S          0.00000   0.00000   0.00000   0.00000   0.00000
   2        2S          0.00000   0.00000   0.00000   0.00000   0.00000
   3        3S         -0.00001   0.00000   0.00000  -0.00001   0.00000
   4        4S          0.00003   0.00001   0.00001   0.00003   0.00001
   5        5S         -0.00008  -0.00004  -0.00002  -0.00009  -0.00004
   6        6S          0.00012   0.00006   0.00002   0.00014   0.00006
   7        7S         -0.00030  -0.00030  -0.00019  -0.00035  -0.00034
   8        8S          0.00055   0.00108   0.00113  -0.00050   0.00146
   9        9PX         0.00000   0.00000   0.00000   0.00000   0.00000
  10        9PY         0.00000   0.00000   0.00000   0.00000   0.00000
  11        9PZ         0.00000   0.00000   0.00000   0.00000   0.00000
  12       10PX         0.00000   0.00000   0.00000   0.00000   0.00000
  13       10PY         0.00000   0.00000   0.00000   0.00000   0.00000
  14       10PZ         0.00000   0.00000   0.00000   0.00000   0.00000
  15       11PX        -0.00002   0.00001   0.00000   0.00001  -0.00001
  16       11PY         0.00000  -0.00001  -0.00001   0.00001  -0.00001
  17       11PZ         0.00001   0.00000  -0.00001   0.00000  -0.00001
  18       12PX         0.00009  -0.00003  -0.00001  -0.00008   0.00003
  19       12PY         0.00000   0.00003   0.00004  -0.00005   0.00004
  20       12PZ        -0.00006  -0.00001   0.00006   0.00000   0.00002
  21       13PX        -0.00015   0.00006   0.00003   0.00021  -0.00005
  22       13PY         0.00002  -0.00006  -0.00008   0.00011  -0.00008
  23       13PZ         0.00018   0.00002  -0.00012   0.00001  -0.00005
  24       14PX         0.00022  -0.00013  -0.00006  -0.00065   0.00009
  25       14PY        -0.00011   0.00008   0.00013  -0.00027   0.00012
  26       14PZ        -0.00040  -0.00003   0.00020  -0.00009   0.00007
  27       15PX         0.00100  -0.00021  -0.00019   0.00025   0.00090
  28       15PY         0.00035   0.00116   0.00059   0.00043   0.00084
  29       15PZ         0.00023   0.00011   0.00030  -0.00034   0.00076
  30       16D 0       -0.00001  -0.00001   0.00000   0.00000   0.00000
  31       16D+1       -0.00001   0.00001   0.00000   0.00000   0.00001
  32       16D-1        0.00000   0.00000   0.00000   0.00000   0.00001
  33       16D+2        0.00001   0.00000   0.00000   0.00001   0.00000
  34       16D-2        0.00001  -0.00001  -0.00001   0.00000   0.00000
  35       17D 0        0.00003   0.00003   0.00001   0.00000   0.00001
  36       17D+1        0.00003  -0.00002  -0.00001   0.00002  -0.00005
  37       17D-1       -0.00001  -0.00001  -0.00001   0.00000  -0.00003
  38       17D+2       -0.00004   0.00002   0.00000  -0.00002  -0.00001
  39       17D-2       -0.00005   0.00003   0.00002   0.00000   0.00000
  40       18S          0.00628  -0.00164   0.00369  -0.00252   0.00288
  41       18PX         0.00143  -0.00031  -0.00006  -0.00029   0.00055
  42       18PY         0.00082  -0.00004   0.00105  -0.00048   0.00076
  43       18PZ         0.00183  -0.00037   0.00057  -0.00051   0.00070
  44       19D 0       -0.00021  -0.00013  -0.00004   0.00002  -0.00005
  45       19D+1       -0.00015   0.00008   0.00004  -0.00012   0.00024
  46       19D-1       -0.00004   0.00003   0.00008  -0.00003   0.00012
  47       19D+2        0.00019  -0.00008   0.00001   0.00000   0.00005
  48       19D-2        0.00020  -0.00017  -0.00010  -0.00010   0.00004
  49 2   O  1S          0.00000   0.00000   0.00000   0.00000   0.00000
  50        2S          0.00000   0.00000   0.00000  -0.00002  -0.00001
  51        2PX         0.00001   0.00000   0.00000   0.00001   0.00000
  52        2PY        -0.00001   0.00000   0.00000  -0.00001   0.00000
  53        2PZ         0.00000   0.00000   0.00000  -0.00001   0.00000
  54        3S          0.00000  -0.00004  -0.00003   0.00021   0.00006
  55        3PX        -0.00002   0.00000  -0.00001  -0.00004   0.00002
  56        3PY         0.00003   0.00000  -0.00001   0.00003  -0.00002
  57        3PZ        -0.00001   0.00000   0.00001   0.00005  -0.00001
  58        4S          0.00009   0.00019   0.00021  -0.00092  -0.00041
  59        4PX         0.00003  -0.00003   0.00000   0.00029  -0.00009
  60        4PY        -0.00013   0.00001   0.00005   0.00006   0.00028
  61        4PZ         0.00003   0.00002   0.00001  -0.00053  -0.00008
  62        5S          0.00030  -0.00078  -0.00107   0.00067   0.00063
  63        5PX         0.00006   0.00005   0.00006  -0.00006  -0.00021
  64        5PY        -0.00019   0.00003  -0.00003   0.00011   0.00008
  65        5PZ         0.00033  -0.00002  -0.00014   0.00100   0.00009
  66        6D 0        0.00000   0.00000   0.00000   0.00000   0.00000
  67        6D+1        0.00000   0.00000   0.00000   0.00000  -0.00001
  68        6D-1        0.00000   0.00000   0.00000   0.00003   0.00001
  69        6D+2        0.00000   0.00000   0.00000   0.00001   0.00001
  70        6D-2        0.00000   0.00000   0.00000   0.00000  -0.00001
  71 3   H  1S          0.00004   0.00000   0.00000   0.00006   0.00001
  72        2S         -0.00018  -0.00002  -0.00004   0.00004  -0.00017
  73        3S          0.00086   0.00000  -0.00007  -0.00018  -0.00040
  74        4PX         0.00002  -0.00001  -0.00001   0.00002  -0.00002
  75        4PY         0.00002   0.00000   0.00000   0.00000   0.00002
  76        4PZ         0.00001   0.00000  -0.00001  -0.00002   0.00001
  77 4   C  1S         -0.00292   0.00002   0.00000   0.00019   0.00008
  78        2S         -0.00243   0.00002   0.00000   0.00023   0.00008
  79        2PX        -0.00019  -0.00002   0.00001   0.00003  -0.00004
  80        2PY         0.00005   0.00001   0.00000   0.00000   0.00002
  81        2PZ         0.00049   0.00000   0.00000  -0.00008   0.00008
  82        3S          0.00040  -0.00010  -0.00004  -0.00056   0.00000
  83        3PX         0.00081   0.00008  -0.00004  -0.00041   0.00010
  84        3PY        -0.00004  -0.00005  -0.00001  -0.00002  -0.00017
  85        3PZ        -0.00125  -0.00001  -0.00001   0.00050  -0.00048
  86        4S          0.00374   0.00071   0.00138   0.00199  -0.00289
  87        4PX         0.00008   0.00006   0.00123  -0.00075   0.00087
  88        4PY         0.00112   0.00027   0.00035  -0.00077   0.00075
  89        4PZ         0.00595   0.00030   0.00021  -0.00303   0.00009
  90        5S          0.13044   0.00805   0.01752  -0.17209  -0.04649
  91        5PX         0.02072  -0.00060   0.00914  -0.05467  -0.00981
  92        5PY         0.01679  -0.00292   0.00049  -0.01310   0.00031
  93        5PZ         0.01425  -0.00497   0.00001  -0.00363   0.00325
  94        6D 0       -0.00066   0.00002   0.00001   0.00029  -0.00016
  95        6D+1        0.00004  -0.00002  -0.00003   0.00011  -0.00004
  96        6D-1       -0.00016   0.00001   0.00001   0.00010  -0.00003
  97        6D+2        0.00020   0.00000   0.00002  -0.00013   0.00008
  98        6D-2        0.00014   0.00000   0.00001  -0.00005   0.00013
  99 5   C  1S          0.56288   0.00012   0.00010   0.00023  -0.01028
 100        2S          0.46311   0.00010   0.00009   0.00020  -0.00847
 101        2PX         0.00018   0.00000   0.00000   0.00003   0.00034
 102        2PY         0.00005   0.00000   0.00001   0.00002   0.00024
 103        2PZ        -0.00021  -0.00001   0.00001  -0.00005   0.00020
 104        3S          0.01992   0.00003  -0.00001   0.00014  -0.00050
 105        3PX        -0.00141  -0.00002   0.00002  -0.00013  -0.00085
 106        3PY        -0.00051   0.00001  -0.00004  -0.00006  -0.00052
 107        3PZ         0.00073   0.00004  -0.00005   0.00018  -0.00032
 108        4S         -0.02212  -0.00048   0.00000  -0.00031   0.00779
 109        4PX        -0.00289   0.00001  -0.00059  -0.00058   0.00277
 110        4PY        -0.00072  -0.00002  -0.00005  -0.00037   0.00154
 111        4PZ         0.00322   0.00006   0.00049  -0.00036   0.00039
 112        5S         -0.06548  -0.00193  -0.00257   0.01303   0.03213
 113        5PX        -0.00318   0.00057  -0.00053   0.00336   0.00813
 114        5PY         0.00113  -0.00011   0.00054   0.00013   0.00443
 115        5PZ         0.01199   0.00182   0.00061  -0.00185  -0.00191
 116        6D 0       -0.00053  -0.00001  -0.00002  -0.00004   0.00006
 117        6D+1       -0.00033   0.00000   0.00004   0.00006  -0.00043
 118        6D-1       -0.00047   0.00000  -0.00002  -0.00001  -0.00030
 119        6D+2       -0.00016  -0.00001  -0.00001   0.00002  -0.00013
 120        6D-2       -0.00053  -0.00001   0.00000  -0.00005  -0.00049
 121 6   H  1S          0.00018   0.00001  -0.00003  -0.00003  -0.00004
 122        2S         -0.00307  -0.00005   0.00020   0.00009  -0.00095
 123        3S          0.00650   0.00138  -0.00160   0.00044  -0.00086
 124        4PX        -0.00169   0.00000   0.00000   0.00000  -0.00031
 125        4PY         0.00115   0.00000   0.00002   0.00005   0.00014
 126        4PZ         0.00021   0.00000   0.00001  -0.00006   0.00008
 127 7   H  1S          0.00008   0.00000   0.00002  -0.00004  -0.00006
 128        2S         -0.00229   0.00002  -0.00015   0.00020  -0.00088
 129        3S          0.00559   0.00058   0.00034   0.00043  -0.00013
 130        4PX         0.00007   0.00001   0.00001   0.00005  -0.00003
 131        4PY        -0.00177   0.00000  -0.00002  -0.00001  -0.00021
 132        4PZ         0.00081  -0.00001  -0.00001  -0.00005   0.00013
 133 8   C  1S          0.01029  -0.00004  -0.00002  -0.00085   0.56210
 134        2S          0.00845  -0.00003  -0.00001  -0.00065   0.46250
 135        2PX        -0.00028   0.00000   0.00000   0.00006  -0.00002
 136        2PY        -0.00025   0.00000   0.00000  -0.00004  -0.00017
 137        2PZ        -0.00018  -0.00001   0.00000  -0.00003  -0.00011
 138        3S          0.00038  -0.00005  -0.00002  -0.00057   0.01951
 139        3PX         0.00034  -0.00001   0.00001  -0.00029  -0.00007
 140        3PY         0.00063   0.00000  -0.00001   0.00026   0.00116
 141        3PZ         0.00048   0.00003   0.00002   0.00029   0.00085
 142        4S          0.00544   0.00034   0.00019   0.00158  -0.01767
 143        4PX        -0.00151  -0.00005  -0.00021  -0.00031   0.00055
 144        4PY        -0.00052  -0.00003   0.00021   0.00049   0.00186
 145        4PZ        -0.00112  -0.00020  -0.00024  -0.00221   0.00424
 146        5S          0.01025  -0.00326  -0.00333  -0.00216  -0.03437
 147        5PX         0.00103  -0.00103  -0.00078  -0.00210   0.00155
 148        5PY        -0.00146   0.00095   0.00042  -0.00015   0.00184
 149        5PZ        -0.00086  -0.00040   0.00007  -0.00084   0.00517
 150        6D 0        0.00030   0.00000  -0.00001   0.00012   0.00064
 151        6D+1       -0.00028   0.00000   0.00001   0.00000  -0.00011
 152        6D-1       -0.00030   0.00000   0.00000  -0.00009  -0.00038
 153        6D+2       -0.00031   0.00001  -0.00002  -0.00014  -0.00068
 154        6D-2       -0.00042   0.00001   0.00000   0.00005  -0.00010
 155 9   H  1S         -0.00003   0.00000   0.00001  -0.00011   0.00014
 156        2S         -0.00100   0.00000   0.00000   0.00043  -0.00319
 157        3S          0.00011   0.00029   0.00018   0.00049   0.00289
 158        4PX        -0.00004   0.00000   0.00002   0.00003  -0.00013
 159        4PY        -0.00006   0.00000  -0.00001  -0.00005  -0.00032
 160        4PZ         0.00040   0.00000   0.00001   0.00004   0.00213
 161 10  H  1S         -0.00006  -0.00001   0.00001   0.00010   0.00000
 162        2S         -0.00106  -0.00001  -0.00013  -0.00117  -0.00165
 163        3S         -0.00050   0.00021  -0.00020  -0.00051   0.00448
 164        4PX        -0.00010  -0.00002   0.00000  -0.00004  -0.00012
 165        4PY         0.00032  -0.00001   0.00002   0.00021   0.00177
 166        4PZ        -0.00011  -0.00001   0.00000   0.00011  -0.00077
 167 11  C  1S         -0.00025  -0.00001  -0.00001   0.01914   0.02979
 168        2S         -0.00016   0.00000  -0.00001   0.01573   0.02448
 169        2PX        -0.00008  -0.00001   0.00000   0.00000  -0.00038
 170        2PY         0.00003   0.00000   0.00000   0.00007   0.00018
 171        2PZ         0.00001   0.00000   0.00000  -0.00042   0.00012
 172        3S         -0.00056   0.00000  -0.00003   0.00071   0.00144
 173        3PX         0.00049   0.00003   0.00001   0.00026   0.00081
 174        3PY        -0.00018   0.00000   0.00000  -0.00023  -0.00040
 175        3PZ         0.00004  -0.00002  -0.00001   0.00083  -0.00004
 176        4S          0.00172  -0.00005   0.00010   0.00514   0.00237
 177        4PX        -0.00147  -0.00011  -0.00018   0.00010  -0.00091
 178        4PY        -0.00140  -0.00018  -0.00003  -0.00044   0.00032
 179        4PZ        -0.00123   0.00007   0.00015  -0.00205   0.00179
 180        5S          0.00451  -0.00222   0.00009   0.03020   0.02404
 181        5PX         0.00015  -0.00113  -0.00128  -0.00201  -0.00165
 182        5PY        -0.00105   0.00004   0.00032   0.00192   0.00193
 183        5PZ        -0.00355   0.00209   0.00120  -0.00481  -0.00422
 184        6D 0       -0.00007   0.00000   0.00000  -0.00068   0.00004
 185        6D+1        0.00009   0.00000   0.00000   0.00024   0.00051
 186        6D-1       -0.00003   0.00000   0.00000   0.00013  -0.00010
 187        6D+2       -0.00007  -0.00001   0.00000  -0.00011  -0.00038
 188        6D-2        0.00012   0.00000   0.00000   0.00010   0.00050
 189 12  H  1S          0.00010   0.00000   0.00000  -0.00007  -0.00012
 190        2S         -0.00115  -0.00006  -0.00003  -0.00106  -0.00047
 191        3S         -0.00018  -0.00001  -0.00010  -0.00114  -0.00084
 192        4PX         0.00014   0.00000   0.00000   0.00005  -0.00013
 193        4PY        -0.00015  -0.00001   0.00000  -0.00038  -0.00032
 194        4PZ         0.00011   0.00000   0.00000   0.00000   0.00008
 195 13  H  1S         -0.00010   0.00000   0.00000  -0.00003  -0.00003
 196        2S          0.00040   0.00004   0.00003  -0.00104  -0.00108
 197        3S          0.00084   0.00016  -0.00014  -0.00015  -0.00080
 198        4PX         0.00000  -0.00001   0.00000   0.00034   0.00038
 199        4PY         0.00006   0.00001   0.00000   0.00024   0.00027
 200        4PZ         0.00002  -0.00001  -0.00001   0.00018   0.00020
 201 14  C  1S         -0.00020   0.00001   0.00001   0.56263  -0.00016
 202        2S         -0.00015   0.00001   0.00001   0.46291  -0.00008
 203        2PX        -0.00005   0.00000   0.00001  -0.00026  -0.00001
 204        2PY        -0.00003   0.00000   0.00000  -0.00012   0.00000
 205        2PZ         0.00001   0.00000   0.00000   0.00007   0.00009
 206        3S          0.00011   0.00001   0.00000   0.01991  -0.00071
 207        3PX         0.00022  -0.00001  -0.00005   0.00129   0.00022
 208        3PY         0.00012   0.00000   0.00000   0.00058   0.00008
 209        3PZ        -0.00001   0.00002   0.00000  -0.00087  -0.00051
 210        4S         -0.00137  -0.00011   0.00030  -0.02312   0.00459
 211        4PX         0.00029   0.00012   0.00012   0.00523  -0.00236
 212        4PY         0.00027   0.00017  -0.00018   0.00118   0.00140
 213        4PZ        -0.00072   0.00007   0.00008  -0.00081   0.00094
 214        5S          0.00033  -0.00449   0.00547  -0.08821   0.00442
 215        5PX        -0.00197   0.00186  -0.00018   0.01543  -0.00347
 216        5PY         0.00121  -0.00007  -0.00095   0.00390  -0.00041
 217        5PZ        -0.00072   0.00294   0.00217  -0.00758  -0.00681
 218        6D 0        0.00003   0.00000  -0.00001  -0.00065  -0.00015
 219        6D+1       -0.00001   0.00000   0.00000  -0.00049  -0.00009
 220        6D-1        0.00004   0.00000   0.00001   0.00000   0.00001
 221        6D+2       -0.00002  -0.00001   0.00002  -0.00038  -0.00003
 222        6D-2       -0.00004   0.00000  -0.00001  -0.00035  -0.00001
 223 15  H  1S         -0.00002   0.00000  -0.00001   0.00003   0.00017
 224        2S          0.00012  -0.00004   0.00008  -0.00197  -0.00153
 225        3S          0.00080  -0.00021  -0.00010   0.00512  -0.00045
 226        4PX        -0.00006   0.00000  -0.00001   0.00013   0.00022
 227        4PY         0.00000   0.00000  -0.00001   0.00191   0.00020
 228        4PZ         0.00001   0.00000   0.00001  -0.00031  -0.00020
 229 16  H  1S         -0.00002   0.00000   0.00001   0.00013  -0.00007
 230        2S          0.00012   0.00003  -0.00009  -0.00278   0.00018
 231        3S          0.00051  -0.00018  -0.00032   0.00520   0.00108
 232        4PX        -0.00003   0.00000   0.00002   0.00148   0.00003
 233        4PY        -0.00006   0.00000   0.00000  -0.00126  -0.00008
 234        4PZ         0.00001   0.00000   0.00000  -0.00068   0.00000
 235 17  C  1S          0.00062   0.00000  -0.00005  -0.00567   0.00010
 236        2S          0.00057   0.00000  -0.00004  -0.00468   0.00011
 237        2PX        -0.00007   0.00000   0.00000   0.00045  -0.00001
 238        2PY        -0.00003   0.00000   0.00000   0.00015   0.00004
 239        2PZ         0.00004   0.00000   0.00000   0.00018   0.00007
 240        3S         -0.00037   0.00001   0.00010   0.00010   0.00002
 241        3PX         0.00058  -0.00001   0.00002  -0.00124   0.00014
 242        3PY         0.00017   0.00002   0.00001  -0.00039  -0.00011
 243        3PZ        -0.00034  -0.00002   0.00000  -0.00027  -0.00042
 244        4S          0.00130   0.00010  -0.00129   0.00320  -0.00304
 245        4PX        -0.00039   0.00035   0.00064   0.00566  -0.00164
 246        4PY        -0.00057  -0.00002   0.00001   0.00261  -0.00100
 247        4PZ        -0.00090  -0.00015  -0.00090   0.00619   0.00020
 248        5S         -0.07621  -0.00951  -0.01980   0.14916   0.02423
 249        5PX         0.01641   0.00550   0.00296  -0.02295  -0.01551
 250        5PY        -0.00556   0.00436   0.00158   0.00588  -0.00484
 251        5PZ        -0.02586   0.00826  -0.00789   0.08751  -0.00017
 252        6D 0        0.00006   0.00000   0.00000   0.00025   0.00000
 253        6D+1        0.00040   0.00002   0.00002  -0.00058   0.00003
 254        6D-1        0.00014   0.00000   0.00000  -0.00012  -0.00005
 255        6D+2       -0.00005  -0.00001  -0.00003  -0.00023   0.00000
 256        6D-2        0.00006   0.00000   0.00000  -0.00024  -0.00006
 257 18  C  1S          0.00002   0.00000   0.00000   0.00008   0.00001
 258        2S          0.00004   0.00000  -0.00001   0.00011   0.00001
 259        2PX        -0.00002   0.00000   0.00000   0.00002   0.00000
 260        2PY         0.00000  -0.00001  -0.00001   0.00003   0.00000
 261        2PZ         0.00004  -0.00001  -0.00001   0.00006   0.00001
 262        3S         -0.00022  -0.00003   0.00004  -0.00057  -0.00012
 263        3PX         0.00010   0.00001   0.00001  -0.00009   0.00000
 264        3PY        -0.00005   0.00003   0.00003  -0.00020  -0.00003
 265        3PZ        -0.00026   0.00004   0.00005  -0.00044  -0.00006
 266        4S         -0.00001   0.00027  -0.00035   0.00551   0.00131
 267        4PX        -0.00059  -0.00013  -0.00006  -0.00121   0.00084
 268        4PY        -0.00028  -0.00025  -0.00021   0.00024   0.00037
 269        4PZ         0.00021  -0.00026  -0.00044   0.00204   0.00044
 270        5S         -0.01456   0.01505  -0.00135   0.07940  -0.00536
 271        5PX        -0.00146  -0.00096  -0.00022  -0.00062   0.00107
 272        5PY        -0.00016   0.00058   0.00025   0.00390  -0.00006
 273        5PZ        -0.00264   0.00308   0.00012   0.01451  -0.00109
 274        6D 0       -0.00006  -0.00002  -0.00001  -0.00017  -0.00005
 275        6D+1        0.00006  -0.00001  -0.00001  -0.00005   0.00002
 276        6D-1        0.00004   0.00000  -0.00001  -0.00004   0.00002
 277        6D+2        0.00006   0.00000   0.00000   0.00010  -0.00001
 278        6D-2        0.00001  -0.00002  -0.00001   0.00000  -0.00002
 279 19  H  1S          0.00002   0.00001   0.00000   0.00007   0.00002
 280        2S         -0.00014  -0.00007  -0.00002  -0.00071  -0.00038
 281        3S          0.00026  -0.00029  -0.00031   0.00021   0.00011
 282        4PX         0.00007   0.00002   0.00001   0.00009   0.00000
 283        4PY        -0.00001  -0.00001   0.00000  -0.00012  -0.00007
 284        4PZ        -0.00003   0.00000   0.00000  -0.00013   0.00000
 285 20  H  1S         -0.00001  -0.00002  -0.00002  -0.00002   0.00001
 286        2S         -0.00028   0.00012   0.00013  -0.00060   0.00002
 287        3S         -0.00012  -0.00115  -0.00112  -0.00052  -0.00019
 288        4PX        -0.00006   0.00001   0.00001  -0.00015   0.00000
 289        4PY         0.00000   0.00000   0.00000  -0.00004  -0.00002
 290        4PZ        -0.00002  -0.00001   0.00000  -0.00003  -0.00004
 291 21  H  1S         -0.00001  -0.00001   0.00002   0.00000   0.00000
 292        2S          0.00010   0.00018  -0.00003  -0.00006   0.00002
 293        3S         -0.00095  -0.00021  -0.00004  -0.00008   0.00011
 294        4PX         0.00001   0.00003   0.00003  -0.00001   0.00001
 295        4PY        -0.00001  -0.00002   0.00000  -0.00001   0.00000
 296        4PZ        -0.00001  -0.00003   0.00001   0.00000   0.00001
 297 22  H  1S          0.00002   0.00008  -0.00016   0.00000   0.00001
 298        2S         -0.00020  -0.00161   0.00031   0.00003  -0.00007
 299        3S          0.00102  -0.00071   0.00043   0.00017   0.00068
 300        4PX        -0.00001   0.00018  -0.00015  -0.00002  -0.00001
 301        4PY        -0.00005   0.00003   0.00000   0.00001  -0.00002
 302        4PZ        -0.00001  -0.00034  -0.00001   0.00001  -0.00001
 303 23  H  1S          0.00007  -0.00007   0.00001   0.00000  -0.00002
 304        2S         -0.00032  -0.00054  -0.00081  -0.00010   0.00013
 305        3S         -0.00124   0.00086  -0.00178   0.00027  -0.00033
 306        4PX         0.00002   0.00023   0.00023   0.00001   0.00001
 307        4PY         0.00008   0.00007   0.00005  -0.00001   0.00001
 308        4PZ        -0.00004   0.00010   0.00000   0.00001   0.00000
 309 24  C  1S         -0.00015   0.35562   0.43628  -0.00002   0.00004
 310        2S         -0.00012   0.29258   0.35899  -0.00001   0.00004
 311        2PX         0.00001  -0.00032   0.00024  -0.00001   0.00000
 312        2PY        -0.00001  -0.00022  -0.00004   0.00000   0.00000
 313        2PZ         0.00001  -0.00012  -0.00003   0.00000   0.00001
 314        3S         -0.00002   0.01264   0.01488   0.00001  -0.00005
 315        3PX        -0.00003   0.00074  -0.00020   0.00004  -0.00002
 316        3PY         0.00005   0.00111   0.00067  -0.00003   0.00003
 317        3PZ        -0.00002   0.00057   0.00037  -0.00001  -0.00003
 318        4S         -0.00034  -0.00862  -0.01586   0.00032   0.00032
 319        4PX         0.00004  -0.00135   0.00133  -0.00027   0.00022
 320        4PY        -0.00028   0.00320   0.00335   0.00010  -0.00018
 321        4PZ         0.00060  -0.00011  -0.00017  -0.00025   0.00022
 322        5S         -0.01110  -0.00098  -0.04918   0.00580  -0.00195
 323        5PX        -0.00024  -0.00054  -0.00153  -0.00204   0.00215
 324        5PY         0.00086   0.00014   0.00815  -0.00100  -0.00046
 325        5PZ         0.00198  -0.00228   0.00169   0.00015   0.00047
 326        6D 0        0.00001   0.00067   0.00020   0.00000   0.00001
 327        6D+1        0.00000  -0.00002   0.00014  -0.00001   0.00000
 328        6D-1        0.00001  -0.00040  -0.00021   0.00000   0.00000
 329        6D+2        0.00000  -0.00083  -0.00010   0.00000  -0.00001
 330        6D-2       -0.00001   0.00004   0.00040   0.00001  -0.00001
 331 25  H  1S          0.00001  -0.00010   0.00008  -0.00001   0.00000
 332        2S         -0.00015  -0.00131  -0.00108   0.00010  -0.00007
 333        3S          0.00051   0.00209   0.00419  -0.00016  -0.00011
 334        4PX         0.00002   0.00012   0.00024   0.00000   0.00001
 335        4PY        -0.00001   0.00000   0.00007  -0.00001   0.00000
 336        4PZ         0.00001   0.00139   0.00133  -0.00001   0.00001
 337 26  H  1S          0.00000   0.00004   0.00014   0.00000   0.00001
 338        2S          0.00012  -0.00263  -0.00192  -0.00004  -0.00001
 339        3S          0.00072   0.00085   0.00307  -0.00020   0.00023
 340        4PX        -0.00003   0.00024   0.00021   0.00002  -0.00002
 341        4PY        -0.00001   0.00133   0.00114   0.00000   0.00001
 342        4PZ        -0.00001  -0.00095  -0.00082   0.00001  -0.00001
 343 27  H  1S          0.00001  -0.00009  -0.00009   0.00001   0.00000
 344        2S         -0.00019  -0.00145   0.00066  -0.00006  -0.00006
 345        3S          0.00014   0.00274  -0.00367   0.00048  -0.00012
 346        4PX         0.00000   0.00000   0.00012  -0.00001   0.00000
 347        4PY        -0.00002  -0.00051   0.00034   0.00001   0.00000
 348        4PZ        -0.00002  -0.00156   0.00097   0.00000  -0.00001
 349 28  H  1S          0.00000   0.00009  -0.00013   0.00000  -0.00001
 350        2S          0.00007  -0.00313   0.00137   0.00003   0.00006
 351        3S          0.00038   0.00172  -0.00247   0.00042  -0.00014
 352        4PX         0.00001  -0.00119   0.00065   0.00001   0.00000
 353        4PY        -0.00002   0.00135  -0.00075   0.00000  -0.00001
 354        4PZ         0.00003   0.00068  -0.00037   0.00000   0.00001
 355 29  O  1S          0.00000   0.00000   0.00000   0.00000   0.00000
 356        2S          0.00000   0.00000   0.00000   0.00000   0.00000
 357        2PX         0.00001   0.00000  -0.00001   0.00000   0.00000
 358        2PY         0.00000   0.00000   0.00000   0.00000   0.00000
 359        2PZ         0.00000   0.00000   0.00001   0.00000   0.00000
 360        3S          0.00001   0.00001   0.00005   0.00003   0.00003
 361        3PX        -0.00002  -0.00002   0.00002   0.00002   0.00000
 362        3PY         0.00000   0.00000   0.00002  -0.00001  -0.00001
 363        3PZ         0.00000   0.00001  -0.00002  -0.00001   0.00001
 364        4S         -0.00010  -0.00014  -0.00022  -0.00012  -0.00018
 365        4PX         0.00009   0.00018  -0.00003  -0.00013   0.00001
 366        4PY        -0.00005  -0.00013  -0.00012   0.00003  -0.00002
 367        4PZ         0.00001  -0.00003   0.00005   0.00004  -0.00006
 368        5S          0.00048   0.00003   0.00028   0.00026  -0.00005
 369        5PX        -0.00064  -0.00019  -0.00010   0.00033  -0.00013
 370        5PY         0.00023  -0.00009   0.00046   0.00015  -0.00006
 371        5PZ        -0.00013   0.00010  -0.00015   0.00002  -0.00004
 372        6D 0        0.00000   0.00000   0.00000   0.00000   0.00000
 373        6D+1        0.00000   0.00000   0.00000   0.00000   0.00000
 374        6D-1        0.00000  -0.00001   0.00000   0.00000   0.00000
 375        6D+2        0.00000  -0.00001   0.00000   0.00000   0.00000
 376        6D-2        0.00000   0.00001   0.00000   0.00000   0.00000
 377 30  C  1S          0.00001   0.00010   0.00004   0.00000   0.00001
 378        2S          0.00001   0.00012   0.00003   0.00000   0.00001
 379        2PX         0.00002  -0.00001   0.00007  -0.00001   0.00001
 380        2PY        -0.00001   0.00006   0.00003   0.00000   0.00000
 381        2PZ         0.00001  -0.00003   0.00001   0.00001   0.00001
 382        3S          0.00001  -0.00005  -0.00002   0.00001  -0.00008
 383        3PX        -0.00006   0.00015  -0.00036   0.00006  -0.00004
 384        3PY         0.00006  -0.00042  -0.00027   0.00000  -0.00003
 385        3PZ        -0.00003   0.00007   0.00002  -0.00004  -0.00002
 386        4S          0.00067  -0.00419   0.00069   0.00095   0.00131
 387        4PX        -0.00002  -0.00063  -0.00073  -0.00126  -0.00066
 388        4PY        -0.00037  -0.00088   0.00154  -0.00016   0.00064
 389        4PZ        -0.00019   0.00121  -0.00007   0.00048   0.00015
 390        5S         -0.00821  -0.04476  -0.03725   0.01154   0.01874
 391        5PX         0.00526   0.00449   0.01680  -0.00471  -0.00858
 392        5PY        -0.00571  -0.00084   0.00331   0.01395  -0.00586
 393        5PZ        -0.00369  -0.00202  -0.00430  -0.00499   0.00315
 394        6D 0        0.00001   0.00001   0.00000   0.00001  -0.00002
 395        6D+1       -0.00004  -0.00008  -0.00012  -0.00001  -0.00002
 396        6D-1        0.00000   0.00010   0.00002  -0.00001  -0.00001
 397        6D+2       -0.00004   0.00010   0.00009   0.00003  -0.00001
 398        6D-2       -0.00002   0.00000  -0.00009   0.00001   0.00002
 399 31  C  1S          0.00000  -0.00763  -0.00993  -0.00001   0.00002
 400        2S         -0.00001  -0.00625  -0.00822  -0.00001   0.00002
 401        2PX        -0.00001  -0.00022  -0.00018   0.00002   0.00000
 402        2PY         0.00001   0.00024   0.00023   0.00000   0.00001
 403        2PZ         0.00000   0.00010   0.00011   0.00001   0.00000
 404        3S         -0.00002  -0.00088   0.00007   0.00004  -0.00001
 405        3PX         0.00006   0.00080   0.00025  -0.00007  -0.00001
 406        3PY        -0.00009  -0.00051  -0.00038   0.00001  -0.00002
 407        3PZ         0.00002  -0.00037  -0.00017  -0.00003  -0.00002
 408        4S          0.00127   0.00811   0.00295  -0.00011  -0.00026
 409        4PX         0.00017  -0.00355   0.00002   0.00048   0.00042
 410        4PY         0.00066  -0.00015   0.00205  -0.00022   0.00032
 411        4PZ         0.00004   0.00037   0.00150   0.00021  -0.00021
 412        5S          0.00204   0.02115   0.02686  -0.01778  -0.00132
 413        5PX        -0.00378  -0.00360  -0.00936   0.00190   0.00077
 414        5PY         0.00550  -0.00386   0.00790   0.00440  -0.00042
 415        5PZ         0.00023   0.00361   0.00496  -0.00058  -0.00079
 416        6D 0        0.00003   0.00021   0.00015  -0.00001   0.00002
 417        6D+1        0.00003   0.00017   0.00018   0.00001   0.00002
 418        6D-1        0.00001  -0.00017  -0.00017   0.00000   0.00001
 419        6D+2        0.00005   0.00020   0.00009  -0.00001   0.00001
 420        6D-2       -0.00001   0.00042   0.00037   0.00000  -0.00002
 421 32  C  1S         -0.00003   0.43634  -0.35568   0.00000   0.00002
 422        2S         -0.00002   0.35901  -0.29268   0.00000   0.00002
 423        2PX         0.00001   0.00032   0.00026   0.00000   0.00000
 424        2PY         0.00000   0.00000   0.00018   0.00000   0.00000
 425        2PZ         0.00000   0.00017  -0.00004   0.00000   0.00000
 426        3S          0.00000   0.01536  -0.01202   0.00000  -0.00003
 427        3PX        -0.00004  -0.00117  -0.00009  -0.00001  -0.00002
 428        3PY        -0.00001   0.00043  -0.00050   0.00002  -0.00001
 429        3PZ         0.00001  -0.00086   0.00040  -0.00002   0.00000
 430        4S          0.00003  -0.01129   0.01357  -0.00034   0.00016
 431        4PX         0.00036  -0.00164   0.00298  -0.00005   0.00017
 432        4PY         0.00012   0.00338  -0.00110  -0.00022   0.00001
 433        4PZ        -0.00057  -0.00082  -0.00004   0.00003  -0.00017
 434        5S         -0.00714  -0.00581   0.03751  -0.01188   0.00225
 435        5PX         0.00136  -0.00212   0.00331  -0.00149   0.00185
 436        5PY         0.00289   0.00006  -0.00465   0.00085   0.00142
 437        5PZ        -0.00166   0.00218   0.00273  -0.00131  -0.00021
 438        6D 0        0.00001   0.00045   0.00005   0.00001   0.00000
 439        6D+1        0.00000  -0.00012  -0.00009   0.00000   0.00000
 440        6D-1        0.00001   0.00049  -0.00026   0.00000   0.00000
 441        6D+2        0.00001  -0.00030  -0.00030   0.00000   0.00000
 442        6D-2        0.00002  -0.00092   0.00007   0.00000   0.00000
 443 33  C  1S          0.00000  -0.00558   0.00489   0.00001   0.00000
 444        2S          0.00000  -0.00457   0.00407   0.00001   0.00000
 445        2PX         0.00001   0.00005  -0.00003   0.00000  -0.00001
 446        2PY         0.00000   0.00033  -0.00020   0.00000   0.00000
 447        2PZ         0.00000  -0.00021   0.00014   0.00000   0.00000
 448        3S          0.00001  -0.00072  -0.00030  -0.00003   0.00000
 449        3PX        -0.00003  -0.00037  -0.00002  -0.00001   0.00003
 450        3PY         0.00001  -0.00082   0.00025  -0.00002   0.00001
 451        3PZ         0.00000   0.00062  -0.00016   0.00000  -0.00001
 452        4S         -0.00032   0.00827  -0.00155   0.00011   0.00013
 453        4PX        -0.00020   0.00237   0.00136   0.00017  -0.00005
 454        4PY         0.00052   0.00175  -0.00019   0.00013   0.00001
 455        4PZ         0.00013  -0.00071   0.00177  -0.00002   0.00003
 456        5S          0.00283   0.02758  -0.01852   0.01301   0.00059
 457        5PX        -0.00087   0.00570  -0.00151   0.00175  -0.00053
 458        5PY         0.00307  -0.00586  -0.00500   0.00121   0.00120
 459        5PZ        -0.00224  -0.00062   0.00447  -0.00114  -0.00142
 460        6D 0        0.00002   0.00009  -0.00001   0.00000   0.00000
 461        6D+1       -0.00001   0.00006  -0.00007   0.00000   0.00000
 462        6D-1        0.00000   0.00051  -0.00030   0.00000   0.00001
 463        6D+2       -0.00002   0.00042  -0.00022   0.00000   0.00001
 464        6D-2       -0.00001   0.00001   0.00007   0.00000   0.00000
 465 34  H  1S         -0.00001  -0.00008  -0.00003   0.00000   0.00000
 466        2S          0.00013  -0.00063   0.00082   0.00000  -0.00002
 467        3S         -0.00037   0.00010   0.00142   0.00024  -0.00019
 468        4PX         0.00002  -0.00027   0.00019   0.00000   0.00000
 469        4PY        -0.00001  -0.00011   0.00007   0.00000   0.00000
 470        4PZ        -0.00001  -0.00011  -0.00001   0.00000   0.00000
 471 35  H  1S          0.00001   0.00006   0.00018   0.00000   0.00000
 472        2S         -0.00010  -0.00164  -0.00066  -0.00004  -0.00001
 473        3S         -0.00027  -0.00035  -0.00030   0.00013  -0.00012
 474        4PX         0.00000  -0.00015  -0.00016  -0.00001   0.00001
 475        4PY         0.00000   0.00005  -0.00011   0.00000   0.00000
 476        4PZ         0.00001   0.00035   0.00006   0.00000   0.00000
 477 36  C  1S          0.00003   0.00030  -0.00005  -0.00001  -0.00001
 478        2S          0.00003   0.00028  -0.00004  -0.00002  -0.00001
 479        2PX        -0.00001  -0.00004   0.00006   0.00000   0.00000
 480        2PY         0.00001   0.00010   0.00002   0.00000   0.00000
 481        2PZ         0.00000  -0.00001   0.00001   0.00000   0.00000
 482        3S         -0.00005  -0.00005   0.00004   0.00006   0.00007
 483        3PX         0.00004   0.00013  -0.00035   0.00001   0.00000
 484        3PY        -0.00005  -0.00057  -0.00002  -0.00001   0.00001
 485        3PZ         0.00000   0.00012   0.00000  -0.00001   0.00003
 486        4S          0.00013  -0.00398  -0.00078  -0.00138  -0.00072
 487        4PX        -0.00022   0.00181  -0.00004  -0.00080  -0.00066
 488        4PY         0.00094   0.00107  -0.00178  -0.00033  -0.00055
 489        4PZ         0.00001  -0.00170   0.00030   0.00043   0.00028
 490        5S          0.00163   0.00460   0.04361  -0.00344  -0.02377
 491        5PX         0.00105   0.01536   0.01101   0.00241  -0.00555
 492        5PY         0.01196  -0.00626   0.00247  -0.01095   0.00163
 493        5PZ        -0.00143  -0.00416  -0.00518   0.00289   0.00333
 494        6D 0        0.00000   0.00006  -0.00003   0.00001   0.00002
 495        6D+1        0.00002  -0.00003   0.00012   0.00001   0.00001
 496        6D-1        0.00002  -0.00012   0.00005   0.00001   0.00001
 497        6D+2        0.00002   0.00001   0.00002   0.00000  -0.00002
 498        6D-2       -0.00002   0.00012  -0.00011  -0.00001  -0.00001
 499 37  C  1S          0.00001   0.00001   0.00000   0.00000   0.00000
 500        2S          0.00001   0.00002  -0.00001   0.00000   0.00000
 501        2PX        -0.00001   0.00001   0.00000   0.00001  -0.00001
 502        2PY         0.00000   0.00002  -0.00001   0.00000  -0.00001
 503        2PZ         0.00000  -0.00001  -0.00001   0.00001   0.00000
 504        3S         -0.00009  -0.00020   0.00007  -0.00002  -0.00004
 505        3PX         0.00003  -0.00003  -0.00001  -0.00003   0.00003
 506        3PY        -0.00002  -0.00010   0.00003   0.00002   0.00004
 507        3PZ         0.00001   0.00010   0.00003  -0.00003  -0.00001
 508        4S          0.00077   0.00300  -0.00130  -0.00015   0.00020
 509        4PX         0.00011  -0.00043  -0.00020   0.00037   0.00003
 510        4PY         0.00041   0.00162  -0.00058  -0.00019  -0.00053
 511        4PZ        -0.00019   0.00015  -0.00001   0.00004   0.00004
 512        5S          0.01765  -0.00239  -0.00193  -0.00603   0.00274
 513        5PX         0.00115  -0.00069  -0.00060  -0.00062   0.00054
 514        5PY         0.00380  -0.00015  -0.00082  -0.00074   0.00051
 515        5PZ        -0.00131   0.00052  -0.00008   0.00019  -0.00007
 516        6D 0        0.00000   0.00004  -0.00001   0.00000   0.00000
 517        6D+1       -0.00001  -0.00003   0.00003   0.00000   0.00001
 518        6D-1       -0.00001   0.00002   0.00003   0.00000   0.00001
 519        6D+2        0.00000   0.00002  -0.00001   0.00000   0.00002
 520        6D-2        0.00002  -0.00006   0.00000   0.00001   0.00001
 521 38  H  1S         -0.00001   0.00002  -0.00001  -0.00001   0.00000
 522        2S          0.00001  -0.00017   0.00010   0.00004   0.00000
 523        3S          0.00016  -0.00007  -0.00013  -0.00073  -0.00099
 524        4PX         0.00003   0.00003  -0.00002   0.00001   0.00000
 525        4PY         0.00002  -0.00008   0.00001   0.00000  -0.00002
 526        4PZ         0.00000  -0.00003   0.00002   0.00000   0.00002
 527 39  H  1S         -0.00001   0.00006  -0.00001  -0.00001  -0.00001
 528        2S          0.00003  -0.00075   0.00012   0.00011   0.00005
 529        3S         -0.00074   0.00008   0.00020  -0.00031  -0.00021
 530        4PX        -0.00002  -0.00006   0.00003  -0.00001   0.00000
 531        4PY        -0.00002   0.00002  -0.00001  -0.00001   0.00001
 532        4PZ         0.00001   0.00008   0.00001  -0.00001   0.00000
                          21        22        23        24        25
                        (A)--O    (A)--O    (A)--O    (A)--O    (A)--O
     EIGENVALUES --   -10.17060  -7.80634  -5.75289  -5.74878  -5.73995
   1 1   Se 1S          0.00000   0.05240   0.00000  -0.00040   0.00001
   2        2S          0.00000   0.16244   0.00001  -0.00126   0.00002
   3        3S          0.00000  -0.35462  -0.00003   0.00275  -0.00005
   4        4S          0.00001  -0.51068  -0.00004   0.00419  -0.00007
   5        5S         -0.00002   0.54092   0.00005  -0.00531   0.00009
   6        6S          0.00003   0.73486   0.00005  -0.00474   0.00008
   7        7S         -0.00012   0.06126  -0.00002   0.00124   0.00000
   8        8S          0.00024  -0.05673   0.00013  -0.00586  -0.00007
   9        9PX         0.00000  -0.00003  -0.05302  -0.00504   0.01078
  10        9PY         0.00000  -0.00032   0.00965  -0.04699   0.02557
  11        9PZ         0.00000  -0.00018  -0.00695  -0.02685  -0.04677
  12       10PX         0.00000  -0.00024  -0.40494  -0.03849   0.08235
  13       10PY         0.00000  -0.00249   0.07373  -0.35886   0.19526
  14       10PZ         0.00000  -0.00136  -0.05305  -0.20504  -0.35721
  15       11PX         0.00000   0.00048   0.85256   0.08104  -0.17348
  16       11PY         0.00001   0.00493  -0.15524   0.75566  -0.41133
  17       11PZ         0.00000   0.00270   0.11168   0.43176   0.75248
  18       12PX         0.00001   0.00031   0.24223   0.02301  -0.04906
  19       12PY        -0.00003   0.00278  -0.04412   0.21452  -0.11641
  20       12PZ         0.00002   0.00151   0.03176   0.12257   0.21295
  21       13PX        -0.00002  -0.00022   0.03973   0.00371  -0.00790
  22       13PY         0.00006  -0.00143  -0.00721   0.03468  -0.01856
  23       13PZ        -0.00005  -0.00077   0.00513   0.01981   0.03397
  24       14PX         0.00005   0.00043  -0.00422  -0.00032   0.00068
  25       14PY        -0.00011   0.00310   0.00071  -0.00302   0.00138
  26       14PZ         0.00008   0.00175  -0.00043  -0.00171  -0.00253
  27       15PX         0.00008  -0.00067   0.00291   0.00009  -0.00046
  28       15PY         0.00003  -0.01037  -0.00040   0.00110  -0.00131
  29       15PZ         0.00019  -0.00568   0.00012   0.00061   0.00240
  30       16D 0        0.00000  -0.00069   0.00027  -0.00035   0.00187
  31       16D+1        0.00000   0.00034   0.00112   0.00019  -0.00005
  32       16D-1        0.00000   0.00058   0.00007   0.00211   0.00137
  33       16D+2        0.00000   0.00043   0.00057  -0.00198   0.00102
  34       16D-2        0.00000  -0.00025   0.00196   0.00043  -0.00055
  35       17D 0        0.00000  -0.00056   0.00014  -0.00017   0.00094
  36       17D+1       -0.00001   0.00022   0.00056   0.00012  -0.00001
  37       17D-1       -0.00001   0.00048   0.00004   0.00104   0.00068
  38       17D+2        0.00000   0.00031   0.00028  -0.00099   0.00051
  39       17D-2        0.00001  -0.00016   0.00098   0.00020  -0.00025
  40       18S         -0.00449  -0.04203  -0.00017  -0.00009   0.00001
  41       18PX         0.00012   0.00046   0.00156   0.00003   0.00005
  42       18PY        -0.00124  -0.00797  -0.00027   0.00061  -0.00027
  43       18PZ        -0.00062  -0.00486   0.00008   0.00033   0.00044
  44       19D 0        0.00005   0.00022  -0.00007   0.00024  -0.00024
  45       19D+1        0.00007  -0.00001  -0.00041  -0.00018  -0.00003
  46       19D-1        0.00003  -0.00025  -0.00001  -0.00037  -0.00016
  47       19D+2        0.00002   0.00005  -0.00017   0.00007  -0.00014
  48       19D-2       -0.00001   0.00003  -0.00071   0.00007   0.00000
  49 2   O  1S          0.00000   0.00000   0.00000   0.00000   0.00000
  50        2S         -0.00001   0.00002   0.00000   0.00000   0.00000
  51        2PX        -0.00001   0.00000   0.00000   0.00000   0.00000
  52        2PY         0.00000  -0.00002   0.00000   0.00000   0.00000
  53        2PZ         0.00000   0.00001   0.00000   0.00000   0.00000
  54        3S          0.00010  -0.00023   0.00001   0.00000  -0.00001
  55        3PX         0.00002   0.00000   0.00000   0.00000  -0.00002
  56        3PY         0.00002   0.00010  -0.00001   0.00001   0.00000
  57        3PZ        -0.00001  -0.00005   0.00000  -0.00001   0.00000
  58        4S         -0.00064   0.00120  -0.00012  -0.00003   0.00007
  59        4PX        -0.00017  -0.00031   0.00002  -0.00002  -0.00001
  60        4PY         0.00024  -0.00048   0.00005  -0.00002   0.00002
  61        4PZ        -0.00018   0.00040  -0.00006   0.00004   0.00002
  62        5S          0.00119  -0.00061  -0.00031   0.00068  -0.00021
  63        5PX        -0.00016   0.00023   0.00014  -0.00026  -0.00005
  64        5PY         0.00000   0.00022  -0.00012  -0.00003   0.00001
  65        5PZ         0.00108  -0.00087  -0.00001   0.00002  -0.00010
  66        6D 0        0.00000  -0.00001   0.00000   0.00000   0.00000
  67        6D+1       -0.00001  -0.00001   0.00000   0.00000   0.00000
  68        6D-1        0.00001   0.00000   0.00000   0.00000   0.00000
  69        6D+2        0.00000   0.00000   0.00000   0.00000   0.00000
  70        6D-2       -0.00002   0.00000   0.00000   0.00000   0.00000
  71 3   H  1S          0.00005  -0.00003   0.00000   0.00000   0.00001
  72        2S         -0.00043  -0.00001   0.00000  -0.00002  -0.00007
  73        3S         -0.00004   0.00123   0.00006  -0.00003   0.00018
  74        4PX        -0.00002  -0.00003   0.00000   0.00000  -0.00001
  75        4PY         0.00005   0.00005   0.00000   0.00000   0.00001
  76        4PZ         0.00001   0.00001   0.00000   0.00000   0.00000
  77 4   C  1S          0.00004  -0.00001  -0.00004  -0.00003   0.00000
  78        2S          0.00006  -0.00005  -0.00006  -0.00006   0.00000
  79        2PX         0.00006  -0.00036   0.00003   0.00003  -0.00002
  80        2PY        -0.00002  -0.00022   0.00004   0.00000   0.00001
  81        2PZ         0.00003  -0.00013   0.00001   0.00000   0.00000
  82        3S         -0.00006   0.00100  -0.00006   0.00003  -0.00005
  83        3PX        -0.00034   0.00085  -0.00034  -0.00027   0.00009
  84        3PY         0.00003   0.00054  -0.00023  -0.00008  -0.00001
  85        3PZ        -0.00010   0.00007  -0.00010  -0.00006  -0.00005
  86        4S         -0.00343  -0.00341   0.00007  -0.00060  -0.00065
  87        4PX        -0.00032  -0.00143  -0.00142  -0.00212  -0.00180
  88        4PY         0.00005  -0.00080  -0.00077  -0.00089  -0.00013
  89        4PZ        -0.00187  -0.00004  -0.00193  -0.00094   0.00228
  90        5S         -0.05155   0.03988  -0.01378   0.00163   0.01729
  91        5PX        -0.00751  -0.03379   0.00255   0.00368   0.02273
  92        5PY        -0.00272  -0.00958   0.00181  -0.00237   0.00251
  93        5PZ         0.00700  -0.00611   0.01506  -0.01977  -0.01389
  94        6D 0       -0.00005   0.00015  -0.00005  -0.00007  -0.00003
  95        6D+1       -0.00005  -0.00060   0.00025   0.00020  -0.00003
  96        6D-1        0.00003  -0.00027   0.00015   0.00005   0.00000
  97        6D+2       -0.00002  -0.00021   0.00005   0.00014  -0.00001
  98        6D-2       -0.00004  -0.00054   0.00023   0.00012   0.00005
  99 5   C  1S          0.00078   0.00000   0.00000   0.00000   0.00000
 100        2S          0.00069   0.00005   0.00000   0.00000  -0.00001
 101        2PX         0.00004  -0.00001  -0.00001   0.00000  -0.00001
 102        2PY         0.00000  -0.00002   0.00001   0.00000   0.00000
 103        2PZ         0.00002   0.00001   0.00001   0.00000  -0.00001
 104        3S         -0.00069  -0.00075  -0.00006   0.00000   0.00015
 105        3PX        -0.00044   0.00015   0.00004  -0.00004   0.00005
 106        3PY        -0.00014   0.00010  -0.00006   0.00001   0.00001
 107        3PZ         0.00000   0.00026  -0.00005  -0.00003   0.00005
 108        4S          0.00397   0.00276   0.00168   0.00091  -0.00188
 109        4PX         0.00242  -0.00221   0.00041   0.00072   0.00023
 110        4PY        -0.00168  -0.00256   0.00024   0.00007   0.00044
 111        4PZ        -0.00112  -0.00133  -0.00036   0.00003   0.00102
 112        5S         -0.00767   0.02166  -0.01420   0.02905   0.01396
 113        5PX        -0.00268   0.01202   0.00011   0.00184  -0.00542
 114        5PY        -0.00239   0.00798   0.00103   0.00010  -0.00423
 115        5PZ        -0.00350   0.01431   0.00323  -0.00472  -0.00857
 116        6D 0       -0.00005  -0.00010   0.00003   0.00001  -0.00002
 117        6D+1       -0.00008   0.00003  -0.00004  -0.00006  -0.00005
 118        6D-1       -0.00007  -0.00005  -0.00002  -0.00003  -0.00003
 119        6D+2        0.00000   0.00002  -0.00001   0.00000   0.00001
 120        6D-2       -0.00004   0.00014  -0.00003  -0.00002  -0.00002
 121 6   H  1S         -0.00006   0.00000   0.00001   0.00004   0.00000
 122        2S          0.00020  -0.00050  -0.00012  -0.00011   0.00014
 123        3S          0.00174  -0.00577  -0.00009   0.00011  -0.00029
 124        4PX         0.00000   0.00010  -0.00002  -0.00003  -0.00001
 125        4PY         0.00007   0.00021  -0.00001   0.00003  -0.00001
 126        4PZ        -0.00002   0.00018   0.00001   0.00005   0.00001
 127 7   H  1S          0.00017   0.00014   0.00002   0.00001  -0.00001
 128        2S         -0.00140  -0.00143  -0.00014  -0.00011   0.00021
 129        3S         -0.00095  -0.00405   0.00026  -0.00008  -0.00010
 130        4PX        -0.00024   0.00018  -0.00001  -0.00002  -0.00001
 131        4PY        -0.00018  -0.00014  -0.00003  -0.00002   0.00000
 132        4PZ         0.00015   0.00033   0.00003   0.00002   0.00000
 133 8   C  1S         -0.02978   0.00000   0.00000   0.00000   0.00000
 134        2S         -0.02454   0.00002   0.00000   0.00000   0.00000
 135        2PX         0.00037  -0.00001   0.00000   0.00000   0.00000
 136        2PY        -0.00017  -0.00003   0.00000   0.00000   0.00000
 137        2PZ        -0.00013  -0.00001   0.00000  -0.00001   0.00000
 138        3S         -0.00061  -0.00034   0.00002  -0.00002   0.00000
 139        3PX        -0.00060   0.00009   0.00000   0.00000  -0.00003
 140        3PY         0.00037   0.00016   0.00000   0.00002  -0.00001
 141        3PZ         0.00033   0.00013   0.00000   0.00002   0.00000
 142        4S          0.00409   0.00402  -0.00071  -0.00061  -0.00031
 143        4PX         0.00183  -0.00080   0.00015   0.00012   0.00009
 144        4PY        -0.00006  -0.00072   0.00023   0.00036   0.00011
 145        4PZ        -0.00008   0.00009  -0.00008  -0.00042  -0.00021
 146        5S          0.02742  -0.02940  -0.00030  -0.00554   0.01134
 147        5PX        -0.00096   0.00876   0.00003   0.00066  -0.00227
 148        5PY        -0.00387   0.00616   0.00000   0.00059  -0.00164
 149        5PZ        -0.00328  -0.00007  -0.00037   0.00101  -0.00032
 150        6D 0        0.00037   0.00014   0.00000  -0.00003  -0.00001
 151        6D+1        0.00028  -0.00002   0.00000   0.00001   0.00001
 152        6D-1       -0.00018  -0.00003   0.00001   0.00000   0.00000
 153        6D+2       -0.00042   0.00001   0.00000  -0.00001   0.00000
 154        6D-2        0.00031  -0.00005   0.00000   0.00000   0.00001
 155 9   H  1S         -0.00006   0.00009  -0.00001  -0.00002  -0.00001
 156        2S         -0.00068  -0.00100   0.00014   0.00025   0.00011
 157        3S         -0.00125   0.00036   0.00012   0.00013  -0.00012
 158        4PX        -0.00002   0.00004   0.00000   0.00001   0.00001
 159        4PY        -0.00003   0.00000  -0.00001  -0.00001   0.00001
 160        4PZ         0.00026   0.00018  -0.00002  -0.00003  -0.00001
 161 10  H  1S         -0.00013   0.00001   0.00001   0.00002   0.00000
 162        2S         -0.00021  -0.00017  -0.00002  -0.00020  -0.00001
 163        3S         -0.00133   0.00005  -0.00018   0.00011  -0.00024
 164        4PX         0.00008   0.00002   0.00000   0.00000  -0.00001
 165        4PY         0.00008   0.00006   0.00000   0.00002   0.00000
 166        4PZ        -0.00011  -0.00007   0.00001   0.00002   0.00001
 167 11  C  1S          0.56187   0.00000   0.00000   0.00000   0.00000
 168        2S          0.46231   0.00001   0.00000   0.00000   0.00000
 169        2PX        -0.00009  -0.00001   0.00000   0.00000   0.00000
 170        2PY         0.00009   0.00000   0.00000   0.00000   0.00000
 171        2PZ        -0.00013  -0.00004   0.00000   0.00000   0.00000
 172        3S          0.01948  -0.00006  -0.00003   0.00000  -0.00004
 173        3PX         0.00085   0.00009   0.00001   0.00002   0.00002
 174        3PY        -0.00061   0.00002  -0.00001   0.00000  -0.00001
 175        3PZ         0.00084   0.00025  -0.00001  -0.00003   0.00001
 176        4S         -0.01791  -0.00108   0.00043   0.00029   0.00019
 177        4PX         0.00348   0.00033  -0.00007  -0.00005  -0.00008
 178        4PY         0.00052  -0.00008  -0.00002  -0.00008  -0.00008
 179        4PZ         0.00311  -0.00024  -0.00005   0.00014  -0.00005
 180        5S         -0.03278  -0.00478  -0.00130   0.00158  -0.00343
 181        5PX         0.00415  -0.00246   0.00033  -0.00037   0.00064
 182        5PY         0.00052  -0.00363   0.00032  -0.00013   0.00026
 183        5PZ         0.00372   0.00090   0.00049  -0.00034   0.00042
 184        6D 0       -0.00053  -0.00003   0.00000   0.00001  -0.00001
 185        6D+1        0.00058   0.00007  -0.00001  -0.00001  -0.00001
 186        6D-1        0.00000   0.00006  -0.00001   0.00000  -0.00001
 187        6D+2       -0.00026   0.00007  -0.00001   0.00000   0.00000
 188        6D-2        0.00044   0.00006   0.00000   0.00000   0.00000
 189 12  H  1S         -0.00001  -0.00002   0.00001   0.00000   0.00001
 190        2S         -0.00145   0.00030  -0.00011  -0.00003  -0.00012
 191        3S          0.00447  -0.00013   0.00003  -0.00026  -0.00001
 192        4PX        -0.00013  -0.00004   0.00001   0.00000   0.00001
 193        4PY        -0.00186   0.00001  -0.00001  -0.00001  -0.00001
 194        4PZ         0.00025   0.00000   0.00001  -0.00001   0.00001
 195 13  H  1S          0.00015   0.00000   0.00001   0.00001  -0.00001
 196        2S         -0.00318  -0.00016  -0.00004  -0.00006   0.00003
 197        3S          0.00306   0.00160  -0.00005   0.00001  -0.00007
 198        4PX         0.00157   0.00001   0.00001   0.00001   0.00000
 199        4PY         0.00113   0.00004   0.00000   0.00001   0.00000
 200        4PZ         0.00084   0.00000   0.00000  -0.00001  -0.00001
 201 14  C  1S         -0.01918   0.00000   0.00000   0.00000   0.00000
 202        2S         -0.01579   0.00005   0.00000   0.00000   0.00000
 203        2PX        -0.00002  -0.00004   0.00000   0.00000   0.00000
 204        2PY        -0.00005   0.00000   0.00000   0.00000   0.00000
 205        2PZ         0.00046   0.00002   0.00000   0.00000   0.00000
 206        3S         -0.00071  -0.00084   0.00010   0.00007  -0.00002
 207        3PX         0.00017   0.00027   0.00001   0.00002   0.00001
 208        3PY         0.00011   0.00009   0.00001   0.00000   0.00001
 209        3PZ        -0.00099  -0.00013   0.00000   0.00003   0.00001
 210        4S          0.00765   0.00835  -0.00189  -0.00127   0.00067
 211        4PX        -0.00082  -0.00318   0.00068   0.00062  -0.00009
 212        4PY        -0.00098  -0.00056   0.00010   0.00008  -0.00017
 213        4PZ         0.00243  -0.00138   0.00018   0.00002  -0.00050
 214        5S          0.04523  -0.04399   0.01164  -0.01516   0.00934
 215        5PX        -0.00642   0.00918  -0.00161   0.00230  -0.00211
 216        5PY        -0.00352   0.00409  -0.00100   0.00101  -0.00064
 217        5PZ         0.00019   0.00836  -0.00132   0.00139   0.00096
 218        6D 0       -0.00071   0.00000   0.00002   0.00002   0.00001
 219        6D+1       -0.00004  -0.00004   0.00001   0.00000   0.00000
 220        6D-1        0.00014  -0.00002   0.00001   0.00001   0.00001
 221        6D+2       -0.00001  -0.00008   0.00001   0.00000   0.00000
 222        6D-2       -0.00005   0.00003   0.00000   0.00000  -0.00001
 223 15  H  1S         -0.00009   0.00010  -0.00001  -0.00001  -0.00001
 224        2S         -0.00059  -0.00124   0.00017   0.00012   0.00004
 225        3S         -0.00013   0.00081  -0.00006  -0.00018  -0.00023
 226        4PX         0.00004   0.00005   0.00000  -0.00001  -0.00001
 227        4PY         0.00018   0.00019  -0.00002  -0.00001   0.00000
 228        4PZ         0.00000  -0.00003   0.00001   0.00001   0.00001
 229 16  H  1S         -0.00004   0.00004  -0.00001   0.00000   0.00000
 230        2S         -0.00098  -0.00067   0.00011   0.00005  -0.00006
 231        3S         -0.00055   0.00014  -0.00009  -0.00021  -0.00026
 232        4PX         0.00027   0.00012  -0.00002  -0.00002   0.00000
 233        4PY        -0.00013  -0.00007   0.00001   0.00000  -0.00002
 234        4PZ        -0.00014   0.00000   0.00000   0.00000   0.00000
 235 17  C  1S          0.00025   0.00000   0.00000   0.00000   0.00000
 236        2S          0.00023   0.00005  -0.00001   0.00000   0.00001
 237        2PX         0.00006  -0.00010   0.00000   0.00002   0.00000
 238        2PY         0.00000  -0.00004   0.00000   0.00001   0.00001
 239        2PZ         0.00005  -0.00004   0.00000   0.00000   0.00000
 240        3S         -0.00007  -0.00035   0.00007  -0.00002  -0.00012
 241        3PX        -0.00031   0.00086  -0.00012  -0.00012   0.00003
 242        3PY        -0.00004   0.00030  -0.00005  -0.00004  -0.00001
 243        3PZ        -0.00037   0.00018   0.00000  -0.00002   0.00002
 244        4S         -0.00239  -0.00112   0.00031   0.00157   0.00232
 245        4PX        -0.00142  -0.00612   0.00102   0.00019  -0.00195
 246        4PY        -0.00019  -0.00217   0.00075   0.00052  -0.00039
 247        4PZ         0.00267  -0.00335   0.00223   0.00203   0.00002
 248        5S          0.00513   0.06075   0.01355  -0.01591  -0.04759
 249        5PX        -0.02409   0.02960  -0.01079   0.01312   0.00754
 250        5PY        -0.00558   0.00896  -0.00318   0.00480   0.00083
 251        5PZ         0.00743   0.00997  -0.00669   0.00815  -0.01095
 252        6D 0        0.00011   0.00026  -0.00002  -0.00004  -0.00001
 253        6D+1       -0.00016   0.00009  -0.00006  -0.00002   0.00003
 254        6D-1       -0.00010   0.00010  -0.00003  -0.00001   0.00000
 255        6D+2       -0.00001  -0.00007   0.00002   0.00003   0.00003
 256        6D-2        0.00001   0.00000  -0.00002   0.00002   0.00003
 257 18  C  1S          0.00001   0.00000   0.00000   0.00000   0.00000
 258        2S          0.00002   0.00005   0.00000   0.00000   0.00000
 259        2PX        -0.00001  -0.00012   0.00000   0.00000   0.00000
 260        2PY         0.00003  -0.00003   0.00000   0.00000   0.00000
 261        2PZ         0.00001   0.00004  -0.00001  -0.00001   0.00001
 262        3S         -0.00022  -0.00007  -0.00001  -0.00004  -0.00003
 263        3PX         0.00003   0.00063  -0.00002   0.00000   0.00003
 264        3PY        -0.00014   0.00011  -0.00001   0.00001  -0.00002
 265        3PZ        -0.00005  -0.00017   0.00006   0.00006  -0.00005
 266        4S          0.00285  -0.00357   0.00139   0.00127  -0.00032
 267        4PX         0.00047   0.00092  -0.00023  -0.00009   0.00038
 268        4PY         0.00056  -0.00031   0.00018  -0.00013   0.00004
 269        4PZ         0.00142   0.00009   0.00061   0.00049   0.00007
 270        5S          0.01443  -0.00979  -0.00606   0.00537  -0.00762
 271        5PX         0.00125  -0.00198   0.00044  -0.00045   0.00025
 272        5PY         0.00181  -0.00228   0.00015  -0.00025  -0.00027
 273        5PZ         0.00261  -0.00404  -0.00093   0.00067  -0.00143
 274        6D 0       -0.00003   0.00012   0.00002   0.00002   0.00001
 275        6D+1        0.00001   0.00011  -0.00002  -0.00001   0.00002
 276        6D-1       -0.00001   0.00009  -0.00001   0.00001   0.00001
 277        6D+2       -0.00001  -0.00007  -0.00001   0.00000   0.00001
 278        6D-2        0.00000  -0.00008  -0.00001  -0.00002   0.00000
 279 19  H  1S          0.00001  -0.00003  -0.00001   0.00001   0.00001
 280        2S         -0.00035   0.00025  -0.00003  -0.00014  -0.00007
 281        3S          0.00001   0.00027   0.00005   0.00021   0.00011
 282        4PX         0.00000   0.00002  -0.00001   0.00001   0.00000
 283        4PY        -0.00009   0.00000   0.00000  -0.00001  -0.00001
 284        4PZ        -0.00002  -0.00003   0.00000   0.00000   0.00000
 285 20  H  1S          0.00001  -0.00024   0.00003   0.00000  -0.00003
 286        2S         -0.00005   0.00114  -0.00019   0.00000   0.00019
 287        3S         -0.00022   0.00254   0.00021  -0.00008   0.00032
 288        4PX        -0.00002   0.00002   0.00003  -0.00001  -0.00004
 289        4PY        -0.00004   0.00007   0.00001   0.00000   0.00000
 290        4PZ        -0.00003   0.00038  -0.00003   0.00001   0.00004
 291 21  H  1S          0.00000   0.00000   0.00000   0.00000   0.00000
 292        2S          0.00000   0.00031   0.00013  -0.00003  -0.00003
 293        3S         -0.00016  -0.00160  -0.00002   0.00000  -0.00030
 294        4PX         0.00000   0.00016   0.00002   0.00000  -0.00002
 295        4PY         0.00000   0.00006  -0.00001   0.00001   0.00000
 296        4PZ         0.00000   0.00005   0.00002  -0.00001  -0.00001
 297 22  H  1S          0.00000   0.00013  -0.00002   0.00001   0.00001
 298        2S          0.00003  -0.00123   0.00014  -0.00007  -0.00023
 299        3S          0.00052  -0.00460  -0.00017  -0.00015   0.00011
 300        4PX         0.00000  -0.00018  -0.00001   0.00002  -0.00001
 301        4PY         0.00001   0.00025  -0.00001   0.00000   0.00001
 302        4PZ         0.00001  -0.00026   0.00004  -0.00002  -0.00001
 303 23  H  1S          0.00003  -0.00002  -0.00001   0.00003   0.00001
 304        2S         -0.00025  -0.00030   0.00010  -0.00008  -0.00016
 305        3S          0.00252  -0.00640   0.00021   0.00006   0.00031
 306        4PX         0.00000  -0.00006  -0.00002   0.00004   0.00000
 307        4PY        -0.00002   0.00024   0.00000   0.00005   0.00000
 308        4PZ        -0.00001   0.00011   0.00002   0.00000   0.00001
 309 24  C  1S          0.00001   0.00000   0.00000   0.00000   0.00000
 310        2S          0.00001   0.00002   0.00000   0.00000   0.00000
 311        2PX        -0.00001   0.00001   0.00000   0.00000   0.00001
 312        2PY         0.00000  -0.00002   0.00000  -0.00001   0.00000
 313        2PZ         0.00000  -0.00002   0.00000   0.00000   0.00000
 314        3S         -0.00003  -0.00032  -0.00001  -0.00002  -0.00001
 315        3PX         0.00003  -0.00004   0.00001   0.00000  -0.00003
 316        3PY         0.00000   0.00020   0.00000   0.00003   0.00001
 317        3PZ         0.00000   0.00006   0.00000   0.00000   0.00001
 318        4S          0.00039   0.00354   0.00072  -0.00054   0.00038
 319        4PX        -0.00013   0.00081   0.00008  -0.00011   0.00009
 320        4PY        -0.00015  -0.00043  -0.00006  -0.00022   0.00009
 321        4PZ        -0.00019  -0.00059  -0.00024   0.00050  -0.00021
 322        5S         -0.00469  -0.02949  -0.00300  -0.00415  -0.00927
 323        5PX        -0.00048  -0.00560  -0.00034  -0.00044  -0.00147
 324        5PY         0.00043   0.00366   0.00071   0.00094   0.00114
 325        5PZ         0.00116   0.00620   0.00024   0.00016   0.00121
 326        6D 0       -0.00001  -0.00003   0.00000   0.00001   0.00000
 327        6D+1       -0.00001   0.00002   0.00000   0.00001   0.00000
 328        6D-1        0.00000  -0.00012   0.00000   0.00002  -0.00001
 329        6D+2        0.00000  -0.00006   0.00000   0.00001   0.00000
 330        6D-2        0.00000   0.00004   0.00000  -0.00001   0.00001
 331 25  H  1S         -0.00001  -0.00001   0.00000   0.00002   0.00000
 332        2S          0.00005  -0.00011   0.00001  -0.00019   0.00000
 333        3S          0.00050   0.00009   0.00024   0.00011   0.00026
 334        4PX         0.00001  -0.00002   0.00000   0.00001  -0.00001
 335        4PY        -0.00001  -0.00004  -0.00001   0.00002  -0.00001
 336        4PZ        -0.00001   0.00007   0.00000   0.00001   0.00001
 337 26  H  1S          0.00000   0.00009   0.00001  -0.00002   0.00001
 338        2S         -0.00003  -0.00097  -0.00014   0.00024  -0.00012
 339        3S          0.00030   0.00066  -0.00006   0.00018   0.00013
 340        4PX         0.00001  -0.00002   0.00000  -0.00001   0.00001
 341        4PY         0.00000   0.00017   0.00002  -0.00003   0.00000
 342        4PZ         0.00000  -0.00007   0.00000   0.00001  -0.00001
 343 27  H  1S          0.00000  -0.00001  -0.00001   0.00000  -0.00001
 344        2S         -0.00001   0.00018   0.00010  -0.00005   0.00015
 345        3S          0.00011  -0.00010   0.00002  -0.00014   0.00000
 346        4PX         0.00000   0.00003   0.00001   0.00000   0.00001
 347        4PY         0.00000   0.00000   0.00000  -0.00001  -0.00001
 348        4PZ         0.00000   0.00000   0.00001   0.00000   0.00002
 349 28  H  1S          0.00000   0.00000  -0.00001   0.00001   0.00001
 350        2S         -0.00002  -0.00011   0.00004  -0.00006  -0.00004
 351        3S          0.00032   0.00148   0.00011   0.00005   0.00004
 352        4PX         0.00001   0.00000   0.00001   0.00000   0.00000
 353        4PY         0.00000   0.00002   0.00000   0.00000   0.00001
 354        4PZ         0.00000   0.00002   0.00000   0.00001   0.00000
 355 29  O  1S          0.00000   0.00000   0.00000   0.00000   0.00000
 356        2S          0.00000  -0.00003   0.00000   0.00000   0.00000
 357        2PX         0.00000  -0.00004   0.00000   0.00000   0.00000
 358        2PY         0.00000  -0.00001   0.00000   0.00000   0.00000
 359        2PZ         0.00000   0.00002   0.00000   0.00000   0.00000
 360        3S          0.00001   0.00041   0.00002   0.00002  -0.00004
 361        3PX         0.00001   0.00023   0.00000   0.00000  -0.00001
 362        3PY         0.00000   0.00007   0.00001  -0.00001  -0.00001
 363        3PZ        -0.00001  -0.00006   0.00000   0.00000  -0.00001
 364        4S         -0.00006  -0.00191  -0.00011  -0.00013   0.00019
 365        4PX        -0.00004  -0.00097   0.00005  -0.00006   0.00002
 366        4PY         0.00000  -0.00092  -0.00008   0.00000   0.00010
 367        4PZ         0.00002  -0.00010   0.00001  -0.00005   0.00003
 368        5S          0.00033  -0.00006  -0.00044   0.00012   0.00060
 369        5PX         0.00013  -0.00064  -0.00011  -0.00006  -0.00004
 370        5PY         0.00017   0.00048  -0.00009   0.00000   0.00006
 371        5PZ        -0.00005  -0.00125  -0.00009  -0.00002  -0.00009
 372        6D 0        0.00000   0.00003   0.00000   0.00000   0.00000
 373        6D+1        0.00000  -0.00006   0.00000   0.00000   0.00000
 374        6D-1        0.00000  -0.00002   0.00001   0.00000   0.00000
 375        6D+2        0.00000  -0.00001   0.00000   0.00000   0.00000
 376        6D-2        0.00000  -0.00002   0.00000   0.00000   0.00000
 377 30  C  1S          0.00001  -0.00001   0.00004  -0.00003   0.00000
 378        2S          0.00001  -0.00005   0.00006  -0.00006   0.00000
 379        2PX         0.00002   0.00035   0.00003  -0.00003  -0.00002
 380        2PY         0.00000  -0.00024  -0.00003   0.00001  -0.00001
 381        2PZ         0.00001  -0.00016  -0.00003   0.00000   0.00000
 382        3S         -0.00004   0.00093   0.00005   0.00002   0.00006
 383        3PX        -0.00008  -0.00099  -0.00031   0.00025   0.00009
 384        3PY         0.00000   0.00030   0.00025  -0.00015   0.00005
 385        3PZ        -0.00003   0.00058   0.00017  -0.00005  -0.00001
 386        4S         -0.00036  -0.00126   0.00009  -0.00028   0.00026
 387        4PX         0.00060   0.00231  -0.00110   0.00179  -0.00187
 388        4PY        -0.00022  -0.00067   0.00233  -0.00145  -0.00164
 389        4PZ         0.00006  -0.00105  -0.00013  -0.00043   0.00120
 390        5S          0.00462   0.02702   0.00362  -0.00031   0.00633
 391        5PX         0.00593   0.03094   0.00577  -0.00693   0.01446
 392        5PY        -0.00184  -0.02726  -0.00978  -0.01598   0.00106
 393        5PZ        -0.00332  -0.00557   0.00151   0.00674  -0.00419
 394        6D 0        0.00000   0.00031   0.00014  -0.00012  -0.00002
 395        6D+1        0.00001   0.00018   0.00007  -0.00003   0.00006
 396        6D-1        0.00000  -0.00026  -0.00013   0.00003  -0.00004
 397        6D+2       -0.00002   0.00010   0.00010   0.00004  -0.00001
 398        6D-2        0.00000   0.00084   0.00031  -0.00025   0.00000
 399 31  C  1S         -0.00001   0.00000   0.00000   0.00000   0.00000
 400        2S         -0.00001   0.00005   0.00000  -0.00001   0.00001
 401        2PX         0.00000   0.00002  -0.00001   0.00000  -0.00001
 402        2PY        -0.00002  -0.00001  -0.00001   0.00000   0.00001
 403        2PZ         0.00000  -0.00003   0.00000   0.00000   0.00000
 404        3S          0.00005  -0.00064   0.00008   0.00002  -0.00016
 405        3PX         0.00002  -0.00016   0.00005   0.00004   0.00004
 406        3PY         0.00008   0.00029   0.00007  -0.00003  -0.00005
 407        3PZ         0.00000   0.00000   0.00003   0.00002   0.00000
 408        4S         -0.00043   0.00196  -0.00180   0.00072   0.00191
 409        4PX        -0.00027   0.00173   0.00047  -0.00069   0.00005
 410        4PY        -0.00040  -0.00184   0.00017   0.00022  -0.00116
 411        4PZ         0.00010  -0.00196  -0.00041   0.00007   0.00008
 412        5S         -0.00553   0.03746   0.01057   0.02690  -0.00733
 413        5PX        -0.00123  -0.00860  -0.00170  -0.00152  -0.00292
 414        5PY         0.00436   0.01168  -0.00071  -0.00405   0.00729
 415        5PZ        -0.00079   0.00155   0.00079   0.00205   0.00012
 416        6D 0        0.00000   0.00007  -0.00001   0.00002  -0.00001
 417        6D+1        0.00000  -0.00010   0.00000  -0.00001   0.00000
 418        6D-1        0.00000   0.00006   0.00003  -0.00002   0.00001
 419        6D+2        0.00000   0.00008   0.00001   0.00002  -0.00004
 420        6D-2        0.00003  -0.00010  -0.00005   0.00006  -0.00004
 421 32  C  1S          0.00000   0.00000   0.00000   0.00000   0.00000
 422        2S          0.00000   0.00001   0.00000   0.00000   0.00000
 423        2PX         0.00000   0.00002   0.00000   0.00000   0.00000
 424        2PY         0.00000  -0.00003   0.00000   0.00000   0.00000
 425        2PZ         0.00000   0.00001   0.00000   0.00000   0.00000
 426        3S          0.00002  -0.00006   0.00002   0.00000   0.00004
 427        3PX        -0.00002  -0.00010   0.00001  -0.00002   0.00002
 428        3PY         0.00000   0.00019   0.00001  -0.00002   0.00000
 429        3PZ         0.00001  -0.00005   0.00000   0.00002   0.00001
 430        4S         -0.00012  -0.00082  -0.00045   0.00030  -0.00027
 431        4PX        -0.00009   0.00000  -0.00004   0.00004  -0.00012
 432        4PY        -0.00008  -0.00017   0.00005   0.00006   0.00014
 433        4PZ        -0.00007  -0.00007  -0.00003  -0.00012   0.00006
 434        5S         -0.00394  -0.01125  -0.00032  -0.00116   0.00341
 435        5PX         0.00058   0.00410   0.00029   0.00042   0.00071
 436        5PY         0.00113   0.00189  -0.00013   0.00020  -0.00058
 437        5PZ        -0.00111  -0.00499  -0.00032  -0.00035  -0.00010
 438        6D 0        0.00000  -0.00006  -0.00001   0.00000  -0.00001
 439        6D+1        0.00000  -0.00002   0.00000  -0.00001   0.00000
 440        6D-1        0.00001   0.00004   0.00001  -0.00001   0.00000
 441        6D+2        0.00000   0.00002   0.00000   0.00000  -0.00001
 442        6D-2        0.00000  -0.00007  -0.00001   0.00001   0.00000
 443 33  C  1S          0.00000   0.00000   0.00000   0.00000   0.00000
 444        2S          0.00000   0.00004   0.00000   0.00000   0.00000
 445        2PX         0.00001   0.00004   0.00000   0.00000   0.00000
 446        2PY         0.00000   0.00002   0.00000   0.00000   0.00000
 447        2PZ         0.00000  -0.00001   0.00000   0.00000   0.00000
 448        3S          0.00001  -0.00060  -0.00008   0.00008   0.00000
 449        3PX        -0.00002  -0.00024   0.00002  -0.00001   0.00000
 450        3PY         0.00001  -0.00005  -0.00001   0.00004  -0.00001
 451        3PZ         0.00000   0.00011  -0.00001  -0.00001   0.00000
 452        4S         -0.00033   0.00557   0.00175  -0.00133  -0.00044
 453        4PX        -0.00004   0.00193   0.00060  -0.00058   0.00007
 454        4PY         0.00011  -0.00117  -0.00023   0.00012   0.00049
 455        4PZ         0.00022   0.00009  -0.00005   0.00014  -0.00009
 456        5S         -0.00730  -0.04264  -0.00428  -0.01109  -0.01674
 457        5PX        -0.00184  -0.00880  -0.00050  -0.00177  -0.00291
 458        5PY         0.00277   0.01533   0.00130   0.00257   0.00154
 459        5PZ        -0.00061  -0.00285  -0.00008  -0.00029   0.00084
 460        6D 0        0.00001   0.00006   0.00002  -0.00001   0.00001
 461        6D+1        0.00000  -0.00002   0.00000   0.00000  -0.00001
 462        6D-1        0.00000  -0.00001   0.00001  -0.00001   0.00000
 463        6D+2       -0.00001  -0.00006   0.00001  -0.00001   0.00001
 464        6D-2        0.00000   0.00003   0.00000   0.00000   0.00000
 465 34  H  1S         -0.00001   0.00001   0.00000   0.00000   0.00000
 466        2S          0.00009  -0.00035  -0.00007   0.00006   0.00006
 467        3S         -0.00006  -0.00056  -0.00001  -0.00019   0.00018
 468        4PX         0.00001  -0.00009  -0.00002   0.00002   0.00000
 469        4PY         0.00001  -0.00001   0.00000   0.00000   0.00001
 470        4PZ        -0.00001  -0.00004   0.00000  -0.00001   0.00001
 471 35  H  1S          0.00001   0.00006   0.00000   0.00000   0.00001
 472        2S         -0.00008  -0.00083  -0.00014   0.00010  -0.00006
 473        3S         -0.00011  -0.00014  -0.00001  -0.00014   0.00026
 474        4PX         0.00000  -0.00003   0.00000   0.00001  -0.00001
 475        4PY         0.00000   0.00005   0.00000   0.00001  -0.00001
 476        4PZ         0.00001   0.00013   0.00002  -0.00002   0.00001
 477 36  C  1S          0.00001   0.00000   0.00000   0.00000   0.00000
 478        2S          0.00002   0.00004   0.00001   0.00000  -0.00001
 479        2PX         0.00000   0.00007   0.00000  -0.00002   0.00000
 480        2PY         0.00000  -0.00008   0.00000   0.00000   0.00000
 481        2PZ         0.00000  -0.00003  -0.00001   0.00001   0.00000
 482        3S         -0.00005  -0.00017  -0.00006   0.00001   0.00009
 483        3PX         0.00001  -0.00070  -0.00009   0.00013   0.00001
 484        3PY        -0.00003   0.00043   0.00004  -0.00005  -0.00001
 485        3PZ         0.00002   0.00027   0.00006  -0.00003   0.00001
 486        4S          0.00060  -0.00261  -0.00049   0.00125  -0.00196
 487        4PX         0.00011   0.00387   0.00057  -0.00009  -0.00159
 488        4PY         0.00061  -0.00161  -0.00231   0.00202   0.00027
 489        4PZ        -0.00033  -0.00088   0.00028  -0.00047   0.00037
 490        5S          0.00608   0.04803  -0.00240  -0.01594   0.02696
 491        5PX        -0.00253  -0.03036  -0.00346  -0.00992  -0.00320
 492        5PY         0.01114   0.03085   0.00664   0.00959   0.00843
 493        5PZ        -0.00107   0.00447  -0.00101   0.00128  -0.00198
 494        6D 0        0.00000  -0.00001  -0.00001  -0.00001   0.00001
 495        6D+1        0.00000   0.00006   0.00002  -0.00003   0.00001
 496        6D-1        0.00000  -0.00010   0.00001   0.00002   0.00001
 497        6D+2        0.00001  -0.00023  -0.00005   0.00005  -0.00002
 498        6D-2        0.00000  -0.00005  -0.00006   0.00000   0.00005
 499 37  C  1S          0.00000   0.00000   0.00000   0.00000   0.00000
 500        2S          0.00001   0.00007   0.00001   0.00000  -0.00001
 501        2PX         0.00000   0.00013   0.00000   0.00000  -0.00001
 502        2PY         0.00000   0.00001   0.00001  -0.00001   0.00000
 503        2PZ         0.00000  -0.00005   0.00000   0.00000   0.00000
 504        3S         -0.00006  -0.00081  -0.00005  -0.00010   0.00008
 505        3PX        -0.00001  -0.00066  -0.00005   0.00002   0.00006
 506        3PY         0.00000  -0.00016  -0.00004   0.00007   0.00002
 507        3PZ        -0.00001   0.00023   0.00003  -0.00001  -0.00001
 508        4S          0.00070   0.00305  -0.00099   0.00162   0.00009
 509        4PX         0.00026   0.00110  -0.00020   0.00027   0.00019
 510        4PY         0.00017  -0.00041  -0.00060   0.00027  -0.00002
 511        4PZ         0.00006  -0.00239   0.00009  -0.00021   0.00027
 512        5S          0.01334   0.01502   0.00689   0.00612   0.00279
 513        5PX         0.00102   0.00339   0.00056   0.00065   0.00045
 514        5PY         0.00224  -0.00075   0.00110   0.00077   0.00014
 515        5PZ        -0.00115  -0.00106  -0.00047  -0.00033  -0.00013
 516        6D 0        0.00000  -0.00002   0.00000   0.00000   0.00000
 517        6D+1        0.00000   0.00017   0.00000   0.00000   0.00000
 518        6D-1        0.00000   0.00004   0.00002  -0.00001   0.00000
 519        6D+2        0.00000  -0.00010   0.00002  -0.00001   0.00001
 520        6D-2        0.00000  -0.00004  -0.00002   0.00001   0.00000
 521 38  H  1S          0.00000  -0.00006  -0.00003   0.00001   0.00004
 522        2S         -0.00004  -0.00064   0.00016  -0.00014  -0.00023
 523        3S         -0.00034   0.00041  -0.00059  -0.00029   0.00037
 524        4PX         0.00001   0.00011   0.00002   0.00002  -0.00002
 525        4PY        -0.00001   0.00011   0.00001   0.00000  -0.00003
 526        4PZ         0.00000  -0.00006  -0.00001   0.00000   0.00003
 527 39  H  1S          0.00000  -0.00012  -0.00002   0.00001   0.00002
 528        2S          0.00000   0.00070   0.00009  -0.00008  -0.00010
 529        3S         -0.00030   0.00001  -0.00005   0.00010   0.00005
 530        4PX        -0.00001   0.00006   0.00001  -0.00001  -0.00002
 531        4PY         0.00000   0.00004   0.00001   0.00000  -0.00001
 532        4PZ         0.00000   0.00002   0.00001   0.00001  -0.00001
                          26        27        28        29        30
                        (A)--O    (A)--O    (A)--O    (A)--O    (A)--O
     EIGENVALUES --    -2.10310  -2.10270  -2.09519  -2.09190  -2.09051
   1 1   Se 1S          0.00000  -0.00007   0.00000   0.00000  -0.00014
   2        2S          0.00001  -0.00023   0.00000   0.00000  -0.00044
   3        3S         -0.00001   0.00049   0.00001   0.00001   0.00093
   4        4S         -0.00002   0.00092   0.00001   0.00001   0.00186
   5        5S          0.00002  -0.00145   0.00000  -0.00001  -0.00302
   6        6S          0.00004  -0.00104  -0.00006  -0.00004  -0.00164
   7        7S         -0.00003   0.00283  -0.00017   0.00007   0.00111
   8        8S         -0.00040  -0.00328   0.00619   0.00044   0.01374
   9        9PX         0.00020  -0.00002   0.00000  -0.00004   0.00001
  10        9PY        -0.00004  -0.00018   0.00000  -0.00011   0.00013
  11        9PZ         0.00003  -0.00010   0.00000   0.00019   0.00008
  12       10PX         0.00155  -0.00015  -0.00002  -0.00033   0.00010
  13       10PY        -0.00030  -0.00138   0.00004  -0.00085   0.00103
  14       10PZ         0.00023  -0.00078   0.00000   0.00150   0.00061
  15       11PX        -0.00356   0.00036   0.00005   0.00080  -0.00024
  16       11PY         0.00069   0.00338  -0.00010   0.00203  -0.00244
  17       11PZ        -0.00054   0.00192   0.00000  -0.00360  -0.00145
  18       12PX        -0.00145   0.00003   0.00001   0.00001   0.00001
  19       12PY         0.00026  -0.00002   0.00002   0.00025  -0.00045
  20       12PZ        -0.00018  -0.00004   0.00001  -0.00045  -0.00030
  21       13PX         0.00230  -0.00011  -0.00001   0.00000  -0.00008
  22       13PY        -0.00042  -0.00023  -0.00007  -0.00059   0.00056
  23       13PZ         0.00030  -0.00006  -0.00004   0.00107   0.00041
  24       14PX        -0.00091   0.00020  -0.00004  -0.00032   0.00039
  25       14PY         0.00008  -0.00043   0.00031   0.00021   0.00084
  26       14PZ         0.00003  -0.00041   0.00024  -0.00040   0.00031
  27       15PX         0.02465  -0.00234   0.00250  -0.00464   0.00042
  28       15PY        -0.00465  -0.00503   0.00253  -0.00381   0.01530
  29       15PZ         0.00294  -0.00233   0.00146   0.00808   0.00909
  30       16D 0        0.09662  -0.24533   0.15502   0.61444  -0.48129
  31       16D+1        0.41234   0.10786   0.68371  -0.01449   0.22973
  32       16D-1        0.02312  -0.27578  -0.17606   0.43146   0.63958
  33       16D+2        0.19855   0.70964  -0.23098   0.32425   0.01695
  34       16D-2        0.69396  -0.22376  -0.35589  -0.18412  -0.09563
  35       17D 0        0.03239  -0.08232   0.05177   0.20499  -0.16049
  36       17D+1        0.13823   0.03632   0.22849  -0.00484   0.07662
  37       17D-1        0.00775  -0.09233  -0.05891   0.14395   0.21325
  38       17D+2        0.06657   0.23785  -0.07709   0.10819   0.00566
  39       17D-2        0.23264  -0.07507  -0.11898  -0.06141  -0.03190
  40       18S         -0.00215  -0.00860   0.02173  -0.00140   0.00158
  41       18PX         0.00322  -0.00155   0.00204   0.00011   0.00027
  42       18PY        -0.00227  -0.00252   0.00564  -0.00007   0.00195
  43       18PZ         0.00166  -0.00081   0.00286   0.00029   0.00100
  44       19D 0        0.00390  -0.00900   0.00590   0.02304  -0.01852
  45       19D+1        0.01637   0.00332   0.02554  -0.00055   0.00869
  46       19D-1        0.00088  -0.01083  -0.00616   0.01618   0.02427
  47       19D+2        0.00780   0.02694  -0.00909   0.01215   0.00106
  48       19D-2        0.02756  -0.00822  -0.01298  -0.00700  -0.00375
  49 2   O  1S          0.00000   0.00000   0.00000   0.00000   0.00000
  50        2S          0.00000  -0.00001   0.00001   0.00000   0.00001
  51        2PX         0.00000   0.00001   0.00000   0.00000   0.00000
  52        2PY         0.00001   0.00000  -0.00002  -0.00001  -0.00001
  53        2PZ        -0.00001   0.00000   0.00001   0.00001   0.00000
  54        3S          0.00002   0.00012  -0.00014  -0.00005  -0.00021
  55        3PX        -0.00002  -0.00004   0.00003  -0.00001   0.00002
  56        3PY        -0.00006  -0.00002   0.00010   0.00006   0.00007
  57        3PZ         0.00004   0.00000  -0.00004  -0.00003  -0.00003
  58        4S         -0.00002  -0.00093   0.00064   0.00033   0.00140
  59        4PX         0.00024   0.00030  -0.00027   0.00024  -0.00034
  60        4PY         0.00014   0.00030  -0.00063  -0.00066  -0.00067
  61        4PZ        -0.00007  -0.00020   0.00028   0.00022   0.00052
  62        5S         -0.00394  -0.00064   0.00302   0.00180   0.00054
  63        5PX         0.00070   0.00013   0.00011   0.00001  -0.00012
  64        5PY         0.00029   0.00058  -0.00038   0.00006  -0.00031
  65        5PZ        -0.00037   0.00023   0.00021  -0.00054  -0.00035
  66        6D 0        0.00000   0.00001   0.00000   0.00001  -0.00001
  67        6D+1        0.00000   0.00000   0.00000   0.00000   0.00000
  68        6D-1       -0.00001   0.00000   0.00000  -0.00001  -0.00002
  69        6D+2        0.00000   0.00000  -0.00001  -0.00001   0.00000
  70        6D-2        0.00001   0.00000   0.00000   0.00002   0.00001
  71 3   H  1S         -0.00002   0.00003   0.00000  -0.00002  -0.00002
  72        2S          0.00021  -0.00005  -0.00011   0.00040   0.00002
  73        3S         -0.00016  -0.00034   0.00115   0.00086   0.00219
  74        4PX         0.00000   0.00003   0.00002   0.00007  -0.00005
  75        4PY        -0.00004   0.00002   0.00003  -0.00002  -0.00005
  76        4PZ        -0.00002  -0.00001   0.00002   0.00000   0.00002
  77 4   C  1S         -0.00083  -0.00020  -0.00003  -0.00003  -0.00048
  78        2S         -0.00116  -0.00028  -0.00006  -0.00005  -0.00070
  79        2PX        -0.00028   0.00012  -0.00005  -0.00001  -0.00012
  80        2PY        -0.00011  -0.00014  -0.00003  -0.00007  -0.00004
  81        2PZ        -0.00018  -0.00010   0.00013   0.00004  -0.00003
  82        3S          0.00191   0.00050   0.00017  -0.00017   0.00185
  83        3PX        -0.00400  -0.00087  -0.00023  -0.00033  -0.00285
  84        3PY        -0.00195  -0.00121  -0.00062  -0.00024  -0.00113
  85        3PZ        -0.00171  -0.00053   0.00030   0.00077  -0.00150
  86        4S         -0.00045  -0.00467  -0.00254   0.01057  -0.00490
  87        4PX         0.00993  -0.00585   0.00314   0.00827   0.01239
  88        4PY         0.00707   0.00294   0.00271   0.00141   0.00456
  89        4PZ         0.00871   0.00066  -0.00411  -0.01092   0.01239
  90        5S          0.02197  -0.14032   0.00721   0.09604   0.01974
  91        5PX         0.05430  -0.03901   0.03030   0.03151   0.00480
  92        5PY         0.01566  -0.00933   0.00539  -0.00378  -0.00642
  93        5PZ         0.05524   0.02011  -0.02304  -0.06506  -0.06809
  94        6D 0       -0.00085  -0.00002  -0.00052  -0.00042  -0.00041
  95        6D+1        0.00204   0.00089  -0.00024  -0.00039   0.00114
  96        6D-1        0.00062   0.00039  -0.00013  -0.00020   0.00034
  97        6D+2        0.00066  -0.00022   0.00019   0.00035   0.00019
  98        6D-2        0.00113   0.00041   0.00025   0.00029   0.00062
  99 5   C  1S         -0.00003   0.00001  -0.00001  -0.00002  -0.00001
 100        2S         -0.00009   0.00001   0.00000  -0.00003  -0.00005
 101        2PX         0.00002   0.00000  -0.00004   0.00000   0.00005
 102        2PY         0.00003  -0.00002   0.00000  -0.00001   0.00003
 103        2PZ         0.00013   0.00003  -0.00002   0.00003   0.00008
 104        3S          0.00075  -0.00026  -0.00048   0.00014   0.00058
 105        3PX        -0.00006   0.00013   0.00010  -0.00016  -0.00021
 106        3PY        -0.00022   0.00017  -0.00008  -0.00011  -0.00016
 107        3PZ        -0.00098   0.00010  -0.00008  -0.00059  -0.00053
 108        4S         -0.00633   0.00123   0.00614   0.00596  -0.00756
 109        4PX        -0.00132  -0.00052   0.00060   0.00228   0.00008
 110        4PY         0.00004  -0.00441  -0.00041   0.00000   0.00158
 111        4PZ         0.00242  -0.00035  -0.00347  -0.00168   0.00345
 112        5S         -0.07095   0.01592   0.04088   0.02921   0.10650
 113        5PX        -0.01058   0.00554   0.00435  -0.00601   0.01277
 114        5PY        -0.00224   0.00360  -0.00041  -0.00870   0.00483
 115        5PZ         0.00719   0.00045  -0.00763  -0.00902  -0.00989
 116        6D 0        0.00052   0.00006   0.00016   0.00012   0.00036
 117        6D+1        0.00022  -0.00003  -0.00008   0.00003   0.00022
 118        6D-1        0.00027  -0.00002   0.00010   0.00007   0.00017
 119        6D+2       -0.00011  -0.00017   0.00001  -0.00002  -0.00009
 120        6D-2       -0.00003  -0.00004  -0.00002   0.00007   0.00008
 121 6   H  1S         -0.00004   0.00004  -0.00002  -0.00008  -0.00007
 122        2S          0.00099  -0.00013  -0.00006   0.00073   0.00120
 123        3S         -0.00054  -0.00113   0.00257   0.00539  -0.00245
 124        4PX         0.00023   0.00013   0.00001   0.00002   0.00017
 125        4PY        -0.00013   0.00023  -0.00004  -0.00029  -0.00012
 126        4PZ        -0.00006   0.00023  -0.00005  -0.00026  -0.00005
 127 7   H  1S         -0.00007   0.00016  -0.00001  -0.00009  -0.00006
 128        2S          0.00104  -0.00181  -0.00013   0.00050   0.00113
 129        3S          0.00026  -0.00261   0.00243   0.00322  -0.00096
 130        4PX        -0.00004   0.00005  -0.00010  -0.00018   0.00000
 131        4PY         0.00019  -0.00017  -0.00001   0.00007   0.00016
 132        4PZ        -0.00019   0.00020  -0.00015  -0.00029  -0.00003
 133 8   C  1S         -0.00001   0.00000   0.00000   0.00000   0.00000
 134        2S         -0.00003  -0.00001  -0.00002  -0.00001  -0.00003
 135        2PX         0.00003   0.00001   0.00000  -0.00001   0.00002
 136        2PY         0.00005   0.00001   0.00000   0.00000   0.00003
 137        2PZ         0.00005   0.00003   0.00001  -0.00001   0.00003
 138        3S          0.00044   0.00008   0.00048   0.00024   0.00041
 139        3PX        -0.00018  -0.00005   0.00003   0.00007  -0.00013
 140        3PY        -0.00033  -0.00008  -0.00009  -0.00002  -0.00023
 141        3PZ        -0.00033  -0.00015  -0.00012   0.00000  -0.00024
 142        4S         -0.00057   0.00068  -0.00233  -0.00235  -0.00100
 143        4PX        -0.00064  -0.00176  -0.00022   0.00013   0.00068
 144        4PY        -0.00002   0.00120   0.00020   0.00082  -0.00018
 145        4PZ         0.00165  -0.00018   0.00220   0.00058   0.00168
 146        5S          0.01303  -0.01372  -0.02342   0.00332  -0.03370
 147        5PX        -0.00422   0.00225  -0.00235  -0.00661   0.00706
 148        5PY        -0.00214   0.00137   0.00232   0.00062   0.00412
 149        5PZ        -0.00117   0.00156   0.00449  -0.00041   0.00564
 150        6D 0       -0.00003   0.00002   0.00004  -0.00003  -0.00004
 151        6D+1        0.00008   0.00008  -0.00003  -0.00001   0.00001
 152        6D-1        0.00005  -0.00001  -0.00002  -0.00002   0.00002
 153        6D+2        0.00006   0.00006   0.00006   0.00003   0.00002
 154        6D-2        0.00008  -0.00001   0.00002   0.00002   0.00002
 155 9   H  1S          0.00004   0.00000   0.00002  -0.00002   0.00004
 156        2S         -0.00028   0.00011  -0.00026   0.00026  -0.00028
 157        3S         -0.00094  -0.00057  -0.00003   0.00092  -0.00112
 158        4PX         0.00002   0.00008  -0.00002  -0.00002   0.00000
 159        4PY         0.00000  -0.00007  -0.00003  -0.00005   0.00004
 160        4PZ        -0.00003  -0.00001  -0.00002  -0.00006  -0.00001
 161 10  H  1S         -0.00006   0.00000  -0.00005  -0.00002  -0.00004
 162        2S          0.00068  -0.00021   0.00071   0.00023   0.00056
 163        3S         -0.00047  -0.00093   0.00041   0.00080   0.00066
 164        4PX         0.00002   0.00001   0.00003  -0.00001   0.00001
 165        4PY        -0.00015  -0.00002  -0.00011  -0.00005  -0.00011
 166        4PZ        -0.00006  -0.00005  -0.00006  -0.00002  -0.00004
 167 11  C  1S          0.00000   0.00000   0.00000   0.00000   0.00000
 168        2S         -0.00001   0.00000   0.00000   0.00000  -0.00001
 169        2PX         0.00003   0.00000   0.00002   0.00001   0.00003
 170        2PY        -0.00001   0.00000   0.00000   0.00000  -0.00002
 171        2PZ         0.00001   0.00002  -0.00001  -0.00001   0.00001
 172        3S          0.00001  -0.00015  -0.00007  -0.00001   0.00019
 173        3PX        -0.00019  -0.00003  -0.00014  -0.00005  -0.00018
 174        3PY         0.00006   0.00001   0.00001   0.00001   0.00011
 175        3PZ        -0.00007  -0.00013   0.00011   0.00006  -0.00002
 176        4S          0.00080   0.00349   0.00174   0.00045  -0.00145
 177        4PX         0.00014  -0.00008   0.00025  -0.00052   0.00051
 178        4PY         0.00019  -0.00044   0.00021  -0.00038   0.00028
 179        4PZ         0.00021   0.00001   0.00004   0.00049   0.00062
 180        5S         -0.00316   0.01740   0.00720   0.01125   0.00377
 181        5PX         0.00026  -0.00125  -0.00160  -0.00310  -0.00068
 182        5PY         0.00186   0.00049   0.00202   0.00104  -0.00178
 183        5PZ         0.00200  -0.00348   0.00161   0.00156  -0.00254
 184        6D 0       -0.00001   0.00003  -0.00006  -0.00001  -0.00002
 185        6D+1       -0.00001  -0.00002   0.00000  -0.00002   0.00002
 186        6D-1       -0.00001   0.00000   0.00001   0.00000   0.00002
 187        6D+2       -0.00001  -0.00003   0.00002  -0.00001   0.00005
 188        6D-2       -0.00004  -0.00001  -0.00001  -0.00003   0.00000
 189 12  H  1S          0.00000   0.00003   0.00001   0.00001  -0.00004
 190        2S         -0.00006  -0.00041  -0.00012  -0.00018   0.00052
 191        3S         -0.00037  -0.00205  -0.00071  -0.00005  -0.00058
 192        4PX         0.00000   0.00002   0.00000   0.00000  -0.00006
 193        4PY         0.00001  -0.00007  -0.00003  -0.00002   0.00007
 194        4PZ        -0.00001   0.00001   0.00003   0.00001  -0.00003
 195 13  H  1S          0.00002   0.00004   0.00002   0.00000   0.00003
 196        2S         -0.00007  -0.00036  -0.00027   0.00005  -0.00014
 197        3S         -0.00094  -0.00067  -0.00044   0.00006   0.00057
 198        4PX         0.00000   0.00001   0.00002  -0.00001   0.00001
 199        4PY        -0.00001   0.00004   0.00002   0.00002  -0.00002
 200        4PZ         0.00002   0.00002   0.00001  -0.00001  -0.00002
 201 14  C  1S          0.00000   0.00000   0.00000   0.00000   0.00000
 202        2S         -0.00002  -0.00002   0.00002   0.00001   0.00000
 203        2PX         0.00009   0.00003  -0.00003   0.00000   0.00006
 204        2PY         0.00001   0.00001  -0.00001   0.00000   0.00002
 205        2PZ        -0.00001   0.00001  -0.00001  -0.00002   0.00000
 206        3S          0.00017   0.00048  -0.00046  -0.00010  -0.00027
 207        3PX        -0.00051  -0.00018   0.00020   0.00006  -0.00037
 208        3PY        -0.00012  -0.00007   0.00007   0.00002  -0.00013
 209        3PZ         0.00000   0.00002   0.00004   0.00007  -0.00005
 210        4S          0.00168  -0.00475   0.00425  -0.00143   0.00806
 211        4PX        -0.00077   0.00142  -0.00265   0.00009  -0.00268
 212        4PY         0.00016   0.00157   0.00036   0.00089  -0.00076
 213        4PZ         0.00020  -0.00074  -0.00169   0.00140  -0.00045
 214        5S          0.06034  -0.00733   0.03027  -0.06392  -0.07503
 215        5PX        -0.00942   0.00114  -0.00609   0.01080   0.01176
 216        5PY        -0.00506   0.00010  -0.00255   0.00321   0.00627
 217        5PZ        -0.00230  -0.00847  -0.00185   0.00653   0.00640
 218        6D 0       -0.00014   0.00003  -0.00004  -0.00007  -0.00015
 219        6D+1        0.00005   0.00009  -0.00002  -0.00006   0.00000
 220        6D-1       -0.00002  -0.00001  -0.00005  -0.00005  -0.00002
 221        6D+2        0.00013   0.00004  -0.00004  -0.00001   0.00004
 222        6D-2        0.00003   0.00001   0.00000  -0.00001   0.00003
 223 15  H  1S         -0.00001  -0.00001   0.00005   0.00003   0.00004
 224        2S          0.00009   0.00026  -0.00085  -0.00040  -0.00065
 225        3S         -0.00035  -0.00081  -0.00024  -0.00009   0.00050
 226        4PX        -0.00002  -0.00005   0.00007   0.00005   0.00001
 227        4PY        -0.00006  -0.00008   0.00010   0.00003   0.00005
 228        4PZ         0.00000   0.00001  -0.00003  -0.00005  -0.00001
 229 16  H  1S          0.00000  -0.00004  -0.00001   0.00001   0.00005
 230        2S          0.00017   0.00071  -0.00007   0.00004  -0.00067
 231        3S         -0.00014  -0.00023   0.00037   0.00021   0.00068
 232        4PX        -0.00004  -0.00011   0.00005   0.00005   0.00006
 233        4PY         0.00004   0.00001  -0.00003   0.00002   0.00000
 234        4PZ         0.00002   0.00007   0.00004   0.00001  -0.00001
 235 17  C  1S         -0.00002  -0.00002   0.00001   0.00001  -0.00001
 236        2S         -0.00013  -0.00008   0.00006   0.00001  -0.00007
 237        2PX         0.00017   0.00006  -0.00003   0.00000   0.00011
 238        2PY         0.00003   0.00001  -0.00002   0.00001   0.00003
 239        2PZ        -0.00006  -0.00002   0.00000   0.00002  -0.00009
 240        3S          0.00075   0.00025  -0.00032   0.00031   0.00038
 241        3PX        -0.00162  -0.00095   0.00060   0.00029  -0.00090
 242        3PY        -0.00033  -0.00024   0.00030   0.00002  -0.00019
 243        3PZ         0.00065   0.00020   0.00003  -0.00019   0.00086
 244        4S         -0.00074   0.00705  -0.00579  -0.01377  -0.00094
 245        4PX         0.00105  -0.00080  -0.00197   0.00926  -0.00349
 246        4PY        -0.00231  -0.00173  -0.00241   0.00138  -0.00250
 247        4PZ        -0.00856   0.00500  -0.00206  -0.00197  -0.01320
 248        5S         -0.04479   0.11838  -0.06091  -0.09060  -0.04815
 249        5PX        -0.02739  -0.03728  -0.00125   0.06339   0.05464
 250        5PY        -0.01100  -0.00497  -0.00208   0.02228   0.01818
 251        5PZ        -0.05492   0.02863  -0.01498   0.02102   0.03977
 252        6D 0       -0.00062  -0.00015  -0.00003  -0.00001  -0.00035
 253        6D+1       -0.00030  -0.00028   0.00008   0.00022  -0.00024
 254        6D-1       -0.00025  -0.00019  -0.00008  -0.00003  -0.00016
 255        6D+2        0.00046   0.00018  -0.00001  -0.00018   0.00031
 256        6D-2        0.00020   0.00019   0.00009   0.00003   0.00016
 257 18  C  1S          0.00000  -0.00001   0.00001   0.00000   0.00000
 258        2S         -0.00003  -0.00001   0.00003   0.00000   0.00000
 259        2PX         0.00002   0.00005  -0.00014  -0.00002  -0.00006
 260        2PY        -0.00001   0.00004  -0.00002   0.00001  -0.00004
 261        2PZ        -0.00007  -0.00005   0.00004  -0.00001  -0.00002
 262        3S          0.00040  -0.00016   0.00017   0.00001   0.00039
 263        3PX        -0.00010  -0.00030   0.00079   0.00005   0.00042
 264        3PY         0.00011  -0.00020   0.00012  -0.00003   0.00025
 265        3PZ         0.00040   0.00022  -0.00008   0.00012   0.00010
 266        4S         -0.00608   0.00304  -0.00449   0.00073  -0.01031
 267        4PX         0.00021   0.00010   0.00001  -0.00267   0.00086
 268        4PY         0.00092   0.00202   0.00055  -0.00027  -0.00158
 269        4PZ        -0.00387   0.00038   0.00137   0.00032  -0.00315
 270        5S         -0.02892   0.01909  -0.03055   0.00658   0.03037
 271        5PX         0.00016   0.00111   0.00418  -0.00288  -0.00244
 272        5PY         0.00002   0.00100  -0.00130  -0.00257  -0.00072
 273        5PZ        -0.00416   0.00307  -0.00608  -0.00068   0.00508
 274        6D 0        0.00018   0.00003   0.00024   0.00004   0.00021
 275        6D+1       -0.00008  -0.00009   0.00005  -0.00001  -0.00002
 276        6D-1       -0.00002  -0.00002   0.00010   0.00002   0.00001
 277        6D+2       -0.00004   0.00001  -0.00020  -0.00001  -0.00011
 278        6D-2        0.00008   0.00014  -0.00013   0.00000  -0.00010
 279 19  H  1S         -0.00006   0.00000  -0.00005   0.00000  -0.00003
 280        2S          0.00107   0.00017   0.00051   0.00016   0.00061
 281        3S         -0.00093   0.00044   0.00261   0.00288   0.00053
 282        4PX        -0.00017  -0.00009   0.00000   0.00004  -0.00005
 283        4PY         0.00008   0.00000   0.00003   0.00008   0.00007
 284        4PZ         0.00007   0.00000  -0.00006  -0.00002   0.00001
 285 20  H  1S          0.00001   0.00005  -0.00019   0.00003  -0.00019
 286        2S          0.00037  -0.00017   0.00060  -0.00047   0.00129
 287        3S         -0.00242   0.00018   0.00517   0.00112   0.00082
 288        4PX         0.00018  -0.00005   0.00027  -0.00008   0.00029
 289        4PY         0.00003  -0.00010   0.00006  -0.00005   0.00008
 290        4PZ        -0.00001   0.00001   0.00034   0.00002   0.00024
 291 21  H  1S          0.00004  -0.00001   0.00001  -0.00003  -0.00002
 292        2S         -0.00030   0.00029  -0.00037   0.00042   0.00018
 293        3S         -0.00058  -0.00079   0.00132  -0.00032  -0.00090
 294        4PX        -0.00005  -0.00008   0.00006   0.00008   0.00002
 295        4PY        -0.00001  -0.00009   0.00015   0.00001   0.00002
 296        4PZ        -0.00002  -0.00001   0.00000   0.00003   0.00005
 297 22  H  1S          0.00007   0.00018  -0.00002   0.00006  -0.00007
 298        2S         -0.00108  -0.00191  -0.00012  -0.00015   0.00123
 299        3S         -0.00042  -0.00268   0.00141  -0.00416  -0.00108
 300        4PX        -0.00005  -0.00003   0.00006  -0.00015   0.00000
 301        4PY         0.00008   0.00013  -0.00013   0.00024   0.00004
 302        4PZ        -0.00025  -0.00026   0.00007  -0.00016   0.00015
 303 23  H  1S          0.00004   0.00004  -0.00003   0.00007  -0.00007
 304        2S         -0.00098  -0.00003   0.00005  -0.00050   0.00114
 305        3S          0.00073  -0.00083   0.00162  -0.00634  -0.00273
 306        4PX         0.00025  -0.00007  -0.00004   0.00008  -0.00019
 307        4PY         0.00006   0.00034  -0.00005   0.00033  -0.00010
 308        4PZ         0.00008   0.00011  -0.00001   0.00011  -0.00007
 309 24  C  1S          0.00001   0.00000   0.00000   0.00000   0.00000
 310        2S          0.00003  -0.00001  -0.00002   0.00001  -0.00003
 311        2PX         0.00001  -0.00001   0.00000  -0.00001  -0.00001
 312        2PY        -0.00007   0.00003   0.00001   0.00001   0.00004
 313        2PZ        -0.00002  -0.00001   0.00000   0.00000   0.00002
 314        3S         -0.00042   0.00005   0.00048  -0.00021   0.00038
 315        3PX        -0.00006   0.00002  -0.00005   0.00011   0.00007
 316        3PY         0.00046  -0.00017  -0.00017  -0.00003  -0.00030
 317        3PZ         0.00015   0.00000  -0.00003   0.00001  -0.00010
 318        4S          0.00037   0.00092  -0.00228   0.00181  -0.00079
 319        4PX        -0.00097   0.00185   0.00077  -0.00034  -0.00042
 320        4PY        -0.00140   0.00003   0.00193  -0.00062   0.00127
 321        4PZ         0.00102   0.00118  -0.00110  -0.00033  -0.00105
 322        5S         -0.03016  -0.01391  -0.00702   0.00190  -0.03872
 323        5PX        -0.00585   0.00023   0.00280  -0.00817  -0.00459
 324        5PY         0.00482   0.00206   0.00288   0.00102   0.00816
 325        5PZ         0.00379   0.00047  -0.00214  -0.00126   0.00244
 326        6D 0        0.00007  -0.00005  -0.00004   0.00000  -0.00001
 327        6D+1        0.00004   0.00004  -0.00005   0.00003  -0.00002
 328        6D-1       -0.00004  -0.00005  -0.00005   0.00001   0.00004
 329        6D+2        0.00001   0.00000   0.00002  -0.00003   0.00002
 330        6D-2        0.00010  -0.00007   0.00000   0.00001  -0.00002
 331 25  H  1S          0.00006   0.00000  -0.00006   0.00001  -0.00004
 332        2S         -0.00072  -0.00028   0.00081  -0.00018   0.00051
 333        3S          0.00065  -0.00102   0.00037  -0.00113   0.00119
 334        4PX         0.00005  -0.00002  -0.00005   0.00001  -0.00002
 335        4PY         0.00012  -0.00004  -0.00012   0.00004  -0.00008
 336        4PZ         0.00010   0.00001  -0.00009   0.00003  -0.00008
 337 26  H  1S         -0.00005   0.00000   0.00001   0.00001   0.00005
 338        2S          0.00034   0.00010  -0.00023  -0.00013  -0.00037
 339        3S          0.00130  -0.00059  -0.00057  -0.00156  -0.00047
 340        4PX         0.00002  -0.00009   0.00000  -0.00001   0.00000
 341        4PY         0.00001  -0.00003  -0.00003   0.00008   0.00002
 342        4PZ        -0.00001  -0.00006  -0.00001   0.00002   0.00004
 343 27  H  1S          0.00000   0.00002   0.00001   0.00000  -0.00005
 344        2S         -0.00007  -0.00033  -0.00006  -0.00001   0.00055
 345        3S          0.00033  -0.00240  -0.00032   0.00007  -0.00042
 346        4PX        -0.00001  -0.00002   0.00001  -0.00001   0.00006
 347        4PY         0.00000  -0.00003   0.00000   0.00001   0.00000
 348        4PZ        -0.00002  -0.00006  -0.00003   0.00000   0.00009
 349 28  H  1S         -0.00001   0.00004   0.00003   0.00000   0.00003
 350        2S          0.00003  -0.00035  -0.00038   0.00000  -0.00012
 351        3S          0.00121  -0.00090  -0.00071   0.00007   0.00051
 352        4PX         0.00000  -0.00001  -0.00002   0.00000  -0.00001
 353        4PY         0.00000   0.00004   0.00004   0.00000  -0.00002
 354        4PZ         0.00002   0.00004   0.00000  -0.00002  -0.00001
 355 29  O  1S          0.00000   0.00000  -0.00001   0.00000   0.00000
 356        2S         -0.00001   0.00002  -0.00003  -0.00001   0.00000
 357        2PX         0.00002   0.00004  -0.00005  -0.00002   0.00000
 358        2PY         0.00001   0.00000  -0.00001  -0.00002   0.00000
 359        2PZ         0.00000   0.00000   0.00001  -0.00001   0.00000
 360        3S          0.00009  -0.00036   0.00037   0.00014  -0.00001
 361        3PX        -0.00008  -0.00022   0.00028   0.00011   0.00003
 362        3PY        -0.00005  -0.00004   0.00007   0.00010   0.00000
 363        3PZ        -0.00001   0.00000  -0.00002   0.00005   0.00002
 364        4S         -0.00106   0.00188  -0.00153  -0.00056   0.00023
 365        4PX        -0.00027   0.00142  -0.00175  -0.00022   0.00002
 366        4PY        -0.00003   0.00067  -0.00080  -0.00080   0.00005
 367        4PZ        -0.00012   0.00049  -0.00044  -0.00035   0.00003
 368        5S          0.00221   0.00282  -0.00319  -0.00649   0.00043
 369        5PX        -0.00005  -0.00020  -0.00021  -0.00054  -0.00042
 370        5PY         0.00062  -0.00038  -0.00052   0.00006   0.00027
 371        5PZ         0.00012  -0.00018   0.00073   0.00021  -0.00076
 372        6D 0        0.00000   0.00000   0.00002   0.00000   0.00000
 373        6D+1        0.00000   0.00003  -0.00004  -0.00001   0.00000
 374        6D-1       -0.00001   0.00002  -0.00003  -0.00001   0.00001
 375        6D+2       -0.00001   0.00001   0.00001   0.00000   0.00001
 376        6D-2       -0.00001   0.00003  -0.00005   0.00000   0.00000
 377 30  C  1S          0.00085  -0.00022  -0.00004   0.00002  -0.00048
 378        2S          0.00119  -0.00030  -0.00007   0.00004  -0.00070
 379        2PX        -0.00025  -0.00015   0.00009   0.00000   0.00012
 380        2PY         0.00027  -0.00016   0.00012   0.00002  -0.00007
 381        2PZ         0.00002  -0.00005  -0.00011   0.00008  -0.00004
 382        3S         -0.00207   0.00057   0.00020   0.00017   0.00183
 383        3PX        -0.00368   0.00076  -0.00002  -0.00035   0.00250
 384        3PY         0.00306  -0.00116  -0.00025  -0.00063  -0.00230
 385        3PZ         0.00112  -0.00090  -0.00064   0.00063  -0.00040
 386        4S          0.00295  -0.00755  -0.00018  -0.00888  -0.00397
 387        4PX         0.00766   0.00731  -0.00282   0.00860  -0.01075
 388        4PY        -0.01372   0.00327  -0.00384   0.00902   0.01450
 389        4PZ        -0.00194   0.00126   0.00472  -0.00724  -0.00076
 390        5S         -0.06678  -0.07353  -0.05055  -0.18537   0.02369
 391        5PX         0.07002   0.03016  -0.02201   0.06258  -0.01878
 392        5PY        -0.04727  -0.00278  -0.01398   0.06702  -0.05877
 393        5PZ        -0.00797  -0.01046   0.01535  -0.04197   0.02356
 394        6D 0        0.00074  -0.00015   0.00009  -0.00003  -0.00029
 395        6D+1       -0.00003   0.00016  -0.00034   0.00045   0.00001
 396        6D-1       -0.00082   0.00037   0.00028  -0.00013   0.00045
 397        6D+2        0.00003  -0.00064   0.00047  -0.00060  -0.00016
 398        6D-2        0.00247  -0.00089  -0.00004  -0.00003  -0.00127
 399 31  C  1S          0.00003   0.00001  -0.00001   0.00001  -0.00001
 400        2S          0.00009   0.00001   0.00000   0.00003  -0.00005
 401        2PX         0.00001  -0.00001   0.00004  -0.00001  -0.00003
 402        2PY        -0.00014   0.00001  -0.00002  -0.00003   0.00009
 403        2PZ         0.00003  -0.00003  -0.00001   0.00002  -0.00001
 404        3S         -0.00071  -0.00025  -0.00042  -0.00002   0.00059
 405        3PX         0.00003  -0.00005  -0.00018  -0.00005   0.00012
 406        3PY         0.00096   0.00022  -0.00010   0.00059  -0.00059
 407        3PZ        -0.00024   0.00008   0.00004  -0.00015   0.00007
 408        4S          0.00691   0.00000   0.00627  -0.00714  -0.00749
 409        4PX        -0.00154  -0.00031  -0.00088   0.00229   0.00086
 410        4PY        -0.00206  -0.00182  -0.00355   0.00219   0.00373
 411        4PZ         0.00104  -0.00418   0.00109  -0.00089  -0.00005
 412        5S          0.06063   0.01636   0.05033  -0.03284   0.10149
 413        5PX        -0.01666  -0.00396  -0.00259  -0.00508  -0.01039
 414        5PY         0.00732   0.00072  -0.01469   0.01363  -0.00470
 415        5PZ         0.00743   0.00249   0.00382   0.00487   0.00860
 416        6D 0        0.00023   0.00013  -0.00009   0.00005  -0.00012
 417        6D+1       -0.00010   0.00005  -0.00003   0.00004   0.00004
 418        6D-1        0.00017   0.00001  -0.00007   0.00002  -0.00011
 419        6D+2        0.00057  -0.00010  -0.00015   0.00015  -0.00042
 420        6D-2        0.00004   0.00007   0.00013   0.00000  -0.00013
 421 32  C  1S          0.00000   0.00000   0.00000   0.00000   0.00000
 422        2S          0.00001   0.00000   0.00000   0.00000  -0.00001
 423        2PX         0.00003  -0.00001  -0.00002   0.00001  -0.00002
 424        2PY        -0.00001   0.00002  -0.00001   0.00000   0.00001
 425        2PZ         0.00001  -0.00001   0.00000   0.00000  -0.00002
 426        3S         -0.00005  -0.00015  -0.00005  -0.00006   0.00023
 427        3PX        -0.00022   0.00004   0.00013  -0.00007   0.00017
 428        3PY         0.00005  -0.00011   0.00004  -0.00003  -0.00005
 429        3PZ        -0.00006   0.00006  -0.00002   0.00001   0.00013
 430        4S         -0.00033   0.00319   0.00239   0.00005  -0.00169
 431        4PX         0.00017  -0.00012  -0.00020  -0.00039  -0.00031
 432        4PY        -0.00051  -0.00004   0.00012  -0.00071   0.00094
 433        4PZ        -0.00021  -0.00055   0.00067   0.00053   0.00000
 434        5S         -0.00211   0.02300   0.00540  -0.00190  -0.00455
 435        5PX         0.00102   0.00280  -0.00105  -0.00677   0.00321
 436        5PY        -0.00079  -0.00316   0.00032  -0.00513   0.00047
 437        5PZ        -0.00204   0.00218   0.00188   0.00217  -0.00238
 438        6D 0        0.00000   0.00000   0.00000   0.00001  -0.00004
 439        6D+1       -0.00003   0.00000   0.00001  -0.00001   0.00001
 440        6D-1        0.00000   0.00000   0.00003  -0.00002   0.00000
 441        6D+2       -0.00002  -0.00003   0.00005  -0.00002   0.00003
 442        6D-2       -0.00002   0.00002   0.00001  -0.00003  -0.00002
 443 33  C  1S          0.00000   0.00000   0.00000   0.00000   0.00000
 444        2S          0.00002  -0.00002   0.00002  -0.00001  -0.00001
 445        2PX         0.00009  -0.00003   0.00003   0.00000  -0.00007
 446        2PY        -0.00002   0.00002  -0.00002   0.00001   0.00002
 447        2PZ        -0.00002   0.00000   0.00000   0.00000   0.00002
 448        3S         -0.00009   0.00042  -0.00026   0.00011  -0.00011
 449        3PX        -0.00049   0.00021  -0.00022   0.00006   0.00039
 450        3PY         0.00019  -0.00007   0.00012  -0.00006  -0.00017
 451        3PZ         0.00012  -0.00006   0.00001  -0.00003  -0.00013
 452        4S         -0.00332  -0.00307   0.00052   0.00124   0.00650
 453        4PX        -0.00127  -0.00085   0.00121  -0.00041   0.00195
 454        4PY         0.00010   0.00019  -0.00142  -0.00195  -0.00050
 455        4PZ         0.00033   0.00170   0.00109   0.00016  -0.00062
 456        5S         -0.04496  -0.04515   0.05200   0.07767  -0.07473
 457        5PX        -0.00790  -0.00704   0.01007   0.01297  -0.01271
 458        5PY         0.00600   0.00003  -0.00981  -0.02061   0.01730
 459        5PZ         0.00193   0.00348   0.00015   0.00471  -0.00119
 460        6D 0        0.00005  -0.00003   0.00004  -0.00005   0.00001
 461        6D+1        0.00001   0.00002   0.00001   0.00002  -0.00001
 462        6D-1       -0.00004  -0.00004   0.00000   0.00000   0.00007
 463        6D+2       -0.00016  -0.00001   0.00001  -0.00006   0.00012
 464        6D-2        0.00010  -0.00008   0.00000  -0.00003  -0.00006
 465 34  H  1S         -0.00001  -0.00004  -0.00001   0.00001   0.00004
 466        2S         -0.00003   0.00068   0.00001  -0.00024  -0.00047
 467        3S         -0.00027  -0.00072   0.00039   0.00010   0.00035
 468        4PX        -0.00003   0.00011  -0.00004   0.00002  -0.00003
 469        4PY        -0.00002   0.00004   0.00005  -0.00002   0.00000
 470        4PZ        -0.00003  -0.00003  -0.00005  -0.00004   0.00003
 471 35  H  1S          0.00002  -0.00001   0.00003  -0.00002   0.00002
 472        2S         -0.00012   0.00015  -0.00049   0.00026  -0.00044
 473        3S          0.00016  -0.00094  -0.00047   0.00008   0.00002
 474        4PX        -0.00002   0.00004  -0.00004   0.00006  -0.00001
 475        4PY         0.00005  -0.00004   0.00003   0.00003   0.00000
 476        4PZ         0.00005  -0.00006   0.00006  -0.00004   0.00002
 477 36  C  1S          0.00002  -0.00002   0.00001  -0.00001  -0.00001
 478        2S          0.00012  -0.00008   0.00004  -0.00001  -0.00008
 479        2PX         0.00017  -0.00006   0.00000  -0.00001  -0.00011
 480        2PY         0.00003  -0.00001  -0.00001  -0.00003  -0.00005
 481        2PZ        -0.00006   0.00002  -0.00002   0.00001   0.00007
 482        3S         -0.00065   0.00002   0.00013  -0.00030   0.00056
 483        3PX        -0.00165   0.00095  -0.00035   0.00033   0.00102
 484        3PY        -0.00030  -0.00004   0.00014   0.00021   0.00051
 485        3PZ         0.00069  -0.00037   0.00025  -0.00019  -0.00058
 486        4S         -0.00116   0.01175  -0.01072   0.01315  -0.00237
 487        4PX         0.00028   0.00329  -0.00142   0.00850   0.00050
 488        4PY         0.00994   0.00081   0.00231  -0.00084  -0.01167
 489        4PZ        -0.00188  -0.00434  -0.00118  -0.00166   0.00321
 490        5S          0.09898   0.09453  -0.05146   0.14821  -0.05937
 491        5PX         0.00049   0.00230   0.02321   0.09375  -0.05095
 492        5PY         0.05781   0.02444  -0.01795  -0.03756   0.05840
 493        5PZ        -0.01920  -0.00927  -0.00513  -0.02678   0.00454
 494        6D 0        0.00001   0.00000   0.00018  -0.00011   0.00000
 495        6D+1        0.00037  -0.00035  -0.00002  -0.00010  -0.00025
 496        6D-1       -0.00012  -0.00006   0.00001  -0.00009   0.00010
 497        6D+2       -0.00082   0.00029   0.00008   0.00013   0.00051
 498        6D-2        0.00002   0.00011  -0.00016   0.00017   0.00000
 499 37  C  1S          0.00000  -0.00001   0.00001   0.00000   0.00000
 500        2S          0.00004  -0.00003   0.00005   0.00000   0.00001
 501        2PX         0.00002  -0.00006   0.00015   0.00001   0.00006
 502        2PY         0.00005  -0.00003   0.00001   0.00002  -0.00004
 503        2PZ        -0.00005   0.00006  -0.00006   0.00000   0.00002
 504        3S         -0.00060   0.00039  -0.00073  -0.00004  -0.00002
 505        3PX        -0.00007   0.00026  -0.00074  -0.00009  -0.00040
 506        3PY        -0.00022   0.00023  -0.00010  -0.00019   0.00021
 507        3PZ         0.00036  -0.00028   0.00031  -0.00001  -0.00011
 508        4S          0.00768  -0.00207   0.00523  -0.00064  -0.00642
 509        4PX         0.00214  -0.00196   0.00330  -0.00171  -0.00044
 510        4PY         0.00272   0.00155   0.00104  -0.00064  -0.00339
 511        4PZ        -0.00249   0.00323  -0.00383  -0.00052   0.00100
 512        5S          0.04162   0.00737  -0.01024   0.00618   0.05360
 513        5PX         0.00144   0.00044  -0.00360  -0.00238   0.00520
 514        5PY         0.00701   0.00146  -0.00057   0.00337   0.00881
 515        5PZ        -0.00212   0.00103   0.00039  -0.00271  -0.00412
 516        6D 0        0.00003   0.00004  -0.00009  -0.00001   0.00001
 517        6D+1        0.00002  -0.00030   0.00027   0.00006  -0.00001
 518        6D-1        0.00005  -0.00006   0.00000   0.00006  -0.00005
 519        6D+2        0.00014   0.00003  -0.00026   0.00000  -0.00013
 520        6D-2       -0.00012   0.00007   0.00005  -0.00002   0.00011
 521 38  H  1S          0.00001  -0.00005   0.00004  -0.00002  -0.00007
 522        2S         -0.00094   0.00121  -0.00185   0.00041   0.00041
 523        3S          0.00064   0.00227   0.00066  -0.00352  -0.00115
 524        4PX         0.00019  -0.00011  -0.00003  -0.00006  -0.00028
 525        4PY        -0.00008   0.00008   0.00003  -0.00001   0.00011
 526        4PZ         0.00002  -0.00028   0.00009   0.00016  -0.00009
 527 39  H  1S         -0.00003   0.00004  -0.00005   0.00000  -0.00006
 528        2S         -0.00014  -0.00073   0.00065   0.00004   0.00071
 529        3S          0.00142  -0.00162   0.00326  -0.00125  -0.00085
 530        4PX        -0.00005  -0.00007   0.00001   0.00007   0.00005
 531        4PY         0.00000   0.00000  -0.00002   0.00008   0.00002
 532        4PZ         0.00008   0.00003  -0.00008   0.00003  -0.00003
                          31        32        33        34        35
                        (A)--O    (A)--O    (A)--O    (A)--O    (A)--O
     EIGENVALUES --    -1.02200  -1.02145  -0.85539  -0.84606  -0.78042
   1 1   Se 1S         -0.00007  -0.00010   0.00314  -0.00103   0.00596
   2        2S         -0.00022  -0.00031   0.00984  -0.00323   0.01866
   3        3S          0.00052   0.00070  -0.02245   0.00737  -0.04257
   4        4S          0.00077   0.00117  -0.03597   0.01182  -0.06843
   5        5S         -0.00097  -0.00169   0.04988  -0.01642   0.09531
   6        6S         -0.00228  -0.00252   0.08968  -0.02944   0.17104
   7        7S          0.00438   0.00261  -0.15365   0.05056  -0.30075
   8        8S          0.00165   0.01000  -0.05903   0.01840  -0.10675
   9        9PX         0.00003  -0.00005   0.00012   0.00079   0.00006
  10        9PY         0.00002   0.00001  -0.00085   0.00012  -0.00119
  11        9PZ         0.00000   0.00002  -0.00043   0.00025  -0.00065
  12       10PX         0.00026  -0.00039   0.00092   0.00613   0.00049
  13       10PY         0.00014   0.00012  -0.00662   0.00096  -0.00927
  14       10PZ         0.00001   0.00014  -0.00337   0.00196  -0.00507
  15       11PX        -0.00066   0.00099  -0.00235  -0.01570  -0.00126
  16       11PY        -0.00036  -0.00031   0.01692  -0.00245   0.02375
  17       11PZ        -0.00003  -0.00036   0.00861  -0.00500   0.01300
  18       12PX        -0.00020   0.00040  -0.00073  -0.00540  -0.00029
  19       12PY        -0.00012   0.00003   0.00641  -0.00101   0.00912
  20       12PZ         0.00001  -0.00020   0.00328  -0.00192   0.00499
  21       13PX         0.00016  -0.00082   0.00122   0.00963   0.00045
  22       13PY         0.00015  -0.00025  -0.01193   0.00193  -0.01749
  23       13PZ         0.00001   0.00039  -0.00611   0.00360  -0.00957
  24       14PX         0.00246  -0.00038   0.00436   0.02698   0.00249
  25       14PY         0.00108   0.00167  -0.02802   0.00400  -0.04079
  26       14PZ        -0.00005   0.00018  -0.01426   0.00790  -0.02230
  27       15PX         0.00024  -0.00715   0.00220   0.01255   0.00013
  28       15PY        -0.00244   0.00173  -0.00296   0.00060  -0.00062
  29       15PZ         0.00223   0.00298  -0.00241  -0.00054  -0.00041
  30       16D 0        0.00021   0.00033  -0.00583   0.00035  -0.00795
  31       16D+1       -0.00001   0.00031   0.00138  -0.00514   0.00204
  32       16D-1       -0.00005  -0.00011   0.00462  -0.00200   0.00649
  33       16D+2       -0.00030  -0.00040   0.00258  -0.00324   0.00470
  34       16D-2       -0.00029   0.00023  -0.00383  -0.00668  -0.00390
  35       17D 0       -0.00002   0.00014  -0.00002  -0.00008   0.00018
  36       17D+1       -0.00006   0.00011  -0.00015  -0.00024  -0.00032
  37       17D-1       -0.00006   0.00004   0.00001  -0.00002  -0.00022
  38       17D+2        0.00001  -0.00011  -0.00001  -0.00014   0.00001
  39       17D-2        0.00000   0.00004  -0.00009  -0.00045   0.00007
  40       18S         -0.04388   0.00759  -0.01868   0.00589  -0.00334
  41       18PX        -0.00861   0.02179   0.00396   0.00685   0.00089
  42       18PY        -0.01649   0.01177  -0.00480   0.00565   0.00010
  43       18PZ         0.00145  -0.00475  -0.00547  -0.00381  -0.00063
  44       19D 0        0.00002  -0.00080   0.00507  -0.00015   0.00746
  45       19D+1        0.00036  -0.00059  -0.00061   0.00530  -0.00110
  46       19D-1        0.00035  -0.00009  -0.00436   0.00184  -0.00621
  47       19D+2        0.00025   0.00040  -0.00187   0.00310  -0.00432
  48       19D-2        0.00035  -0.00063   0.00350   0.00750   0.00360
  49 2   O  1S         -0.11124   0.00128  -0.00650   0.01157  -0.00481
  50        2S         -0.17794   0.00205  -0.01044   0.01860  -0.00775
  51        2PX        -0.04387   0.00050  -0.00207   0.00382  -0.00049
  52        2PY        -0.00274   0.00003   0.00331  -0.00652   0.00540
  53        2PZ         0.02080  -0.00023  -0.00161   0.00335  -0.00171
  54        3S          0.51475  -0.00599   0.03082  -0.05508   0.02319
  55        3PX        -0.06952   0.00081  -0.00318   0.00587  -0.00081
  56        3PY        -0.00701   0.00010   0.00485  -0.00958   0.00789
  57        3PZ         0.03341  -0.00043  -0.00221   0.00476  -0.00256
  58        4S          0.38326  -0.00409   0.02488  -0.04364   0.01807
  59        4PX        -0.02878   0.00018  -0.00134   0.00244   0.00009
  60        4PY        -0.01024  -0.00014   0.00182  -0.00352   0.00446
  61        4PZ         0.02023   0.00014  -0.00145   0.00257  -0.00119
  62        5S         -0.09623   0.00620  -0.00450  -0.00234   0.00491
  63        5PX         0.01809  -0.00139   0.00065   0.00056  -0.00290
  64        5PY         0.00319  -0.00038   0.00149  -0.00268   0.00089
  65        5PZ        -0.01868   0.00014   0.00244  -0.00349  -0.00046
  66        6D 0       -0.00576   0.00007  -0.00054   0.00102  -0.00027
  67        6D+1       -0.00454   0.00005   0.00012  -0.00023   0.00027
  68        6D-1       -0.00483   0.00005   0.00018  -0.00039   0.00034
  69        6D+2       -0.00208   0.00002  -0.00004   0.00004  -0.00003
  70        6D-2       -0.00208   0.00003  -0.00059   0.00109  -0.00082
  71 3   H  1S          0.09061  -0.00106   0.00711  -0.01318   0.00655
  72        2S          0.07684  -0.00085   0.00699  -0.01270   0.00667
  73        3S          0.01468  -0.00092  -0.00111   0.00237  -0.00413
  74        4PX         0.01326  -0.00016   0.00118  -0.00221   0.00119
  75        4PY        -0.01953   0.00024  -0.00127   0.00232  -0.00087
  76        4PZ         0.00107  -0.00002  -0.00019   0.00043  -0.00024
  77 4   C  1S         -0.00237  -0.00007   0.03178  -0.04790   0.03041
  78        2S         -0.00363  -0.00010   0.04905  -0.07388   0.04717
  79        2PX         0.00180  -0.00011  -0.00814   0.02351   0.00500
  80        2PY         0.00049  -0.00003  -0.00229   0.00614   0.00490
  81        2PZ        -0.00167   0.00000  -0.00026   0.00344   0.01399
  82        3S          0.00919   0.00006  -0.12656   0.19062  -0.12349
  83        3PX         0.00241  -0.00009  -0.00563   0.02743   0.01475
  84        3PY         0.00014  -0.00004  -0.00113   0.00645   0.01056
  85        3PZ        -0.00261  -0.00012  -0.00068   0.00669   0.02168
  86        4S          0.00767   0.00074  -0.07401   0.12041  -0.08315
  87        4PX         0.00458  -0.00073  -0.00206   0.01136   0.00313
  88        4PY         0.00206   0.00014  -0.00243   0.00497  -0.00151
  89        4PZ         0.00474   0.00089   0.00084   0.00930   0.00612
  90        5S          0.52963   0.21022   0.26275  -0.03372   0.65553
  91        5PX         0.15637   0.08571   0.02327   0.03890   0.15384
  92        5PY        -0.00483   0.00808   0.03018  -0.04272   0.04217
  93        5PZ        -0.03228  -0.07218   0.00868   0.04877  -0.10037
  94        6D 0        0.00020  -0.00003  -0.00140   0.00344   0.00047
  95        6D+1       -0.00080   0.00002   0.00091  -0.00362   0.00004
  96        6D-1        0.00001   0.00002  -0.00169   0.00205  -0.00149
  97        6D+2        0.00058   0.00001  -0.00435   0.00616  -0.00414
  98        6D-2        0.00008   0.00001  -0.00268   0.00333  -0.00325
  99 5   C  1S         -0.00045  -0.00004   0.02342  -0.04012  -0.00192
 100        2S         -0.00068  -0.00006   0.03606  -0.06180  -0.00300
 101        2PX         0.00017  -0.00003  -0.00497   0.01258   0.01223
 102        2PY         0.00000  -0.00002  -0.00071   0.00249   0.00754
 103        2PZ        -0.00037  -0.00007   0.00769  -0.01010   0.01524
 104        3S          0.00165   0.00029  -0.09329   0.16032   0.00830
 105        3PX         0.00042   0.00002  -0.00988   0.02347   0.01892
 106        3PY        -0.00001   0.00009  -0.00229   0.00509   0.01212
 107        3PZ        -0.00038   0.00026   0.01294  -0.01770   0.02388
 108        4S         -0.00351  -0.00320  -0.04056   0.07349   0.00584
 109        4PX        -0.00248  -0.00091  -0.00043   0.00007   0.00877
 110        4PY         0.00010  -0.00101   0.00170   0.00557   0.00753
 111        4PZ        -0.00021  -0.00191   0.00717  -0.00062   0.00805
 112        5S         -0.01525   0.01762  -0.17091   0.00919  -0.02400
 113        5PX        -0.02079  -0.02398   0.00760   0.01534  -0.00032
 114        5PY         0.00707  -0.01367  -0.00845   0.01160  -0.01479
 115        5PZ         0.00700  -0.01636   0.04319   0.02153   0.01228
 116        6D 0        0.00010   0.00002  -0.00263   0.00320  -0.00410
 117        6D+1       -0.00014  -0.00006   0.00010  -0.00034   0.00174
 118        6D-1        0.00002  -0.00002  -0.00155   0.00254   0.00007
 119        6D+2        0.00005  -0.00002  -0.00119   0.00236   0.00171
 120        6D-2       -0.00001  -0.00005  -0.00121   0.00259   0.00233
 121 6   H  1S          0.00016   0.00007  -0.01337   0.02049  -0.00174
 122        2S         -0.00003  -0.00027  -0.01751   0.02580  -0.00262
 123        3S          0.00095   0.00800  -0.00009  -0.01258   0.00131
 124        4PX         0.00004  -0.00002  -0.00279   0.00520   0.00056
 125        4PY        -0.00001  -0.00002   0.00150  -0.00240   0.00049
 126        4PZ        -0.00004  -0.00004   0.00125  -0.00125   0.00102
 127 7   H  1S          0.00018   0.00006  -0.01296   0.02218   0.00060
 128        2S          0.00036  -0.00019  -0.01644   0.02946   0.00263
 129        3S          0.00048   0.00358   0.00812  -0.00297   0.00348
 130        4PX         0.00006   0.00003  -0.00063   0.00128   0.00057
 131        4PY         0.00008   0.00004  -0.00313   0.00528   0.00067
 132        4PZ         0.00002   0.00003   0.00170  -0.00322   0.00033
 133 8   C  1S         -0.00029   0.00000   0.01829  -0.03727  -0.03199
 134        2S         -0.00043   0.00000   0.02815  -0.05739  -0.04944
 135        2PX         0.00007   0.00001   0.00047   0.00096   0.01119
 136        2PY        -0.00013  -0.00001   0.00486  -0.00935  -0.00391
 137        2PZ        -0.00025   0.00000   0.00655  -0.01264  -0.00414
 138        3S          0.00079  -0.00027  -0.07226   0.14743   0.12910
 139        3PX        -0.00015  -0.00008   0.00111   0.00148   0.01847
 140        3PY         0.00006   0.00005   0.00886  -0.01739  -0.00802
 141        3PZ        -0.00008   0.00002   0.01110  -0.02094  -0.00778
 142        4S          0.00126   0.00361  -0.04040   0.07934   0.06807
 143        4PX        -0.00128  -0.00065   0.00082  -0.00095   0.00580
 144        4PY        -0.00238  -0.00159   0.00645  -0.00724  -0.00148
 145        4PZ        -0.00131  -0.00039   0.00381  -0.00991  -0.00369
 146        5S          0.00558   0.02762  -0.00451  -0.00822  -0.02957
 147        5PX         0.01489  -0.00669  -0.01938   0.01237  -0.01336
 148        5PY         0.00149  -0.00382   0.00313   0.01218   0.01208
 149        5PZ         0.00108  -0.00144  -0.00830  -0.00838   0.00074
 150        6D 0        0.00007   0.00001   0.00053  -0.00098  -0.00127
 151        6D+1        0.00002   0.00001  -0.00028  -0.00002  -0.00258
 152        6D-1        0.00005   0.00002  -0.00178   0.00331   0.00091
 153        6D+2        0.00005   0.00003  -0.00151   0.00276   0.00214
 154        6D-2        0.00004   0.00003  -0.00059   0.00073  -0.00183
 155 9   H  1S          0.00007   0.00002  -0.00894   0.01881   0.02036
 156        2S          0.00002  -0.00036  -0.01059   0.02197   0.02394
 157        3S          0.00268   0.00098   0.00309   0.00130   0.00273
 158        4PX         0.00006  -0.00002  -0.00005   0.00038   0.00081
 159        4PY         0.00004   0.00002  -0.00004  -0.00006   0.00011
 160        4PZ         0.00000   0.00004   0.00246  -0.00491  -0.00461
 161 10  H  1S          0.00016   0.00000  -0.01056   0.02181   0.02082
 162        2S          0.00024  -0.00003  -0.01227   0.02441   0.02343
 163        3S          0.00468   0.00181  -0.00145   0.00126   0.00029
 164        4PX         0.00000   0.00000  -0.00019   0.00034   0.00084
 165        4PY        -0.00007   0.00000   0.00270  -0.00537  -0.00444
 166        4PZ        -0.00001  -0.00001  -0.00036   0.00069   0.00103
 167 11  C  1S         -0.00056   0.00000   0.01715  -0.03700  -0.03903
 168        2S         -0.00081   0.00001   0.02640  -0.05698  -0.06032
 169        2PX        -0.00016  -0.00001   0.00612  -0.01223  -0.00745
 170        2PY         0.00003   0.00000  -0.00129   0.00292   0.00421
 171        2PZ        -0.00050   0.00000   0.00457  -0.00949  -0.00244
 172        3S          0.00113   0.00002  -0.06796   0.14643   0.15732
 173        3PX         0.00004   0.00005   0.01033  -0.02046  -0.01409
 174        3PY        -0.00004  -0.00003  -0.00298   0.00625   0.00783
 175        3PZ        -0.00068   0.00002   0.00801  -0.01684  -0.00569
 176        4S          0.01026  -0.00073  -0.03198   0.07363   0.08959
 177        4PX        -0.00101   0.00031   0.00256  -0.00956  -0.00511
 178        4PY         0.00173   0.00048  -0.00179   0.00100   0.00253
 179        4PZ        -0.00446  -0.00038   0.00427  -0.00523  -0.00161
 180        5S         -0.07207  -0.00880  -0.01101  -0.14432  -0.00135
 181        5PX        -0.00238  -0.00222  -0.00321   0.00990  -0.00597
 182        5PY        -0.01185   0.00100   0.00867  -0.01202  -0.00129
 183        5PZ         0.00662   0.00399   0.01581   0.03446   0.01552
 184        6D 0        0.00017   0.00000  -0.00127   0.00254   0.00092
 185        6D+1        0.00017   0.00000   0.00037  -0.00089  -0.00182
 186        6D-1       -0.00001   0.00000  -0.00003  -0.00001   0.00002
 187        6D+2        0.00004  -0.00001  -0.00155   0.00300   0.00192
 188        6D-2        0.00000   0.00000   0.00091  -0.00186  -0.00172
 189 12  H  1S          0.00029  -0.00001  -0.00990   0.02175   0.02477
 190        2S         -0.00034   0.00014  -0.01217   0.02362   0.02813
 191        3S          0.00268   0.00169   0.00234   0.00234  -0.00115
 192        4PX         0.00001  -0.00002   0.00041  -0.00076  -0.00057
 193        4PY        -0.00005   0.00002  -0.00245   0.00504   0.00543
 194        4PZ         0.00000  -0.00001   0.00075  -0.00156  -0.00129
 195 13  H  1S          0.00025  -0.00002  -0.00826   0.01851   0.02507
 196        2S         -0.00092   0.00015  -0.00991   0.02192   0.02928
 197        3S          0.00357  -0.00022   0.00061   0.00404  -0.00335
 198        4PX         0.00005  -0.00002   0.00182  -0.00393  -0.00455
 199        4PY         0.00001  -0.00001   0.00095  -0.00194  -0.00240
 200        4PZ         0.00003   0.00001   0.00099  -0.00232  -0.00252
 201 14  C  1S         -0.00322   0.00003   0.01910  -0.04005  -0.02225
 202        2S         -0.00488   0.00006   0.02942  -0.06172  -0.03440
 203        2PX        -0.00141  -0.00001   0.00775  -0.01470   0.00261
 204        2PY        -0.00040  -0.00001   0.00243  -0.00471   0.00108
 205        2PZ        -0.00245   0.00002  -0.00185   0.00474   0.01553
 206        3S          0.01123  -0.00031  -0.07641   0.16044   0.09024
 207        3PX        -0.00362   0.00016   0.01407  -0.02692   0.00287
 208        3PY        -0.00037   0.00006   0.00483  -0.00927   0.00084
 209        3PZ        -0.00308   0.00009  -0.00372   0.00915   0.02562
 210        4S          0.00436   0.00136  -0.03443   0.07458   0.04389
 211        4PX        -0.00099  -0.00089   0.00329  -0.00411   0.00382
 212        4PY        -0.00298  -0.00058   0.00171  -0.00213  -0.00038
 213        4PZ        -0.00862  -0.00046  -0.00206   0.00767   0.00878
 214        5S         -0.10598  -0.00641   0.02286   0.19217   0.05008
 215        5PX         0.02267   0.00106   0.00019  -0.02104  -0.01062
 216        5PY         0.00659  -0.00086  -0.00708  -0.00974  -0.00151
 217        5PZ         0.06646   0.01216   0.00902   0.03110   0.02604
 218        6D 0        0.00065  -0.00002  -0.00102   0.00257   0.00474
 219        6D+1        0.00114  -0.00002  -0.00094   0.00174  -0.00160
 220        6D-1        0.00021   0.00000  -0.00030   0.00056  -0.00066
 221        6D+2        0.00080   0.00001  -0.00204   0.00373  -0.00050
 222        6D-2        0.00037  -0.00001  -0.00136   0.00258  -0.00058
 223 15  H  1S          0.00203  -0.00003  -0.01020   0.02192   0.01462
 224        2S          0.00302   0.00000  -0.01343   0.02809   0.01888
 225        3S          0.00293   0.00074   0.00431  -0.01032  -0.00355
 226        4PX        -0.00034   0.00000   0.00087  -0.00178  -0.00064
 227        4PY        -0.00067   0.00001   0.00274  -0.00569  -0.00326
 228        4PZ        -0.00027   0.00001  -0.00076   0.00157   0.00150
 229 16  H  1S          0.00197  -0.00001  -0.00975   0.02093   0.01343
 230        2S          0.00098  -0.00020  -0.01243   0.02740   0.01686
 231        3S         -0.00176   0.00071   0.00273  -0.01051  -0.00612
 232        4PX        -0.00059   0.00004   0.00234  -0.00495  -0.00223
 233        4PY         0.00048  -0.00002  -0.00125   0.00259   0.00162
 234        4PZ         0.00014   0.00000  -0.00093   0.00202   0.00187
 235 17  C  1S         -0.01005   0.00009   0.02747  -0.05015   0.01515
 236        2S         -0.01554   0.00015   0.04235  -0.07735   0.02341
 237        2PX         0.00212  -0.00004   0.00790  -0.00928   0.02240
 238        2PY         0.00156  -0.00004   0.00102  -0.00069   0.00727
 239        2PZ        -0.00854   0.00011  -0.00923   0.01743   0.00588
 240        3S          0.03856  -0.00059  -0.10941   0.19984  -0.06163
 241        3PX         0.00434  -0.00013   0.00893  -0.00827   0.03238
 242        3PY         0.00160   0.00005   0.00150  -0.00081   0.01083
 243        3PZ        -0.01775   0.00017  -0.01291   0.02390   0.00896
 244        4S          0.03165   0.00118  -0.05352   0.10404  -0.02540
 245        4PX         0.00168  -0.00065   0.00187   0.00142   0.01167
 246        4PY         0.00050  -0.00048  -0.00060   0.00283   0.00660
 247        4PZ        -0.01886  -0.00042  -0.00216   0.00182   0.00944
 248        5S         -0.45064  -0.22494  -0.19876  -0.01228  -0.49266
 249        5PX         0.19745   0.07116   0.01513  -0.00131   0.16339
 250        5PY         0.07362   0.01737  -0.00099   0.01719   0.01444
 251        5PZ        -0.08756  -0.03648   0.03283  -0.09902  -0.15544
 252        6D 0        0.00500  -0.00004  -0.00090   0.00243   0.00036
 253        6D+1       -0.00191   0.00002   0.00194  -0.00244   0.00450
 254        6D-1       -0.00006  -0.00001  -0.00072   0.00178   0.00059
 255        6D+2        0.00072   0.00000  -0.00417   0.00703  -0.00216
 256        6D-2        0.00002   0.00003  -0.00208   0.00361  -0.00070
 257 18  C  1S         -0.04111   0.00046   0.00808  -0.01506   0.01134
 258        2S         -0.06326   0.00071   0.01245  -0.02322   0.01757
 259        2PX         0.01601  -0.00020   0.00292  -0.00415   0.00578
 260        2PY         0.03627  -0.00042   0.00211  -0.00360   0.00301
 261        2PZ        -0.01789   0.00023  -0.00943   0.01752  -0.00685
 262        3S          0.16399  -0.00171  -0.03265   0.06064  -0.04705
 263        3PX         0.02755  -0.00027   0.00421  -0.00609   0.00774
 264        3PY         0.06551  -0.00077   0.00246  -0.00419   0.00279
 265        3PZ        -0.02595   0.00020  -0.01473   0.02679  -0.01115
 266        4S          0.03408  -0.00235  -0.01498   0.03024  -0.02055
 267        4PX        -0.00429  -0.00020   0.00112  -0.00314   0.00498
 268        4PY         0.00672  -0.00068   0.00008  -0.00104   0.00021
 269        4PZ        -0.01512   0.00060  -0.00473   0.00762  -0.00302
 270        5S          0.15646  -0.05217   0.10854  -0.10533  -0.14334
 271        5PX        -0.02738   0.00379  -0.00703   0.00241  -0.00490
 272        5PY         0.01544  -0.00167   0.01313  -0.01193  -0.00589
 273        5PZ         0.03547  -0.00864   0.02060  -0.01519  -0.03026
 274        6D 0       -0.00438   0.00004  -0.00248   0.00427  -0.00185
 275        6D+1       -0.00661   0.00010   0.00054  -0.00075   0.00149
 276        6D-1       -0.01438   0.00020  -0.00127   0.00234  -0.00057
 277        6D+2       -0.01181   0.00017  -0.00075   0.00135  -0.00075
 278        6D-2        0.01215  -0.00018   0.00049  -0.00089   0.00024
 279 19  H  1S          0.01584  -0.00013  -0.00447   0.00881  -0.00648
 280        2S          0.03052  -0.00074  -0.00551   0.00979  -0.00973
 281        3S         -0.01713   0.00436   0.00124  -0.00159   0.00148
 282        4PX        -0.00418   0.00007   0.00082  -0.00139   0.00141
 283        4PY         0.00634  -0.00006  -0.00069   0.00125  -0.00114
 284        4PZ         0.00087  -0.00001  -0.00053   0.00100  -0.00055
 285 20  H  1S          0.01583  -0.00014  -0.00540   0.00895  -0.01052
 286        2S          0.02546  -0.00058  -0.00550   0.00928  -0.01280
 287        3S         -0.02077   0.00399  -0.00613   0.00343  -0.00132
 288        4PX         0.00655  -0.00010  -0.00078   0.00131  -0.00151
 289        4PY         0.00274  -0.00002  -0.00015   0.00029  -0.00031
 290        4PZ         0.00251   0.00001  -0.00105   0.00159  -0.00173
 291 21  H  1S          0.00103   0.09086   0.01238   0.00690   0.01384
 292        2S          0.00105   0.07823   0.01247   0.00673   0.01532
 293        3S          0.00127   0.00907  -0.00330   0.00079   0.00035
 294        4PX         0.00025   0.02027   0.00248   0.00129   0.00247
 295        4PY        -0.00010  -0.00741  -0.00174  -0.00100  -0.00164
 296        4PZ         0.00012   0.01013   0.00104   0.00054   0.00097
 297 22  H  1S          0.00002   0.00026  -0.02228  -0.01183   0.00078
 298        2S          0.00034  -0.00076  -0.02882  -0.01602   0.00268
 299        3S         -0.00708   0.00190   0.00866  -0.00217   0.00108
 300        4PX         0.00004   0.00002   0.00076   0.00056  -0.00049
 301        4PY         0.00000   0.00004   0.00012   0.00021   0.00095
 302        4PZ        -0.00005  -0.00004  -0.00622  -0.00335   0.00048
 303 23  H  1S          0.00010   0.00016  -0.02181  -0.00992  -0.00176
 304        2S          0.00028   0.00004  -0.02816  -0.01233  -0.00217
 305        3S         -0.00222  -0.00102   0.00490   0.01136   0.00055
 306        4PX         0.00004  -0.00003   0.00547   0.00313  -0.00039
 307        4PY        -0.00006   0.00004   0.00182   0.00040   0.00144
 308        4PZ         0.00002   0.00002   0.00109   0.00070  -0.00001
 309 24  C  1S         -0.00002  -0.00029   0.03533   0.02306  -0.04062
 310        2S         -0.00003  -0.00044   0.05439   0.03552  -0.06280
 311        2PX        -0.00002  -0.00005   0.00301   0.00319  -0.01549
 312        2PY         0.00001  -0.00024   0.01472   0.00884  -0.00349
 313        2PZ         0.00001   0.00001   0.00253   0.00145  -0.00134
 314        3S          0.00035   0.00078  -0.13957  -0.09129   0.16410
 315        3PX         0.00014  -0.00027   0.00488   0.00554  -0.02592
 316        3PY        -0.00015  -0.00026   0.02534   0.01504  -0.00808
 317        3PZ        -0.00008  -0.00004   0.00564   0.00356  -0.00336
 318        4S         -0.00270   0.00350  -0.07684  -0.04813   0.08921
 319        4PX        -0.00227   0.00019   0.00058   0.00009  -0.00856
 320        4PY         0.00073  -0.00076   0.01171   0.00738  -0.00303
 321        4PZ         0.00138  -0.00145   0.00469  -0.00034   0.00080
 322        5S         -0.04346   0.04416  -0.00797   0.02426   0.00131
 323        5PX        -0.00306  -0.02576   0.01603  -0.00095   0.01449
 324        5PY         0.00861   0.00068  -0.00456   0.00307  -0.00015
 325        5PZ         0.00072  -0.00114  -0.00555  -0.01788   0.00802
 326        6D 0       -0.00001  -0.00008   0.00390   0.00232  -0.00230
 327        6D+1        0.00004   0.00000   0.00091   0.00046   0.00038
 328        6D-1        0.00003   0.00000  -0.00164  -0.00095   0.00039
 329        6D+2        0.00005  -0.00001  -0.00081  -0.00064   0.00362
 330        6D-2        0.00003   0.00012   0.00065  -0.00004   0.00311
 331 25  H  1S         -0.00001   0.00015  -0.02057  -0.01362   0.02649
 332        2S          0.00020   0.00029  -0.02357  -0.01497   0.03003
 333        3S         -0.00313  -0.00099  -0.00110  -0.00053  -0.00306
 334        4PX         0.00002  -0.00005   0.00095   0.00061  -0.00165
 335        4PY         0.00003   0.00000   0.00156   0.00100  -0.00102
 336        4PZ        -0.00002  -0.00001   0.00488   0.00311  -0.00555
 337 26  H  1S         -0.00005   0.00011  -0.01757  -0.01184   0.02648
 338        2S          0.00075  -0.00038  -0.02037  -0.01359   0.03121
 339        3S         -0.00300  -0.00023   0.00090  -0.00374   0.00097
 340        4PX         0.00002   0.00000   0.00078   0.00070  -0.00166
 341        4PY        -0.00007   0.00005   0.00410   0.00264  -0.00506
 342        4PZ         0.00005   0.00002  -0.00209  -0.00130   0.00286
 343 27  H  1S         -0.00003   0.00019  -0.02045  -0.01443   0.03164
 344        2S          0.00028   0.00198  -0.02331  -0.01509   0.03629
 345        3S         -0.00324   0.00317   0.00036  -0.00219  -0.00179
 346        4PX        -0.00002   0.00015  -0.00118  -0.00073   0.00141
 347        4PY         0.00001  -0.00005  -0.00066  -0.00044   0.00147
 348        4PZ         0.00000   0.00026  -0.00495  -0.00334   0.00683
 349 28  H  1S          0.00002   0.00031  -0.01741  -0.01256   0.03242
 350        2S         -0.00018  -0.00137  -0.02055  -0.01457   0.03784
 351        3S         -0.00053   0.00462  -0.00184  -0.00339  -0.00465
 352        4PX         0.00000  -0.00005  -0.00317  -0.00219   0.00501
 353        4PY         0.00002  -0.00006   0.00332   0.00238  -0.00503
 354        4PZ         0.00001   0.00000   0.00097   0.00059  -0.00173
 355 29  O  1S         -0.00127  -0.11130  -0.01148  -0.00640  -0.00897
 356        2S         -0.00203  -0.17806  -0.01846  -0.01028  -0.01446
 357        2PX        -0.00018  -0.01678  -0.00683  -0.00385  -0.01071
 358        2PY         0.00048   0.04280   0.00002  -0.00022  -0.00156
 359        2PZ         0.00017   0.01529  -0.00243  -0.00156  -0.00598
 360        3S          0.00583   0.51546   0.05457   0.03027   0.04323
 361        3PX        -0.00034  -0.02486  -0.01032  -0.00580  -0.01606
 362        3PY         0.00080   0.06830   0.00018  -0.00026  -0.00225
 363        3PZ         0.00035   0.02635  -0.00346  -0.00224  -0.00870
 364        4S          0.00457   0.38148   0.04324   0.02532   0.03408
 365        4PX         0.00042  -0.00287  -0.00344  -0.00216  -0.00675
 366        4PY         0.00023   0.03158   0.00007   0.00015  -0.00208
 367        4PZ        -0.00005   0.01557  -0.00088  -0.00073  -0.00448
 368        5S         -0.00317  -0.09268   0.00098  -0.00546  -0.00098
 369        5PX        -0.00100  -0.00365  -0.00289  -0.00060  -0.00090
 370        5PY        -0.00158  -0.01779   0.00089  -0.00212  -0.00057
 371        5PZ         0.00088  -0.00674   0.00008   0.00021   0.00152
 372        6D 0       -0.00002  -0.00190  -0.00010  -0.00006  -0.00028
 373        6D+1        0.00008   0.00715   0.00044   0.00026   0.00012
 374        6D-1        0.00006   0.00495  -0.00038  -0.00025  -0.00083
 375        6D+2        0.00001   0.00064   0.00074   0.00046   0.00078
 376        6D-2       -0.00002  -0.00288  -0.00105  -0.00060  -0.00144
 377 30  C  1S         -0.00012  -0.00278   0.05074   0.02277   0.04148
 378        2S         -0.00018  -0.00423   0.07830   0.03509   0.06430
 379        2PX         0.00007  -0.00237   0.01766   0.01511   0.00407
 380        2PY        -0.00005  -0.00160  -0.00721  -0.00712   0.01817
 381        2PZ         0.00002   0.00096  -0.00481  -0.00335  -0.00521
 382        3S          0.00044   0.01075  -0.20214  -0.09056  -0.16853
 383        3PX        -0.00020  -0.00313   0.01755   0.01973  -0.00251
 384        3PY        -0.00003  -0.00144  -0.00862  -0.01074   0.03062
 385        3PZ        -0.00013   0.00075  -0.00334  -0.00338  -0.00414
 386        4S         -0.00304  -0.00661  -0.12225  -0.05955  -0.11202
 387        4PX         0.00484  -0.00258   0.00640   0.00773   0.00144
 388        4PY         0.00029  -0.00109  -0.00835  -0.01166   0.00541
 389        4PZ        -0.00087   0.00413  -0.00254   0.00080  -0.00538
 390        5S         -0.35123  -0.08283   0.28938  -0.15482   0.61629
 391        5PX         0.13318   0.01006  -0.02434   0.05653  -0.14946
 392        5PY         0.00601   0.01332   0.00837  -0.03872  -0.00512
 393        5PZ        -0.04679  -0.00928   0.04453   0.03298   0.09067
 394        6D 0       -0.00005  -0.00044   0.00649   0.00263   0.00442
 395        6D+1        0.00000  -0.00057   0.00582   0.00295   0.00479
 396        6D-1        0.00002  -0.00016   0.00271   0.00194   0.00062
 397        6D+2       -0.00004   0.00072  -0.00074  -0.00021  -0.00220
 398        6D-2       -0.00005   0.00073   0.00010  -0.00154   0.00131
 399 31  C  1S         -0.00006  -0.00050   0.04036   0.02149  -0.00174
 400        2S         -0.00010  -0.00073   0.06216   0.03310  -0.00273
 401        2PX         0.00003  -0.00024   0.01168   0.00865  -0.01064
 402        2PY        -0.00004  -0.00034   0.00754   0.00137   0.02421
 403        2PZ        -0.00001   0.00021  -0.00788  -0.00420   0.00007
 404        3S          0.00027   0.00103  -0.16109  -0.08609   0.00761
 405        3PX         0.00003  -0.00035   0.02181   0.01560  -0.01641
 406        3PY         0.00001  -0.00047   0.01200   0.00263   0.03811
 407        3PZ         0.00006  -0.00001  -0.01481  -0.00761   0.00058
 408        4S          0.00021   0.00660  -0.07005  -0.03903   0.00513
 409        4PX        -0.00134  -0.00071   0.00127  -0.00123  -0.00845
 410        4PY         0.00159  -0.00557   0.00462  -0.00591   0.01378
 411        4PZ        -0.00059   0.00127  -0.00349  -0.00283   0.00273
 412        5S          0.10538   0.01531  -0.12920   0.09193  -0.05872
 413        5PX        -0.04152  -0.00428  -0.00429   0.01108   0.00680
 414        5PY         0.00215   0.00911   0.02148  -0.04632  -0.00025
 415        5PZ         0.02120   0.00959  -0.01547   0.01433  -0.02154
 416        6D 0       -0.00002  -0.00009   0.00376   0.00189  -0.00036
 417        6D+1       -0.00003  -0.00011   0.00285   0.00185  -0.00128
 418        6D-1        0.00001  -0.00008   0.00161   0.00033   0.00351
 419        6D+2        0.00001  -0.00010   0.00262   0.00075   0.00340
 420        6D-2        0.00002   0.00022   0.00027   0.00041  -0.00482
 421 32  C  1S         -0.00001  -0.00056   0.03505   0.02437  -0.04917
 422        2S         -0.00002  -0.00088   0.05398   0.03753  -0.07601
 423        2PX        -0.00001   0.00007  -0.01069  -0.00678   0.00940
 424        2PY         0.00000  -0.00040   0.00895   0.00589  -0.00019
 425        2PZ         0.00000   0.00020  -0.00590  -0.00410   0.00476
 426        3S          0.00010   0.00266  -0.13877  -0.09640   0.19871
 427        3PX         0.00008   0.00021  -0.01801  -0.01139   0.01784
 428        3PY        -0.00002  -0.00097   0.01513   0.01011  -0.00217
 429        3PZ         0.00006   0.00034  -0.01152  -0.00788   0.00965
 430        4S         -0.00053  -0.00177  -0.07015  -0.05176   0.11331
 431        4PX        -0.00130  -0.00206  -0.00686  -0.00663   0.00488
 432        4PY        -0.00017   0.00282   0.00645   0.00324  -0.00105
 433        4PZ        -0.00046   0.00241  -0.00506  -0.00125   0.00335
 434        5S          0.01535  -0.12093   0.08337   0.12542  -0.00047
 435        5PX        -0.00499  -0.02532   0.00387  -0.00076   0.00387
 436        5PY        -0.00391  -0.00274  -0.00707  -0.03400   0.00921
 437        5PZ         0.00396  -0.01537   0.01859   0.02290  -0.00849
 438        6D 0       -0.00002  -0.00028   0.00261   0.00162  -0.00194
 439        6D+1       -0.00004  -0.00009  -0.00047  -0.00028   0.00029
 440        6D-1       -0.00002  -0.00013   0.00315   0.00205  -0.00162
 441        6D+2       -0.00001  -0.00013  -0.00045  -0.00028   0.00184
 442        6D-2       -0.00002  -0.00016  -0.00124  -0.00090   0.00267
 443 33  C  1S         -0.00004  -0.00270   0.03895   0.02631  -0.02310
 444        2S         -0.00006  -0.00408   0.06004   0.04056  -0.03575
 445        2PX         0.00003   0.00092  -0.01382  -0.00835  -0.00393
 446        2PY        -0.00003  -0.00229   0.00021  -0.00067   0.02171
 447        2PZ         0.00001  -0.00017   0.00632   0.00425  -0.00772
 448        3S          0.00019   0.00914  -0.15605  -0.10548   0.09403
 449        3PX        -0.00003   0.00180  -0.02517  -0.01541  -0.00494
 450        3PY         0.00000  -0.00298   0.00010  -0.00128   0.03482
 451        3PZ        -0.00005  -0.00035   0.01260   0.00835  -0.01349
 452        4S         -0.00004   0.01184  -0.07417  -0.05266   0.04673
 453        4PX         0.00066   0.00507  -0.00542  -0.00248  -0.00363
 454        4PY        -0.00066  -0.00333  -0.00028  -0.00170   0.01072
 455        4PZ         0.00059  -0.00158   0.00424   0.00306  -0.00448
 456        5S          0.06905  -0.03088  -0.09573  -0.19014   0.08492
 457        5PX         0.01369   0.00034  -0.00886  -0.01963   0.01901
 458        5PY        -0.02333   0.03389  -0.01687  -0.02132   0.01508
 459        5PZ         0.00648   0.00950   0.00812   0.02834  -0.00971
 460        6D 0        0.00000  -0.00071   0.00324   0.00199   0.00040
 461        6D+1       -0.00003  -0.00010   0.00205   0.00126  -0.00055
 462        6D-1        0.00000   0.00016   0.00250   0.00179  -0.00442
 463        6D+2       -0.00004  -0.00021   0.00056   0.00067  -0.00360
 464        6D-2       -0.00004  -0.00078   0.00270   0.00150   0.00390
 465 34  H  1S          0.00001   0.00209  -0.02056  -0.01426   0.01457
 466        2S          0.00030   0.00102  -0.02554  -0.01797   0.01875
 467        3S         -0.00038   0.01025   0.00602   0.00701  -0.00430
 468        4PX         0.00004   0.00060  -0.00512  -0.00347   0.00272
 469        4PY         0.00000  -0.00036  -0.00211  -0.00144   0.00233
 470        4PZ         0.00001   0.00010  -0.00118  -0.00076   0.00042
 471 35  H  1S          0.00002   0.00131  -0.02166  -0.01496   0.01546
 472        2S         -0.00004   0.00064  -0.02780  -0.01893   0.01975
 473        3S         -0.00071   0.00202   0.00764   0.00643  -0.00197
 474        4PX        -0.00001  -0.00006  -0.00119  -0.00078   0.00025
 475        4PY         0.00001  -0.00002   0.00140   0.00092   0.00014
 476        4PZ        -0.00001  -0.00021   0.00577   0.00387  -0.00385
 477 36  C  1S         -0.00013  -0.00995   0.04890   0.02825   0.02863
 478        2S         -0.00020  -0.01539   0.07541   0.04358   0.04429
 479        2PX         0.00000  -0.00290  -0.01199  -0.00355  -0.02662
 480        2PY        -0.00009  -0.00811  -0.01358  -0.00909   0.01364
 481        2PZ         0.00001   0.00014   0.00805   0.00387   0.00567
 482        3S          0.00041   0.03798  -0.19483  -0.11253  -0.11659
 483        3PX        -0.00011  -0.00645  -0.01262  -0.00195  -0.03743
 484        3PY        -0.00023  -0.01698  -0.01978  -0.01310   0.02074
 485        3PZ        -0.00006   0.00202   0.01038   0.00462   0.00749
 486        4S          0.00409   0.02933  -0.09718  -0.06001  -0.05406
 487        4PX         0.00320   0.00305  -0.00147   0.00077  -0.01062
 488        4PY         0.00051  -0.01614  -0.00187  -0.00034   0.01381
 489        4PZ        -0.00126  -0.00104  -0.00149  -0.00254   0.00078
 490        5S          0.29853  -0.12132  -0.18878   0.15766  -0.42168
 491        5PX         0.11007   0.02226  -0.03209   0.01191  -0.14477
 492        5PY        -0.01062   0.08770   0.03757   0.05324  -0.16357
 493        5PZ        -0.04811  -0.04823  -0.01375  -0.04647   0.08457
 494        6D 0       -0.00005  -0.00302   0.00560   0.00334   0.00157
 495        6D+1       -0.00003  -0.00094   0.00577   0.00288   0.00474
 496        6D-1       -0.00005  -0.00146   0.00327   0.00195   0.00214
 497        6D+2       -0.00003  -0.00304  -0.00231  -0.00056  -0.00334
 498        6D-2        0.00005   0.00235   0.00032   0.00057  -0.00363
 499 37  C  1S         -0.00048  -0.04106   0.01420   0.00841   0.01880
 500        2S         -0.00074  -0.06321   0.02190   0.01297   0.02916
 501        2PX        -0.00024  -0.02000  -0.00688  -0.00324  -0.01027
 502        2PY        -0.00024  -0.02281  -0.01633  -0.00974  -0.01151
 503        2PZ        -0.00036  -0.03087   0.00028   0.00007   0.00054
 504        3S          0.00207   0.16390  -0.05733  -0.03389  -0.07801
 505        3PX        -0.00029  -0.03477  -0.01049  -0.00498  -0.01459
 506        3PY        -0.00047  -0.03480  -0.02499  -0.01451  -0.01798
 507        3PZ        -0.00061  -0.05681   0.00228   0.00125   0.00350
 508        4S         -0.00028   0.03796  -0.02684  -0.01572  -0.03912
 509        4PX        -0.00193  -0.01511  -0.00132  -0.00076  -0.00648
 510        4PY         0.00066  -0.00709  -0.00587  -0.00339  -0.00527
 511        4PZ        -0.00006  -0.00046   0.00173   0.00036   0.00046
 512        5S         -0.02244   0.35294   0.09214   0.03767  -0.19461
 513        5PX        -0.00857   0.01513   0.01428   0.00199  -0.00156
 514        5PY         0.00059   0.06089   0.01546   0.00511  -0.03891
 515        5PZ         0.00602  -0.04930  -0.00677  -0.00171   0.01154
 516        6D 0        0.00007   0.00541   0.00181   0.00101   0.00135
 517        6D+1        0.00014   0.01368   0.00200   0.00102   0.00183
 518        6D-1        0.00018   0.01482   0.00376   0.00205   0.00277
 519        6D+2       -0.00002  -0.00216   0.00240   0.00140   0.00143
 520        6D-2        0.00011   0.01064  -0.00074  -0.00029  -0.00169
 521 38  H  1S          0.00023   0.01571  -0.00872  -0.00453  -0.01559
 522        2S          0.00029   0.03091  -0.00919  -0.00525  -0.01811
 523        3S          0.00278  -0.01706  -0.00708  -0.00203  -0.00242
 524        4PX        -0.00011  -0.00635   0.00111   0.00061   0.00203
 525        4PY         0.00003   0.00303  -0.00173  -0.00091  -0.00240
 526        4PZ        -0.00005  -0.00307   0.00060   0.00021   0.00118
 527 39  H  1S          0.00022   0.01625  -0.00813  -0.00515  -0.01016
 528        2S         -0.00014   0.02474  -0.00897  -0.00580  -0.01335
 529        3S          0.00056  -0.01813   0.00003   0.00223   0.00082
 530        4PX         0.00006   0.00388  -0.00141  -0.00083  -0.00195
 531        4PY         0.00000  -0.00128  -0.00063  -0.00038  -0.00029
 532        4PZ        -0.00003  -0.00613   0.00145   0.00088   0.00192
                          36        37        38        39        40
                        (A)--O    (A)--O    (A)--O    (A)--O    (A)--O
     EIGENVALUES --    -0.77118  -0.76546  -0.74938  -0.69296  -0.67944
   1 1   Se 1S         -0.00147   0.00221   0.00100  -0.00772  -0.00136
   2        2S         -0.00459   0.00692   0.00313  -0.02416  -0.00426
   3        3S          0.01047  -0.01577  -0.00714   0.05510   0.00971
   4        4S          0.01683  -0.02540  -0.01151   0.08894   0.01571
   5        5S         -0.02347   0.03546   0.01609  -0.12458  -0.02206
   6        6S         -0.04206   0.06328   0.02870  -0.22267  -0.03916
   7        7S          0.07422  -0.11142  -0.05072   0.40287   0.07058
   8        8S          0.02433  -0.03704  -0.01773   0.13413   0.02505
   9        9PX         0.00070   0.00035  -0.00118  -0.00001   0.00056
  10        9PY         0.00034  -0.00061   0.00009   0.00105  -0.00011
  11        9PZ         0.00004  -0.00033  -0.00041   0.00052   0.00042
  12       10PX         0.00547   0.00273  -0.00914  -0.00005   0.00431
  13       10PY         0.00264  -0.00471   0.00069   0.00815  -0.00087
  14       10PZ         0.00031  -0.00258  -0.00322   0.00404   0.00326
  15       11PX        -0.01408  -0.00703   0.02348   0.00012  -0.01106
  16       11PY        -0.00679   0.01208  -0.00177  -0.02093   0.00224
  17       11PZ        -0.00078   0.00664   0.00827  -0.01036  -0.00841
  18       12PX        -0.00447  -0.00235   0.00813   0.00001  -0.00444
  19       12PY        -0.00244   0.00432  -0.00059  -0.00828   0.00065
  20       12PZ        -0.00057   0.00229   0.00297  -0.00427  -0.00295
  21       13PX         0.00799   0.00426  -0.01510   0.00005   0.00895
  22       13PY         0.00473  -0.00828   0.00110   0.01662  -0.00116
  23       13PZ         0.00112  -0.00437  -0.00575   0.00860   0.00570
  24       14PX         0.02636   0.01282  -0.04106  -0.00052   0.01706
  25       14PY         0.01120  -0.02031   0.00249   0.03664  -0.00380
  26       14PZ         0.00130  -0.01131  -0.01335   0.01813   0.01516
  27       15PX         0.00753   0.00302  -0.01535   0.00312   0.00791
  28       15PY        -0.00019  -0.00306   0.00202  -0.00219  -0.00277
  29       15PZ         0.00085  -0.00081  -0.00074  -0.00281   0.00311
  30       16D 0        0.00242  -0.00159   0.00218   0.00622  -0.00081
  31       16D+1       -0.00382   0.00177   0.00727  -0.00386  -0.00406
  32       16D-1       -0.00092   0.00321   0.00252  -0.00567  -0.00163
  33       16D+2       -0.00031  -0.00265   0.00390  -0.00181  -0.00282
  34       16D-2       -0.00375  -0.00469   0.00987   0.00379  -0.00578
  35       17D 0        0.00000   0.00015   0.00019  -0.00051  -0.00003
  36       17D+1       -0.00015   0.00003   0.00025   0.00027   0.00012
  37       17D-1        0.00006   0.00008   0.00004   0.00042   0.00013
  38       17D+2        0.00010  -0.00037   0.00010   0.00030   0.00006
  39       17D-2       -0.00026  -0.00013   0.00044  -0.00016  -0.00011
  40       18S          0.01036   0.01098   0.00148   0.01233  -0.01238
  41       18PX         0.00062  -0.00437  -0.00200   0.00623   0.01197
  42       18PY         0.00019   0.00318  -0.00012   0.00106  -0.00273
  43       18PZ         0.00788   0.00671   0.00341  -0.00233  -0.00676
  44       19D 0       -0.00212   0.00176  -0.00214  -0.00621   0.00062
  45       19D+1        0.00447  -0.00125  -0.00807   0.00365   0.00413
  46       19D-1        0.00124  -0.00378  -0.00247   0.00607   0.00145
  47       19D+2        0.00062   0.00319  -0.00410   0.00148   0.00275
  48       19D-2        0.00506   0.00503  -0.01157  -0.00382   0.00679
  49 2   O  1S          0.01101   0.01687   0.00275  -0.01311  -0.01745
  50        2S          0.01775   0.02718   0.00443  -0.02115  -0.02816
  51        2PX         0.00263   0.00533   0.00239  -0.00361  -0.00498
  52        2PY        -0.01311  -0.02118  -0.00372   0.03503   0.05512
  53        2PZ         0.00559   0.00994   0.00296  -0.01116  -0.01512
  54        3S         -0.05309  -0.08117  -0.01327   0.06337   0.08459
  55        3PX         0.00414   0.00807   0.00358  -0.00541  -0.00736
  56        3PY        -0.01928  -0.03124  -0.00550   0.05164   0.08113
  57        3PZ         0.00813   0.01456   0.00419  -0.01652  -0.02236
  58        4S         -0.04262  -0.06720  -0.01148   0.05502   0.07206
  59        4PX         0.00045   0.00309   0.00138  -0.00102  -0.00078
  60        4PY        -0.00942  -0.01444  -0.00204   0.02668   0.04376
  61        4PZ         0.00503   0.00798   0.00311  -0.00883  -0.01206
  62        5S         -0.00151  -0.01032   0.00599   0.00559   0.01307
  63        5PX         0.00363   0.00226  -0.00105  -0.00144  -0.00391
  64        5PY        -0.00185  -0.00247  -0.00053  -0.00042   0.00057
  65        5PZ        -0.00268  -0.00273  -0.00207   0.00012   0.00017
  66        6D 0        0.00089   0.00160   0.00050  -0.00097  -0.00102
  67        6D+1       -0.00057  -0.00082  -0.00005   0.00100   0.00130
  68        6D-1       -0.00088  -0.00144  -0.00030   0.00198   0.00290
  69        6D+2       -0.00011  -0.00035  -0.00022   0.00076   0.00127
  70        6D-2        0.00182   0.00282   0.00039  -0.00402  -0.00623
  71 3   H  1S         -0.01606  -0.02584  -0.00495   0.03055   0.04563
  72        2S         -0.01727  -0.02767  -0.00626   0.03448   0.05253
  73        3S          0.00707   0.00760   0.00168   0.00148  -0.00236
  74        4PX        -0.00282  -0.00432  -0.00068   0.00514   0.00767
  75        4PY         0.00237   0.00382   0.00093  -0.00359  -0.00508
  76        4PZ         0.00063   0.00107   0.00025  -0.00098  -0.00125
  77 4   C  1S         -0.02368  -0.00084   0.04225  -0.00833  -0.02582
  78        2S         -0.03665  -0.00110   0.06566  -0.01310  -0.04026
  79        2PX         0.01319   0.03021   0.00245  -0.02386   0.00562
  80        2PY        -0.00090   0.00112  -0.00108  -0.01145   0.00042
  81        2PZ        -0.02114  -0.03121  -0.01699  -0.01260   0.00425
  82        3S          0.09655   0.00251  -0.17337   0.03506   0.10778
  83        3PX         0.01433   0.04430   0.00949  -0.03888   0.00367
  84        3PY        -0.00288   0.00126   0.00108  -0.01892  -0.00151
  85        3PZ        -0.03124  -0.04567  -0.02659  -0.02193   0.00567
  86        4S          0.06013   0.00452  -0.11153   0.02989   0.07623
  87        4PX         0.01277   0.02290   0.00820  -0.01599   0.00301
  88        4PY         0.00203   0.00203  -0.00503  -0.00782   0.00105
  89        4PZ        -0.00865  -0.02376  -0.02647  -0.00891   0.00341
  90        5S          0.05011   0.54642   0.71564  -0.33417  -0.19345
  91        5PX         0.03881   0.11372   0.13091  -0.11754  -0.01774
  92        5PY         0.00107   0.01581   0.06985  -0.01337  -0.01097
  93        5PZ        -0.00909  -0.03401  -0.00884   0.17695   0.10942
  94        6D 0       -0.00144  -0.00447  -0.00681  -0.00519  -0.00229
  95        6D+1       -0.00305  -0.00466   0.00226   0.00613   0.00063
  96        6D-1       -0.00023  -0.00229  -0.00278   0.00111   0.00032
  97        6D+2        0.00352   0.00267  -0.00198   0.00287   0.00362
  98        6D-2        0.00153   0.00018  -0.00190   0.00405   0.00309
  99 5   C  1S          0.01557   0.04324   0.04911   0.02418   0.00159
 100        2S          0.02412   0.06692   0.07603   0.03756   0.00247
 101        2PX        -0.00944  -0.00477   0.00418  -0.00642  -0.00814
 102        2PY        -0.00686  -0.00533   0.00358  -0.00736  -0.01120
 103        2PZ        -0.01360  -0.00608   0.01335  -0.01281  -0.02358
 104        3S         -0.06362  -0.17574  -0.20116  -0.10084  -0.00604
 105        3PX        -0.01614  -0.01125   0.00235  -0.01189  -0.01265
 106        3PY        -0.01186  -0.00980   0.00465  -0.01191  -0.01766
 107        3PZ        -0.02062  -0.00744   0.02308  -0.01929  -0.03702
 108        4S         -0.03443  -0.09467  -0.10296  -0.05985  -0.01091
 109        4PX        -0.00602  -0.00402   0.00189  -0.00495  -0.00743
 110        4PY        -0.00262  -0.00573  -0.00114  -0.00587  -0.00598
 111        4PZ        -0.00745  -0.00702  -0.00221  -0.00859  -0.01263
 112        5S          0.04992  -0.08114  -0.07714  -0.08463  -0.00616
 113        5PX         0.01724   0.00183  -0.00382   0.03828   0.01905
 114        5PY         0.01151   0.01218   0.00387   0.02921   0.02102
 115        5PZ        -0.00165   0.03257   0.01600   0.04888   0.02486
 116        6D 0        0.00315   0.00030  -0.00458   0.00221   0.00475
 117        6D+1       -0.00282  -0.00361   0.00069   0.00011  -0.00333
 118        6D-1       -0.00079  -0.00206  -0.00176   0.00018  -0.00021
 119        6D+2       -0.00155  -0.00136   0.00072  -0.00015  -0.00081
 120        6D-2       -0.00265  -0.00276  -0.00024  -0.00128  -0.00239
 121 6   H  1S         -0.00965  -0.03131  -0.03511  -0.01834  -0.00282
 122        2S         -0.01153  -0.03866  -0.04376  -0.02280  -0.00278
 123        3S         -0.00064   0.00876   0.00937  -0.00179  -0.00177
 124        4PX        -0.00224  -0.00593  -0.00682  -0.00358  -0.00058
 125        4PY         0.00080   0.00294   0.00406   0.00139  -0.00051
 126        4PZ        -0.00045   0.00104   0.00180   0.00008  -0.00105
 127 7   H  1S         -0.01068  -0.02966  -0.03431  -0.01770  -0.00123
 128        2S         -0.01267  -0.03668  -0.04248  -0.02206  -0.00019
 129        3S          0.00302   0.01038   0.00229  -0.00089   0.00051
 130        4PX        -0.00070  -0.00076  -0.00038  -0.00061  -0.00028
 131        4PY        -0.00247  -0.00613  -0.00641  -0.00350  -0.00056
 132        4PZ         0.00046   0.00264   0.00405   0.00103  -0.00120
 133 8   C  1S          0.03689   0.04018   0.00380   0.01894   0.03165
 134        2S          0.05704   0.06216   0.00589   0.02940   0.04919
 135        2PX        -0.00517   0.01030   0.03001   0.02097   0.00234
 136        2PY         0.00499   0.00695   0.00435   0.00153  -0.00246
 137        2PZ         0.00323   0.00264   0.00084  -0.00191  -0.00846
 138        3S         -0.14904  -0.16334  -0.01554  -0.07814  -0.13144
 139        3PX        -0.00867   0.01639   0.04802   0.03293   0.00296
 140        3PY         0.01007   0.01356   0.00721   0.00349  -0.00173
 141        3PZ         0.00722   0.00721   0.00191  -0.00218  -0.01079
 142        4S         -0.08512  -0.08880  -0.00900  -0.04668  -0.08072
 143        4PX        -0.00183   0.00363   0.01651   0.01081   0.00108
 144        4PY         0.00263   0.00368   0.00203   0.00038  -0.00362
 145        4PZ         0.00402   0.00085   0.00071  -0.00082  -0.00635
 146        5S         -0.02913  -0.02857  -0.03067  -0.09765  -0.07207
 147        5PX         0.00821   0.00909  -0.00013   0.01031   0.01375
 148        5PY        -0.00190   0.00260   0.00387   0.01117   0.00860
 149        5PZ         0.00392  -0.00259   0.00492   0.00350   0.00027
 150        6D 0        0.00155   0.00165  -0.00021   0.00005   0.00070
 151        6D+1        0.00101  -0.00249  -0.00647  -0.00335  -0.00026
 152        6D-1       -0.00113  -0.00165  -0.00126  -0.00027   0.00099
 153        6D+2       -0.00213  -0.00145   0.00134   0.00084   0.00007
 154        6D-2        0.00059  -0.00243  -0.00588  -0.00365  -0.00008
 155 9   H  1S         -0.02467  -0.02795  -0.00338  -0.01670  -0.03011
 156        2S         -0.02938  -0.03363  -0.00401  -0.02019  -0.03610
 157        3S          0.00188   0.00734   0.00222   0.00137   0.00272
 158        4PX        -0.00056   0.00020   0.00135   0.00089  -0.00018
 159        4PY        -0.00012  -0.00009   0.00020  -0.00014  -0.00047
 160        4PZ         0.00553   0.00633   0.00079   0.00314   0.00543
 161 10  H  1S         -0.02391  -0.02585  -0.00159  -0.01451  -0.02520
 162        2S         -0.02742  -0.03027  -0.00185  -0.01720  -0.03039
 163        3S          0.00270   0.00378  -0.00201   0.00218   0.00470
 164        4PX        -0.00058   0.00009   0.00146   0.00085  -0.00025
 165        4PY         0.00515   0.00572   0.00065   0.00278   0.00452
 166        4PZ        -0.00126  -0.00145  -0.00005  -0.00088  -0.00168
 167 11  C  1S          0.03094   0.00775  -0.04335  -0.02407  -0.00016
 168        2S          0.04784   0.01197  -0.06711  -0.03737  -0.00023
 169        2PX         0.00982   0.01389   0.00843   0.01322   0.01283
 170        2PY        -0.00426  -0.00331   0.00232  -0.00121  -0.00445
 171        2PZ        -0.00540  -0.01754  -0.01655  -0.01217  -0.02152
 172        3S         -0.12505  -0.03091   0.17679   0.09937   0.00006
 173        3PX         0.01746   0.02277   0.01044   0.01929   0.02112
 174        3PY        -0.00783  -0.00579   0.00460  -0.00114  -0.00676
 175        3PZ        -0.00740  -0.02831  -0.02884  -0.02027  -0.03338
 176        4S         -0.07267  -0.02290   0.09808   0.06064   0.00110
 177        4PX         0.00497   0.00558   0.00421   0.00700   0.00482
 178        4PY        -0.00155  -0.00264   0.00142  -0.00153  -0.00412
 179        4PZ        -0.00069  -0.00506  -0.00769  -0.00550  -0.01363
 180        5S         -0.02917  -0.05633   0.04752   0.02394  -0.02340
 181        5PX         0.00783   0.00173  -0.00032  -0.00345  -0.00544
 182        5PY         0.00367  -0.00300  -0.00222   0.00365  -0.00092
[truncated: 8,312,915 more chars]
