# Supplementary material for: Synthesis, Structure and Antioxidant Activity of Cyclohexene-Fused Selenuranes and Related Derivatives
Source: Molecules. 2015 Jul 13;20(7):12670–85. doi: 10.3390/molecules200712670 (PMC6332442; doi:10.3390/molecules200712670)
Supplement: Supplementary file 1 [file molecules-20-12670-s001.zip › computational/NBO/PS-ALSE-NBO.LOG]

 Entering Link 1 = D:\G09W\l1.exe PID=     11828.
  
 Copyright (c) 1988,1990,1992,1993,1995,1998,2003,2009,2010,
            Gaussian, Inc.  All Rights Reserved.
  
 This is part of the Gaussian(R) 09 program.  It is based on
 the Gaussian(R) 03 system (copyright 2003, Gaussian, Inc.),
 the Gaussian(R) 98 system (copyright 1998, Gaussian, Inc.),
 the Gaussian(R) 94 system (copyright 1995, Gaussian, Inc.),
 the Gaussian 92(TM) system (copyright 1992, Gaussian, Inc.),
 the Gaussian 90(TM) system (copyright 1990, Gaussian, Inc.),
 the Gaussian 88(TM) system (copyright 1988, Gaussian, Inc.),
 the Gaussian 86(TM) system (copyright 1986, Carnegie Mellon
 University), and the Gaussian 82(TM) system (copyright 1983,
 Carnegie Mellon University). Gaussian is a federally registered
 trademark of Gaussian, Inc.
  
 This software contains proprietary and confidential information,
 including trade secrets, belonging to Gaussian, Inc.
  
 This software is provided under written license and may be
 used, copied, transmitted, or stored only in accord with that
 written license.
  
 The following legend is applicable only to US Government
 contracts under FAR:
  
                    RESTRICTED RIGHTS LEGEND
  
 Use, reproduction and disclosure by the US Government is
 subject to restrictions as set forth in subparagraphs (a)
 and (c) of the Commercial Computer Software - Restricted
 Rights clause in FAR 52.227-19.
  
 Gaussian, Inc.
 340 Quinnipiac St., Bldg. 40, Wallingford CT 06492
  
  
 ---------------------------------------------------------------
 Warning -- This program may not be used in any manner that
 competes with the business of Gaussian, Inc. or will provide
 assistance to any competitor of Gaussian, Inc.  The licensee
 of this program is prohibited from giving any competitor of
 Gaussian, Inc. access to this program.  By using this program,
 the user acknowledges that Gaussian, Inc. is engaged in the
 business of creating and licensing software in the field of
 computational chemistry and represents and warrants to the
 licensee that it is not a competitor of Gaussian, Inc. and that
 it will not use this program in any manner prohibited above.
 ---------------------------------------------------------------
  

 Cite this work as:
 Gaussian 09, Revision B.01,
 M. J. Frisch, G. W. Trucks, H. B. Schlegel, G. E. Scuseria, 
 M. A. Robb, J. R. Cheeseman, G. Scalmani, V. Barone, B. Mennucci, 
 G. A. Petersson, H. Nakatsuji, M. Caricato, X. Li, H. P. Hratchian, 
 A. F. Izmaylov, J. Bloino, G. Zheng, J. L. Sonnenberg, M. Hada, 
 M. Ehara, K. Toyota, R. Fukuda, J. Hasegawa, M. Ishida, T. Nakajima, 
 Y. Honda, O. Kitao, H. Nakai, T. Vreven, J. A. Montgomery, Jr., 
 J. E. Peralta, F. Ogliaro, M. Bearpark, J. J. Heyd, E. Brothers, 
 K. N. Kudin, V. N. Staroverov, T. Keith, R. Kobayashi, J. Normand, 
 K. Raghavachari, A. Rendell, J. C. Burant, S. S. Iyengar, J. Tomasi, 
 M. Cossi, N. Rega, J. M. Millam, M. Klene, J. E. Knox, J. B. Cross, 
 V. Bakken, C. Adamo, J. Jaramillo, R. Gomperts, R. E. Stratmann, 
 O. Yazyev, A. J. Austin, R. Cammi, C. Pomelli, J. W. Ochterski, 
 R. L. Martin, K. Morokuma, V. G. Zakrzewski, G. A. Voth, 
 P. Salvador, J. J. Dannenberg, S. Dapprich, A. D. Daniels, 
 O. Farkas, J. B. Foresman, J. V. Ortiz, J. Cioslowski, 
 and D. J. Fox, Gaussian, Inc., Wallingford CT, 2010.
 
 ******************************************
 Gaussian 09:  IA32W-G09RevB.01 12-Aug-2010
                15-May-2013 
 ******************************************
 %chk=ps-alse-nbo.chk
 %mem=600MB
 %nprocshared=2
 Will use up to    2 processors via shared memory.
 ---------------------------------------------
 #p rb3lyp/6-31+g(d) pop=nbo geom=connectivity
 ---------------------------------------------
 1/38=1,57=2/1;
 2/12=2,17=6,18=5,40=1/2;
 3/5=1,6=6,7=11,11=2,16=1,25=1,30=1,74=-5,116=1/1,2,3;
 4//1;
 5/5=2,38=5/2;
 6/7=2,8=2,9=2,10=2,28=1/1,7;
 99/5=1,9=1/99;
 Leave Link    1 at Wed May 15 19:56:09 2013, MaxMem=   78643200 cpu:       0.0
 (Enter D:\G09W\l101.exe)
 -----------
 ps-alse-nbo
 -----------
 Symbolic Z-matrix:
 Charge =  0 Multiplicity = 1
 Se                   -0.1011   -1.15092  -0.55006 
 O                     3.38701   0.78529  -2.4752 
 H                     2.74227   1.51017  -2.45022 
 C                     1.44464  -0.33062   0.31262 
 C                     1.26693  -0.09461   1.79671 
 H                     0.31657   0.42811   1.97025 
 H                     1.15152  -1.07045   2.29278 
 C                     2.43069   0.68319   2.42822 
 H                     2.36862   0.61575   3.52179 
 H                     2.34734   1.74928   2.17063 
 C                     3.76939   0.14409   1.91615 
 H                     3.85344  -0.92079   2.17816 
 H                     4.60992   0.65696   2.40035 
 C                     3.86317   0.30812   0.39449 
 H                     4.07857   1.35612   0.14149 
 H                     4.71635  -0.26061  -0.00142 
 C                     2.60639  -0.1324   -0.34409 
 C                     2.79952  -0.35505  -1.82733 
 H                     3.51938  -1.16434  -1.99777 
 H                     1.85582  -0.63049  -2.30858 
 H                    -4.39325  -1.90031  -0.4385 
 H                    -1.03541   1.59568  -1.75395 
 H                    -0.0472    1.85159  -0.33523 
 C                    -2.05012   2.68499  -0.16629 
 H                    -1.86081   2.90342   0.89475 
 H                    -1.87896   3.61823  -0.71751 
 H                    -3.68318   1.9906   -1.39569 
 H                    -4.20569   2.98696  -0.03684 
 O                    -3.58089  -2.3218   -0.11647 
 C                    -1.42844   0.22139  -0.16854 
 C                    -1.06958   1.60806  -0.65356 
 C                    -3.49511   2.20553  -0.33388 
 C                    -3.73257   0.93684   0.49382 
 H                    -4.69078   0.47805   0.20386 
 H                    -3.85063   1.19922   1.55815 
 C                    -2.6218   -0.09725   0.37129 
 C                    -2.97938  -1.47705   0.87967 
 H                    -2.08981  -2.01992   1.20157 
 H                    -3.65807  -1.38115   1.74176 
 
 NAtoms=     39 NQM=     39 NQMF=      0 NMic=      0 NMicF=      0 NTot=     39.
                    Isotopes and Nuclear Properties:
 (Nuclear quadrupole moments (NQMom) in fm**2, nuclear magnetic moments (NMagM)
  in nuclear magnetons)

  Atom         1           2           3           4           5           6           7           8           9          10
 IAtWgt=          80          16           1          12          12           1           1          12           1           1
 AtmWgt=  79.9165205  15.9949146   1.0078250  12.0000000  12.0000000   1.0078250   1.0078250  12.0000000   1.0078250   1.0078250
 NucSpn=           0           0           1           0           0           1           1           0           1           1
 AtZEff=   0.0000000   0.0000000   0.0000000   0.0000000   0.0000000   0.0000000   0.0000000   0.0000000   0.0000000   0.0000000
 NQMom=    0.0000000   0.0000000   0.0000000   0.0000000   0.0000000   0.0000000   0.0000000   0.0000000   0.0000000   0.0000000
 NMagM=    0.0000000   0.0000000   2.7928460   0.0000000   0.0000000   2.7928460   2.7928460   0.0000000   2.7928460   2.7928460

  Atom        11          12          13          14          15          16          17          18          19          20
 IAtWgt=          12           1           1          12           1           1          12          12           1           1
 AtmWgt=  12.0000000   1.0078250   1.0078250  12.0000000   1.0078250   1.0078250  12.0000000  12.0000000   1.0078250   1.0078250
 NucSpn=           0           1           1           0           1           1           0           0           1           1
 AtZEff=   0.0000000   0.0000000   0.0000000   0.0000000   0.0000000   0.0000000   0.0000000   0.0000000   0.0000000   0.0000000
 NQMom=    0.0000000   0.0000000   0.0000000   0.0000000   0.0000000   0.0000000   0.0000000   0.0000000   0.0000000   0.0000000
 NMagM=    0.0000000   2.7928460   2.7928460   0.0000000   2.7928460   2.7928460   0.0000000   0.0000000   2.7928460   2.7928460

  Atom        21          22          23          24          25          26          27          28          29          30
 IAtWgt=           1           1           1          12           1           1           1           1          16          12
 AtmWgt=   1.0078250   1.0078250   1.0078250  12.0000000   1.0078250   1.0078250   1.0078250   1.0078250  15.9949146  12.0000000
 NucSpn=           1           1           1           0           1           1           1           1           0           0
 AtZEff=   0.0000000   0.0000000   0.0000000   0.0000000   0.0000000   0.0000000   0.0000000   0.0000000   0.0000000   0.0000000
 NQMom=    0.0000000   0.0000000   0.0000000   0.0000000   0.0000000   0.0000000   0.0000000   0.0000000   0.0000000   0.0000000
 NMagM=    2.7928460   2.7928460   2.7928460   0.0000000   2.7928460   2.7928460   2.7928460   2.7928460   0.0000000   0.0000000

  Atom        31          32          33          34          35          36          37          38          39
 IAtWgt=          12          12          12           1           1          12          12           1           1
 AtmWgt=  12.0000000  12.0000000  12.0000000   1.0078250   1.0078250  12.0000000  12.0000000   1.0078250   1.0078250
 NucSpn=           0           0           0           1           1           0           0           1           1
 AtZEff=   0.0000000   0.0000000   0.0000000   0.0000000   0.0000000   0.0000000   0.0000000   0.0000000   0.0000000
 NQMom=    0.0000000   0.0000000   0.0000000   0.0000000   0.0000000   0.0000000   0.0000000   0.0000000   0.0000000
 NMagM=    0.0000000   0.0000000   0.0000000   2.7928460   2.7928460   0.0000000   0.0000000   2.7928460   2.7928460
 Leave Link  101 at Wed May 15 19:56:09 2013, MaxMem=   78643200 cpu:       0.0
 (Enter D:\G09W\l202.exe)
                          Input orientation:                          
 ---------------------------------------------------------------------
 Center     Atomic      Atomic             Coordinates (Angstroms)
 Number     Number       Type             X           Y           Z
 ---------------------------------------------------------------------
      1         34           0       -0.101100   -1.150920   -0.550060
      2          8           0        3.387008    0.785287   -2.475203
      3          1           0        2.742266    1.510171   -2.450220
      4          6           0        1.444640   -0.330621    0.312617
      5          6           0        1.266934   -0.094612    1.796714
      6          1           0        0.316572    0.428109    1.970251
      7          1           0        1.151520   -1.070446    2.292775
      8          6           0        2.430693    0.683191    2.428217
      9          1           0        2.368624    0.615749    3.521787
     10          1           0        2.347338    1.749280    2.170629
     11          6           0        3.769387    0.144086    1.916149
     12          1           0        3.853437   -0.920794    2.178155
     13          1           0        4.609915    0.656963    2.400345
     14          6           0        3.863165    0.308115    0.394486
     15          1           0        4.078572    1.356119    0.141493
     16          1           0        4.716353   -0.260613   -0.001424
     17          6           0        2.606392   -0.132396   -0.344089
     18          6           0        2.799521   -0.355051   -1.827333
     19          1           0        3.519375   -1.164339   -1.997770
     20          1           0        1.855817   -0.630488   -2.308576
     21          1           0       -4.393254   -1.900314   -0.438502
     22          1           0       -1.035408    1.595676   -1.753954
     23          1           0       -0.047196    1.851585   -0.335227
     24          6           0       -2.050123    2.684989   -0.166292
     25          1           0       -1.860810    2.903418    0.894752
     26          1           0       -1.878959    3.618234   -0.717509
     27          1           0       -3.683181    1.990602   -1.395693
     28          1           0       -4.205688    2.986960   -0.036840
     29          8           0       -3.580891   -2.321800   -0.116466
     30          6           0       -1.428436    0.221387   -0.168544
     31          6           0       -1.069576    1.608061   -0.653557
     32          6           0       -3.495107    2.205529   -0.333877
     33          6           0       -3.732565    0.936838    0.493816
     34          1           0       -4.690781    0.478047    0.203859
     35          1           0       -3.850632    1.199220    1.558145
     36          6           0       -2.621803   -0.097251    0.371290
     37          6           0       -2.979378   -1.477049    0.879668
     38          1           0       -2.089813   -2.019915    1.201572
     39          1           0       -3.658069   -1.381152    1.741764
 ---------------------------------------------------------------------
                    Distance matrix (angstroms):
                    1          2          3          4          5
     1  Se   0.000000
     2  O    4.429669   0.000000
     3  H    4.333214   0.970450   0.000000
     4  C    1.951003   3.576309   3.564494   0.000000
     5  C    2.914559   4.849558   4.773718   1.513216   0.000000
     6  H    3.003290   5.414537   5.157074   2.143819   1.098426
     7  H    3.107611   5.583437   5.629037   2.134077   1.100749
     8  C    4.317878   4.996848   4.957834   2.544775   1.535613
     9  H    5.079429   6.085207   6.050163   3.471042   2.166613
    10  H    4.669920   4.857361   4.643855   2.931392   2.169567
    11  C    4.768637   4.454360   4.688960   2.863758   2.516647
    12  H    4.809831   4.978153   5.344731   3.103359   2.741910
    13  H    5.845254   5.028214   5.267263   3.918277   3.479189
    14  C    4.328550   2.947801   3.285378   2.502788   2.978061
    15  H    4.922718   2.766082   2.920004   3.132407   3.570670
    16  H    4.929655   2.996773   3.609612   3.287496   3.893501
    17  C    2.900057   2.448091   2.674374   1.349157   2.525592
    18  C    3.267788   1.437097   1.967313   2.532920   3.943395
    19  H    3.899216   2.011593   2.821633   3.215198   4.540475
    20  H    2.681931   2.092063   2.321266   2.670138   4.181788
    21  H    4.358512   8.478979   8.160519   6.091726   6.347793
    22  H    3.141032   4.553536   3.842254   3.759252   4.556873
    23  H    3.010664   4.184525   3.517223   2.721635   3.171718
    24  C    4.319741   6.205025   5.437234   4.640757   4.752099
    25  H    4.649916   6.586552   5.858181   4.660889   4.425438
    26  H    5.092509   6.232615   5.366744   5.263167   5.477516
    27  H    4.838963   7.252979   6.529105   5.882257   6.248457
    28  H    5.850905   8.272969   7.501958   6.561606   6.542752
    29  O    3.697014   7.985565   7.753240   5.422626   5.667630
    30  C    1.946947   5.369093   4.925623   2.964927   3.350689
    31  C    2.925856   4.884311   4.215177   3.318624   3.789750
    32  C    4.778260   7.346147   6.623236   5.590269   5.701500
    33  C    4.316937   7.715333   7.135790   5.333173   5.268436
    34  H    4.928194   8.516011   7.959875   6.189440   6.193504
    35  H    4.901701   8.295943   7.722045   5.650810   5.283976
    36  C    2.883236   6.707250   6.270404   4.073557   4.141753
    37  C    3.230320   7.543487   7.262840   4.605190   4.558867
    38  H    2.788969   7.168222   7.010426   4.017003   3.915193
    39  H    4.237628   8.491724   8.179044   5.402195   5.090566
                    6          7          8          9         10
     6  H    0.000000
     7  H    1.745516   0.000000
     8  C    2.178143   2.174827   0.000000
     9  H    2.579417   2.415588   1.097404   0.000000
    10  H    2.430978   3.065250   1.099930   1.763795   0.000000
    11  C    3.464899   2.910354   1.531323   2.182356   2.159544
    12  H    3.791065   2.708485   2.158587   2.524080   3.065565
    13  H    4.320897   3.867300   2.179558   2.506535   2.522931
    14  C    3.882751   3.585659   2.515695   3.479699   2.743970
    15  H    4.284647   4.368508   2.897834   3.859852   2.696134
    16  H    4.870309   4.315925   3.466722   4.323524   3.790741
    17  C    3.303576   3.154305   2.895122   3.944775   3.151447
    18  C    4.604348   4.494773   4.395872   5.453550   4.540526
    19  H    5.342193   4.901462   4.918125   5.912567   5.219042
    20  H    4.668861   4.675685   4.949085   5.984080   5.095897
    21  H    5.779802   6.236431   7.839568   8.230277   8.097079
    22  H    4.130468   5.316660   5.507907   6.354615   5.183524
    23  H    2.733832   4.108720   3.891234   4.715934   3.467503
    24  C    3.906350   5.513694   5.551251   6.116290   5.066993
    25  H    3.467686   5.178822   5.069312   5.479311   4.546252
    26  H    4.713948   6.342660   6.089595   6.710328   5.449396
    27  H    5.456096   6.808021   7.328783   7.918092   7.010282
    28  H    5.570186   7.112617   7.444824   7.842707   7.024736
    29  O    5.206400   5.455827   7.186413   7.567219   7.546416
    30  C    2.768074   3.792505   4.674324   5.309588   4.697090
    31  C    3.193440   4.559445   4.754429   5.499036   4.435231
    32  C    4.795532   6.262783   6.712807   7.195616   6.372980
    33  C    4.339836   5.578506   6.464673   6.818813   6.359008
    34  H    5.310011   6.394832   7.463595   7.801462   7.417502
    35  H    4.257938   5.541894   6.362260   6.547937   6.252402
    36  C    3.386256   4.344788   5.510695   5.944608   5.598184
    37  C    3.960086   4.384805   6.027728   6.321528   6.360006
    38  H    3.517723   3.549430   5.407995   5.675190   5.902051
    39  H    4.373031   4.851010   6.465737   6.593719   6.785900
                   11         12         13         14         15
    11  C    0.000000
    12  H    1.099855   0.000000
    13  H    1.097258   1.763787   0.000000
    14  C    1.533349   2.166053   2.168594   0.000000
    15  H    2.171180   3.063170   2.423542   1.099417   0.000000
    16  H    2.176606   2.435370   2.573280   1.099148   1.743850
    17  C    2.556888   2.922055   3.488425   1.522833   2.149135
    18  C    3.899158   4.180280   4.709030   2.551001   2.905228
    19  H    4.134398   4.196339   4.883629   2.830053   3.352888
    20  H    4.702129   4.919910   5.605044   3.495278   3.858767
    21  H    8.738001   8.707139   9.780377   8.587170   9.094646
    22  H    6.217944   6.759801   7.071708   5.501784   5.459203
    23  H    4.748742   5.405378   5.531651   4.266814   4.182668
    24  C    6.682772   7.304117   7.420015   6.397732   6.278657
    25  H    6.352660   6.994594   7.013106   6.304741   6.183671
    26  H    7.135101   7.864351   7.784319   6.720521   6.430181
    27  H    8.361740   8.834547   9.217589   7.936173   7.937904
    28  H    8.688954   9.226388   9.438412   8.512852   8.445141
    29  O    8.014905   7.905526   9.071751   7.911479   8.500647
    30  C    5.600829   5.891499   6.576519   5.322177   5.631241
    31  C    5.671170   6.216893   6.518245   5.207705   5.215267
    32  C    7.879406   8.371696   8.692837   7.633797   7.635973
    33  C    7.676638   7.989695   8.562135   7.622354   7.830312
    34  H    8.638166   8.880217   9.558217   8.557757   8.813425
    35  H    7.701050   8.014459   8.519636   7.851805   8.056289
    36  C    6.579676   6.772866   7.548751   6.497666   6.860038
    37  C    7.017706   6.977310   8.028937   7.088202   7.641099
    38  H    6.286791   6.122418   7.313623   6.442752   7.111283
    39  H    7.584449   7.538242   8.540913   7.825455   8.361168
                   16         17         18         19         20
    16  H    0.000000
    17  C    2.141447   0.000000
    18  C    2.648982   1.512246   0.000000
    19  H    2.496973   2.152465   1.096442   0.000000
    20  H    3.693565   2.161173   1.094549   1.774549   0.000000
    21  H    9.266315   7.220076   7.486835   8.098313   6.645338
    22  H    6.292847   4.270440   4.303185   5.331339   3.690880
    23  H    5.221514   3.313275   3.898643   4.957850   3.698142
    24  C    7.381663   5.445402   5.959861   7.013626   5.553210
    25  H    7.353455   5.541371   6.304447   7.338918   6.046744
    26  H    7.684814   5.858758   6.237538   7.324895   5.876367
    27  H    8.807050   6.720991   6.907520   7.886251   6.195480
    28  H    9.494778   7.498614   7.965416   8.986386   7.415427
    29  O    8.550204   6.567174   6.892374   7.435913   6.101121
    30  C    6.165929   4.054111   4.578153   5.454094   4.011452
    31  C    6.115079   4.078934   4.494605   5.527349   4.038331
    32  C    8.580236   6.534087   6.957681   7.957858   6.369836
    33  C    8.547711   6.482879   7.051585   7.950697   6.445147
    34  H    9.438322   7.343134   7.805409   8.657440   7.099234
    35  H    8.829303   6.861840   7.622451   8.517508   7.131825
    36  C    7.349431   5.277028   5.855865   6.668222   5.245484
    37  C    7.840938   5.874223   6.479383   7.114157   5.853262
    38  H    7.132057   5.292083   5.987623   6.513892   5.460736
    39  H    8.627007   6.719646   7.449282   8.096099   6.882709
                   21         22         23         24         25
    21  H    0.000000
    22  H    5.022697   0.000000
    23  H    5.742441   1.747810   0.000000
    24  C    5.156488   2.176447   2.175964   0.000000
    25  H    5.591662   3.067103   2.430719   1.099711   0.000000
    26  H    6.070741   2.424157   2.573430   1.097307   1.763711
    27  H    4.069354   2.700929   3.790026   2.158814   3.066008
    28  H    4.907337   3.864560   4.321015   2.180460   2.524539
    29  O    0.970202   4.950502   5.472842   5.235806   5.593223
    30  C    3.655768   2.134635   2.143164   2.540833   2.917334
    31  C    4.837539   1.100997   1.098134   1.535797   2.168239
    32  C    4.204231   2.904937   3.466031   1.531648   2.160441
    33  C    3.058620   3.572281   3.886646   2.514435   2.744386
    34  H    2.481482   4.294634   4.872382   3.461312   3.790580
    35  H    3.726681   4.364936   4.298437   2.902245   2.702549
    36  C    2.654211   3.146317   3.305409   2.890791   3.139608
    37  C    1.978831   4.489613   4.599290   4.390912   4.521052
    38  H    2.830192   4.787421   4.639240   4.899872   4.938197
    39  H    2.358726   5.287712   5.272844   4.770710   4.722829
                   26         27         28         29         30
    26  H    0.000000
    27  H    2.522764   0.000000
    28  H    2.505092   1.764150   0.000000
    29  O    6.208207   4.499299   5.345993   0.000000
    30  C    3.470289   3.117674   3.921590   3.332203   0.000000
    31  C    2.167945   2.743726   3.480934   4.694569   1.512244
    32  C    2.180560   1.099554   1.097174   4.533358   2.869718
    33  C    3.477506   2.164048   2.169894   3.318760   2.501920
    34  H    4.314630   2.421084   2.566690   3.028796   3.293547
    35  H    3.862347   3.062594   2.421994   3.908281   3.131237
    36  C    3.942351   2.933919   3.491077   2.471108   1.347990
    37  C    5.451954   4.206805   4.719237   1.437952   2.527618
    38  H    5.959535   5.036750   5.574889   2.012877   2.708888
    39  H    5.848685   4.605756   4.748023   2.084177   3.344947
                   31         32         33         34         35
    31  C    0.000000
    32  C    2.518405   0.000000
    33  C    2.976326   1.533310   0.000000
    34  H    3.889116   2.168638   1.101246   0.000000
    35  H    3.576737   2.172281   1.102534   1.749295   0.000000
    36  C    2.523452   2.561780   1.522546   2.153990   2.144640
    37  C    3.939039   3.911528   2.557933   2.684775   2.895139
    38  H    4.200547   4.710290   3.455711   3.741695   3.686524
    39  H    4.623122   4.147183   2.633629   2.624551   2.594054
                   36         37         38         39
    36  C    0.000000
    37  C    1.513324   0.000000
    38  H    2.160791   1.090711   0.000000
    39  H    2.144865   1.101375   1.777429   0.000000
 Stoichiometry    C14H22O2Se
 Framework group  C1[X(C14H22O2Se)]
 Deg. of freedom   111
 Full point group                 C1      NOp   1
 Largest Abelian subgroup         C1      NOp   1
 Largest concise Abelian subgroup C1      NOp   1
                         Standard orientation:                         
 ---------------------------------------------------------------------
 Center     Atomic      Atomic             Coordinates (Angstroms)
 Number     Number       Type             X           Y           Z
 ---------------------------------------------------------------------
      1         34           0       -0.101100   -1.150920   -0.550060
      2          8           0        3.387008    0.785287   -2.475203
      3          1           0        2.742266    1.510171   -2.450220
      4          6           0        1.444640   -0.330621    0.312617
      5          6           0        1.266934   -0.094612    1.796714
      6          1           0        0.316572    0.428109    1.970251
      7          1           0        1.151520   -1.070446    2.292775
      8          6           0        2.430693    0.683191    2.428217
      9          1           0        2.368624    0.615749    3.521787
     10          1           0        2.347338    1.749280    2.170629
     11          6           0        3.769387    0.144086    1.916149
     12          1           0        3.853437   -0.920794    2.178155
     13          1           0        4.609915    0.656963    2.400345
     14          6           0        3.863165    0.308115    0.394486
     15          1           0        4.078572    1.356119    0.141493
     16          1           0        4.716353   -0.260613   -0.001424
     17          6           0        2.606392   -0.132396   -0.344089
     18          6           0        2.799521   -0.355051   -1.827333
     19          1           0        3.519375   -1.164339   -1.997770
     20          1           0        1.855817   -0.630488   -2.308576
     21          1           0       -4.393254   -1.900314   -0.438502
     22          1           0       -1.035408    1.595676   -1.753954
     23          1           0       -0.047196    1.851585   -0.335227
     24          6           0       -2.050123    2.684989   -0.166292
     25          1           0       -1.860810    2.903418    0.894752
     26          1           0       -1.878959    3.618234   -0.717509
     27          1           0       -3.683181    1.990602   -1.395693
     28          1           0       -4.205688    2.986960   -0.036840
     29          8           0       -3.580891   -2.321800   -0.116466
     30          6           0       -1.428436    0.221387   -0.168544
     31          6           0       -1.069576    1.608061   -0.653557
     32          6           0       -3.495107    2.205529   -0.333877
     33          6           0       -3.732565    0.936838    0.493816
     34          1           0       -4.690781    0.478047    0.203859
     35          1           0       -3.850632    1.199220    1.558145
     36          6           0       -2.621803   -0.097251    0.371290
     37          6           0       -2.979378   -1.477049    0.879668
     38          1           0       -2.089813   -2.019915    1.201572
     39          1           0       -3.658069   -1.381152    1.741764
 ---------------------------------------------------------------------
 Rotational constants (GHZ):      0.5654858      0.2243326      0.2163879
 Leave Link  202 at Wed May 15 19:56:09 2013, MaxMem=   78643200 cpu:       0.0
 (Enter D:\G09W\l301.exe)
 Standard basis: 6-31+G(d) (6D, 7F)
 Ernie: Thresh=  0.10000D-02 Tol=  0.10000D-05 Strict=F.
 There are   382 symmetry adapted basis functions of A   symmetry.
 Integral buffers will be    262144 words long.
 Raffenetti 2 integral format.
 Two-electron integral symmetry is turned on.
   382 basis functions,   687 primitive gaussians,   382 cartesian basis functions
    78 alpha electrons       78 beta electrons
       nuclear repulsion energy      1716.9942434471 Hartrees.
 IExCor=  402 DFT=T Ex+Corr=B3LYP ExCW=0 ScaHFX=  0.200000
 ScaDFX=  0.800000  0.720000  1.000000  0.810000 ScalE2=  1.000000  1.000000
 IRadAn=      0 IRanWt=     -1 IRanGd=            0 ICorTp=0
 NAtoms=   39 NActive=   39 NUniq=   39 SFac= 1.00D+00 NAtFMM=   50 NAOKFM=F Big=F
 Leave Link  301 at Wed May 15 19:56:09 2013, MaxMem=   78643200 cpu:       0.0
 (Enter D:\G09W\l302.exe)
 NPDir=0 NMtPBC=     1 NCelOv=     1 NCel=       1 NClECP=     1 NCelD=      1
         NCelK=      1 NCelE2=     1 NClLst=     1 CellRange=     0.0.
 One-electron integrals computed using PRISM.
 NBasis=   382 RedAO= T  NBF=   382
 NBsUse=   382 1.00D-06 NBFU=   382
 Precomputing XC quadrature grid using
 IXCGrd= 2 IRadAn=           0 IRanWt=          -1 IRanGd=           0 AccXCQ= 0.00D+00.
 NRdTot=    2531 NPtTot=      325906 NUsed=      337699 NTot=      337715
 NSgBfM=   379   379   380   380   380 NAtAll=    39    39.
 Leave Link  302 at Wed May 15 19:56:11 2013, MaxMem=   78643200 cpu:       2.0
 (Enter D:\G09W\l303.exe)
 DipDrv:  MaxL=1.
 Leave Link  303 at Wed May 15 19:56:11 2013, MaxMem=   78643200 cpu:       0.0
 (Enter D:\G09W\l401.exe)
 Harris functional with IExCor=  402 diagonalized for initial guess.
 ExpMin= 3.00D-02 ExpMax= 5.61D+05 ExpMxC= 5.42D+03 IAcc=3 IRadAn=         0 AccDes= 0.00D+00
 HarFok:  IExCor=  402 AccDes= 0.00D+00 IRadAn=         0 IDoV= 1
 ScaDFX=  1.000000  1.000000  1.000000  1.000000
 FoFCou: FMM=F IPFlag=           0 FMFlag=      100000 FMFlg1=           0
         NFxFlg=           0 DoJE=T BraDBF=F KetDBF=T FulRan=T
         Omega=  0.000000  0.000000  1.000000  0.000000  0.000000 ICntrl=     500 IOpCl=  0
         NMat0=    1 NMatS0=    1 NMatT0=    0 NMatD0=    1 NMtDS0=    0 NMtDT0=    0
         I1Cent=           4 NGrid=           0.
 Petite list used in FoFCou.
 Harris En= -3096.66510527098    
 Initial guess orbital symmetries:
       Occupied  (A) (A) (A) (A) (A) (A) (A) (A) (A) (A) (A) (A)
                 (A) (A) (A) (A) (A) (A) (A) (A) (A) (A) (A) (A)
                 (A) (A) (A) (A) (A) (A) (A) (A) (A) (A) (A) (A)
                 (A) (A) (A) (A) (A) (A) (A) (A) (A) (A) (A) (A)
                 (A) (A) (A) (A) (A) (A) (A) (A) (A) (A) (A) (A)
                 (A) (A) (A) (A) (A) (A) (A) (A) (A) (A) (A) (A)
                 (A) (A) (A) (A) (A) (A)
       Virtual   (A) (A) (A) (A) (A) (A) (A) (A) (A) (A) (A) (A)
                 (A) (A) (A) (A) (A) (A) (A) (A) (A) (A) (A) (A)
                 (A) (A) (A) (A) (A) (A) (A) (A) (A) (A) (A) (A)
                 (A) (A) (A) (A) (A) (A) (A) (A) (A) (A) (A) (A)
                 (A) (A) (A) (A) (A) (A) (A) (A) (A) (A) (A) (A)
                 (A) (A) (A) (A) (A) (A) (A) (A) (A) (A) (A) (A)
                 (A) (A) (A) (A) (A) (A) (A) (A) (A) (A) (A) (A)
                 (A) (A) (A) (A) (A) (A) (A) (A) (A) (A) (A) (A)
                 (A) (A) (A) (A) (A) (A) (A) (A) (A) (A) (A) (A)
                 (A) (A) (A) (A) (A) (A) (A) (A) (A) (A) (A) (A)
                 (A) (A) (A) (A) (A) (A) (A) (A) (A) (A) (A) (A)
                 (A) (A) (A) (A) (A) (A) (A) (A) (A) (A) (A) (A)
                 (A) (A) (A) (A) (A) (A) (A) (A) (A) (A) (A) (A)
                 (A) (A) (A) (A) (A) (A) (A) (A) (A) (A) (A) (A)
                 (A) (A) (A) (A) (A) (A) (A) (A) (A) (A) (A) (A)
                 (A) (A) (A) (A) (A) (A) (A) (A) (A) (A) (A) (A)
                 (A) (A) (A) (A) (A) (A) (A) (A) (A) (A) (A) (A)
                 (A) (A) (A) (A) (A) (A) (A) (A) (A) (A) (A) (A)
                 (A) (A) (A) (A) (A) (A) (A) (A) (A) (A) (A) (A)
                 (A) (A) (A) (A) (A) (A) (A) (A) (A) (A) (A) (A)
                 (A) (A) (A) (A) (A) (A) (A) (A) (A) (A) (A) (A)
                 (A) (A) (A) (A) (A) (A) (A) (A) (A) (A) (A) (A)
                 (A) (A) (A) (A) (A) (A) (A) (A) (A) (A) (A) (A)
                 (A) (A) (A) (A) (A) (A) (A) (A) (A) (A) (A) (A)
                 (A) (A) (A) (A) (A) (A) (A) (A) (A) (A) (A) (A)
                 (A) (A) (A) (A)
 The electronic state of the initial guess is 1-A.
 Leave Link  401 at Wed May 15 19:56:23 2013, MaxMem=   78643200 cpu:      12.0
 (Enter D:\G09W\l502.exe)
 Closed shell SCF:
 Requested convergence on RMS density matrix=1.00D-08 within 128 cycles.
 Requested convergence on MAX density matrix=1.00D-06.
 Requested convergence on             energy=1.00D-06.
 No special actions if energy rises.
 Using DIIS extrapolation, IDIIS=  1040.
 Integral symmetry usage will be decided dynamically.
       337374 words used for storage of precomputed grid.
 IEnd=      797974 IEndB=      797974 NGot=    78643200 MDV=    78008173
 LenX=    78008173 LenY=    77861808
 Fock matrices will be formed incrementally for  20 cycles.

 Cycle   1  Pass 1  IDiag  1:
 FoFCou: FMM=F IPFlag=           0 FMFlag=      100000 FMFlg1=           0
         NFxFlg=           0 DoJE=F BraDBF=F KetDBF=F FulRan=T
         Omega=  0.000000  0.000000  1.000000  0.000000  0.000000 ICntrl=       0 IOpCl=  0
         NMat0=    1 NMatS0=    1 NMatT0=    0 NMatD0=    1 NMtDS0=    0 NMtDT0=    0
         I1Cent=           0 NGrid=           0.
 Symmetry not used in FoFCou.
 E= -3096.02603411724    
 DIIS: error= 6.98D-02 at cycle   1 NSaved=   1.
 NSaved= 1 IEnMin= 1 EnMin= -3096.02603411724     IErMin= 1 ErrMin= 6.98D-02
 ErrMax= 6.98D-02 EMaxC= 1.00D-01 BMatC= 8.15D-01 BMatP= 8.15D-01
 IDIUse=3 WtCom= 3.02D-01 WtEn= 6.98D-01
 Coeff-Com:  0.100D+01
 Coeff-En:   0.100D+01
 Coeff:      0.100D+01
 Gap=     0.354 Goal=   None    Shift=    0.000
 GapD=    0.354 DampG=1.000 DampE=0.500 DampFc=0.5000 IDamp=-1.
 Damping current iteration by 5.00D-01
 RMSDP=1.69D-01 MaxDP=2.13D+01              OVMax= 2.65D-01

 Cycle   2  Pass 1  IDiag  1:
 RMSU=  4.50D-02    CP:  1.70D+00
 E= -3096.18525149687     Delta-E=       -0.159217379634 Rises=F Damp=T
 DIIS: error= 3.15D-02 at cycle   2 NSaved=   2.
 NSaved= 2 IEnMin= 2 EnMin= -3096.18525149687     IErMin= 2 ErrMin= 3.15D-02
 ErrMax= 3.15D-02 EMaxC= 1.00D-01 BMatC= 1.22D-01 BMatP= 8.15D-01
 IDIUse=3 WtCom= 6.85D-01 WtEn= 3.15D-01
 Coeff-Com:  0.971D-01 0.903D+00
 Coeff-En:   0.339D+00 0.661D+00
 Coeff:      0.173D+00 0.827D+00
 Gap=     0.299 Goal=   None    Shift=    0.000
 RMSDP=6.48D-02 MaxDP=8.32D+00 DE=-1.59D-01 OVMax= 2.35D-01

 Cycle   3  Pass 1  IDiag  1:
 RMSU=  1.18D-02    CP:  1.18D+00  2.65D-01
 E= -3096.56238420009     Delta-E=       -0.377132703217 Rises=F Damp=F
 DIIS: error= 4.95D-03 at cycle   3 NSaved=   3.
 NSaved= 3 IEnMin= 3 EnMin= -3096.56238420009     IErMin= 3 ErrMin= 4.95D-03
 ErrMax= 4.95D-03 EMaxC= 1.00D-01 BMatC= 2.82D-02 BMatP= 1.22D-01
 IDIUse=3 WtCom= 9.51D-01 WtEn= 4.95D-02
 Coeff-Com: -0.508D-01 0.296D+00 0.755D+00
 Coeff-En:   0.000D+00 0.000D+00 0.100D+01
 Coeff:     -0.483D-01 0.282D+00 0.767D+00
 Gap=     0.198 Goal=   None    Shift=    0.000
 RMSDP=8.87D-03 MaxDP=9.74D-01 DE=-3.77D-01 OVMax= 9.99D-02

 Cycle   4  Pass 1  IDiag  1:
 RMSU=  4.90D-03    CP:  1.13D+00  2.59D-01  7.60D-01
 E= -3096.56917758087     Delta-E=       -0.006793380782 Rises=F Damp=F
 DIIS: error= 4.44D-03 at cycle   4 NSaved=   4.
 NSaved= 4 IEnMin= 4 EnMin= -3096.56917758087     IErMin= 4 ErrMin= 4.44D-03
 ErrMax= 4.44D-03 EMaxC= 1.00D-01 BMatC= 2.20D-02 BMatP= 2.82D-02
 IDIUse=3 WtCom= 9.56D-01 WtEn= 4.44D-02
 Coeff-Com: -0.388D-01 0.126D+00 0.509D+00 0.404D+00
 Coeff-En:   0.000D+00 0.000D+00 0.442D+00 0.558D+00
 Coeff:     -0.371D-01 0.120D+00 0.506D+00 0.410D+00
 Gap=     0.194 Goal=   None    Shift=    0.000
 RMSDP=3.81D-03 MaxDP=4.67D-01 DE=-6.79D-03 OVMax= 5.67D-02

 Cycle   5  Pass 1  IDiag  1:
 RMSU=  1.65D-03    CP:  1.15D+00  2.73D-01  8.31D-01  6.93D-01
 E= -3096.59077863140     Delta-E=       -0.021601050532 Rises=F Damp=F
 DIIS: error= 8.64D-04 at cycle   5 NSaved=   5.
 NSaved= 5 IEnMin= 5 EnMin= -3096.59077863140     IErMin= 5 ErrMin= 8.64D-04
 ErrMax= 8.64D-04 EMaxC= 1.00D-01 BMatC= 8.82D-04 BMatP= 2.20D-02
 IDIUse=3 WtCom= 9.91D-01 WtEn= 8.64D-03
 Coeff-Com: -0.154D-01 0.405D-01 0.211D+00 0.225D+00 0.539D+00
 Coeff-En:   0.000D+00 0.000D+00 0.000D+00 0.000D+00 0.100D+01
 Coeff:     -0.153D-01 0.401D-01 0.209D+00 0.223D+00 0.543D+00
 Gap=     0.192 Goal=   None    Shift=    0.000
 RMSDP=1.25D-03 MaxDP=9.55D-02 DE=-2.16D-02 OVMax= 8.05D-03

 Cycle   6  Pass 1  IDiag  1:
 RMSU=  4.87D-04    CP:  1.15D+00  2.72D-01  8.55D-01  6.64D-01  6.02D-01
 E= -3096.59163248385     Delta-E=       -0.000853852443 Rises=F Damp=F
 DIIS: error= 2.25D-04 at cycle   6 NSaved=   6.
 NSaved= 6 IEnMin= 6 EnMin= -3096.59163248385     IErMin= 6 ErrMin= 2.25D-04
 ErrMax= 2.25D-04 EMaxC= 1.00D-01 BMatC= 6.83D-05 BMatP= 8.82D-04
 IDIUse=3 WtCom= 9.98D-01 WtEn= 2.25D-03
 Coeff-Com: -0.498D-02 0.105D-01 0.680D-01 0.808D-01 0.286D+00 0.559D+00
 Coeff-En:   0.000D+00 0.000D+00 0.000D+00 0.000D+00 0.000D+00 0.100D+01
 Coeff:     -0.497D-02 0.104D-01 0.678D-01 0.807D-01 0.286D+00 0.560D+00
 Gap=     0.192 Goal=   None    Shift=    0.000
 RMSDP=2.88D-04 MaxDP=4.08D-02 DE=-8.54D-04 OVMax= 1.60D-03

 Cycle   7  Pass 1  IDiag  1:
 RMSU=  1.01D-04    CP:  1.15D+00  2.73D-01  8.59D-01  6.61D-01  6.31D-01
                    CP:  7.56D-01
 E= -3096.59169431843     Delta-E=       -0.000061834584 Rises=F Damp=F
 DIIS: error= 6.11D-05 at cycle   7 NSaved=   7.
 NSaved= 7 IEnMin= 7 EnMin= -3096.59169431843     IErMin= 7 ErrMin= 6.11D-05
 ErrMax= 6.11D-05 EMaxC= 1.00D-01 BMatC= 2.49D-06 BMatP= 6.83D-05
 IDIUse=1 WtCom= 1.00D+00 WtEn= 0.00D+00
 Coeff-Com: -0.752D-03 0.972D-03 0.110D-01 0.137D-01 0.719D-01 0.217D+00
 Coeff-Com:  0.686D+00
 Coeff:     -0.752D-03 0.972D-03 0.110D-01 0.137D-01 0.719D-01 0.217D+00
 Coeff:      0.686D+00
 Gap=     0.192 Goal=   None    Shift=    0.000
 RMSDP=1.08D-04 MaxDP=1.58D-02 DE=-6.18D-05 OVMax= 6.00D-04

 Cycle   8  Pass 1  IDiag  1:
 RMSU=  3.60D-05    CP:  1.15D+00  2.72D-01  8.57D-01  6.63D-01  6.44D-01
                    CP:  7.71D-01  8.16D-01
 E= -3096.59169582989     Delta-E=       -0.000001511455 Rises=F Damp=F
 DIIS: error= 2.98D-05 at cycle   8 NSaved=   8.
 NSaved= 8 IEnMin= 8 EnMin= -3096.59169582989     IErMin= 8 ErrMin= 2.98D-05
 ErrMax= 2.98D-05 EMaxC= 1.00D-01 BMatC= 8.04D-07 BMatP= 2.49D-06
 IDIUse=1 WtCom= 1.00D+00 WtEn= 0.00D+00
 Coeff-Com:  0.284D-03-0.904D-03-0.293D-02-0.351D-02 0.410D-02 0.543D-01
 Coeff-Com:  0.410D+00 0.538D+00
 Coeff:      0.284D-03-0.904D-03-0.293D-02-0.351D-02 0.410D-02 0.543D-01
 Coeff:      0.410D+00 0.538D+00
 Gap=     0.192 Goal=   None    Shift=    0.000
 RMSDP=3.78D-05 MaxDP=5.90D-03 DE=-1.51D-06 OVMax= 1.87D-04

 Cycle   9  Pass 1  IDiag  1:
 RMSU=  1.19D-05    CP:  1.15D+00  2.72D-01  8.58D-01  6.61D-01  6.41D-01
                    CP:  7.77D-01  9.31D-01  7.24D-01
 E= -3096.59169649692     Delta-E=       -0.000000667036 Rises=F Damp=F
 DIIS: error= 5.08D-06 at cycle   9 NSaved=   9.
 NSaved= 9 IEnMin= 9 EnMin= -3096.59169649692     IErMin= 9 ErrMin= 5.08D-06
 ErrMax= 5.08D-06 EMaxC= 1.00D-01 BMatC= 4.10D-08 BMatP= 8.04D-07
 IDIUse=1 WtCom= 1.00D+00 WtEn= 0.00D+00
 Coeff-Com:  0.184D-03-0.462D-03-0.191D-02-0.258D-02-0.256D-02 0.950D-02
 Coeff-Com:  0.140D+00 0.256D+00 0.602D+00
 Coeff:      0.184D-03-0.462D-03-0.191D-02-0.258D-02-0.256D-02 0.950D-02
 Coeff:      0.140D+00 0.256D+00 0.602D+00
 Gap=     0.192 Goal=   None    Shift=    0.000
 RMSDP=9.81D-06 MaxDP=1.10D-03 DE=-6.67D-07 OVMax= 6.89D-05

 Cycle  10  Pass 1  IDiag  1:
 RMSU=  5.31D-06    CP:  1.15D+00  2.72D-01  8.58D-01  6.61D-01  6.41D-01
                    CP:  7.82D-01  9.43D-01  7.14D-01  9.22D-01
 E= -3096.59169653210     Delta-E=       -0.000000035175 Rises=F Damp=F
 DIIS: error= 2.19D-06 at cycle  10 NSaved=  10.
 NSaved=10 IEnMin=10 EnMin= -3096.59169653210     IErMin=10 ErrMin= 2.19D-06
 ErrMax= 2.19D-06 EMaxC= 1.00D-01 BMatC= 7.90D-09 BMatP= 4.10D-08
 IDIUse=1 WtCom= 1.00D+00 WtEn= 0.00D+00
 Coeff-Com:  0.750D-04-0.167D-03-0.713D-03-0.110D-02-0.172D-02-0.374D-03
 Coeff-Com:  0.362D-01 0.883D-01 0.357D+00 0.523D+00
 Coeff:      0.750D-04-0.167D-03-0.713D-03-0.110D-02-0.172D-02-0.374D-03
 Coeff:      0.362D-01 0.883D-01 0.357D+00 0.523D+00
 Gap=     0.192 Goal=   None    Shift=    0.000
 RMSDP=3.42D-06 MaxDP=4.58D-04 DE=-3.52D-08 OVMax= 2.74D-05

 Cycle  11  Pass 1  IDiag  1:
 RMSU=  1.36D-06    CP:  1.15D+00  2.72D-01  8.58D-01  6.61D-01  6.41D-01
                    CP:  7.81D-01  9.41D-01  7.39D-01  9.17D-01  7.32D-01
 E= -3096.59169654002     Delta-E=       -0.000000007925 Rises=F Damp=F
 DIIS: error= 7.40D-07 at cycle  11 NSaved=  11.
 NSaved=11 IEnMin=11 EnMin= -3096.59169654002     IErMin=11 ErrMin= 7.40D-07
 ErrMax= 7.40D-07 EMaxC= 1.00D-01 BMatC= 7.20D-10 BMatP= 7.90D-09
 IDIUse=1 WtCom= 1.00D+00 WtEn= 0.00D+00
 Coeff-Com:  0.228D-04-0.450D-04-0.174D-03-0.344D-03-0.657D-03-0.129D-02
 Coeff-Com:  0.472D-02 0.188D-01 0.130D+00 0.285D+00 0.564D+00
 Coeff:      0.228D-04-0.450D-04-0.174D-03-0.344D-03-0.657D-03-0.129D-02
 Coeff:      0.472D-02 0.188D-01 0.130D+00 0.285D+00 0.564D+00
 Gap=     0.192 Goal=   None    Shift=    0.000
 RMSDP=1.03D-06 MaxDP=1.05D-04 DE=-7.93D-09 OVMax= 7.87D-06

 Cycle  12  Pass 1  IDiag  1:
 RMSU=  4.54D-07    CP:  1.15D+00  2.72D-01  8.58D-01  6.61D-01  6.41D-01
                    CP:  7.80D-01  9.42D-01  7.41D-01  9.25D-01  7.07D-01
                    CP:  7.11D-01
 E= -3096.59169654061     Delta-E=       -0.000000000587 Rises=F Damp=F
 DIIS: error= 2.42D-07 at cycle  12 NSaved=  12.
 NSaved=12 IEnMin=12 EnMin= -3096.59169654061     IErMin=12 ErrMin= 2.42D-07
 ErrMax= 2.42D-07 EMaxC= 1.00D-01 BMatC= 8.13D-11 BMatP= 7.20D-10
 IDIUse=1 WtCom= 1.00D+00 WtEn= 0.00D+00
 Coeff-Com:  0.194D-08 0.283D-05 0.370D-04-0.534D-06-0.133D-04-0.489D-03
 Coeff-Com: -0.302D-02-0.524D-02 0.904D-02 0.618D-01 0.284D+00 0.654D+00
 Coeff:      0.194D-08 0.283D-05 0.370D-04-0.534D-06-0.133D-04-0.489D-03
 Coeff:     -0.302D-02-0.524D-02 0.904D-02 0.618D-01 0.284D+00 0.654D+00
 Gap=     0.192 Goal=   None    Shift=    0.000
 RMSDP=4.16D-07 MaxDP=3.63D-05 DE=-5.87D-10 OVMax= 2.76D-06

 Cycle  13  Pass 1  IDiag  1:
 RMSU=  1.29D-07    CP:  1.15D+00  2.72D-01  8.58D-01  6.61D-01  6.41D-01
                    CP:  7.80D-01  9.43D-01  7.40D-01  9.29D-01  7.34D-01
                    CP:  7.91D-01  7.74D-01
 E= -3096.59169654073     Delta-E=       -0.000000000124 Rises=F Damp=F
 DIIS: error= 7.43D-08 at cycle  13 NSaved=  13.
 NSaved=13 IEnMin=13 EnMin= -3096.59169654073     IErMin=13 ErrMin= 7.43D-08
 ErrMax= 7.43D-08 EMaxC= 1.00D-01 BMatC= 6.04D-12 BMatP= 8.13D-11
 IDIUse=1 WtCom= 1.00D+00 WtEn= 0.00D+00
 Coeff-Com: -0.120D-05 0.367D-05 0.276D-04 0.174D-04 0.300D-04-0.166D-03
 Coeff-Com: -0.180D-02-0.406D-02-0.443D-02 0.113D-01 0.102D+00 0.327D+00
 Coeff-Com:  0.570D+00
 Coeff:     -0.120D-05 0.367D-05 0.276D-04 0.174D-04 0.300D-04-0.166D-03
 Coeff:     -0.180D-02-0.406D-02-0.443D-02 0.113D-01 0.102D+00 0.327D+00
 Coeff:      0.570D+00
 Gap=     0.192 Goal=   None    Shift=    0.000
 RMSDP=1.43D-07 MaxDP=2.00D-05 DE=-1.24D-10 OVMax= 8.30D-07

 Cycle  14  Pass 1  IDiag  1:
 RMSU=  4.59D-08    CP:  1.15D+00  2.72D-01  8.58D-01  6.61D-01  6.41D-01
                    CP:  7.81D-01  9.43D-01  7.40D-01  9.31D-01  7.36D-01
                    CP:  7.99D-01  7.95D-01  8.06D-01
 E= -3096.59169654060     Delta-E=        0.000000000136 Rises=F Damp=F
 DIIS: error= 2.05D-08 at cycle  14 NSaved=  14.
 NSaved=14 IEnMin=13 EnMin= -3096.59169654073     IErMin=14 ErrMin= 2.05D-08
 ErrMax= 2.05D-08 EMaxC= 1.00D-01 BMatC= 4.60D-13 BMatP= 6.04D-12
 IDIUse=1 WtCom= 1.00D+00 WtEn= 0.00D+00
 Coeff-Com: -0.609D-06 0.148D-05 0.982D-05 0.806D-05 0.169D-04-0.291D-04
 Coeff-Com: -0.543D-03-0.141D-02-0.280D-02-0.653D-03 0.193D-01 0.884D-01
 Coeff-Com:  0.270D+00 0.628D+00
 Coeff:     -0.609D-06 0.148D-05 0.982D-05 0.806D-05 0.169D-04-0.291D-04
 Coeff:     -0.543D-03-0.141D-02-0.280D-02-0.653D-03 0.193D-01 0.884D-01
 Coeff:      0.270D+00 0.628D+00
 Gap=     0.192 Goal=   None    Shift=    0.000
 RMSDP=3.75D-08 MaxDP=1.91D-06 DE= 1.36D-10 OVMax= 3.07D-07

 Cycle  15  Pass 1  IDiag  1:
 RMSU=  1.53D-08    CP:  1.15D+00  2.72D-01  8.58D-01  6.61D-01  6.41D-01
                    CP:  7.81D-01  9.43D-01  7.40D-01  9.30D-01  7.36D-01
                    CP:  8.03D-01  8.14D-01  8.74D-01  7.18D-01
 E= -3096.59169654070     Delta-E=       -0.000000000108 Rises=F Damp=F
 DIIS: error= 8.06D-09 at cycle  15 NSaved=  15.
 NSaved=15 IEnMin=13 EnMin= -3096.59169654073     IErMin=15 ErrMin= 8.06D-09
 ErrMax= 8.06D-09 EMaxC= 1.00D-01 BMatC= 7.47D-14 BMatP= 4.60D-13
 IDIUse=1 WtCom= 1.00D+00 WtEn= 0.00D+00
 Coeff-Com: -0.232D-06 0.498D-06 0.297D-05 0.279D-05 0.699D-05-0.189D-07
 Coeff-Com: -0.127D-03-0.394D-03-0.107D-02-0.132D-02 0.125D-02 0.186D-01
 Coeff-Com:  0.949D-01 0.353D+00 0.536D+00
 Coeff:     -0.232D-06 0.498D-06 0.297D-05 0.279D-05 0.699D-05-0.189D-07
 Coeff:     -0.127D-03-0.394D-03-0.107D-02-0.132D-02 0.125D-02 0.186D-01
 Coeff:      0.949D-01 0.353D+00 0.536D+00
 Gap=     0.192 Goal=   None    Shift=    0.000
 RMSDP=1.23D-08 MaxDP=8.00D-07 DE=-1.08D-10 OVMax= 1.11D-07

 Cycle  16  Pass 1  IDiag  1:
 RMSU=  5.59D-09    CP:  1.15D+00  2.72D-01  8.58D-01  6.61D-01  6.41D-01
                    CP:  7.80D-01  9.43D-01  7.40D-01  9.30D-01  7.35D-01
                    CP:  8.03D-01  8.15D-01  8.87D-01  7.87D-01  7.88D-01
 E= -3096.59169654075     Delta-E=       -0.000000000048 Rises=F Damp=F
 DIIS: error= 1.32D-09 at cycle  16 NSaved=  16.
 NSaved=16 IEnMin=16 EnMin= -3096.59169654075     IErMin=16 ErrMin= 1.32D-09
 ErrMax= 1.32D-09 EMaxC= 1.00D-01 BMatC= 3.25D-15 BMatP= 7.47D-14
 IDIUse=1 WtCom= 1.00D+00 WtEn= 0.00D+00
 Coeff-Com: -0.841D-08 0.266D-08-0.163D-06-0.168D-07 0.425D-06 0.325D-05
 Coeff-Com:  0.161D-04 0.136D-04-0.128D-03-0.567D-03-0.215D-02-0.370D-02
 Coeff-Com:  0.568D-02 0.656D-01 0.209D+00 0.726D+00
 Coeff:     -0.841D-08 0.266D-08-0.163D-06-0.168D-07 0.425D-06 0.325D-05
 Coeff:      0.161D-04 0.136D-04-0.128D-03-0.567D-03-0.215D-02-0.370D-02
 Coeff:      0.568D-02 0.656D-01 0.209D+00 0.726D+00
 Gap=     0.192 Goal=   None    Shift=    0.000
 RMSDP=4.90D-09 MaxDP=7.52D-07 DE=-4.82D-11 OVMax= 2.60D-08

 SCF Done:  E(RB3LYP) =  -3096.59169654     A.U. after   16 cycles
             Convg  =    0.4904D-08             -V/T =  2.0057
 KE= 3.079140875587D+03 PE=-1.078126236596D+04 EE= 2.888535550381D+03
 Leave Link  502 at Wed May 15 20:07:28 2013, MaxMem=   78643200 cpu:     665.0
 (Enter D:\G09W\l601.exe)
 Copying SCF densities to generalized density rwf, IOpCl= 0 IROHF=0.

 **********************************************************************

            Population analysis using the SCF density.

 **********************************************************************

 Orbital symmetries:
       Occupied  (A) (A) (A) (A) (A) (A) (A) (A) (A) (A) (A) (A)
                 (A) (A) (A) (A) (A) (A) (A) (A) (A) (A) (A) (A)
                 (A) (A) (A) (A) (A) (A) (A) (A) (A) (A) (A) (A)
                 (A) (A) (A) (A) (A) (A) (A) (A) (A) (A) (A) (A)
                 (A) (A) (A) (A) (A) (A) (A) (A) (A) (A) (A) (A)
                 (A) (A) (A) (A) (A) (A) (A) (A) (A) (A) (A) (A)
                 (A) (A) (A) (A) (A) (A)
       Virtual   (A) (A) (A) (A) (A) (A) (A) (A) (A) (A) (A) (A)
                 (A) (A) (A) (A) (A) (A) (A) (A) (A) (A) (A) (A)
                 (A) (A) (A) (A) (A) (A) (A) (A) (A) (A) (A) (A)
                 (A) (A) (A) (A) (A) (A) (A) (A) (A) (A) (A) (A)
                 (A) (A) (A) (A) (A) (A) (A) (A) (A) (A) (A) (A)
                 (A) (A) (A) (A) (A) (A) (A) (A) (A) (A) (A) (A)
                 (A) (A) (A) (A) (A) (A) (A) (A) (A) (A) (A) (A)
                 (A) (A) (A) (A) (A) (A) (A) (A) (A) (A) (A) (A)
                 (A) (A) (A) (A) (A) (A) (A) (A) (A) (A) (A) (A)
                 (A) (A) (A) (A) (A) (A) (A) (A) (A) (A) (A) (A)
                 (A) (A) (A) (A) (A) (A) (A) (A) (A) (A) (A) (A)
                 (A) (A) (A) (A) (A) (A) (A) (A) (A) (A) (A) (A)
                 (A) (A) (A) (A) (A) (A) (A) (A) (A) (A) (A) (A)
                 (A) (A) (A) (A) (A) (A) (A) (A) (A) (A) (A) (A)
                 (A) (A) (A) (A) (A) (A) (A) (A) (A) (A) (A) (A)
                 (A) (A) (A) (A) (A) (A) (A) (A) (A) (A) (A) (A)
                 (A) (A) (A) (A) (A) (A) (A) (A) (A) (A) (A) (A)
                 (A) (A) (A) (A) (A) (A) (A) (A) (A) (A) (A) (A)
                 (A) (A) (A) (A) (A) (A) (A) (A) (A) (A) (A) (A)
                 (A) (A) (A) (A) (A) (A) (A) (A) (A) (A) (A) (A)
                 (A) (A) (A) (A) (A) (A) (A) (A) (A) (A) (A) (A)
                 (A) (A) (A) (A) (A) (A) (A) (A) (A) (A) (A) (A)
                 (A) (A) (A) (A) (A) (A) (A) (A) (A) (A) (A) (A)
                 (A) (A) (A) (A) (A) (A) (A) (A) (A) (A) (A) (A)
                 (A) (A) (A) (A) (A) (A) (A) (A) (A) (A) (A) (A)
                 (A) (A) (A) (A)
 The electronic state is 1-A.
 Alpha  occ. eigenvalues -- -453.87306 -57.47158 -52.14403 -52.14266 -52.14009
 Alpha  occ. eigenvalues --  -19.15928 -19.15849 -10.23680 -10.23470 -10.22278
 Alpha  occ. eigenvalues --  -10.22032 -10.20489 -10.20378 -10.20331 -10.20003
 Alpha  occ. eigenvalues --  -10.19592 -10.19582 -10.19566 -10.19090 -10.19045
 Alpha  occ. eigenvalues --  -10.18825  -7.71185  -5.75430  -5.75029  -5.74170
 Alpha  occ. eigenvalues --   -2.11068  -2.11035  -2.10302  -2.09979  -2.09842
 Alpha  occ. eigenvalues --   -1.02288  -1.02271  -0.85501  -0.84564  -0.77979
 Alpha  occ. eigenvalues --   -0.77127  -0.76554  -0.74939  -0.69236  -0.67986
 Alpha  occ. eigenvalues --   -0.66701  -0.63313  -0.62152  -0.60115  -0.58827
 Alpha  occ. eigenvalues --   -0.52681  -0.51813  -0.50020  -0.49401  -0.48371
 Alpha  occ. eigenvalues --   -0.47234  -0.45792  -0.44912  -0.44598  -0.44312
 Alpha  occ. eigenvalues --   -0.43967  -0.43239  -0.42137  -0.41406  -0.40370
 Alpha  occ. eigenvalues --   -0.39308  -0.39133  -0.38755  -0.37604  -0.36638
 Alpha  occ. eigenvalues --   -0.34854  -0.34547  -0.34209  -0.33643  -0.33317
 Alpha  occ. eigenvalues --   -0.32393  -0.31487  -0.30146  -0.28263  -0.27805
 Alpha  occ. eigenvalues --   -0.26616  -0.24925  -0.21302
 Alpha virt. eigenvalues --   -0.02084  -0.01417  -0.00932  -0.00384   0.00425
 Alpha virt. eigenvalues --    0.00850   0.01589   0.01818   0.02283   0.02715
 Alpha virt. eigenvalues --    0.03127   0.03840   0.04352   0.04418   0.05027
 Alpha virt. eigenvalues --    0.05104   0.06200   0.06505   0.07081   0.07270
 Alpha virt. eigenvalues --    0.07710   0.07869   0.08064   0.08229   0.08760
 Alpha virt. eigenvalues --    0.09197   0.09678   0.10037   0.11137   0.11406
 Alpha virt. eigenvalues --    0.11850   0.11915   0.12124   0.12592   0.13004
 Alpha virt. eigenvalues --    0.13694   0.13844   0.14194   0.14841   0.15259
 Alpha virt. eigenvalues --    0.15586   0.15791   0.16008   0.16470   0.16842
 Alpha virt. eigenvalues --    0.17067   0.17435   0.17902   0.18181   0.18384
 Alpha virt. eigenvalues --    0.18831   0.19035   0.19253   0.19797   0.19833
 Alpha virt. eigenvalues --    0.20487   0.21007   0.21275   0.21722   0.21996
 Alpha virt. eigenvalues --    0.22162   0.22918   0.23019   0.23036   0.23486
 Alpha virt. eigenvalues --    0.23783   0.24126   0.24562   0.24695   0.25215
 Alpha virt. eigenvalues --    0.25530   0.25729   0.25813   0.26201   0.26513
 Alpha virt. eigenvalues --    0.26672   0.27528   0.27783   0.28018   0.28050
 Alpha virt. eigenvalues --    0.28759   0.29270   0.29656   0.30201   0.30701
 Alpha virt. eigenvalues --    0.31204   0.31492   0.32172   0.32777   0.33202
 Alpha virt. eigenvalues --    0.33829   0.34292   0.34492   0.34845   0.36036
 Alpha virt. eigenvalues --    0.36812   0.37592   0.38064   0.39942   0.40133
 Alpha virt. eigenvalues --    0.40849   0.41592   0.42147   0.42427   0.43232
 Alpha virt. eigenvalues --    0.43431   0.43924   0.44853   0.46121   0.47398
 Alpha virt. eigenvalues --    0.52993   0.55655   0.57469   0.60401   0.62851
 Alpha virt. eigenvalues --    0.64370   0.64797   0.65145   0.66174   0.66972
 Alpha virt. eigenvalues --    0.67410   0.67691   0.68286   0.68452   0.69595
 Alpha virt. eigenvalues --    0.70325   0.70897   0.71590   0.71765   0.73369
 Alpha virt. eigenvalues --    0.73849   0.74358   0.75345   0.76537   0.77604
 Alpha virt. eigenvalues --    0.78219   0.79192   0.79766   0.80220   0.80657
 Alpha virt. eigenvalues --    0.81239   0.83028   0.83870   0.84264   0.84677
 Alpha virt. eigenvalues --    0.87457   0.89078   0.90334   0.90858   0.91965
 Alpha virt. eigenvalues --    0.93283   0.94432   0.94571   0.96307   0.97277
 Alpha virt. eigenvalues --    0.97847   0.98415   0.99397   1.00583   1.01433
 Alpha virt. eigenvalues --    1.01844   1.02550   1.03897   1.04815   1.05214
 Alpha virt. eigenvalues --    1.06496   1.08152   1.09346   1.09570   1.11039
 Alpha virt. eigenvalues --    1.11696   1.12952   1.13495   1.14314   1.14735
 Alpha virt. eigenvalues --    1.15227   1.15748   1.16559   1.17735   1.18012
 Alpha virt. eigenvalues --    1.19703   1.22039   1.23691   1.23843   1.24728
 Alpha virt. eigenvalues --    1.27090   1.28263   1.29829   1.30265   1.31160
 Alpha virt. eigenvalues --    1.32507   1.35092   1.38436   1.39927   1.42446
 Alpha virt. eigenvalues --    1.43021   1.46028   1.46541   1.47889   1.49162
 Alpha virt. eigenvalues --    1.51508   1.52999   1.55739   1.56325   1.57559
 Alpha virt. eigenvalues --    1.63446   1.65067   1.65986   1.67166   1.69309
 Alpha virt. eigenvalues --    1.70686   1.71786   1.72450   1.73600   1.74327
 Alpha virt. eigenvalues --    1.76910   1.78852   1.79839   1.80257   1.81321
 Alpha virt. eigenvalues --    1.84353   1.85630   1.86208   1.87535   1.89106
 Alpha virt. eigenvalues --    1.90009   1.90955   1.91303   1.93798   1.94827
 Alpha virt. eigenvalues --    1.95850   1.96627   1.97306   1.98462   2.00335
 Alpha virt. eigenvalues --    2.01555   2.01964   2.02132   2.06859   2.07932
 Alpha virt. eigenvalues --    2.10955   2.12266   2.13759   2.15522   2.17752
 Alpha virt. eigenvalues --    2.19135   2.21248   2.22091   2.24782   2.25190
 Alpha virt. eigenvalues --    2.27563   2.28879   2.31642   2.31859   2.33601
 Alpha virt. eigenvalues --    2.36157   2.37031   2.37472   2.39749   2.40539
 Alpha virt. eigenvalues --    2.41441   2.42154   2.42816   2.43851   2.45552
 Alpha virt. eigenvalues --    2.46960   2.52792   2.53220   2.55047   2.56393
 Alpha virt. eigenvalues --    2.60822   2.62503   2.62941   2.63513   2.72821
 Alpha virt. eigenvalues --    2.73977   2.74416   2.75151   2.76581   2.78556
 Alpha virt. eigenvalues --    2.91991   2.92879   2.95866   2.97199   3.01616
 Alpha virt. eigenvalues --    3.03344   4.14621   4.17602   4.18754   4.20546
 Alpha virt. eigenvalues --    4.31372   4.32559   4.33970   4.36816   4.44491
 Alpha virt. eigenvalues --    4.46258   4.51437   4.52558   4.56357   4.57348
 Alpha virt. eigenvalues --    4.65628   4.66218   8.50512  83.24567
          Condensed to atoms (all electrons):
              1          2          3          4          5          6
     1  Se  34.307717  -0.003091   0.005141  -0.292659  -0.264145  -0.024443
     2  O   -0.003091   8.392383   0.164016  -0.019012   0.016320   0.000112
     3  H    0.005141   0.164016   0.362937  -0.123680  -0.011915  -0.000002
     4  C   -0.292659  -0.019012  -0.123680  24.399292  -0.444747  -0.133241
     5  C   -0.264145   0.016320  -0.011915  -0.444747   9.949271   0.393445
     6  H   -0.024443   0.000112  -0.000002  -0.133241   0.393445   0.516409
     7  H    0.010618  -0.000069   0.000001  -0.052668   0.428015  -0.035045
     8  C   -0.041484  -0.015248  -0.002731   1.268459  -1.230772   0.014010
     9  H   -0.000445   0.000009   0.000000  -0.028607  -0.064146  -0.001125
    10  H   -0.000252   0.000007   0.000007  -0.005339  -0.104345  -0.004905
    11  C    0.008793   0.023996  -0.002713  -0.399099  -0.021039   0.015856
    12  H   -0.000804  -0.000054   0.000001  -0.042104   0.033437   0.000034
    13  H    0.000001   0.000067   0.000000   0.006833   0.033401  -0.000115
    14  C    0.152630  -0.095331   0.006422  -1.493954  -0.618748   0.006939
    15  H   -0.004429   0.000628   0.000114   0.043944  -0.009144   0.000081
    16  H    0.003510  -0.005075   0.000236   0.166780  -0.016243  -0.000007
    17  C    0.475971   0.006393   0.157710 -15.548529  -1.511363  -0.004969
    18  C   -0.216926   0.191462  -0.012912  -1.307636  -0.167041   0.004484
    19  H    0.006649  -0.075075   0.007112   0.062837  -0.002460  -0.000002
    20  H    0.006075  -0.037101  -0.008462  -0.139688   0.014500   0.000002
    21  H    0.001885   0.000000   0.000000  -0.000889   0.000796   0.000000
    22  H    0.013873   0.000045   0.000026  -0.023585   0.001243   0.000037
    23  H   -0.023423  -0.000145   0.000079   0.121387   0.003582  -0.000009
    24  C    0.041863   0.000538   0.000034   0.052320  -0.027791  -0.002717
    25  H    0.000357  -0.000001   0.000000  -0.001774  -0.005508   0.000015
    26  H    0.000151   0.000001   0.000000   0.003738  -0.000279   0.000000
    27  H   -0.001519   0.000000   0.000000  -0.001514  -0.000786   0.000000
    28  H    0.000167   0.000000   0.000000  -0.000354   0.000131   0.000000
    29  O    0.005003   0.000002   0.000000  -0.008181  -0.002315   0.000041
    30  C   -0.234743   0.007146   0.002885  -0.588156   0.714694   0.162132
    31  C   -0.328227   0.006832  -0.002743   1.352642   0.164623  -0.002043
    32  C   -0.021471   0.000101  -0.000032   0.015000   0.008537   0.001323
    33  C    0.052853  -0.000897  -0.000125   0.146265  -0.133912  -0.012342
    34  H    0.005403   0.000000   0.000000  -0.001608   0.000623   0.000000
    35  H   -0.006683   0.000000   0.000000   0.002661  -0.000927  -0.000010
    36  C    0.538853  -0.009670  -0.001534  -1.094518  -0.663230  -0.113647
    37  C   -0.269287   0.000213   0.000041   0.105510   0.130039  -0.005632
    38  H    0.011475   0.000000   0.000000  -0.016247   0.014533  -0.000022
    39  H   -0.006328   0.000000   0.000000   0.008247  -0.004759   0.000002
              7          8          9         10         11         12
     1  Se   0.010618  -0.041484  -0.000445  -0.000252   0.008793  -0.000804
     2  O   -0.000069  -0.015248   0.000009   0.000007   0.023996  -0.000054
     3  H    0.000001  -0.002731   0.000000   0.000007  -0.002713   0.000001
     4  C   -0.052668   1.268459  -0.028607  -0.005339  -0.399099  -0.042104
     5  C    0.428015  -1.230772  -0.064146  -0.104345  -0.021039   0.033437
     6  H   -0.035045   0.014010  -0.001125  -0.004905   0.015856   0.000034
     7  H    0.511420  -0.051915  -0.004575   0.004198   0.006162   0.001854
     8  C   -0.051915   7.433357   0.391006   0.458456  -0.070721  -0.086470
     9  H   -0.004575   0.391006   0.535916  -0.033226  -0.049406  -0.003469
    10  H    0.004198   0.458456  -0.033226   0.530617  -0.062068   0.004804
    11  C    0.006162  -0.070721  -0.049406  -0.062068   6.420460   0.461917
    12  H    0.001854  -0.086470  -0.003469   0.004804   0.461917   0.527425
    13  H   -0.000113  -0.066008  -0.002405  -0.003446   0.418801  -0.033375
    14  C   -0.022073  -0.007164   0.023331  -0.021200  -0.965707  -0.140837
    15  H   -0.000066   0.009696  -0.000089   0.001978  -0.076128   0.004275
    16  H    0.000074   0.024563  -0.000118   0.000047  -0.026056  -0.004393
    17  C   -0.007596  -1.556296   0.036431   0.027891   0.924850   0.068611
    18  C   -0.007160   0.034856   0.002766   0.004868  -0.132569   0.004720
    19  H    0.000025  -0.003605   0.000000   0.000002   0.003622   0.000022
    20  H   -0.000005  -0.003825   0.000000   0.000001   0.003753  -0.000007
    21  H    0.000000   0.000060   0.000000   0.000000   0.000000   0.000000
    22  H   -0.000001   0.001394   0.000000  -0.000001   0.000010   0.000000
    23  H    0.000036  -0.002801   0.000000   0.000010   0.002928   0.000000
    24  C    0.002054   0.013239  -0.000409   0.001015  -0.000599   0.000054
    25  H   -0.000001   0.000415   0.000000  -0.000005  -0.000113   0.000000
    26  H    0.000000  -0.000386   0.000000   0.000000   0.000029   0.000000
    27  H    0.000000   0.000018   0.000000   0.000000  -0.000004   0.000000
    28  H    0.000000   0.000015   0.000000   0.000000  -0.000001   0.000000
    29  O   -0.000010   0.000295   0.000000   0.000000  -0.000029   0.000000
    30  C   -0.029113   0.346419   0.003327  -0.002584  -0.000761  -0.001186
    31  C    0.003701  -0.015457  -0.000805  -0.004623  -0.008290  -0.000492
    32  C   -0.000062  -0.005148  -0.000008  -0.000135   0.001301  -0.000002
    33  C    0.001093  -0.044802  -0.000099   0.000095   0.001836   0.000028
    34  H    0.000000   0.000068   0.000000   0.000000  -0.000002   0.000000
    35  H    0.000000  -0.000012   0.000000   0.000000   0.000024   0.000000
    36  C    0.015096  -0.264089  -0.001708   0.004724   0.004553   0.000484
    37  C   -0.001472   0.003228  -0.000207  -0.000199  -0.001724  -0.000084
    38  H    0.000025   0.003066   0.000000   0.000000   0.000019   0.000000
    39  H    0.000000  -0.000818   0.000000   0.000000   0.000010   0.000000
             13         14         15         16         17         18
     1  Se   0.000001   0.152630  -0.004429   0.003510   0.475971  -0.216926
     2  O    0.000067  -0.095331   0.000628  -0.005075   0.006393   0.191462
     3  H    0.000000   0.006422   0.000114   0.000236   0.157710  -0.012912
     4  C    0.006833  -1.493954   0.043944   0.166780 -15.548529  -1.307636
     5  C    0.033401  -0.618748  -0.009144  -0.016243  -1.511363  -0.167041
     6  H   -0.000115   0.006939   0.000081  -0.000007  -0.004969   0.004484
     7  H   -0.000113  -0.022073  -0.000066   0.000074  -0.007596  -0.007160
     8  C   -0.066008  -0.007164   0.009696   0.024563  -1.556296   0.034856
     9  H   -0.002405   0.023331  -0.000089  -0.000118   0.036431   0.002766
    10  H   -0.003446  -0.021200   0.001978   0.000047   0.027891   0.004868
    11  C    0.418801  -0.965707  -0.076128  -0.026056   0.924850  -0.132569
    12  H   -0.033375  -0.140837   0.004275  -0.004393   0.068611   0.004720
    13  H    0.537319  -0.097066  -0.004817  -0.001190   0.020567  -0.005705
    14  C   -0.097066  11.207835   0.509161   0.336887  -2.175345  -0.289226
    15  H   -0.004817   0.509161   0.507375  -0.033456  -0.167903  -0.011677
    16  H   -0.001190   0.336887  -0.033456   0.524204  -0.079834  -0.106003
    17  C    0.020567  -2.175345  -0.167903  -0.079834  25.676695   0.035042
    18  C   -0.005705  -0.289226  -0.011677  -0.106003   0.035042   7.435397
    19  H   -0.000007  -0.117933  -0.000081   0.003377  -0.001381   0.419846
    20  H    0.000002  -0.012077  -0.000170   0.000049  -0.028529   0.477725
    21  H    0.000000  -0.000007   0.000000   0.000000   0.000363   0.000039
    22  H    0.000000   0.002459   0.000000   0.000000   0.011106  -0.007314
    23  H    0.000000  -0.009776  -0.000010   0.000000  -0.076982  -0.007450
    24  C   -0.000004   0.017900   0.000098   0.000078   0.008054  -0.018328
    25  H    0.000000   0.000283   0.000000   0.000000   0.004448  -0.000312
    26  H    0.000000  -0.000075   0.000000   0.000000  -0.001782  -0.000301
    27  H    0.000000   0.000035   0.000000   0.000000   0.000848  -0.000077
    28  H    0.000000  -0.000005   0.000000   0.000000   0.000100   0.000013
    29  O    0.000000  -0.000051   0.000000   0.000000   0.005860   0.000099
    30  C   -0.000224   0.023613   0.002509  -0.001307  -0.832979   0.054436
    31  C    0.000072  -0.053833  -0.000604   0.000613  -1.333338  -0.010152
    32  C    0.000000  -0.000519   0.000029  -0.000001  -0.030355  -0.006396
    33  C    0.000001   0.012693  -0.000012   0.000000   0.068685  -0.007912
    34  H    0.000000   0.000003   0.000000   0.000000  -0.000213  -0.000007
    35  H    0.000000  -0.000008   0.000000   0.000000   0.000243  -0.000001
    36  C    0.000132  -0.016364  -0.000262  -0.000127   1.983753  -0.040892
    37  C    0.000003  -0.008226  -0.000015   0.000007  -0.184617  -0.005925
    38  H    0.000000  -0.000450   0.000000   0.000000   0.004612   0.000576
    39  H    0.000000  -0.000028   0.000000   0.000000   0.000760   0.000004
             19         20         21         22         23         24
     1  Se   0.006649   0.006075   0.001885   0.013873  -0.023423   0.041863
     2  O   -0.075075  -0.037101   0.000000   0.000045  -0.000145   0.000538
     3  H    0.007112  -0.008462   0.000000   0.000026   0.000079   0.000034
     4  C    0.062837  -0.139688  -0.000889  -0.023585   0.121387   0.052320
     5  C   -0.002460   0.014500   0.000796   0.001243   0.003582  -0.027791
     6  H   -0.000002   0.000002   0.000000   0.000037  -0.000009  -0.002717
     7  H    0.000025  -0.000005   0.000000  -0.000001   0.000036   0.002054
     8  C   -0.003605  -0.003825   0.000060   0.001394  -0.002801   0.013239
     9  H    0.000000   0.000000   0.000000   0.000000   0.000000  -0.000409
    10  H    0.000002   0.000001   0.000000  -0.000001   0.000010   0.001015
    11  C    0.003622   0.003753   0.000000   0.000010   0.002928  -0.000599
    12  H    0.000022  -0.000007   0.000000   0.000000   0.000000   0.000054
    13  H   -0.000007   0.000002   0.000000   0.000000   0.000000  -0.000004
    14  C   -0.117933  -0.012077  -0.000007   0.002459  -0.009776   0.017900
    15  H   -0.000081  -0.000170   0.000000   0.000000  -0.000010   0.000098
    16  H    0.003377   0.000049   0.000000   0.000000   0.000000   0.000078
    17  C   -0.001381  -0.028529   0.000363   0.011106  -0.076982   0.008054
    18  C    0.419846   0.477725   0.000039  -0.007314  -0.007450  -0.018328
    19  H    0.529037  -0.037045   0.000000   0.000000   0.000001   0.000064
    20  H   -0.037045   0.551015   0.000000   0.000023   0.000035  -0.001004
    21  H    0.000000   0.000000   0.371967  -0.000002   0.000000   0.000059
    22  H    0.000000   0.000023  -0.000002   0.515047  -0.035745  -0.001969
    23  H    0.000001   0.000035   0.000000  -0.035745   0.517203   0.011648
    24  C    0.000064  -0.001004   0.000059  -0.001969   0.011648   7.087623
    25  H    0.000000   0.000000   0.000000   0.004136  -0.004794   0.465864
    26  H    0.000000   0.000000   0.000000  -0.004619  -0.001168   0.410742
    27  H    0.000000   0.000000   0.000012   0.001965   0.000040  -0.097886
    28  H    0.000000   0.000000   0.000004  -0.000105  -0.000114  -0.069867
    29  O    0.000000   0.000001   0.165494   0.000237  -0.000054   0.005577
    30  C   -0.000710   0.002174   0.000922  -0.071722  -0.128093   0.577882
    31  C   -0.000755  -0.002050  -0.012721   0.449599   0.367918  -1.399933
    32  C   -0.000015   0.000251  -0.017110  -0.007036   0.019481   0.049195
    33  C    0.000003   0.000176  -0.062666  -0.034948   0.013885  -0.413413
    34  H    0.000000   0.000000   0.001550   0.000097  -0.000007   0.040881
    35  H    0.000000   0.000000   0.000040  -0.000078   0.000089  -0.010869
    36  C   -0.000206   0.012512   0.067036  -0.030452   0.001646  -0.048681
    37  C   -0.000021  -0.000358   0.026094  -0.009348   0.004559  -0.111910
    38  H    0.000000   0.000000   0.007324  -0.000006   0.000008  -0.000623
    39  H    0.000000   0.000000  -0.007985   0.000000   0.000005   0.005541
             25         26         27         28         29         30
     1  Se   0.000357   0.000151  -0.001519   0.000167   0.005003  -0.234743
     2  O   -0.000001   0.000001   0.000000   0.000000   0.000002   0.007146
     3  H    0.000000   0.000000   0.000000   0.000000   0.000000   0.002885
     4  C   -0.001774   0.003738  -0.001514  -0.000354  -0.008181  -0.588156
     5  C   -0.005508  -0.000279  -0.000786   0.000131  -0.002315   0.714694
     6  H    0.000015   0.000000   0.000000   0.000000   0.000041   0.162132
     7  H   -0.000001   0.000000   0.000000   0.000000  -0.000010  -0.029113
     8  C    0.000415  -0.000386   0.000018   0.000015   0.000295   0.346419
     9  H    0.000000   0.000000   0.000000   0.000000   0.000000   0.003327
    10  H   -0.000005   0.000000   0.000000   0.000000   0.000000  -0.002584
    11  C   -0.000113   0.000029  -0.000004  -0.000001  -0.000029  -0.000761
    12  H    0.000000   0.000000   0.000000   0.000000   0.000000  -0.001186
    13  H    0.000000   0.000000   0.000000   0.000000   0.000000  -0.000224
    14  C    0.000283  -0.000075   0.000035  -0.000005  -0.000051   0.023613
    15  H    0.000000   0.000000   0.000000   0.000000   0.000000   0.002509
    16  H    0.000000   0.000000   0.000000   0.000000   0.000000  -0.001307
    17  C    0.004448  -0.001782   0.000848   0.000100   0.005860  -0.832979
    18  C   -0.000312  -0.000301  -0.000077   0.000013   0.000099   0.054436
    19  H    0.000000   0.000000   0.000000   0.000000   0.000000  -0.000710
    20  H    0.000000   0.000000   0.000000   0.000000   0.000001   0.002174
    21  H    0.000000   0.000000   0.000012   0.000004   0.165494   0.000922
    22  H    0.004136  -0.004619   0.001965  -0.000105   0.000237  -0.071722
    23  H   -0.004794  -0.001168   0.000040  -0.000114  -0.000054  -0.128093
    24  C    0.465864   0.410742  -0.097886  -0.069867   0.005577   0.577882
    25  H    0.527108  -0.033024   0.004780  -0.003482  -0.000014  -0.004938
    26  H   -0.033024   0.533499  -0.003426  -0.002389   0.000001   0.004167
    27  H    0.004780  -0.003426   0.523435  -0.032750  -0.000037  -0.068341
    28  H   -0.003482  -0.002389  -0.032750   0.536214  -0.000008  -0.013123
    29  O   -0.000014   0.000001  -0.000037  -0.000008   8.385683   0.182484
    30  C   -0.004938   0.004167  -0.068341  -0.013123   0.182484  30.804811
    31  C   -0.100623  -0.069266   0.044203   0.029279  -0.016725  -0.520974
    32  C   -0.062076  -0.058626   0.471576   0.398485  -0.006663  -0.458231
    33  C   -0.019881   0.024634  -0.152389  -0.071477  -0.271225  -5.192952
    34  H    0.000020  -0.000124  -0.004708  -0.000971   0.001795   0.181558
    35  H    0.002049  -0.000088   0.004236  -0.004731  -0.000342  -0.035837
    36  C    0.015460  -0.001975   0.102529   0.039418   0.017860 -20.132770
    37  C    0.005159   0.000994   0.002009  -0.002465   0.240819   1.325121
    38  H    0.000000   0.000000   0.000000   0.000002  -0.066751  -0.089097
    39  H    0.000001   0.000000  -0.000003  -0.000001  -0.060092  -0.157973
             31         32         33         34         35         36
     1  Se  -0.328227  -0.021471   0.052853   0.005403  -0.006683   0.538853
     2  O    0.006832   0.000101  -0.000897   0.000000   0.000000  -0.009670
     3  H   -0.002743  -0.000032  -0.000125   0.000000   0.000000  -0.001534
     4  C    1.352642   0.015000   0.146265  -0.001608   0.002661  -1.094518
     5  C    0.164623   0.008537  -0.133912   0.000623  -0.000927  -0.663230
     6  H   -0.002043   0.001323  -0.012342   0.000000  -0.000010  -0.113647
     7  H    0.003701  -0.000062   0.001093   0.000000   0.000000   0.015096
     8  C   -0.015457  -0.005148  -0.044802   0.000068  -0.000012  -0.264089
     9  H   -0.000805  -0.000008  -0.000099   0.000000   0.000000  -0.001708
    10  H   -0.004623  -0.000135   0.000095   0.000000   0.000000   0.004724
    11  C   -0.008290   0.001301   0.001836  -0.000002   0.000024   0.004553
    12  H   -0.000492  -0.000002   0.000028   0.000000   0.000000   0.000484
    13  H    0.000072   0.000000   0.000001   0.000000   0.000000   0.000132
    14  C   -0.053833  -0.000519   0.012693   0.000003  -0.000008  -0.016364
    15  H   -0.000604   0.000029  -0.000012   0.000000   0.000000  -0.000262
    16  H    0.000613  -0.000001   0.000000   0.000000   0.000000  -0.000127
    17  C   -1.333338  -0.030355   0.068685  -0.000213   0.000243   1.983753
    18  C   -0.010152  -0.006396  -0.007912  -0.000007  -0.000001  -0.040892
    19  H   -0.000755  -0.000015   0.000003   0.000000   0.000000  -0.000206
    20  H   -0.002050   0.000251   0.000176   0.000000   0.000000   0.012512
    21  H   -0.012721  -0.017110  -0.062666   0.001550   0.000040   0.067036
    22  H    0.449599  -0.007036  -0.034948   0.000097  -0.000078  -0.030452
    23  H    0.367918   0.019481   0.013885  -0.000007   0.000089   0.001646
    24  C   -1.399933   0.049195  -0.413413   0.040881  -0.010869  -0.048681
    25  H   -0.100623  -0.062076  -0.019881   0.000020   0.002049   0.015460
    26  H   -0.069266  -0.058626   0.024634  -0.000124  -0.000088  -0.001975
    27  H    0.044203   0.471576  -0.152389  -0.004708   0.004236   0.102529
    28  H    0.029279   0.398485  -0.071477  -0.000971  -0.004731   0.039418
    29  O   -0.016725  -0.006663  -0.271225   0.001795  -0.000342   0.017860
    30  C   -0.520974  -0.458231  -5.192952   0.181558  -0.035837 -20.132770
    31  C   10.656260  -0.024666   0.094576  -0.031126  -0.001695  -2.922362
    32  C   -0.024666   6.320669   0.112914  -0.066816  -0.032943  -0.164805
    33  C    0.094576   0.112914  12.270149   0.311248   0.555015  -0.113263
    34  H   -0.031126  -0.066816   0.311248   0.558880  -0.038339  -0.053388
    35  H   -0.001695  -0.032943   0.555015  -0.038339   0.521116  -0.164117
    36  C   -2.922362  -0.164805  -0.113263  -0.053388  -0.164117  31.147014
    37  C    0.343052  -0.051746  -0.856747  -0.097035  -0.011388  -2.436477
    38  H   -0.020606  -0.008946  -0.033726   0.000133   0.000003  -0.050312
    39  H   -0.002360   0.012633   0.100302  -0.000848   0.001330   0.004526
             37         38         39
     1  Se  -0.269287   0.011475  -0.006328
     2  O    0.000213   0.000000   0.000000
     3  H    0.000041   0.000000   0.000000
     4  C    0.105510  -0.016247   0.008247
     5  C    0.130039   0.014533  -0.004759
     6  H   -0.005632  -0.000022   0.000002
     7  H   -0.001472   0.000025   0.000000
     8  C    0.003228   0.003066  -0.000818
     9  H   -0.000207   0.000000   0.000000
    10  H   -0.000199   0.000000   0.000000
    11  C   -0.001724   0.000019   0.000010
    12  H   -0.000084   0.000000   0.000000
    13  H    0.000003   0.000000   0.000000
    14  C   -0.008226  -0.000450  -0.000028
    15  H   -0.000015   0.000000   0.000000
    16  H    0.000007   0.000000   0.000000
    17  C   -0.184617   0.004612   0.000760
    18  C   -0.005925   0.000576   0.000004
    19  H   -0.000021   0.000000   0.000000
    20  H   -0.000358   0.000000   0.000000
    21  H    0.026094   0.007324  -0.007985
    22  H   -0.009348  -0.000006   0.000000
    23  H    0.004559   0.000008   0.000005
    24  C   -0.111910  -0.000623   0.005541
    25  H    0.005159   0.000000   0.000001
    26  H    0.000994   0.000000   0.000000
    27  H    0.002009   0.000000  -0.000003
    28  H   -0.002465   0.000002  -0.000001
    29  O    0.240819  -0.066751  -0.060092
    30  C    1.325121  -0.089097  -0.157973
    31  C    0.343052  -0.020606  -0.002360
    32  C   -0.051746  -0.008946   0.012633
    33  C   -0.856747  -0.033726   0.100302
    34  H   -0.097035   0.000133  -0.000848
    35  H   -0.011388   0.000003   0.001330
    36  C   -2.436477  -0.050312   0.004526
    37  C    7.560085   0.560660   0.365229
    38  H    0.560660   0.511724  -0.042205
    39  H    0.365229  -0.042205   0.603049
 Mulliken atomic charges:
              1
     1  Se   0.091371
     2  O   -0.549503
     3  H    0.460089
     4  C    0.011877
     5  C   -0.601572
     6  H    0.225358
     7  H    0.227569
     8  C   -0.532870
     9  H    0.198063
    10  H    0.203608
    11  C   -0.481892
    12  H    0.205612
    13  H    0.197276
    14  C   -0.154185
    15  H    0.228974
    16  H    0.213385
    17  C    0.023019
    18  C   -0.304415
    19  H    0.206701
    20  H    0.202026
    21  H    0.457736
    22  H    0.225633
    23  H    0.226033
    24  C   -0.586323
    25  H    0.206449
    26  H    0.199572
    27  H    0.207753
    28  H    0.198016
    29  O   -0.578756
    30  C    0.169539
    31  C   -0.626901
    32  C   -0.387685
    33  C   -0.343664
    34  H    0.192933
    35  H    0.221265
    36  C    0.369254
    37  C   -0.617937
    38  H    0.214832
    39  H    0.181760
 Sum of Mulliken atomic charges =   0.00000
 Mulliken charges with hydrogens summed into heavy atoms:
              1
     1  Se   0.091371
     2  O   -0.089414
     4  C    0.011877
     5  C   -0.148646
     8  C   -0.131199
    11  C   -0.079003
    14  C    0.288174
    17  C    0.023019
    18  C    0.104312
    24  C   -0.180302
    29  O   -0.121020
    30  C    0.169539
    31  C   -0.175235
    32  C    0.018085
    33  C    0.070534
    36  C    0.369254
    37  C   -0.221346
 Sum of Mulliken charges with hydrogens summed into heavy atoms =   0.00000
 Electronic spatial extent (au):  <R**2>=           5757.8621
 Charge=              0.0000 electrons
 Dipole moment (field-independent basis, Debye):
    X=             -1.8190    Y=              3.0918    Z=              2.1576  Tot=              4.1861
 Quadrupole moment (field-independent basis, Debye-Ang):
   XX=           -114.7843   YY=           -122.6167   ZZ=           -120.8326
   XY=             -8.6132   XZ=              6.9121   YZ=             -1.3961
 Traceless Quadrupole moment (field-independent basis, Debye-Ang):
   XX=              4.6269   YY=             -3.2055   ZZ=             -1.4214
   XY=             -8.6132   XZ=              6.9121   YZ=             -1.3961
 Octapole moment (field-independent basis, Debye-Ang**2):
  XXX=            -89.1333  YYY=             -6.1449  ZZZ=             -6.5492  XYY=             24.8185
  XXY=            -12.9053  XXZ=             24.4432  XZZ=            -24.6431  YZZ=            -14.3047
  YYZ=            -13.5783  XYZ=              7.5845
 Hexadecapole moment (field-independent basis, Debye-Ang**3):
 XXXX=          -4977.7415 YYYY=          -1413.4784 ZZZZ=          -1292.9304 XXXY=            -20.9451
 XXXZ=            149.0994 YYYX=            -34.9407 YYYZ=             -7.4891 ZZZX=             52.2457
 ZZZY=              8.6855 XXYY=          -1129.9229 XXZZ=          -1150.7977 YYZZ=           -414.2263
 XXYZ=             54.0268 YYXZ=            -24.0441 ZZXY=              0.6369
 N-N= 1.716994243447D+03 E-N=-1.078126236464D+04  KE= 3.079140875587D+03
 No NMR shielding tensors so no spin-rotation constants.
 Leave Link  601 at Wed May 15 20:07:29 2013, MaxMem=   78643200 cpu:       1.0
 (Enter D:\G09W\l607.exe)
 ******************************Gaussian NBO Version 3.1******************************
             N A T U R A L   A T O M I C   O R B I T A L   A N D
          N A T U R A L   B O N D   O R B I T A L   A N A L Y S I S
 ******************************Gaussian NBO Version 3.1******************************
       /RESON  / : Allow strongly delocalized NBO set

 Analyzing the SCF density

 Job title: ps-alse-nbo                                                     

 Storage needed:    442756 in NPA,    586397 in NBO (  78638732 available)


 NATURAL POPULATIONS:  Natural atomic orbital occupancies 
                                                          
   NAO  Atom  No  lang   Type(AO)    Occupancy      Energy
 ----------------------------------------------------------
     1   Se    1  S      Cor( 1S)     2.00000    -446.89517
     2   Se    1  S      Cor( 2S)     1.99975     -57.93076
     3   Se    1  S      Cor( 3S)     1.99889     -13.89769
     4   Se    1  S      Val( 4S)     1.72041      -0.77270
     5   Se    1  S      Ryd( 6S)     0.00401       0.75258
     6   Se    1  S      Ryd( 5S)     0.00038       0.61744
     7   Se    1  S      Ryd( 7S)     0.00007       6.01993
     8   Se    1  S      Ryd( 9S)     0.00001      51.35028
     9   Se    1  S      Ryd( 8S)     0.00000      29.21901
    10   Se    1  px     Cor( 2p)     1.99995     -51.65572
    11   Se    1  px     Cor( 3p)     1.99982      -6.22895
    12   Se    1  px     Val( 4p)     0.87479      -0.14162
    13   Se    1  px     Ryd( 6p)     0.00442       0.61225
    14   Se    1  px     Ryd( 5p)     0.00035       0.25195
    15   Se    1  py     Cor( 2p)     1.99996     -51.65437
    16   Se    1  py     Cor( 3p)     1.99988      -6.22554
    17   Se    1  py     Val( 4p)     1.33073      -0.18027
    18   Se    1  py     Ryd( 6p)     0.00187       0.53160
    19   Se    1  py     Ryd( 5p)     0.00023       0.32581
    20   Se    1  pz     Cor( 2p)     1.99997     -51.65329
    21   Se    1  pz     Cor( 3p)     1.99993      -6.22247
    22   Se    1  pz     Val( 4p)     1.68365      -0.20451
    23   Se    1  pz     Ryd( 6p)     0.00339       0.56224
    24   Se    1  pz     Ryd( 5p)     0.00026       0.24655
    25   Se    1  dxy    Cor( 3d)     1.99949      -2.10744
    26   Se    1  dxy    Ryd( 4d)     0.00366       1.03423
    27   Se    1  dxz    Cor( 3d)     1.99974      -2.10404
    28   Se    1  dxz    Ryd( 4d)     0.00212       0.89154
    29   Se    1  dyz    Cor( 3d)     1.99987      -2.10003
    30   Se    1  dyz    Ryd( 4d)     0.00181       0.96518
    31   Se    1  dx2y2  Cor( 3d)     1.99981      -2.10778
    32   Se    1  dx2y2  Ryd( 4d)     0.00207       0.95022
    33   Se    1  dz2    Cor( 3d)     1.99985      -2.10015
    34   Se    1  dz2    Ryd( 4d)     0.00146       1.03567

    35    O    2  S      Cor( 1S)     1.99985     -18.97391
    36    O    2  S      Val( 2S)     1.69744      -0.88850
    37    O    2  S      Ryd( 3S)     0.00231       0.93526
    38    O    2  S      Ryd( 4S)     0.00029       1.48940
    39    O    2  S      Ryd( 5S)     0.00001       3.92425
    40    O    2  px     Val( 2p)     1.73906      -0.30141
    41    O    2  px     Ryd( 3p)     0.00179       0.68520
    42    O    2  px     Ryd( 4p)     0.00023       0.92975
    43    O    2  py     Val( 2p)     1.45103      -0.27522
    44    O    2  py     Ryd( 3p)     0.00413       0.76110
    45    O    2  py     Ryd( 4p)     0.00027       0.94640
    46    O    2  pz     Val( 2p)     1.86392      -0.29658
    47    O    2  pz     Ryd( 3p)     0.00321       0.60476
    48    O    2  pz     Ryd( 4p)     0.00024       0.97891
    49    O    2  dxy    Ryd( 3d)     0.00164       2.41342
    50    O    2  dxz    Ryd( 3d)     0.00175       1.92904
    51    O    2  dyz    Ryd( 3d)     0.00042       2.13235
    52    O    2  dx2y2  Ryd( 3d)     0.00130       1.99892
    53    O    2  dz2    Ryd( 3d)     0.00126       2.09868

    54    H    3  S      Val( 1S)     0.50922       0.14552
    55    H    3  S      Ryd( 2S)     0.00166       0.64722

    56    C    4  S      Cor( 1S)     1.99870     -10.07551
    57    C    4  S      Val( 2S)     0.97997      -0.23394
    58    C    4  S      Ryd( 4S)     0.00247       1.13914
    59    C    4  S      Ryd( 3S)     0.00039       1.01055
    60    C    4  S      Ryd( 5S)     0.00002       4.24591
    61    C    4  px     Val( 2p)     1.09256      -0.12481
    62    C    4  px     Ryd( 3p)     0.00621       0.84965
    63    C    4  px     Ryd( 4p)     0.00051       1.81917
    64    C    4  py     Val( 2p)     1.06027      -0.13228
    65    C    4  py     Ryd( 3p)     0.00237       0.74356
    66    C    4  py     Ryd( 4p)     0.00055       0.80751
    67    C    4  pz     Val( 2p)     1.05431      -0.08550
    68    C    4  pz     Ryd( 3p)     0.00597       0.85945
    69    C    4  pz     Ryd( 4p)     0.00038       1.37054
    70    C    4  dxy    Ryd( 3d)     0.00099       2.00394
    71    C    4  dxz    Ryd( 3d)     0.00087       2.28978
    72    C    4  dyz    Ryd( 3d)     0.00069       1.97101
    73    C    4  dx2y2  Ryd( 3d)     0.00047       2.16417
    74    C    4  dz2    Ryd( 3d)     0.00075       2.29556

    75    C    5  S      Cor( 1S)     1.99928     -10.05175
    76    C    5  S      Val( 2S)     1.03463      -0.25107
    77    C    5  S      Ryd( 4S)     0.00089       1.44002
    78    C    5  S      Ryd( 3S)     0.00025       0.72060
    79    C    5  S      Ryd( 5S)     0.00002       4.23810
    80    C    5  px     Val( 2p)     1.16832      -0.09014
    81    C    5  px     Ryd( 4p)     0.00418       0.74196
    82    C    5  px     Ryd( 3p)     0.00025       0.62099
    83    C    5  py     Val( 2p)     1.21274      -0.09523
    84    C    5  py     Ryd( 4p)     0.00231       0.76671
    85    C    5  py     Ryd( 3p)     0.00022       0.48372
    86    C    5  pz     Val( 2p)     1.06980      -0.08414
    87    C    5  pz     Ryd( 4p)     0.00178       0.61473
    88    C    5  pz     Ryd( 3p)     0.00029       0.28757
    89    C    5  dxy    Ryd( 3d)     0.00075       2.17489
    90    C    5  dxz    Ryd( 3d)     0.00037       2.08049
    91    C    5  dyz    Ryd( 3d)     0.00071       2.06610
    92    C    5  dx2y2  Ryd( 3d)     0.00088       2.05830
    93    C    5  dz2    Ryd( 3d)     0.00100       2.27700

    94    H    6  S      Val( 1S)     0.74418       0.07543
    95    H    6  S      Ryd( 2S)     0.00136       0.75891

    96    H    7  S      Val( 1S)     0.74375       0.07073
    97    H    7  S      Ryd( 2S)     0.00144       0.69804

    98    C    8  S      Cor( 1S)     1.99940     -10.05158
    99    C    8  S      Val( 2S)     1.03596      -0.25018
   100    C    8  S      Ryd( 4S)     0.00065       1.37121
   101    C    8  S      Ryd( 3S)     0.00027       0.87497
   102    C    8  S      Ryd( 5S)     0.00001       4.13762
   103    C    8  px     Val( 2p)     1.02889      -0.07070
   104    C    8  px     Ryd( 4p)     0.00141       0.64018
   105    C    8  px     Ryd( 3p)     0.00020       0.24781
   106    C    8  py     Val( 2p)     1.18081      -0.08686
   107    C    8  py     Ryd( 4p)     0.00165       0.71277
   108    C    8  py     Ryd( 3p)     0.00011       0.25920
   109    C    8  pz     Val( 2p)     1.20950      -0.09089
   110    C    8  pz     Ryd( 4p)     0.00403       0.83575
   111    C    8  pz     Ryd( 3p)     0.00021       0.31667
   112    C    8  dxy    Ryd( 3d)     0.00057       2.11418
   113    C    8  dxz    Ryd( 3d)     0.00049       2.05808
   114    C    8  dyz    Ryd( 3d)     0.00032       1.97986
   115    C    8  dx2y2  Ryd( 3d)     0.00102       2.17204
   116    C    8  dz2    Ryd( 3d)     0.00122       2.23244

   117    H    9  S      Val( 1S)     0.75260       0.07499
   118    H    9  S      Ryd( 2S)     0.00062       0.66853

   119    H   10  S      Val( 1S)     0.76642       0.06566
   120    H   10  S      Ryd( 2S)     0.00101       0.69706

   121    C   11  S      Cor( 1S)     1.99941     -10.04925
   122    C   11  S      Val( 2S)     1.03551      -0.24855
   123    C   11  S      Ryd( 4S)     0.00067       1.37843
   124    C   11  S      Ryd( 3S)     0.00023       0.90507
   125    C   11  S      Ryd( 5S)     0.00000       4.06585
   126    C   11  px     Val( 2p)     1.13114      -0.08072
   127    C   11  px     Ryd( 4p)     0.00264       0.73724
   128    C   11  px     Ryd( 3p)     0.00022       0.25305
   129    C   11  py     Val( 2p)     1.22394      -0.08999
   130    C   11  py     Ryd( 4p)     0.00271       0.80833
   131    C   11  py     Ryd( 3p)     0.00006       0.31617
   132    C   11  pz     Val( 2p)     1.06736      -0.07269
   133    C   11  pz     Ryd( 4p)     0.00166       0.65946
   134    C   11  pz     Ryd( 3p)     0.00018       0.21995
   135    C   11  dxy    Ryd( 3d)     0.00058       2.08478
   136    C   11  dxz    Ryd( 3d)     0.00070       2.06823
   137    C   11  dyz    Ryd( 3d)     0.00049       1.97597
   138    C   11  dx2y2  Ryd( 3d)     0.00096       2.16174
   139    C   11  dz2    Ryd( 3d)     0.00091       2.28091

   140    H   12  S      Val( 1S)     0.76412       0.06894
   141    H   12  S      Ryd( 2S)     0.00097       0.70001

   142    H   13  S      Val( 1S)     0.75344       0.07632
   143    H   13  S      Ryd( 2S)     0.00066       0.66951

   144    C   14  S      Cor( 1S)     1.99932     -10.04960
   145    C   14  S      Val( 2S)     1.03306      -0.24244
   146    C   14  S      Ryd( 4S)     0.00059       1.41900
   147    C   14  S      Ryd( 3S)     0.00028       0.70108
   148    C   14  S      Ryd( 5S)     0.00002       4.25112
   149    C   14  px     Val( 2p)     1.13248      -0.07990
   150    C   14  px     Ryd( 4p)     0.00232       0.64793
   151    C   14  px     Ryd( 3p)     0.00023       0.24676
   152    C   14  py     Val( 2p)     1.24054      -0.09326
   153    C   14  py     Ryd( 4p)     0.00190       0.78877
   154    C   14  py     Ryd( 3p)     0.00015       0.33368
   155    C   14  pz     Val( 2p)     1.06351      -0.07281
   156    C   14  pz     Ryd( 4p)     0.00379       0.71366
   157    C   14  pz     Ryd( 3p)     0.00027       0.33915
   158    C   14  dxy    Ryd( 3d)     0.00069       2.09129
   159    C   14  dxz    Ryd( 3d)     0.00077       2.14084
   160    C   14  dyz    Ryd( 3d)     0.00059       1.98543
   161    C   14  dx2y2  Ryd( 3d)     0.00082       2.15866
   162    C   14  dz2    Ryd( 3d)     0.00079       2.32494

   163    H   15  S      Val( 1S)     0.74277       0.07833
   164    H   15  S      Ryd( 2S)     0.00121       0.69887

   165    H   16  S      Val( 1S)     0.74503       0.07787
   166    H   16  S      Ryd( 2S)     0.00104       0.68770

   167    C   17  S      Cor( 1S)     1.99879     -10.04482
   168    C   17  S      Val( 2S)     0.91163      -0.17300
   169    C   17  S      Ryd( 4S)     0.00129       1.05734
   170    C   17  S      Ryd( 3S)     0.00039       0.56961
   171    C   17  S      Ryd( 5S)     0.00003       4.31331
   172    C   17  px     Val( 2p)     1.08356      -0.06328
   173    C   17  px     Ryd( 4p)     0.00365       0.87925
   174    C   17  px     Ryd( 3p)     0.00039       0.52618
   175    C   17  py     Val( 2p)     0.99427      -0.09879
   176    C   17  py     Ryd( 4p)     0.00320       0.72678
   177    C   17  py     Ryd( 3p)     0.00058       0.41679
   178    C   17  pz     Val( 2p)     1.06474      -0.06304
   179    C   17  pz     Ryd( 4p)     0.00460       1.02006
   180    C   17  pz     Ryd( 3p)     0.00048       0.71573
   181    C   17  dxy    Ryd( 3d)     0.00079       2.06468
   182    C   17  dxz    Ryd( 3d)     0.00071       2.40731
   183    C   17  dyz    Ryd( 3d)     0.00041       1.98358
   184    C   17  dx2y2  Ryd( 3d)     0.00051       2.27136
   185    C   17  dz2    Ryd( 3d)     0.00069       2.30862

   186    C   18  S      Cor( 1S)     1.99921     -10.11065
   187    C   18  S      Val( 2S)     1.02070      -0.25131
   188    C   18  S      Ryd( 4S)     0.00179       1.29483
   189    C   18  S      Ryd( 3S)     0.00038       0.84791
   190    C   18  S      Ryd( 5S)     0.00003       4.08282
   191    C   18  px     Val( 2p)     1.17975      -0.09817
   192    C   18  px     Ryd( 4p)     0.00504       0.83474
   193    C   18  px     Ryd( 3p)     0.00054       0.36728
   194    C   18  py     Val( 2p)     0.91640      -0.08553
   195    C   18  py     Ryd( 4p)     0.00134       0.62167
   196    C   18  py     Ryd( 3p)     0.00033       0.39366
   197    C   18  pz     Val( 2p)     0.99815      -0.06834
   198    C   18  pz     Ryd( 4p)     0.00320       0.59183
   199    C   18  pz     Ryd( 3p)     0.00051       0.25177
   200    C   18  dxy    Ryd( 3d)     0.00184       2.19009
   201    C   18  dxz    Ryd( 3d)     0.00098       2.13817
   202    C   18  dyz    Ryd( 3d)     0.00138       2.05390
   203    C   18  dx2y2  Ryd( 3d)     0.00107       2.06679
   204    C   18  dz2    Ryd( 3d)     0.00148       2.27534

   205    H   19  S      Val( 1S)     0.76802       0.05697
   206    H   19  S      Ryd( 2S)     0.00130       0.67895

   207    H   20  S      Val( 1S)     0.77454       0.06654
   208    H   20  S      Ryd( 2S)     0.00179       0.70502

   209    H   21  S      Val( 1S)     0.51235       0.14782
   210    H   21  S      Ryd( 2S)     0.00122       0.65262

   211    H   22  S      Val( 1S)     0.74494       0.06488
   212    H   22  S      Ryd( 2S)     0.00147       0.69298

   213    H   23  S      Val( 1S)     0.74381       0.07167
   214    H   23  S      Ryd( 2S)     0.00143       0.76317

   215    C   24  S      Cor( 1S)     1.99940     -10.05697
   216    C   24  S      Val( 2S)     1.03613      -0.25545
   217    C   24  S      Ryd( 4S)     0.00065       1.37483
   218    C   24  S      Ryd( 3S)     0.00029       0.82298
   219    C   24  S      Ryd( 5S)     0.00001       4.15312
   220    C   24  px     Val( 2p)     1.03614      -0.07692
   221    C   24  px     Ryd( 4p)     0.00145       0.63884
   222    C   24  px     Ryd( 3p)     0.00021       0.24966
   223    C   24  py     Val( 2p)     1.15450      -0.09026
   224    C   24  py     Ryd( 4p)     0.00287       0.72751
   225    C   24  py     Ryd( 3p)     0.00027       0.24069
   226    C   24  pz     Val( 2p)     1.22855      -0.09715
   227    C   24  pz     Ryd( 4p)     0.00284       0.80943
   228    C   24  pz     Ryd( 3p)     0.00006       0.32128
   229    C   24  dxy    Ryd( 3d)     0.00069       2.17094
   230    C   24  dxz    Ryd( 3d)     0.00040       1.94850
   231    C   24  dyz    Ryd( 3d)     0.00071       2.09647
   232    C   24  dx2y2  Ryd( 3d)     0.00078       2.13058
   233    C   24  dz2    Ryd( 3d)     0.00103       2.18360

   234    H   25  S      Val( 1S)     0.76440       0.06229
   235    H   25  S      Ryd( 2S)     0.00096       0.69267

   236    H   26  S      Val( 1S)     0.75152       0.07050
   237    H   26  S      Ryd( 2S)     0.00059       0.66379

   238    H   27  S      Val( 1S)     0.76212       0.06245
   239    H   27  S      Ryd( 2S)     0.00096       0.69452

   240    H   28  S      Val( 1S)     0.75286       0.06891
   241    H   28  S      Ryd( 2S)     0.00070       0.66395

   242    O   29  S      Cor( 1S)     1.99985     -18.97513
   243    O   29  S      Val( 2S)     1.69701      -0.88756
   244    O   29  S      Ryd( 3S)     0.00247       0.93779
   245    O   29  S      Ryd( 4S)     0.00034       1.45036
   246    O   29  S      Ryd( 5S)     0.00001       3.95109
   247    O   29  px     Val( 2p)     1.61718      -0.28439
   248    O   29  px     Ryd( 3p)     0.00398       0.73259
   249    O   29  px     Ryd( 4p)     0.00028       1.02467
   250    O   29  py     Val( 2p)     1.73723      -0.30089
   251    O   29  py     Ryd( 3p)     0.00208       0.62882
   252    O   29  py     Ryd( 4p)     0.00029       0.95559
   253    O   29  pz     Val( 2p)     1.69343      -0.28701
   254    O   29  pz     Ryd( 3p)     0.00363       0.61004
   255    O   29  pz     Ryd( 4p)     0.00027       0.97088
   256    O   29  dxy    Ryd( 3d)     0.00161       2.22189
   257    O   29  dxz    Ryd( 3d)     0.00081       2.17151
   258    O   29  dyz    Ryd( 3d)     0.00145       2.20258
   259    O   29  dx2y2  Ryd( 3d)     0.00171       1.95234
   260    O   29  dz2    Ryd( 3d)     0.00079       2.04570

   261    C   30  S      Cor( 1S)     1.99869     -10.07756
   262    C   30  S      Val( 2S)     0.97928      -0.23534
   263    C   30  S      Ryd( 4S)     0.00239       1.12710
   264    C   30  S      Ryd( 3S)     0.00039       0.87407
   265    C   30  S      Ryd( 5S)     0.00002       4.25350
   266    C   30  px     Val( 2p)     1.09468      -0.11669
   267    C   30  px     Ryd( 3p)     0.00561       0.80557
   268    C   30  px     Ryd( 4p)     0.00051       1.39227
   269    C   30  py     Val( 2p)     1.04831      -0.11090
   270    C   30  py     Ryd( 3p)     0.00594       0.94594
   271    C   30  py     Ryd( 4p)     0.00055       2.12729
   272    C   30  pz     Val( 2p)     1.04875      -0.11803
   273    C   30  pz     Ryd( 4p)     0.00311       0.69202
   274    C   30  pz     Ryd( 3p)     0.00042       0.55862
   275    C   30  dxy    Ryd( 3d)     0.00100       2.17596
   276    C   30  dxz    Ryd( 3d)     0.00074       2.15663
   277    C   30  dyz    Ryd( 3d)     0.00052       2.01520
   278    C   30  dx2y2  Ryd( 3d)     0.00073       2.30572
   279    C   30  dz2    Ryd( 3d)     0.00078       2.06483

   280    C   31  S      Cor( 1S)     1.99928     -10.05592
   281    C   31  S      Val( 2S)     1.03447      -0.25508
   282    C   31  S      Ryd( 4S)     0.00088       1.43532
   283    C   31  S      Ryd( 3S)     0.00025       0.75619
   284    C   31  S      Ryd( 5S)     0.00002       4.23420
   285    C   31  px     Val( 2p)     1.18807      -0.09657
   286    C   31  px     Ryd( 4p)     0.00404       0.74693
   287    C   31  px     Ryd( 3p)     0.00027       0.53330
   288    C   31  py     Val( 2p)     1.04222      -0.08447
   289    C   31  py     Ryd( 4p)     0.00222       0.62883
   290    C   31  py     Ryd( 3p)     0.00027       0.33300
   291    C   31  pz     Val( 2p)     1.22128      -0.10131
   292    C   31  pz     Ryd( 4p)     0.00189       0.73251
   293    C   31  pz     Ryd( 3p)     0.00029       0.44619
   294    C   31  dxy    Ryd( 3d)     0.00058       2.19063
   295    C   31  dxz    Ryd( 3d)     0.00035       2.02152
   296    C   31  dyz    Ryd( 3d)     0.00051       2.00741
   297    C   31  dx2y2  Ryd( 3d)     0.00099       2.18200
   298    C   31  dz2    Ryd( 3d)     0.00128       2.23478

   299    C   32  S      Cor( 1S)     1.99941     -10.05679
   300    C   32  S      Val( 2S)     1.03559      -0.25657
   301    C   32  S      Ryd( 4S)     0.00065       1.39819
   302    C   32  S      Ryd( 3S)     0.00026       0.85187
   303    C   32  S      Ryd( 5S)     0.00001       4.07593
   304    C   32  px     Val( 2p)     1.10837      -0.08572
   305    C   32  px     Ryd( 4p)     0.00234       0.69453
   306    C   32  px     Ryd( 3p)     0.00022       0.23308
   307    C   32  py     Val( 2p)     1.11931      -0.08647
   308    C   32  py     Ryd( 4p)     0.00272       0.73293
   309    C   32  py     Ryd( 3p)     0.00017       0.26328
   310    C   32  pz     Val( 2p)     1.19532      -0.09448
   311    C   32  pz     Ryd( 4p)     0.00225       0.74762
   312    C   32  pz     Ryd( 3p)     0.00008       0.27708
   313    C   32  dxy    Ryd( 3d)     0.00096       2.14845
   314    C   32  dxz    Ryd( 3d)     0.00037       1.95030
   315    C   32  dyz    Ryd( 3d)     0.00060       2.12003
   316    C   32  dx2y2  Ryd( 3d)     0.00057       2.13005
   317    C   32  dz2    Ryd( 3d)     0.00113       2.18187

   318    C   33  S      Cor( 1S)     1.99932     -10.06248
   319    C   33  S      Val( 2S)     1.03325      -0.25512
   320    C   33  S      Ryd( 4S)     0.00056       1.31965
   321    C   33  S      Ryd( 3S)     0.00032       0.71498
   322    C   33  S      Ryd( 5S)     0.00002       4.28447
   323    C   33  px     Val( 2p)     1.15352      -0.09401
   324    C   33  px     Ryd( 4p)     0.00250       0.67522
   325    C   33  px     Ryd( 3p)     0.00023       0.23750
   326    C   33  py     Val( 2p)     1.07565      -0.08719
   327    C   33  py     Ryd( 4p)     0.00242       0.70545
   328    C   33  py     Ryd( 3p)     0.00027       0.30409
   329    C   33  pz     Val( 2p)     1.20334      -0.10112
   330    C   33  pz     Ryd( 4p)     0.00145       0.72807
   331    C   33  pz     Ryd( 3p)     0.00025       0.31715
   332    C   33  dxy    Ryd( 3d)     0.00099       2.23875
   333    C   33  dxz    Ryd( 3d)     0.00035       1.95970
   334    C   33  dyz    Ryd( 3d)     0.00059       2.11798
   335    C   33  dx2y2  Ryd( 3d)     0.00060       2.12028
   336    C   33  dz2    Ryd( 3d)     0.00124       2.18409

   337    H   34  S      Val( 1S)     0.75923       0.05499
   338    H   34  S      Ryd( 2S)     0.00114       0.67999

   339    H   35  S      Val( 1S)     0.75026       0.06045
   340    H   35  S      Ryd( 2S)     0.00124       0.67892

   341    C   36  S      Cor( 1S)     1.99879     -10.04683
   342    C   36  S      Val( 2S)     0.90821      -0.17563
   343    C   36  S      Ryd( 4S)     0.00141       1.02940
   344    C   36  S      Ryd( 3S)     0.00060       0.59222
   345    C   36  S      Ryd( 5S)     0.00004       4.34053
   346    C   36  px     Val( 2p)     1.08784      -0.07208
   347    C   36  px     Ryd( 4p)     0.00357       0.82354
   348    C   36  px     Ryd( 3p)     0.00043       0.58654
   349    C   36  py     Val( 2p)     1.05367      -0.06355
   350    C   36  py     Ryd( 4p)     0.00510       1.03282
   351    C   36  py     Ryd( 3p)     0.00041       0.60871
   352    C   36  pz     Val( 2p)     1.01526      -0.09862
   353    C   36  pz     Ryd( 4p)     0.00268       0.73694
   354    C   36  pz     Ryd( 3p)     0.00044       0.45377
   355    C   36  dxy    Ryd( 3d)     0.00073       2.32350
   356    C   36  dxz    Ryd( 3d)     0.00065       2.17951
   357    C   36  dyz    Ryd( 3d)     0.00042       2.04833
   358    C   36  dx2y2  Ryd( 3d)     0.00072       2.32256
   359    C   36  dz2    Ryd( 3d)     0.00052       2.13151

   360    C   37  S      Cor( 1S)     1.99921     -10.11334
   361    C   37  S      Val( 2S)     1.01863      -0.25242
   362    C   37  S      Ryd( 4S)     0.00187       1.25391
   363    C   37  S      Ryd( 3S)     0.00041       0.85259
   364    C   37  S      Ryd( 5S)     0.00002       4.05030
   365    C   37  px     Val( 2p)     1.15496      -0.10323
   366    C   37  px     Ryd( 4p)     0.00313       0.76845
   367    C   37  px     Ryd( 3p)     0.00050       0.32575
   368    C   37  py     Val( 2p)     0.96938      -0.06860
   369    C   37  py     Ryd( 4p)     0.00550       0.60991
   370    C   37  py     Ryd( 3p)     0.00058       0.27851
   371    C   37  pz     Val( 2p)     0.97252      -0.08534
   372    C   37  pz     Ryd( 4p)     0.00169       0.67851
   373    C   37  pz     Ryd( 3p)     0.00026       0.36511
   374    C   37  dxy    Ryd( 3d)     0.00133       2.18474
   375    C   37  dxz    Ryd( 3d)     0.00163       2.20402
   376    C   37  dyz    Ryd( 3d)     0.00144       2.16182
   377    C   37  dx2y2  Ryd( 3d)     0.00101       2.14358
   378    C   37  dz2    Ryd( 3d)     0.00134       2.03252

   379    H   38  S      Val( 1S)     0.75394       0.07612
   380    H   38  S      Ryd( 2S)     0.00173       0.69870

   381    H   39  S      Val( 1S)     0.79443       0.04299
   382    H   39  S      Ryd( 2S)     0.00148       0.67706

 WARNING:  1 low occupancy (<1.9990e) core orbital  found on Se    1
           1 low occupancy (<1.9990e) core orbital  found on  C    4
           1 low occupancy (<1.9990e) core orbital  found on  C   17
           1 low occupancy (<1.9990e) core orbital  found on  C   30
           1 low occupancy (<1.9990e) core orbital  found on  C   36

 WARNING:  Population inversion found on atom Se    1
           Population inversion found on atom  C    4
           Population inversion found on atom  C    5
           Population inversion found on atom  C    8
           Population inversion found on atom  C   11
           Population inversion found on atom  C   14
           Population inversion found on atom  C   17
           Population inversion found on atom  C   18
           Population inversion found on atom  C   24
           Population inversion found on atom  C   30
           Population inversion found on atom  C   31
           Population inversion found on atom  C   32
           Population inversion found on atom  C   33
           Population inversion found on atom  C   36
           Population inversion found on atom  C   37


 Summary of Natural Population Analysis:                  
                                                          
                                       Natural Population 
                Natural  -----------------------------------------------
    Atom  No    Charge         Core      Valence    Rydberg      Total
 -----------------------------------------------------------------------
     Se    1    0.36738     27.99692     5.60958    0.02612    33.63262
      O    2   -0.77016      1.99985     6.75145    0.01886     8.77016
      H    3    0.48912      0.00000     0.50922    0.00166     0.51088
      C    4   -0.20844      1.99870     4.18710    0.02264     6.20844
      C    5   -0.49866      1.99928     4.48548    0.01390     6.49866
      H    6    0.25446      0.00000     0.74418    0.00136     0.74554
      H    7    0.25481      0.00000     0.74375    0.00144     0.74519
      C    8   -0.46673      1.99940     4.45515    0.01217     6.46673
      H    9    0.24678      0.00000     0.75260    0.00062     0.75322
      H   10    0.23257      0.00000     0.76642    0.00101     0.76743
      C   11   -0.46938      1.99941     4.45794    0.01203     6.46938
      H   12    0.23491      0.00000     0.76412    0.00097     0.76509
      H   13    0.24589      0.00000     0.75344    0.00066     0.75411
      C   14   -0.48212      1.99932     4.46959    0.01321     6.48212
      H   15    0.25602      0.00000     0.74277    0.00121     0.74398
      H   16    0.25394      0.00000     0.74503    0.00104     0.74606
      C   17   -0.07071      1.99879     4.05420    0.01771     6.07071
      C   18   -0.13411      1.99921     4.11500    0.01991     6.13411
      H   19    0.23067      0.00000     0.76802    0.00130     0.76933
      H   20    0.22367      0.00000     0.77454    0.00179     0.77633
      H   21    0.48644      0.00000     0.51235    0.00122     0.51356
      H   22    0.25359      0.00000     0.74494    0.00147     0.74641
      H   23    0.25476      0.00000     0.74381    0.00143     0.74524
      C   24   -0.46699      1.99940     4.45532    0.01226     6.46699
      H   25    0.23464      0.00000     0.76440    0.00096     0.76536
      H   26    0.24789      0.00000     0.75152    0.00059     0.75211
      H   27    0.23692      0.00000     0.76212    0.00096     0.76308
      H   28    0.24644      0.00000     0.75286    0.00070     0.75356
      O   29   -0.76443      1.99985     6.74485    0.01973     8.76443
      C   30   -0.19243      1.99869     4.17103    0.02271     6.19243
      C   31   -0.49916      1.99928     4.48603    0.01385     6.49916
      C   32   -0.47032      1.99941     4.45859    0.01232     6.47032
      C   33   -0.47687      1.99932     4.46575    0.01179     6.47687
      H   34    0.23963      0.00000     0.75923    0.00114     0.76037
      H   35    0.24850      0.00000     0.75026    0.00124     0.75150
      C   36   -0.08149      1.99879     4.06498    0.01772     6.08149
      C   37   -0.13544      1.99921     4.11549    0.02074     6.13544
      H   38    0.24433      0.00000     0.75394    0.00173     0.75567
      H   39    0.20409      0.00000     0.79443    0.00148     0.79591
 =======================================================================
   * Total *    0.00000     59.98483    95.70150    0.31367   156.00000

                                 Natural Population      
 --------------------------------------------------------
   Core                      59.98483 ( 99.9747% of  60)
   Valence                   95.70150 ( 99.6891% of  96)
   Natural Minimal Basis    155.68633 ( 99.7989% of 156)
   Natural Rydberg Basis      0.31367 (  0.2011% of 156)
 --------------------------------------------------------

    Atom  No          Natural Electron Configuration
 ----------------------------------------------------------------------------
     Se    1      [core]4S( 1.72)4p( 3.89)4d( 0.01)6p( 0.01)
      O    2      [core]2S( 1.70)2p( 5.05)3p( 0.01)3d( 0.01)
      H    3            1S( 0.51)
      C    4      [core]2S( 0.98)2p( 3.21)3p( 0.01)
      C    5      [core]2S( 1.03)2p( 3.45)4p( 0.01)
      H    6            1S( 0.74)
      H    7            1S( 0.74)
      C    8      [core]2S( 1.04)2p( 3.42)4p( 0.01)
      H    9            1S( 0.75)
      H   10            1S( 0.77)
      C   11      [core]2S( 1.04)2p( 3.42)4p( 0.01)
      H   12            1S( 0.76)
      H   13            1S( 0.75)
      C   14      [core]2S( 1.03)2p( 3.44)4p( 0.01)
      H   15            1S( 0.74)
      H   16            1S( 0.75)
      C   17      [core]2S( 0.91)2p( 3.14)4p( 0.01)
      C   18      [core]2S( 1.02)2p( 3.09)3d( 0.01)4p( 0.01)
      H   19            1S( 0.77)
      H   20            1S( 0.77)
      H   21            1S( 0.51)
      H   22            1S( 0.74)
      H   23            1S( 0.74)
      C   24      [core]2S( 1.04)2p( 3.42)4p( 0.01)
      H   25            1S( 0.76)
      H   26            1S( 0.75)
      H   27            1S( 0.76)
      H   28            1S( 0.75)
      O   29      [core]2S( 1.70)2p( 5.05)3p( 0.01)3d( 0.01)
      C   30      [core]2S( 0.98)2p( 3.19)3p( 0.01)
      C   31      [core]2S( 1.03)2p( 3.45)4p( 0.01)
      C   32      [core]2S( 1.04)2p( 3.42)4p( 0.01)
      C   33      [core]2S( 1.03)2p( 3.43)4p( 0.01)
      H   34            1S( 0.76)
      H   35            1S( 0.75)
      C   36      [core]2S( 0.91)2p( 3.16)4p( 0.01)
      C   37      [core]2S( 1.02)2p( 3.10)3d( 0.01)4p( 0.01)
      H   38            1S( 0.75)
      H   39            1S( 0.79)


 NATURAL BOND ORBITAL ANALYSIS:

                       Occupancies       Lewis Structure    Low   High
           Occ.    -------------------  -----------------   occ   occ
  Cycle   Thresh.   Lewis   Non-Lewis     CR  BD  3C  LP    (L)   (NL)   Dev
 =============================================================================
   1(1)    1.90   154.26679   1.73321     30  43   0   5     3      3    0.05
   2(2)    1.90   154.25736   1.74264     30  43   0   5     3      3    0.05
   3(3)    1.90   154.25736   1.74264     30  43   0   5     3      3    0.05
   4(4)    1.90   154.25736   1.74264     30  43   0   5     3      3    0.05
   5(5)    1.90   154.25736   1.74264     30  43   0   5     3      3    0.05
   6(6)    1.90   154.25736   1.74264     30  43   0   5     3      3    0.05
   7(7)    1.90   154.25736   1.74264     30  43   0   5     3      3    0.05
   8(8)    1.90   154.25736   1.74264     30  43   0   5     3      3    0.05
   9(9)    1.90   154.25736   1.74264     30  43   0   5     3      3    0.05
  10(1)    1.80   154.74356   1.25644     30  42   0   6     0      2    0.05
 -----------------------------------------------------------------------------

 Structure accepted: No low occupancy Lewis orbitals

 WARNING:  1 low occupancy (<1.9990e) core orbital  found on Se    1
           1 low occupancy (<1.9990e) core orbital  found on  C    4
           1 low occupancy (<1.9990e) core orbital  found on  C   17
           1 low occupancy (<1.9990e) core orbital  found on  C   30
           1 low occupancy (<1.9990e) core orbital  found on  C   36

 --------------------------------------------------------
   Core                     59.98487 ( 99.975% of  60)
   Valence Lewis            94.75869 ( 98.707% of  96)
  ==================       ============================
   Total Lewis             154.74356 ( 99.195% of 156)
  -----------------------------------------------------
   Valence non-Lewis         1.05642 (  0.677% of 156)
   Rydberg non-Lewis         0.20002 (  0.128% of 156)
  ==================       ============================
   Total non-Lewis           1.25644 (  0.805% of 156)
 --------------------------------------------------------


       (Occupancy)   Bond orbital/ Coefficients/ Hybrids
 ---------------------------------------------------------------------------------
     1. (1.96739) BD ( 1)Se   1 - C   4  
                ( 43.91%)   0.6627*Se   1 s( 12.54%)p 6.95( 87.13%)d 0.03(  0.33%)
                                            0.0000 -0.0002  0.0002 -0.3521  0.0376
                                           -0.0014  0.0000  0.0003  0.0001  0.0000
                                           -0.0001 -0.7388 -0.0490 -0.0013  0.0000
                                           -0.0001 -0.4079 -0.0023  0.0023  0.0000
                                           -0.0002 -0.3955 -0.0189 -0.0034  0.0000
                                           -0.0389 -0.0002 -0.0307  0.0001 -0.0231
                                           -0.0002 -0.0131  0.0001  0.0107
                ( 56.09%)   0.7489* C   4 s( 23.68%)p 3.22( 76.26%)d 0.00(  0.06%)
                                            0.0001 -0.4858 -0.0284  0.0048  0.0012
                                            0.6957 -0.0391 -0.0087  0.3211 -0.0072
                                           -0.0049  0.4164 -0.0205 -0.0053 -0.0138
                                           -0.0151 -0.0094 -0.0097  0.0037
     2. (1.96707) BD ( 1)Se   1 - C  30  
                ( 43.89%)   0.6625*Se   1 s( 12.81%)p 6.78( 86.87%)d 0.03(  0.32%)
                                            0.0000  0.0001 -0.0002  0.3557 -0.0397
                                            0.0028 -0.0001 -0.0005  0.0000  0.0000
                                           -0.0001 -0.6337 -0.0455 -0.0026  0.0000
                                            0.0002  0.6507  0.0243  0.0018  0.0000
                                            0.0000  0.2023 -0.0037 -0.0035 -0.0002
                                           -0.0442  0.0000 -0.0175 -0.0001  0.0191
                                            0.0002 -0.0122  0.0000 -0.0211
                ( 56.11%)   0.7491* C  30 s( 23.84%)p 3.19( 76.10%)d 0.00(  0.06%)
                                           -0.0001  0.4875  0.0276 -0.0051 -0.0011
                                            0.6060 -0.0353 -0.0072 -0.6139  0.0274
                                            0.0071 -0.1214 -0.0010  0.0016 -0.0199
                                           -0.0052  0.0054 -0.0020 -0.0121
     3. (1.99021) BD ( 1) O   2 - H   3  
                ( 74.71%)   0.8644* O   2 s( 21.18%)p 3.72( 78.71%)d 0.01(  0.12%)
                                           -0.0001  0.4593 -0.0288  0.0014  0.0009
                                           -0.5646  0.0041  0.0053  0.6824 -0.0472
                                            0.0022  0.0049  0.0162 -0.0031 -0.0262
                                           -0.0086  0.0048  0.0098 -0.0167
                ( 25.29%)   0.5029* H   3 s(100.00%)
                                            1.0000 -0.0046
     4. (1.99324) BD ( 1) O   2 - C  18  
                ( 66.57%)   0.8159* O   2 s( 28.86%)p 2.46( 71.05%)d 0.00(  0.09%)
                                            0.0000 -0.5372  0.0074  0.0040  0.0013
                                            0.3585 -0.0009 -0.0042  0.6596 -0.0175
                                           -0.0061 -0.3827  0.0057  0.0083 -0.0168
                                            0.0176  0.0149 -0.0035  0.0059
                ( 33.43%)   0.5782* C  18 s( 20.56%)p 3.85( 79.21%)d 0.01(  0.23%)
                                            0.0000 -0.4518  0.0379 -0.0040  0.0020
                                           -0.3342 -0.0239  0.0048 -0.7273 -0.0247
                                           -0.0013  0.3858  0.0367  0.0021 -0.0257
                                            0.0130  0.0291  0.0226  0.0118
     5. (1.98089) BD ( 1) C   4 - C   5  
                ( 50.60%)   0.7113* C   4 s( 35.18%)p 1.84( 64.79%)d 0.00(  0.04%)
                                           -0.0002  0.5930 -0.0070  0.0032  0.0003
                                           -0.1140 -0.0150  0.0007  0.1223 -0.0029
                                           -0.0079  0.7869  0.0185 -0.0059  0.0002
                                           -0.0023  0.0054  0.0012  0.0186
                ( 49.40%)   0.7029* C   5 s( 26.63%)p 2.75( 73.31%)d 0.00(  0.05%)
                                            0.0001  0.5159 -0.0099 -0.0064 -0.0001
                                            0.1087 -0.0142  0.0009 -0.1247 -0.0054
                                           -0.0006 -0.8399 -0.0101  0.0059 -0.0013
                                           -0.0047  0.0053 -0.0002  0.0217
     6. (1.98138) BD ( 1) C   4 - C  17  
                ( 49.32%)   0.7022* C   4 s( 41.15%)p 1.43( 58.81%)d 0.00(  0.04%)
                                            0.0000  0.6410 -0.0231 -0.0001  0.0007
                                            0.6266  0.0246 -0.0040  0.1495  0.0055
                                           -0.0032 -0.4147 -0.0226  0.0023  0.0051
                                           -0.0148 -0.0018  0.0127 -0.0025
                ( 50.68%)   0.7119* C  17 s( 38.29%)p 1.61( 61.67%)d 0.00(  0.04%)
                                           -0.0001  0.6186 -0.0167  0.0013  0.0003
                                           -0.6974 -0.0196  0.0058 -0.0737 -0.0057
                                            0.0012  0.3527 -0.0021 -0.0049  0.0036
                                           -0.0136 -0.0015  0.0124 -0.0031
     7. (1.92259) BD ( 2) C   4 - C  17  
                ( 52.17%)   0.7223* C   4 s(  0.02%)p99.99( 99.92%)d 3.20(  0.06%)
                                            0.0001 -0.0130  0.0053 -0.0002  0.0000
                                           -0.3276  0.0039 -0.0070  0.9266  0.0011
                                            0.0172 -0.1814  0.0010 -0.0022  0.0192
                                            0.0011 -0.0139 -0.0073  0.0039
                ( 47.83%)   0.6916* C  17 s(  0.07%)p99.99( 99.86%)d 1.04(  0.07%)
                                            0.0001 -0.0262  0.0044  0.0007  0.0010
                                           -0.2238  0.0077 -0.0018  0.9534 -0.0136
                                            0.0172 -0.1972  0.0017 -0.0042 -0.0218
                                            0.0007  0.0117  0.0104 -0.0040
     8. (1.97288) BD ( 1) C   5 - H   6  
                ( 62.75%)   0.7922* C   5 s( 23.21%)p 3.31( 76.72%)d 0.00(  0.07%)
                                            0.0001 -0.4818 -0.0037  0.0004  0.0012
                                            0.7496 -0.0068  0.0004 -0.4325  0.0095
                                            0.0003 -0.1342 -0.0102 -0.0040  0.0185
                                            0.0050 -0.0013 -0.0123  0.0123
                ( 37.25%)   0.6103* H   6 s(100.00%)
                                           -1.0000 -0.0034
     9. (1.96938) BD ( 1) C   5 - H   7  
                ( 62.80%)   0.7925* C   5 s( 22.65%)p 3.41( 77.28%)d 0.00(  0.07%)
                                            0.0002 -0.4759 -0.0076 -0.0039  0.0006
                                            0.0733  0.0097  0.0023  0.7801 -0.0075
                                            0.0043 -0.3983 -0.0049 -0.0037 -0.0038
                                            0.0024  0.0164  0.0182  0.0071
                ( 37.20%)   0.6099* H   7 s(100.00%)
                                           -1.0000 -0.0040
    10. (1.98015) BD ( 1) C   5 - C   8  
                ( 50.59%)   0.7112* C   5 s( 27.49%)p 2.64( 72.47%)d 0.00(  0.04%)
                                           -0.0001  0.5242 -0.0065  0.0020  0.0021
                                            0.6479 -0.0116 -0.0059  0.4334  0.0071
                                            0.0004  0.3414  0.0162  0.0029  0.0137
                                            0.0095  0.0063  0.0061 -0.0062
                ( 49.41%)   0.7029* C   8 s( 26.40%)p 2.79( 73.55%)d 0.00(  0.05%)
                                            0.0001  0.5138 -0.0027 -0.0083 -0.0001
                                           -0.6524 -0.0175  0.0044 -0.4298  0.0008
                                            0.0022 -0.3529  0.0155  0.0057  0.0147
                                            0.0124  0.0085  0.0049 -0.0037
    11. (1.98213) BD ( 1) C   8 - H   9  
                ( 62.35%)   0.7896* C   8 s( 23.83%)p 3.19( 76.11%)d 0.00(  0.07%)
                                           -0.0001  0.4881 -0.0019  0.0038 -0.0005
                                           -0.0456  0.0009 -0.0011 -0.0614  0.0135
                                            0.0036  0.8689 -0.0085  0.0051  0.0000
                                           -0.0030 -0.0032 -0.0006  0.0253
                ( 37.65%)   0.6136* H   9 s(100.00%)
                                            1.0000  0.0017
    12. (1.98221) BD ( 1) C   8 - H  10  
                ( 61.79%)   0.7861* C   8 s( 22.92%)p 3.36( 77.01%)d 0.00(  0.07%)
                                           -0.0001  0.4786  0.0051  0.0064 -0.0003
                                           -0.0673 -0.0009 -0.0005  0.8486  0.0015
                                            0.0044 -0.2121  0.0198  0.0026 -0.0035
                                            0.0007 -0.0114 -0.0214 -0.0102
                ( 38.21%)   0.6181* H  10 s(100.00%)
                                            1.0000  0.0028
    13. (1.98616) BD ( 1) C   8 - C  11  
                ( 50.11%)   0.7079* C   8 s( 26.79%)p 2.73( 73.16%)d 0.00(  0.04%)
                                            0.0001  0.5176 -0.0021 -0.0041  0.0010
                                            0.7527  0.0139 -0.0032 -0.3005  0.0040
                                            0.0012 -0.2723  0.0196  0.0052 -0.0119
                                           -0.0116  0.0047  0.0105 -0.0059
                ( 49.89%)   0.7064* C  11 s( 26.58%)p 2.76( 73.37%)d 0.00(  0.05%)
                                            0.0001  0.5156 -0.0019 -0.0055  0.0004
                                           -0.7419  0.0062  0.0068  0.3074  0.0082
                                            0.0005  0.2970  0.0224  0.0004 -0.0112
                                           -0.0096  0.0040  0.0122 -0.0084
    14. (1.98172) BD ( 1) C  11 - H  12  
                ( 61.90%)   0.7868* C  11 s( 22.90%)p 3.36( 77.03%)d 0.00(  0.07%)
                                            0.0001 -0.4785 -0.0053 -0.0063  0.0001
                                           -0.0623 -0.0160 -0.0031  0.8508 -0.0071
                                            0.0033 -0.2051 -0.0092 -0.0023  0.0021
                                           -0.0009  0.0099  0.0214  0.0117
                ( 38.10%)   0.6173* H  12 s(100.00%)
                                           -1.0000 -0.0028
    15. (1.98269) BD ( 1) C  11 - H  13  
                ( 62.32%)   0.7894* C  11 s( 23.87%)p 3.19( 76.06%)d 0.00(  0.07%)
                                           -0.0001  0.4886 -0.0016  0.0040 -0.0002
                                            0.6644 -0.0037  0.0050  0.4153 -0.0156
                                           -0.0009  0.3826  0.0015  0.0035  0.0160
                                            0.0151  0.0091  0.0077 -0.0060
                ( 37.68%)   0.6138* H  13 s(100.00%)
                                            1.0000  0.0018
    16. (1.98491) BD ( 1) C  11 - C  14  
                ( 49.68%)   0.7049* C  11 s( 26.58%)p 2.76( 73.37%)d 0.00(  0.05%)
                                           -0.0001 -0.5155  0.0032  0.0070  0.0001
                                           -0.0549 -0.0234 -0.0017 -0.0892 -0.0025
                                           -0.0004  0.8498  0.0043 -0.0065 -0.0006
                                            0.0000  0.0043  0.0003 -0.0216
                ( 50.32%)   0.7093* C  14 s( 27.55%)p 2.63( 72.41%)d 0.00(  0.04%)
                                            0.0000 -0.5248  0.0082 -0.0006 -0.0022
                                            0.0598 -0.0214 -0.0049  0.0950  0.0028
                                            0.0016 -0.8432 -0.0044  0.0042 -0.0002
                                            0.0041  0.0042  0.0004 -0.0191
    17. (1.96996) BD ( 1) C  14 - H  15  
                ( 62.81%)   0.7925* C  14 s( 22.80%)p 3.38( 77.14%)d 0.00(  0.07%)
                                           -0.0001  0.4774  0.0051  0.0047 -0.0005
                                            0.1578  0.0134  0.0022  0.8424 -0.0048
                                            0.0038 -0.1912 -0.0063  0.0003  0.0062
                                           -0.0022 -0.0110 -0.0193 -0.0107
                ( 37.19%)   0.6098* H  15 s(100.00%)
                                            1.0000  0.0031
    18. (1.97432) BD ( 1) C  14 - H  16  
                ( 62.68%)   0.7917* C  14 s( 23.27%)p 3.29( 76.67%)d 0.00(  0.07%)
                                           -0.0001  0.4824  0.0022  0.0021 -0.0014
                                            0.6737  0.0015  0.0052 -0.4685  0.0136
                                            0.0005 -0.3051  0.0046 -0.0009 -0.0171
                                           -0.0132  0.0095  0.0061 -0.0078
                ( 37.32%)   0.6109* H  16 s(100.00%)
                                            1.0000  0.0028
    19. (1.96747) BD ( 1) C  14 - C  17  
                ( 49.23%)   0.7016* C  14 s( 26.36%)p 2.79( 73.59%)d 0.00(  0.05%)
                                            0.0003  0.5133 -0.0014 -0.0092  0.0000
                                           -0.7188  0.0023  0.0058 -0.2464 -0.0005
                                            0.0014 -0.3980 -0.0101  0.0033  0.0092
                                            0.0156  0.0054  0.0121 -0.0041
                ( 50.77%)   0.7126* C  17 s( 30.78%)p 2.25( 69.19%)d 0.00(  0.04%)
                                           -0.0004  0.5547  0.0081  0.0002 -0.0001
                                            0.6736  0.0033 -0.0039  0.2588 -0.0023
                                           -0.0020  0.4134 -0.0128 -0.0073  0.0080
                                            0.0123  0.0050  0.0106  0.0000
    20. (1.98194) BD ( 1) C  17 - C  18  
                ( 51.69%)   0.7190* C  17 s( 30.85%)p 2.24( 69.11%)d 0.00(  0.04%)
                                           -0.0002  0.5554  0.0076 -0.0008 -0.0002
                                            0.0937  0.0006  0.0013 -0.1314  0.0022
                                           -0.0021 -0.8155  0.0035  0.0094  0.0002
                                           -0.0037  0.0049  0.0009  0.0184
                ( 48.31%)   0.6950* C  18 s( 28.86%)p 2.46( 71.08%)d 0.00(  0.06%)
                                            0.0003  0.5371  0.0002 -0.0097  0.0004
                                           -0.1032 -0.0012  0.0017  0.1513 -0.0067
                                            0.0003  0.8229  0.0017 -0.0061 -0.0031
                                           -0.0041  0.0076 -0.0001  0.0219
    21. (1.97361) BD ( 1) C  18 - H  19  
                ( 61.73%)   0.7857* C  18 s( 24.23%)p 3.12( 75.69%)d 0.00(  0.08%)
                                           -0.0002  0.4922  0.0069  0.0049  0.0003
                                            0.5750 -0.0116 -0.0017 -0.6392  0.0074
                                           -0.0038 -0.1314 -0.0153 -0.0072 -0.0241
                                           -0.0029  0.0055  0.0001 -0.0122
                ( 38.27%)   0.6186* H  19 s(100.00%)
                                            1.0000  0.0039
    22. (1.98566) BD ( 1) C  18 - H  20  
                ( 61.91%)   0.7868* C  18 s( 26.40%)p 2.79( 73.53%)d 0.00(  0.08%)
                                            0.0001 -0.5136 -0.0118 -0.0010 -0.0002
                                            0.7382 -0.0194 -0.0066  0.1879  0.0019
                                            0.0038  0.3931  0.0071  0.0085 -0.0074
                                           -0.0179 -0.0074 -0.0167  0.0064
                ( 38.09%)   0.6171* H  20 s(100.00%)
                                           -1.0000 -0.0050
    23. (1.99041) BD ( 1) H  21 - O  29  
                ( 25.45%)   0.5045* H  21 s(100.00%)
                                           -1.0000  0.0041
                ( 74.55%)   0.8634* O  29 s( 21.16%)p 3.72( 78.73%)d 0.01(  0.11%)
                                            0.0001 -0.4591  0.0292 -0.0012 -0.0004
                                            0.7449 -0.0366 -0.0006 -0.3628 -0.0082
                                            0.0069  0.3134 -0.0330  0.0030  0.0282
                                           -0.0075  0.0043 -0.0048  0.0159
    24. (1.96910) BD ( 1) H  22 - C  31  
                ( 37.26%)   0.6104* H  22 s(100.00%)
                                           -1.0000 -0.0041
                ( 62.74%)   0.7921* C  31 s( 22.65%)p 3.41( 77.28%)d 0.00(  0.07%)
                                            0.0002 -0.4759 -0.0073 -0.0042  0.0005
                                           -0.0092 -0.0105 -0.0021  0.0050 -0.0053
                                           -0.0009  0.8789 -0.0034  0.0057 -0.0005
                                            0.0008 -0.0030 -0.0005 -0.0257
    25. (1.97307) BD ( 1) H  23 - C  31  
                ( 37.21%)   0.6100* H  23 s(100.00%)
                                            1.0000  0.0035
                ( 62.79%)   0.7924* C  31 s( 23.26%)p 3.30( 76.68%)d 0.00(  0.07%)
                                           -0.0001  0.4822  0.0037 -0.0004 -0.0012
                                            0.8094 -0.0073  0.0005  0.1985  0.0056
                                            0.0032  0.2682 -0.0121 -0.0024  0.0078
                                            0.0125  0.0017  0.0194 -0.0086
    26. (1.98215) BD ( 1) C  24 - H  25  
                ( 61.89%)   0.7867* C  24 s( 22.98%)p 3.35( 76.95%)d 0.00(  0.07%)
                                           -0.0001  0.4793  0.0054  0.0062 -0.0004
                                            0.1499  0.0037  0.0010  0.1675  0.0182
                                            0.0041  0.8477 -0.0077  0.0029  0.0017
                                            0.0075  0.0075 -0.0004  0.0242
                ( 38.11%)   0.6174* H  25 s(100.00%)
                                            1.0000  0.0027
    27. (1.98193) BD ( 1) C  24 - H  26  
                ( 62.39%)   0.7899* C  24 s( 23.84%)p 3.19( 76.09%)d 0.00(  0.07%)
                                           -0.0001  0.4883 -0.0019  0.0039 -0.0005
                                            0.1316  0.0001  0.0021  0.7385 -0.0016
                                            0.0058 -0.4449  0.0159  0.0008  0.0063
                                           -0.0034 -0.0190 -0.0154 -0.0023
                ( 37.61%)   0.6132* H  26 s(100.00%)
                                            1.0000  0.0016
    28. (1.97995) BD ( 1) C  24 - C  31  
                ( 49.47%)   0.7033* C  24 s( 26.44%)p 2.78( 73.52%)d 0.00(  0.05%)
                                            0.0001  0.5141 -0.0027 -0.0084  0.0000
                                            0.5497  0.0188 -0.0034 -0.5998  0.0117
                                            0.0067 -0.2694 -0.0073 -0.0004 -0.0169
                                           -0.0075  0.0081 -0.0038 -0.0076
                ( 50.53%)   0.7109* C  31 s( 27.42%)p 2.65( 72.54%)d 0.00(  0.04%)
                                           -0.0001  0.5236 -0.0064  0.0018  0.0021
                                           -0.5477  0.0142  0.0060  0.5913  0.0160
                                            0.0021  0.2744 -0.0017 -0.0014 -0.0151
                                           -0.0080  0.0079  0.0004 -0.0064
    29. (1.98590) BD ( 1) C  24 - C  32  
                ( 49.95%)   0.7068* C  24 s( 26.69%)p 2.75( 73.27%)d 0.00(  0.04%)
                                            0.0001  0.5166 -0.0026 -0.0039  0.0011
                                           -0.8105 -0.0115  0.0040 -0.2560  0.0212
                                            0.0048 -0.0983 -0.0045 -0.0013  0.0124
                                            0.0040  0.0010  0.0134 -0.0099
                ( 50.05%)   0.7074* C  32 s( 26.67%)p 2.75( 73.29%)d 0.00(  0.04%)
                                            0.0001  0.5164 -0.0016 -0.0052  0.0006
                                            0.8027 -0.0033 -0.0064  0.2807  0.0242
                                            0.0023  0.0952 -0.0026  0.0005  0.0093
                                            0.0043  0.0017  0.0154 -0.0100
    30. (1.98157) BD ( 1) H  27 - C  32  
                ( 38.02%)   0.6166* H  27 s(100.00%)
                                           -1.0000 -0.0027
                ( 61.98%)   0.7873* C  32 s( 22.91%)p 3.36( 77.02%)d 0.00(  0.07%)
                                            0.0001 -0.4785 -0.0060 -0.0061  0.0002
                                            0.1463  0.0132  0.0040  0.1752 -0.0143
                                           -0.0014  0.8472 -0.0032  0.0037 -0.0010
                                           -0.0067 -0.0098  0.0003 -0.0236
    31. (1.98283) BD ( 1) H  28 - C  32  
                ( 37.65%)   0.6136* H  28 s(100.00%)
                                            1.0000  0.0018
                ( 62.35%)   0.7896* C  32 s( 23.87%)p 3.19( 76.06%)d 0.00(  0.07%)
                                           -0.0001  0.4885 -0.0011  0.0043 -0.0002
                                           -0.5604  0.0024 -0.0047  0.6220 -0.0057
                                            0.0030  0.2437 -0.0152 -0.0023 -0.0207
                                           -0.0078  0.0092 -0.0015 -0.0094
    32. (1.99200) BD ( 1) O  29 - C  37  
                ( 66.46%)   0.8152* O  29 s( 28.48%)p 2.51( 71.43%)d 0.00(  0.09%)
                                            0.0000  0.5336 -0.0086 -0.0029 -0.0010
                                            0.3305 -0.0134 -0.0050  0.5116 -0.0064
                                           -0.0091  0.5855 -0.0132 -0.0048  0.0026
                                            0.0054  0.0246 -0.0146  0.0000
                ( 33.54%)   0.5792* C  37 s( 20.73%)p 3.81( 79.03%)d 0.01(  0.24%)
                                            0.0000  0.4536 -0.0385  0.0069 -0.0018
                                           -0.4027 -0.0114 -0.0033 -0.4853 -0.0471
                                           -0.0032 -0.6242 -0.0248  0.0016  0.0202
                                            0.0279  0.0321 -0.0028  0.0121
    33. (1.98101) BD ( 1) C  30 - C  31  
                ( 50.49%)   0.7106* C  30 s( 35.14%)p 1.84( 64.82%)d 0.00(  0.04%)
                                           -0.0002  0.5928 -0.0075  0.0033  0.0002
                                            0.2111  0.0163 -0.0025  0.7303  0.0112
                                           -0.0081 -0.2638 -0.0117 -0.0038  0.0054
                                           -0.0026 -0.0103 -0.0132 -0.0082
                ( 49.51%)   0.7036* C  31 s( 26.66%)p 2.75( 73.29%)d 0.00(  0.05%)
                                            0.0001  0.5162 -0.0095 -0.0064 -0.0001
                                           -0.2088  0.0126  0.0000 -0.7808 -0.0134
                                            0.0050  0.2815 -0.0013 -0.0030  0.0089
                                           -0.0027 -0.0123 -0.0152 -0.0074
    34. (1.98063) BD ( 1) C  30 - C  36  
                ( 49.30%)   0.7022* C  30 s( 41.04%)p 1.44( 58.92%)d 0.00(  0.04%)
                                            0.0000  0.6402 -0.0223  0.0002  0.0007
                                           -0.6557 -0.0248  0.0043 -0.2065 -0.0125
                                           -0.0004  0.3399  0.0168 -0.0037  0.0070
                                           -0.0130 -0.0029  0.0122 -0.0061
                ( 50.70%)   0.7120* C  36 s( 38.31%)p 1.61( 61.65%)d 0.00(  0.04%)
                                           -0.0001  0.6187 -0.0162  0.0038  0.0005
                                            0.7101  0.0179 -0.0053  0.1737 -0.0079
                                           -0.0041 -0.2856 -0.0056  0.0027  0.0071
                                           -0.0117 -0.0031  0.0119 -0.0055
    35. (1.92383) BD ( 2) C  30 - C  36  
                ( 51.28%)   0.7161* C  30 s(  0.00%)p 1.00( 99.93%)d 0.00(  0.06%)
                                            0.0001 -0.0025  0.0041  0.0021  0.0001
                                            0.3944 -0.0054  0.0067  0.2112  0.0014
                                            0.0024  0.8938  0.0046  0.0164 -0.0087
                                           -0.0160 -0.0046 -0.0051  0.0162
                ( 48.72%)   0.6980* C  36 s(  0.02%)p99.99( 99.92%)d 3.19(  0.06%)
                                           -0.0003 -0.0132  0.0047 -0.0003  0.0012
                                            0.3222 -0.0106  0.0045  0.2369 -0.0074
                                            0.0063  0.9158 -0.0094  0.0138  0.0069
                                            0.0174  0.0029  0.0075 -0.0146
    36. (1.98574) BD ( 1) C  32 - C  33  
                ( 49.43%)   0.7031* C  32 s( 26.50%)p 2.77( 73.45%)d 0.00(  0.05%)
                                            0.0001  0.5147 -0.0050 -0.0075  0.0000
                                           -0.1379 -0.0231 -0.0009 -0.7087 -0.0002
                                            0.0062  0.4612  0.0064 -0.0021  0.0030
                                           -0.0026 -0.0170 -0.0133 -0.0012
                ( 50.57%)   0.7111* C  33 s( 27.71%)p 2.61( 72.25%)d 0.00(  0.04%)
                                            0.0000  0.5263 -0.0088 -0.0013  0.0019
                                            0.1372 -0.0207 -0.0044  0.7008  0.0041
                                           -0.0023 -0.4605 -0.0030  0.0003  0.0057
                                           -0.0033 -0.0154 -0.0107 -0.0006
    37. (1.97449) BD ( 1) C  33 - H  34  
                ( 61.98%)   0.7873* C  33 s( 22.99%)p 3.35( 76.94%)d 0.00(  0.07%)
                                            0.0001 -0.4795 -0.0021 -0.0021  0.0013
                                            0.7550  0.0009  0.0046  0.3730 -0.0120
                                           -0.0008  0.2448 -0.0081 -0.0020 -0.0173
                                           -0.0093 -0.0062 -0.0119  0.0105
                ( 38.02%)   0.6166* H  34 s(100.00%)
                                           -1.0000 -0.0029
    38. (1.97006) BD ( 1) C  33 - H  35  
                ( 62.47%)   0.7904* C  33 s( 22.55%)p 3.43( 77.38%)d 0.00(  0.07%)
                                           -0.0001  0.4748  0.0043  0.0062 -0.0006
                                           -0.0810 -0.0118 -0.0032  0.2168 -0.0009
                                           -0.0008  0.8486 -0.0023  0.0042 -0.0005
                                           -0.0035  0.0091  0.0001  0.0242
                ( 37.53%)   0.6126* H  35 s(100.00%)
                                            1.0000  0.0034
    39. (1.96950) BD ( 1) C  33 - C  36  
                ( 49.68%)   0.7048* C  33 s( 26.72%)p 2.74( 73.23%)d 0.00(  0.05%)
                                            0.0003  0.5168  0.0003 -0.0086  0.0004
                                            0.6352 -0.0042 -0.0044 -0.5672 -0.0105
                                            0.0066 -0.0834  0.0064 -0.0014 -0.0191
                                           -0.0021  0.0027  0.0016 -0.0109
                ( 50.32%)   0.7094* C  36 s( 30.78%)p 2.25( 69.18%)d 0.00(  0.04%)
                                           -0.0004  0.5547  0.0084  0.0007 -0.0001
                                           -0.5963 -0.0039  0.0030  0.5756 -0.0107
                                           -0.0058  0.0687  0.0060  0.0030 -0.0157
                                           -0.0020  0.0004  0.0000 -0.0110
    40. (1.98168) BD ( 1) C  36 - C  37  
                ( 51.75%)   0.7194* C  36 s( 30.88%)p 2.24( 69.08%)d 0.00(  0.04%)
                                           -0.0002  0.5557  0.0069 -0.0032 -0.0005
                                           -0.1882 -0.0009  0.0021 -0.7627  0.0044
                                            0.0089  0.2714 -0.0022 -0.0017  0.0072
                                           -0.0033 -0.0097 -0.0127 -0.0083
                ( 48.25%)   0.6946* C  37 s( 28.92%)p 2.46( 71.02%)d 0.00(  0.06%)
                                            0.0003  0.5377 -0.0003 -0.0100  0.0002
                                            0.1884  0.0033 -0.0021  0.7563  0.0048
                                           -0.0067 -0.3204  0.0086  0.0018  0.0063
                                           -0.0041 -0.0150 -0.0152 -0.0079
    41. (1.97915) BD ( 1) C  37 - H  38  
                ( 62.60%)   0.7912* C  37 s( 25.77%)p 2.88( 74.16%)d 0.00(  0.07%)
                                           -0.0002  0.5076  0.0053  0.0025  0.0003
                                            0.7027 -0.0226 -0.0060 -0.4300 -0.0041
                                           -0.0055  0.2495  0.0009  0.0074 -0.0196
                                            0.0088 -0.0076  0.0101 -0.0100
                ( 37.40%)   0.6116* H  38 s(100.00%)
                                            1.0000  0.0046
    42. (1.98656) BD ( 1) C  37 - H  39  
                ( 60.81%)   0.7798* C  37 s( 24.64%)p 3.06( 75.28%)d 0.00(  0.08%)
                                           -0.0001  0.4961  0.0150  0.0019  0.0003
                                           -0.5532  0.0129  0.0031  0.0669 -0.0178
                                           -0.0080  0.6646  0.0004  0.0049 -0.0053
                                           -0.0239  0.0023  0.0095  0.0095
                ( 39.19%)   0.6260* H  39 s(100.00%)
                                            1.0000  0.0046
    43. (2.00000) CR ( 1)Se   1           s(100.00%)
                                            1.0000  0.0000  0.0000  0.0000  0.0000
                                            0.0000  0.0000  0.0000  0.0000  0.0000
                                            0.0000  0.0000  0.0000  0.0000  0.0000
                                            0.0000  0.0000  0.0000  0.0000  0.0000
                                            0.0000  0.0000  0.0000  0.0000  0.0000
                                            0.0000  0.0000  0.0000  0.0000  0.0000
                                            0.0000  0.0000  0.0000  0.0000
    44. (1.99975) CR ( 2)Se   1           s(100.00%)p 0.00(  0.00%)
                                            0.0000  1.0000  0.0000  0.0001  0.0000
                                            0.0000  0.0000  0.0000  0.0000  0.0000
                                            0.0000  0.0000  0.0000  0.0000  0.0000
                                            0.0000 -0.0003  0.0000  0.0000  0.0000
                                            0.0000 -0.0001  0.0000  0.0000  0.0000
                                            0.0000  0.0000  0.0000  0.0000  0.0000
                                            0.0000  0.0000  0.0000  0.0000
    45. (1.99889) CR ( 3)Se   1           s(100.00%)p 0.00(  0.00%)
                                            0.0000  0.0000  1.0000  0.0000  0.0000
                                            0.0000  0.0000  0.0000  0.0000  0.0000
                                            0.0000  0.0000  0.0000  0.0000  0.0000
                                            0.0000  0.0003  0.0000  0.0000  0.0000
                                            0.0000  0.0001  0.0000  0.0000  0.0000
                                            0.0000  0.0000  0.0000  0.0000  0.0000
                                            0.0000  0.0000  0.0000  0.0000
    46. (1.99995) CR ( 4)Se   1           s(  0.00%)p 1.00(100.00%)
                                            0.0000  0.0000  0.0000  0.0000  0.0000
                                            0.0000  0.0000  0.0000  0.0000  1.0000
                                            0.0000  0.0000  0.0000  0.0000  0.0000
                                            0.0000  0.0000  0.0000  0.0000  0.0000
                                            0.0000  0.0000  0.0000  0.0000  0.0000
                                            0.0000  0.0000  0.0000  0.0000  0.0000
                                            0.0000  0.0000  0.0000  0.0000
    47. (1.99982) CR ( 5)Se   1           s(  0.00%)p 1.00(100.00%)
                                            0.0000  0.0000  0.0000  0.0000  0.0000
                                            0.0000  0.0000  0.0000  0.0000  0.0000
                                            1.0000 -0.0002  0.0000  0.0000  0.0000
                                            0.0000 -0.0001  0.0000  0.0000  0.0000
                                            0.0000  0.0001  0.0000  0.0000  0.0000
                                            0.0000  0.0000  0.0000  0.0000  0.0000
                                            0.0000  0.0000  0.0000  0.0000
    48. (1.99996) CR ( 6)Se   1           s(  0.00%)p 1.00(100.00%)
                                            0.0000  0.0000  0.0000  0.0000  0.0000
                                            0.0000  0.0000  0.0000  0.0000  0.0000
                                            0.0000  0.0000  0.0000  0.0000  1.0000
                                            0.0000 -0.0001  0.0000  0.0000  0.0000
                                            0.0000  0.0000  0.0000  0.0000  0.0000
                                            0.0000  0.0000  0.0000  0.0000  0.0000
                                            0.0000  0.0000  0.0000  0.0000
    49. (1.99988) CR ( 7)Se   1           s(  0.00%)p 1.00(100.00%)
                                            0.0000  0.0000  0.0000  0.0000  0.0000
                                            0.0000  0.0000  0.0000  0.0000  0.0000
                                            0.0000  0.0000  0.0000  0.0000  0.0000
                                            1.0000 -0.0003  0.0000  0.0000  0.0000
                                            0.0000 -0.0001  0.0000  0.0000  0.0000
                                            0.0000  0.0000  0.0000  0.0000  0.0000
                                            0.0000  0.0000  0.0000  0.0000
    50. (1.99997) CR ( 8)Se   1           s(  0.00%)p 1.00(100.00%)
                                            0.0000  0.0000  0.0000  0.0000  0.0000
                                            0.0000  0.0000  0.0000  0.0000  0.0000
                                            0.0000  0.0000  0.0000  0.0000  0.0000
                                            0.0000  0.0000  0.0000  0.0000  1.0000
                                            0.0000 -0.0001  0.0000  0.0000  0.0000
                                            0.0000  0.0000  0.0000  0.0000  0.0000
                                            0.0000  0.0000  0.0000  0.0000
    51. (1.99993) CR ( 9)Se   1           s(  0.00%)p 1.00(100.00%)
                                            0.0000  0.0000  0.0000  0.0000  0.0000
                                            0.0000  0.0000  0.0000  0.0000  0.0000
                                            0.0000 -0.0001  0.0000  0.0000  0.0000
                                            0.0000 -0.0001  0.0000  0.0000  0.0000
                                            1.0000 -0.0001  0.0000  0.0000  0.0000
                                            0.0000  0.0000  0.0000  0.0000  0.0000
                                            0.0000  0.0000  0.0000  0.0000
    52. (1.99950) CR (10)Se   1           s(  0.00%)p 0.00(  0.00%)d 1.00(100.00%)
                                            0.0000  0.0000  0.0000  0.0000  0.0000
                                            0.0000  0.0000  0.0000  0.0000  0.0000
                                            0.0000 -0.0001  0.0000  0.0000  0.0000
                                            0.0000  0.0003  0.0000  0.0000  0.0000
                                            0.0000 -0.0001  0.0000  0.0000  1.0000
                                            0.0000  0.0000  0.0000  0.0000  0.0000
                                            0.0000  0.0000  0.0000  0.0000
    53. (1.99974) CR (11)Se   1           s(  0.00%)p 0.00(  0.00%)d 1.00(100.00%)
                                            0.0000  0.0000  0.0000  0.0000  0.0000
                                            0.0000  0.0000  0.0000  0.0000  0.0000
                                            0.0000 -0.0001  0.0000  0.0000  0.0000
                                            0.0000 -0.0001  0.0000  0.0000  0.0000
                                            0.0000 -0.0002  0.0000  0.0000  0.0000
                                            0.0000  1.0000  0.0000  0.0000  0.0000
                                            0.0000  0.0000  0.0000  0.0000
    54. (1.99987) CR (12)Se   1           s(  0.00%)p 0.00(  0.00%)d 1.00(100.00%)
                                            0.0000  0.0000  0.0000  0.0000  0.0000
                                            0.0000  0.0000  0.0000  0.0000  0.0000
                                            0.0000  0.0000  0.0000  0.0000  0.0000
                                            0.0000  0.0000  0.0000  0.0000  0.0000
                                            0.0000  0.0004  0.0000  0.0000  0.0000
                                            0.0000  0.0000  0.0000  1.0000  0.0000
                                            0.0000  0.0000  0.0000  0.0000
    55. (1.99981) CR (13)Se   1           s(  0.00%)p 0.00(  0.00%)d 1.00(100.00%)
                                            0.0000  0.0000  0.0000  0.0001  0.0000
                                            0.0000  0.0000  0.0000  0.0000  0.0000
                                            0.0000 -0.0001  0.0000  0.0000  0.0000
                                            0.0000 -0.0004  0.0000  0.0000  0.0000
                                            0.0000  0.0000  0.0000  0.0000  0.0000
                                            0.0000  0.0000  0.0000  0.0000  0.0000
                                            1.0000  0.0000  0.0000  0.0000
    56. (1.99985) CR (14)Se   1           s(  0.00%)p 0.00(  0.00%)d 1.00(100.00%)
                                            0.0000  0.0000  0.0000  0.0000  0.0000
                                            0.0000  0.0000  0.0000  0.0000  0.0000
                                            0.0000  0.0000  0.0000  0.0000  0.0000
                                            0.0000 -0.0001  0.0000  0.0000  0.0000
                                            0.0000  0.0005  0.0000  0.0000  0.0000
                                            0.0000  0.0000  0.0000  0.0000  0.0000
                                            0.0000  0.0000  1.0000  0.0000
    57. (1.99985) CR ( 1) O   2           s(100.00%)
                                            1.0000  0.0001  0.0000  0.0000  0.0000
                                            0.0000  0.0000  0.0000  0.0001  0.0000
                                            0.0000 -0.0001  0.0000  0.0000  0.0000
                                            0.0000  0.0000  0.0000  0.0000
    58. (1.99870) CR ( 1) C   4           s(100.00%)p 0.00(  0.00%)
                                            1.0000  0.0002  0.0000  0.0000  0.0000
                                           -0.0001  0.0000  0.0000 -0.0001  0.0000
                                            0.0000  0.0001  0.0000  0.0000  0.0000
                                            0.0000  0.0000  0.0000  0.0000
    59. (1.99928) CR ( 1) C   5           s(100.00%)p 0.00(  0.00%)
                                            1.0000  0.0001  0.0000  0.0000  0.0000
                                            0.0000  0.0000  0.0000  0.0000  0.0000
                                            0.0000  0.0002  0.0000  0.0000  0.0000
                                            0.0000  0.0000  0.0000  0.0000
    60. (1.99940) CR ( 1) C   8           s(100.00%)p 0.00(  0.00%)
                                            1.0000 -0.0001  0.0000  0.0000  0.0000
                                            0.0000  0.0000  0.0000  0.0002  0.0000
                                            0.0000  0.0001  0.0000  0.0000  0.0000
                                            0.0000  0.0000  0.0000  0.0000
    61. (1.99941) CR ( 1) C  11           s(100.00%)p 0.00(  0.00%)
                                            1.0000  0.0000  0.0000  0.0000  0.0000
                                            0.0001  0.0000  0.0000 -0.0001  0.0000
                                            0.0000  0.0001  0.0000  0.0000  0.0000
                                            0.0000  0.0000  0.0000  0.0000
    62. (1.99932) CR ( 1) C  14           s(100.00%)p 0.00(  0.00%)
                                            1.0000  0.0000  0.0000  0.0000  0.0000
                                            0.0003  0.0000  0.0000  0.0001  0.0000
                                            0.0000  0.0000  0.0000  0.0000  0.0000
                                            0.0000  0.0000  0.0000  0.0000
    63. (1.99880) CR ( 1) C  17           s(100.00%)p 0.00(  0.00%)
                                            1.0000  0.0004  0.0000  0.0000  0.0000
                                            0.0002  0.0000  0.0000  0.0000  0.0000
                                            0.0000  0.0000  0.0000  0.0000  0.0000
                                            0.0000  0.0000  0.0000  0.0000
    64. (1.99921) CR ( 1) C  18           s(100.00%)p 0.00(  0.00%)
                                            1.0000  0.0000  0.0000  0.0000  0.0000
                                            0.0000  0.0000  0.0000 -0.0002  0.0000
                                            0.0000 -0.0003  0.0000  0.0000  0.0000
                                            0.0000  0.0000  0.0000  0.0000
    65. (1.99941) CR ( 1) C  24           s(100.00%)p 0.00(  0.00%)
                                            1.0000 -0.0001  0.0000  0.0000  0.0000
                                            0.0000  0.0000  0.0000  0.0002  0.0000
                                            0.0000  0.0001  0.0000  0.0000  0.0000
                                            0.0000  0.0000  0.0000  0.0000
    66. (1.99985) CR ( 1) O  29           s(100.00%)p 0.00(  0.00%)
                                            1.0000  0.0001  0.0000  0.0000  0.0000
                                           -0.0001  0.0000  0.0000  0.0000  0.0000
                                            0.0000  0.0000  0.0000  0.0000  0.0000
                                            0.0000  0.0000  0.0000  0.0000
    67. (1.99870) CR ( 1) C  30           s(100.00%)p 0.00(  0.00%)
                                            1.0000  0.0002  0.0000  0.0000  0.0000
                                            0.0001  0.0000  0.0000  0.0000  0.0000
                                            0.0000 -0.0002  0.0000  0.0000  0.0000
                                            0.0000  0.0000  0.0000  0.0000
    68. (1.99928) CR ( 1) C  31           s(100.00%)p 0.00(  0.00%)
                                            1.0000  0.0001  0.0000  0.0000  0.0000
                                            0.0001  0.0000  0.0000  0.0002  0.0000
                                            0.0000 -0.0001  0.0000  0.0000  0.0000
                                            0.0000  0.0000  0.0000  0.0000
    69. (1.99941) CR ( 1) C  32           s(100.00%)p 0.00(  0.00%)
                                            1.0000  0.0000  0.0000  0.0000  0.0000
                                           -0.0001  0.0000  0.0000  0.0001  0.0000
                                            0.0000 -0.0001  0.0000  0.0000  0.0000
                                            0.0000  0.0000  0.0000  0.0000
    70. (1.99932) CR ( 1) C  33           s(100.00%)p 0.00(  0.00%)
                                            1.0000  0.0000  0.0000  0.0000  0.0000
                                           -0.0003  0.0000  0.0000  0.0001  0.0000
                                            0.0000  0.0001  0.0000  0.0000  0.0000
                                            0.0000  0.0000  0.0000  0.0000
    71. (1.99880) CR ( 1) C  36           s(100.00%)p 0.00(  0.00%)
                                            1.0000  0.0004  0.0000  0.0000  0.0000
                                           -0.0001  0.0000  0.0000  0.0002  0.0000
                                            0.0000  0.0003  0.0000  0.0000  0.0000
                                            0.0000  0.0000  0.0000  0.0000
    72. (1.99921) CR ( 1) C  37           s(100.00%)p 0.00(  0.00%)
                                            1.0000  0.0000  0.0000  0.0000  0.0000
                                            0.0001  0.0000  0.0000 -0.0003  0.0000
                                            0.0000  0.0001  0.0000  0.0000  0.0000
                                            0.0000  0.0000  0.0000  0.0000
    73. (1.97425) LP ( 1)Se   1           s( 74.86%)p 0.34( 25.13%)d 0.00(  0.01%)
                                            0.0000 -0.0002  0.0002  0.8651  0.0145
                                           -0.0009 -0.0003  0.0002  0.0000  0.0000
                                            0.0000 -0.0450 -0.0011  0.0006 -0.0001
                                           -0.0002 -0.4462  0.0039  0.0026  0.0000
                                           -0.0001 -0.2239  0.0010  0.0015  0.0001
                                           -0.0017 -0.0001 -0.0001  0.0001 -0.0074
                                           -0.0003  0.0054  0.0001  0.0029
    74. (1.87039) LP ( 2)Se   1           s(  0.04%)p99.99( 99.93%)d 0.54(  0.02%)
                                            0.0000  0.0000  0.0000  0.0210  0.0012
                                           -0.0004  0.0003  0.0001  0.0000  0.0000
                                            0.0001  0.2022 -0.0057 -0.0072  0.0000
                                            0.0000  0.4550 -0.0170  0.0027 -0.0001
                                            0.0000 -0.8661  0.0308 -0.0004 -0.0002
                                            0.0024 -0.0001  0.0001  0.0003 -0.0089
                                            0.0002 -0.0057  0.0004 -0.0111
    75. (1.98411) LP ( 1) O   2           s( 49.38%)p 1.02( 50.56%)d 0.00(  0.06%)
                                            0.0000  0.7025  0.0172  0.0010  0.0001
                                            0.6778  0.0119 -0.0006  0.0907  0.0033
                                            0.0090 -0.1940 -0.0056 -0.0046 -0.0051
                                            0.0113 -0.0021 -0.0209  0.0038
    76. (1.95875) LP ( 2) O   2           s(  0.63%)p99.99( 99.27%)d 0.15(  0.10%)
                                           -0.0001  0.0793  0.0024  0.0069  0.0007
                                           -0.3009 -0.0101 -0.0052 -0.2954 -0.0054
                                           -0.0009 -0.9023 -0.0237 -0.0042  0.0076
                                            0.0219 -0.0045  0.0084 -0.0186
    77. (1.98137) LP ( 1) O  29           s( 48.65%)p 1.05( 51.29%)d 0.00(  0.06%)
                                            0.0000  0.6972  0.0187  0.0000  0.0001
                                            0.3285  0.0051 -0.0073 -0.5207 -0.0079
                                           -0.0020 -0.3654 -0.0093 -0.0076  0.0128
                                            0.0131 -0.0113  0.0115  0.0055
    78. (1.96032) LP ( 2) O  29           s(  1.77%)p55.35( 98.13%)d 0.06(  0.10%)
                                           -0.0001  0.1329  0.0003  0.0077  0.0008
                                           -0.4732 -0.0159 -0.0059 -0.5774 -0.0148
                                            0.0008  0.6505  0.0170  0.0059 -0.0058
                                           -0.0111  0.0127  0.0230  0.0114
    79. (0.00374) RY*( 1)Se   1           s( 24.60%)p 0.22(  5.36%)d 2.85( 70.03%)
                                            0.0000  0.0000  0.0000  0.0096  0.4841
                                            0.1043  0.0193 -0.0189 -0.0029  0.0000
                                            0.0000 -0.0060  0.1183  0.0467  0.0000
                                            0.0000  0.0201  0.1764 -0.0486  0.0000
                                            0.0000  0.0071  0.0450 -0.0380  0.0000
                                            0.3639  0.0000 -0.3113  0.0000  0.2636
                                            0.0000 -0.6133  0.0000  0.1595
    80. (0.00292) RY*( 2)Se   1           s(  0.31%)p99.99( 60.46%)d99.99( 39.24%)
                                            0.0000  0.0000  0.0000  0.0011  0.0510
                                           -0.0210  0.0007 -0.0053 -0.0004  0.0000
                                            0.0000  0.0331 -0.4517 -0.0881  0.0000
                                            0.0000 -0.0105 -0.2686  0.0955  0.0000
                                            0.0000  0.0213  0.5417 -0.1281  0.0000
                                           -0.2713  0.0000 -0.2366  0.0000  0.3050
                                            0.0000  0.0996  0.0000  0.3998
    81. (0.00129) RY*( 3)Se   1           s(  2.48%)p18.73( 46.41%)d20.63( 51.11%)
                                            0.0000  0.0000  0.0000 -0.0080 -0.0139
                                            0.1259 -0.0923 -0.0114  0.0012  0.0000
                                            0.0000 -0.0452  0.3922 -0.0824  0.0000
                                            0.0000 -0.0077  0.2212  0.0374  0.0000
                                            0.0000 -0.0058  0.4992  0.0429  0.0000
                                           -0.1376  0.0000  0.6503  0.0000  0.0620
                                            0.0000 -0.1615  0.0000  0.1985
    82. (0.00101) RY*( 4)Se   1           s(  1.03%)p53.12( 54.59%)d43.19( 44.38%)
                                            0.0000  0.0000  0.0000  0.0049 -0.0010
                                            0.0146  0.0981  0.0203 -0.0009  0.0000
                                            0.0000 -0.0772  0.4509 -0.1355  0.0000
                                            0.0000  0.0124 -0.4974 -0.0524  0.0000
                                            0.0000  0.0022  0.2290  0.1249  0.0000
                                            0.5352  0.0000 -0.1091  0.0000  0.0815
                                            0.0000  0.3705  0.0000  0.0394
    83. (0.00055) RY*( 5)Se   1           s( 20.34%)p 2.11( 43.02%)d 1.80( 36.64%)
                                            0.0000  0.0000  0.0000 -0.0116 -0.2646
                                            0.3581 -0.0646  0.0290  0.0044  0.0000
                                            0.0000  0.0057  0.3701 -0.0459  0.0000
                                            0.0000 -0.0216  0.3924  0.1593  0.0000
                                            0.0000 -0.0144  0.1696 -0.2869  0.0000
                                           -0.1814  0.0000 -0.5146  0.0000  0.0742
                                            0.0000  0.1886  0.0000 -0.1664
    84. (0.00042) RY*( 6)Se   1           s( 17.04%)p 3.58( 61.01%)d 1.29( 21.95%)
                                            0.0000  0.0000  0.0000 -0.0068 -0.0383
                                            0.3842 -0.1458  0.0061  0.0012  0.0000
                                            0.0000  0.0006 -0.4421  0.0227  0.0000
                                            0.0000 -0.0090  0.3663 -0.3415  0.0000
                                            0.0000 -0.0002  0.2505  0.3169  0.0000
                                            0.3868  0.0000  0.0303  0.0000 -0.0876
                                            0.0000  0.2307  0.0000 -0.0898
    85. (0.00033) RY*( 7)Se   1           s( 67.10%)p 0.14(  9.13%)d 0.35( 23.77%)
                                            0.0000  0.0000  0.0000  0.0131  0.5061
                                            0.6311  0.1272  0.0164 -0.0020  0.0000
                                            0.0000  0.0103  0.0075 -0.0219  0.0000
                                            0.0000  0.0348 -0.2385  0.1407  0.0000
                                            0.0000  0.0250 -0.1022 -0.0412  0.0000
                                           -0.2162  0.0000  0.0544  0.0000 -0.4119
                                            0.0000  0.1133  0.0000  0.0740
    86. (0.00026) RY*( 8)Se   1           s( 13.36%)p 4.91( 65.63%)d 1.57( 21.01%)
                                            0.0000  0.0000  0.0000  0.0006  0.2639
                                           -0.2392 -0.0817  0.0002 -0.0054  0.0000
                                            0.0000  0.0140 -0.0095 -0.7749  0.0000
                                            0.0000 -0.0017  0.0508 -0.0889  0.0000
                                            0.0000  0.0203  0.1624  0.1351  0.0000
                                           -0.1493  0.0000 -0.1144  0.0000 -0.1625
                                            0.0000 -0.0694  0.0000 -0.3789
    87. (0.00017) RY*( 9)Se   1           s( 26.54%)p 1.89( 50.12%)d 0.88( 23.35%)
                                            0.0000  0.0000  0.0000  0.0014  0.4640
                                           -0.2002 -0.0949 -0.0314 -0.0033  0.0000
                                            0.0000 -0.0077  0.0626  0.1944  0.0000
                                            0.0000  0.0167  0.1172 -0.4373  0.0000
                                            0.0000  0.0002  0.0160 -0.5039  0.0000
                                           -0.0619  0.0000  0.1402  0.0000  0.1850
                                            0.0000  0.3904  0.0000 -0.1527
    88. (0.00010) RY*(10)Se   1           s(  7.09%)p10.00( 70.89%)d 3.11( 22.02%)
    89. (0.00009) RY*(11)Se   1           s( 14.47%)p 4.50( 65.09%)d 1.41( 20.44%)
    90. (0.00007) RY*(12)Se   1           s( 15.32%)p 0.70( 10.66%)d 4.83( 74.02%)
    91. (0.00004) RY*(13)Se   1           s(  4.56%)p10.41( 47.43%)d10.53( 48.01%)
    92. (0.00003) RY*(14)Se   1           s( 86.02%)p 0.13( 10.96%)d 0.04(  3.02%)
    93. (0.00000) RY*(15)Se   1           s( 99.99%)p 0.00(  0.01%)d 0.00(  0.00%)
    94. (0.00000) RY*(16)Se   1           s( 99.49%)p 0.00(  0.19%)d 0.00(  0.32%)
    95. (0.00207) RY*( 1) O   2           s(  2.95%)p31.03( 91.58%)d 1.85(  5.47%)
                                            0.0000 -0.0004  0.1704  0.0208  0.0060
                                           -0.0082  0.5120 -0.0805 -0.0069  0.1841
                                           -0.0256 -0.0162  0.7804 -0.0563  0.1381
                                            0.0345  0.1109  0.0497 -0.1403
    96. (0.00161) RY*( 2) O   2           s( 12.34%)p 6.00( 74.10%)d 1.10( 13.55%)
                                            0.0000 -0.0041  0.3376  0.0970 -0.0069
                                           -0.0081  0.6421 -0.1842  0.0063 -0.2572
                                            0.1067  0.0070 -0.4643  0.0397  0.1843
                                           -0.1251 -0.0075  0.2514  0.1506
    97. (0.00048) RY*( 3) O   2           s( 59.54%)p 0.64( 38.40%)d 0.03(  2.06%)
                                            0.0000  0.0043  0.5946 -0.4854  0.0787
                                           -0.0032 -0.3617 -0.0792 -0.0074 -0.4132
                                            0.0892  0.0053  0.2035  0.1633  0.0906
                                            0.0261 -0.0399  0.0997 -0.0135
    98. (0.00013) RY*( 4) O   2           s( 40.60%)p 1.38( 55.84%)d 0.09(  3.56%)
                                            0.0000  0.0036  0.5840  0.2549 -0.0010
                                           -0.0335 -0.1311  0.2302  0.0370  0.5813
                                            0.3488  0.0073 -0.1549 -0.0460 -0.0084
                                            0.1270 -0.0610 -0.1035 -0.0704
    99. (0.00007) RY*( 5) O   2           s( 31.29%)p 1.70( 53.10%)d 0.50( 15.61%)
   100. (0.00005) RY*( 6) O   2           s(  0.30%)p99.99( 84.32%)d50.45( 15.38%)
   101. (0.00002) RY*( 7) O   2           s( 23.27%)p 1.98( 45.99%)d 1.32( 30.74%)
   102. (0.00001) RY*( 8) O   2           s(  9.42%)p 9.11( 85.84%)d 0.50(  4.73%)
   103. (0.00001) RY*( 9) O   2           s(  4.18%)p 4.35( 18.19%)d18.56( 77.63%)
   104. (0.00000) RY*(10) O   2           s( 10.36%)p 2.07( 21.45%)d 6.58( 68.19%)
   105. (0.00001) RY*(11) O   2           s(  0.17%)p78.93( 13.80%)d99.99( 86.02%)
   106. (0.00000) RY*(12) O   2           s(  3.48%)p 2.00(  6.98%)d25.71( 89.54%)
   107. (0.00000) RY*(13) O   2           s( 96.33%)p 0.01(  0.82%)d 0.03(  2.85%)
   108. (0.00001) RY*(14) O   2           s(  5.68%)p 1.76( 10.01%)d14.84( 84.31%)
   109. (0.00167) RY*( 1) H   3           s(100.00%)
                                            0.0046  1.0000
   110. (0.00583) RY*( 1) C   4           s(  0.90%)p99.99( 92.38%)d 7.47(  6.72%)
                                            0.0000 -0.0194  0.0778 -0.0472 -0.0185
                                            0.0398  0.5003  0.0287  0.0112  0.2124
                                            0.0462  0.0127  0.7896 -0.0132  0.1028
                                            0.2167  0.0854  0.0194 -0.0444
   111. (0.00447) RY*( 2) C   4           s(  3.57%)p25.57( 91.37%)d 1.41(  5.05%)
                                            0.0000  0.0177  0.1881 -0.0056  0.0036
                                            0.0136 -0.7006  0.0480  0.0024 -0.3548
                                           -0.0280 -0.0410  0.5366 -0.0645 -0.1680
                                            0.0486 -0.0185  0.0483  0.1315
   112. (0.00211) RY*( 3) C   4           s(  0.87%)p98.72( 85.79%)d15.35( 13.34%)
                                            0.0000 -0.0043  0.0923  0.0103  0.0071
                                            0.0085  0.4009 -0.0143 -0.0059 -0.8282
                                            0.0746  0.0120 -0.0374  0.0618  0.1510
                                            0.0562 -0.2926 -0.0651  0.1325
   113. (0.00107) RY*( 4) C   4           s( 75.95%)p 0.04(  3.04%)d 0.28( 21.01%)
                                            0.0000  0.0051  0.7994  0.3448  0.0401
                                            0.0262 -0.0349 -0.0506 -0.0023  0.1362
                                           -0.0070  0.0088 -0.0712 -0.0471  0.3457
                                           -0.1592  0.0016 -0.2446 -0.0737
   114. (0.00060) RY*( 5) C   4           s( 16.68%)p 2.58( 43.04%)d 2.41( 40.28%)
                                            0.0000 -0.0025  0.3091 -0.2668  0.0083
                                            0.0146  0.1059  0.5246  0.0149 -0.0146
                                            0.1938  0.0034 -0.1467  0.2903 -0.2749
                                            0.0796  0.4303 -0.0603  0.3634
   115. (0.00047) RY*( 6) C   4           s(  0.66%)p77.06( 50.89%)d73.35( 48.45%)
                                            0.0000  0.0004 -0.0140  0.0626 -0.0499
                                            0.0011 -0.0949  0.5418  0.0041  0.0015
                                            0.0535  0.0127  0.0460  0.4486  0.1815
                                           -0.0983 -0.2876  0.3092 -0.5134
   116. (0.00027) RY*( 7) C   4           s( 24.31%)p 1.38( 33.53%)d 1.73( 42.16%)
                                            0.0000  0.0022 -0.2750  0.4070 -0.0426
                                           -0.0051 -0.0738 -0.0305 -0.0141  0.1792
                                            0.1746 -0.0112  0.1292  0.4993  0.0428
                                           -0.0864 -0.2520 -0.3769  0.4547
   117. (0.00023) RY*( 8) C   4           s( 52.30%)p 0.60( 31.54%)d 0.31( 16.16%)
                                            0.0000 -0.0008 -0.0869  0.7105 -0.1031
                                           -0.0027  0.1018  0.3766  0.0078 -0.0456
                                           -0.0155 -0.0047 -0.0637 -0.3960 -0.2865
                                            0.2581  0.0481  0.1025  0.0083
   118. (0.00018) RY*( 9) C   4           s(  2.74%)p 3.73( 10.22%)d31.79( 87.04%)
                                            0.0000 -0.0042 -0.0136  0.1169  0.1162
                                           -0.0159  0.2076 -0.0055  0.0071 -0.1084
                                           -0.1257 -0.0026  0.1764  0.0076 -0.4349
                                           -0.8057  0.1154 -0.0518 -0.1273
   119. (0.00012) RY*(10) C   4           s(  0.68%)p99.99( 86.83%)d18.32( 12.49%)
                                            0.0000 -0.0095  0.0589 -0.0264  0.0507
                                           -0.0041  0.0691  0.1429  0.0110  0.0654
                                           -0.9072 -0.0071 -0.0092  0.1244  0.0513
                                            0.0499 -0.1379  0.1141  0.2963
   120. (0.00011) RY*(11) C   4           s( 10.32%)p 5.11( 52.71%)d 3.58( 36.98%)
                                            0.0000  0.0003  0.1894  0.2561 -0.0415
                                            0.0016  0.0516 -0.5070  0.0122 -0.0723
                                           -0.0482  0.0071 -0.0563  0.5064 -0.3341
                                            0.2648  0.2011  0.3534 -0.1506
   121. (0.00005) RY*(12) C   4           s( 14.32%)p 0.68(  9.80%)d 5.30( 75.87%)
   122. (0.00002) RY*(13) C   4           s(  0.82%)p10.26(  8.45%)d99.99( 90.72%)
   123. (0.00001) RY*(14) C   4           s( 95.85%)p 0.01(  0.63%)d 0.04(  3.53%)
   124. (0.00423) RY*( 1) C   5           s(  0.33%)p99.99( 95.83%)d11.62(  3.84%)
                                            0.0000  0.0112  0.0481  0.0294 -0.0004
                                            0.0155  0.9418 -0.0487 -0.0093  0.0860
                                           -0.0988 -0.0106  0.2250 -0.0255 -0.0673
                                           -0.1209 -0.0623  0.1178 -0.0381
   125. (0.00257) RY*( 2) C   5           s(  7.63%)p10.56( 80.55%)d 1.55( 11.82%)
                                            0.0000 -0.0014  0.2742  0.0229  0.0239
                                           -0.0111 -0.0964 -0.0450  0.0164  0.8867
                                            0.0185 -0.0136  0.0828 -0.0140  0.1275
                                           -0.0837 -0.1729 -0.2539  0.0241
   126. (0.00133) RY*( 3) C   5           s(  4.60%)p18.05( 83.05%)d 2.69( 12.35%)
                                            0.0000 -0.0105  0.2092  0.0456 -0.0066
                                           -0.0019 -0.1614  0.0137 -0.0084 -0.1198
                                            0.1466 -0.0073  0.8733  0.0754 -0.1044
                                            0.0854  0.1945 -0.0274  0.2584
   127. (0.00067) RY*( 4) C   5           s( 62.25%)p 0.32( 20.17%)d 0.28( 17.58%)
                                            0.0000  0.0040  0.7525 -0.2363  0.0165
                                            0.0144 -0.0570 -0.1580  0.0000 -0.2117
                                            0.0821 -0.0080 -0.0923 -0.3365 -0.0887
                                           -0.2568  0.0458  0.0772 -0.3065
   128. (0.00045) RY*( 5) C   5           s( 13.23%)p 2.06( 27.22%)d 4.50( 59.54%)
                                            0.0000 -0.0026  0.3436 -0.1195 -0.0022
                                            0.0054 -0.0465  0.1354  0.0083 -0.1219
                                           -0.3363  0.0021 -0.0433  0.3490 -0.0493
                                            0.2149 -0.6348  0.2354  0.2973
   129. (0.00023) RY*( 6) C   5           s( 41.69%)p 0.74( 30.85%)d 0.66( 27.46%)
                                            0.0000  0.0019  0.2121  0.6092 -0.0281
                                            0.0115  0.0396  0.1887  0.0083 -0.1144
                                            0.3006  0.0054 -0.2054  0.3543 -0.2323
                                           -0.4075 -0.0170 -0.1891  0.1362
   130. (0.00018) RY*( 7) C   5           s(  0.94%)p93.79( 88.47%)d11.22( 10.58%)
                                            0.0000  0.0043  0.0025  0.0829  0.0504
                                            0.0038 -0.0024  0.8718  0.0014 -0.0069
                                           -0.0440 -0.0090  0.1236 -0.3276  0.0285
                                            0.0671 -0.1261 -0.0561 -0.2854
   131. (0.00011) RY*( 8) C   5           s( 45.55%)p 0.68( 30.79%)d 0.52( 23.66%)
                                            0.0000 -0.0020  0.0643  0.6717 -0.0090
                                           -0.0071 -0.0692 -0.3181  0.0041 -0.1463
                                           -0.3293 -0.0184  0.1301 -0.2340  0.3434
                                            0.1683 -0.1849 -0.0454 -0.2327
   132. (0.00007) RY*( 9) C   5           s(  5.40%)p 7.31( 39.48%)d10.21( 55.12%)
   133. (0.00006) RY*(10) C   5           s(  0.94%)p61.81( 58.34%)d43.14( 40.72%)
   134. (0.00002) RY*(11) C   5           s(  6.88%)p 2.21( 15.21%)d11.33( 77.91%)
   135. (0.00002) RY*(12) C   5           s(  9.28%)p 1.31( 12.16%)d 8.46( 78.55%)
   136. (0.00002) RY*(13) C   5           s( 25.20%)p 0.49( 12.29%)d 2.48( 62.51%)
   137. (0.00001) RY*(14) C   5           s( 76.09%)p 0.08(  5.78%)d 0.24( 18.12%)
   138. (0.00137) RY*( 1) H   6           s(100.00%)
                                           -0.0034  1.0000
   139. (0.00145) RY*( 1) H   7           s(100.00%)
                                           -0.0040  1.0000
   140. (0.00377) RY*( 1) C   8           s(  2.50%)p36.14( 90.49%)d 2.80(  7.01%)
                                            0.0000 -0.0143  0.1509  0.0447  0.0080
                                           -0.0013 -0.0399  0.0215 -0.0107 -0.4003
                                           -0.0925  0.0295  0.8519 -0.0858 -0.0074
                                            0.0280 -0.0659 -0.0994 -0.2345
   141. (0.00137) RY*( 2) C   8           s(  2.30%)p31.87( 73.14%)d10.70( 24.56%)
                                            0.0000  0.0148  0.1424  0.0423  0.0259
                                           -0.0003  0.1814 -0.0344 -0.0099 -0.7449
                                            0.0543 -0.0052 -0.3733 -0.0071 -0.0742
                                           -0.0454  0.1003 -0.4606  0.1258
   142. (0.00096) RY*( 3) C   8           s(  0.85%)p99.99( 93.06%)d 7.21(  6.10%)
                                            0.0000  0.0015  0.0733 -0.0547 -0.0092
                                            0.0161 -0.9476 -0.0504  0.0013 -0.1249
                                           -0.0259  0.0012 -0.1056  0.0481 -0.2386
                                           -0.0560 -0.0003 -0.0183  0.0241
   143. (0.00062) RY*( 4) C   8           s( 79.12%)p 0.13( 10.04%)d 0.14( 10.84%)
                                            0.0000 -0.0022  0.8770 -0.1477 -0.0152
                                           -0.0030  0.0557 -0.1342 -0.0022  0.2450
                                           -0.0533 -0.0080  0.0428 -0.1206  0.0050
                                           -0.1151  0.0794 -0.0381  0.2956
   144. (0.00028) RY*( 5) C   8           s(  3.59%)p 9.04( 32.50%)d17.78( 63.90%)
                                            0.0000  0.0024  0.1722 -0.0791  0.0046
                                            0.0106  0.0192  0.5614  0.0037 -0.0306
                                           -0.0555  0.0028 -0.0572  0.0455 -0.2465
                                            0.7506  0.0742  0.0910  0.0320
   145. (0.00020) RY*( 6) C   8           s( 20.60%)p 1.20( 24.64%)d 2.66( 54.76%)
                                            0.0000 -0.0016 -0.0320  0.4518  0.0293
                                           -0.0158  0.1305 -0.4323 -0.0119  0.1859
                                           -0.0086 -0.0038  0.0435 -0.0742 -0.7074
                                            0.1712  0.0306 -0.1250 -0.0370
   146. (0.00015) RY*( 7) C   8           s( 36.37%)p 0.66( 23.84%)d 1.09( 39.79%)
                                            0.0000 -0.0080 -0.0054  0.6004 -0.0564
                                            0.0121 -0.1538  0.3259 -0.0122  0.2618
                                            0.1104 -0.0080  0.1151  0.1190  0.2938
                                           -0.0191  0.1257 -0.4996  0.2140
   147. (0.00010) RY*( 8) C   8           s(  6.23%)p13.77( 85.83%)d 1.27(  7.94%)
   148. (0.00005) RY*( 9) C   8           s(  9.18%)p 4.68( 42.98%)d 5.21( 47.84%)
   149. (0.00002) RY*(10) C   8           s(  4.64%)p17.94( 83.26%)d 2.61( 12.10%)
   150. (0.00001) RY*(11) C   8           s( 28.59%)p 0.62( 17.65%)d 1.88( 53.76%)
   151. (0.00001) RY*(12) C   8           s(  1.94%)p 4.58(  8.86%)d46.08( 89.20%)
   152. (0.00001) RY*(13) C   8           s(  8.02%)p 1.53( 12.27%)d 9.94( 79.71%)
   153. (0.00000) RY*(14) C   8           s( 96.13%)p 0.02(  1.60%)d 0.02(  2.26%)
   154. (0.00062) RY*( 1) H   9           s(100.00%)
                                           -0.0017  1.0000
   155. (0.00102) RY*( 1) H  10           s(100.00%)
                                           -0.0028  1.0000
   156. (0.00366) RY*( 1) C  11           s(  1.80%)p50.34( 90.80%)d 4.10(  7.39%)
                                            0.0000 -0.0138  0.1220  0.0526  0.0146
                                            0.0204  0.5563 -0.0986  0.0219  0.7365
                                            0.0520  0.0104  0.1975 -0.0612 -0.1101
                                           -0.1119 -0.1150 -0.1892 -0.0155
   157. (0.00135) RY*( 2) C  11           s(  5.73%)p12.05( 69.10%)d 4.39( 25.17%)
                                            0.0000  0.0148  0.2381  0.0026  0.0205
                                           -0.0071 -0.5369  0.0328  0.0058  0.4783
                                           -0.0701 -0.0073 -0.4093  0.0141 -0.0411
                                            0.3976 -0.1888 -0.1100 -0.2102
   158. (0.00100) RY*( 3) C  11           s(  0.09%)p99.99( 94.04%)d67.34(  5.87%)
                                            0.0000 -0.0010  0.0277  0.0100  0.0017
                                            0.0097 -0.5085 -0.0305 -0.0031  0.1574
                                            0.0091 -0.0129  0.8091  0.0345  0.1296
                                           -0.0148 -0.1144 -0.0204  0.1680
   159. (0.00060) RY*( 4) C  11           s( 82.64%)p 0.11(  9.20%)d 0.10(  8.16%)
                                            0.0000 -0.0047  0.8956 -0.1536 -0.0253
                                           -0.0046  0.1729 -0.0144 -0.0018 -0.2102
                                            0.0396 -0.0019  0.1229 -0.0326  0.0841
                                            0.2047  0.1056  0.1423  0.0345
   160. (0.00026) RY*( 5) C  11           s(  0.30%)p77.20( 22.80%)d99.99( 76.91%)
                                            0.0000  0.0022 -0.0051  0.0500  0.0206
                                           -0.0039 -0.0586 -0.2819  0.0013  0.0106
                                            0.0684  0.0083 -0.0183  0.3739 -0.3333
                                            0.2276  0.5534 -0.4010  0.3730
   161. (0.00018) RY*( 6) C  11           s(  0.22%)p99.99( 40.84%)d99.99( 58.94%)
                                            0.0000  0.0011  0.0435  0.0052  0.0153
                                            0.0146 -0.1354  0.3730 -0.0018  0.0440
                                           -0.0806 -0.0174  0.1498 -0.4686 -0.4606
                                           -0.1369  0.4932 -0.0274 -0.3384
   162. (0.00015) RY*( 7) C  11           s( 37.99%)p 0.58( 22.13%)d 1.05( 39.89%)
                                            0.0000 -0.0117 -0.0667  0.6101 -0.0553
                                           -0.0097  0.2127  0.2281  0.0099 -0.2079
                                           -0.0035 -0.0126  0.2304  0.1654 -0.0808
                                            0.5083 -0.1584 -0.1265 -0.3048
   163. (0.00008) RY*( 8) C  11           s(  6.78%)p12.57( 85.24%)d 1.18(  7.97%)
   164. (0.00005) RY*( 9) C  11           s( 14.04%)p 3.55( 49.85%)d 2.57( 36.11%)
   165. (0.00002) RY*(10) C  11           s(  2.94%)p26.22( 77.07%)d 6.80( 19.99%)
   166. (0.00002) RY*(11) C  11           s( 37.10%)p 0.58( 21.53%)d 1.12( 41.37%)
   167. (0.00000) RY*(12) C  11           s(  3.58%)p 1.66(  5.95%)d25.28( 90.47%)
   168. (0.00001) RY*(13) C  11           s(  8.42%)p 1.24( 10.44%)d 9.63( 81.13%)
   169. (0.00000) RY*(14) C  11           s( 98.43%)p 0.01(  1.17%)d 0.00(  0.40%)
   170. (0.00098) RY*( 1) H  12           s(100.00%)
                                           -0.0028  1.0000
   171. (0.00067) RY*( 1) H  13           s(100.00%)
                                           -0.0018  1.0000
   172. (0.00438) RY*( 1) C  14           s(  0.11%)p99.99( 95.43%)d41.88(  4.46%)
                                            0.0000  0.0090  0.0296  0.0087 -0.0058
                                           -0.0128 -0.3743  0.0448  0.0121  0.2272
                                            0.1084  0.0025  0.8599 -0.0956 -0.0071
                                           -0.1362  0.0336  0.1140 -0.1090
   173. (0.00229) RY*( 2) C  14           s(  6.29%)p13.20( 83.07%)d 1.69( 10.64%)
                                            0.0000 -0.0039  0.2389  0.0733  0.0222
                                            0.0040  0.3983  0.0032 -0.0178 -0.7188
                                           -0.0666 -0.0101  0.3873 -0.0217  0.1226
                                            0.0928 -0.2395 -0.1160 -0.1093
   174. (0.00131) RY*( 3) C  14           s(  0.15%)p99.99( 79.62%)d99.99( 20.24%)
                                            0.0000 -0.0146  0.0298  0.0071 -0.0173
                                           -0.0001  0.7182  0.1146  0.0081  0.4536
                                            0.0125 -0.0091  0.2369  0.0712 -0.1421
                                            0.3316  0.1420  0.1611  0.1617
   175. (0.00052) RY*( 4) C  14           s( 57.88%)p 0.35( 20.16%)d 0.38( 21.96%)
                                            0.0000  0.0010  0.7306 -0.2113  0.0180
                                           -0.0117  0.0271 -0.1899  0.0036  0.1330
                                           -0.1608  0.0028 -0.1028 -0.3325 -0.3374
                                           -0.2566 -0.1412  0.1332  0.0475
   176. (0.00032) RY*( 5) C  14           s( 10.32%)p 1.26( 13.00%)d 7.43( 76.68%)
                                            0.0000  0.0001  0.3008 -0.1012  0.0499
                                            0.0022  0.0945 -0.2345 -0.0076  0.0703
                                            0.2372  0.0026  0.0118 -0.0680  0.5165
                                           -0.0972  0.5774 -0.3947  0.0377
   177. (0.00022) RY*( 6) C  14           s( 16.40%)p 3.76( 61.71%)d 1.33( 21.88%)
                                            0.0000  0.0045  0.3359  0.2075  0.0902
                                           -0.0012 -0.0891 -0.2085 -0.0029  0.1480
                                           -0.1603  0.0176 -0.0265  0.7191  0.0315
                                            0.1128 -0.0195  0.0644 -0.4479
   178. (0.00016) RY*( 7) C  14           s( 59.18%)p 0.48( 28.24%)d 0.21( 12.58%)
                                            0.0000  0.0001 -0.1534  0.7536  0.0210
                                           -0.0149  0.1740 -0.4229 -0.0075  0.1538
                                           -0.0478 -0.0098  0.0095 -0.2165  0.0062
                                           -0.3115 -0.1380 -0.0920  0.0349
   179. (0.00011) RY*( 8) C  14           s( 31.29%)p 1.34( 41.91%)d 0.86( 26.80%)
                                            0.0000 -0.0012  0.2928  0.4758 -0.0280
                                            0.0057 -0.1446  0.5047  0.0026 -0.0142
                                            0.0023  0.0108 -0.1608 -0.3423  0.2014
                                            0.2827  0.1888  0.2670 -0.2015
   180. (0.00004) RY*( 9) C  14           s(  4.89%)p 8.78( 42.95%)d10.66( 52.16%)
   181. (0.00005) RY*(10) C  14           s( 15.94%)p 3.09( 49.18%)d 2.19( 34.89%)
   182. (0.00002) RY*(11) C  14           s(  1.96%)p25.43( 49.73%)d24.71( 48.32%)
   183. (0.00001) RY*(12) C  14           s(  2.40%)p 6.25( 14.97%)d34.50( 82.64%)
   184. (0.00001) RY*(13) C  14           s(  1.82%)p 7.87( 14.32%)d46.11( 83.86%)
   185. (0.00000) RY*(14) C  14           s( 91.41%)p 0.06(  5.92%)d 0.03(  2.67%)
   186. (0.00122) RY*( 1) H  15           s(100.00%)
                                           -0.0031  1.0000
   187. (0.00104) RY*( 1) H  16           s(100.00%)
                                           -0.0028  1.0000
   188. (0.00544) RY*( 1) C  17           s(  0.72%)p99.99( 93.86%)d 7.56(  5.42%)
                                            0.0000 -0.0102  0.0625 -0.0563  0.0001
                                           -0.0004 -0.4177  0.0078 -0.0040 -0.2885
                                            0.0507 -0.0156 -0.8204 -0.0709  0.0781
                                            0.1106 -0.0190  0.0793 -0.1710
   189. (0.00360) RY*( 2) C  17           s(  8.46%)p10.55( 89.22%)d 0.27(  2.32%)
                                            0.0000  0.0055  0.2857 -0.0524  0.0119
                                           -0.0183  0.6282 -0.0324 -0.0002  0.5180
                                           -0.0003  0.0032 -0.4773 -0.0026  0.0502
                                           -0.1270 -0.0248 -0.0144 -0.0612
   190. (0.00296) RY*( 3) C  17           s(  4.75%)p17.97( 85.41%)d 2.07(  9.84%)
                                            0.0000  0.0031  0.1775  0.1264  0.0044
                                           -0.0012  0.5348  0.1106 -0.0234 -0.7387
                                            0.0017  0.0038 -0.0093 -0.0977 -0.2557
                                           -0.0989  0.0456  0.1250 -0.0744
   191. (0.00065) RY*( 4) C  17           s( 62.88%)p 0.28( 17.58%)d 0.31( 19.55%)
                                            0.0000  0.0008  0.7587  0.2305  0.0016
                                           -0.0161 -0.1501 -0.2313  0.0053 -0.1258
                                           -0.0256  0.0123  0.0947  0.2717  0.2586
                                            0.0725 -0.0069 -0.2548  0.2416
   192. (0.00061) RY*( 5) C  17           s( 37.31%)p 0.67( 25.19%)d 1.01( 37.50%)
                                            0.0000  0.0025 -0.2533  0.5532  0.0543
                                            0.0087  0.0615 -0.1672  0.0049 -0.0437
                                            0.4453 -0.0082 -0.0234 -0.1387  0.3144
                                           -0.2582 -0.4104 -0.1685 -0.1125
   193. (0.00043) RY*( 6) C  17           s(  8.33%)p 5.16( 42.99%)d 5.85( 48.68%)
                                            0.0000 -0.0019  0.2123  0.1871 -0.0565
                                            0.0110 -0.1986  0.6050  0.0045  0.1005
                                           -0.0631 -0.0027  0.0872 -0.0512  0.1187
                                           -0.4769  0.3018 -0.0845 -0.3835
   194. (0.00027) RY*( 7) C  17           s(  1.45%)p49.67( 72.00%)d18.32( 26.55%)
                                            0.0000  0.0010  0.0759  0.0818 -0.0452
                                           -0.0078 -0.0007 -0.2974 -0.0083  0.0420
                                           -0.0376 -0.0065  0.0564 -0.7906  0.0706
                                            0.1638  0.4395 -0.1978 -0.0372
   195. (0.00021) RY*( 8) C  17           s( 12.49%)p 4.37( 54.60%)d 2.64( 32.91%)
                                            0.0000  0.0003 -0.1014  0.3116  0.1322
                                            0.0071 -0.1268 -0.4946  0.0024  0.0509
                                           -0.5017  0.0001 -0.0903  0.1512 -0.3774
                                           -0.3982  0.0800  0.0205 -0.1458
   196. (0.00014) RY*( 9) C  17           s( 20.96%)p 1.16( 24.35%)d 2.61( 54.69%)
                                            0.0000  0.0006  0.4203 -0.1758  0.0452
                                            0.0045 -0.1952 -0.1346 -0.0106  0.1307
                                            0.1959 -0.0047  0.2090 -0.2966 -0.2716
                                           -0.0909 -0.4309  0.4420 -0.2894
   197. (0.00012) RY*(10) C  17           s( 44.15%)p 0.16(  6.85%)d 1.11( 48.99%)
                                            0.0000 -0.0003  0.0066  0.5920 -0.3017
                                           -0.0081  0.0400  0.1243 -0.0054  0.1658
                                           -0.1178 -0.0052  0.0125  0.0993 -0.0667
                                            0.5627  0.0355  0.3539 -0.2059
   198. (0.00008) RY*(11) C  17           s(  5.88%)p 5.92( 34.84%)d10.07( 59.27%)
   199. (0.00005) RY*(12) C  17           s(  6.04%)p 6.90( 41.71%)d 8.65( 52.25%)
   200. (0.00002) RY*(13) C  17           s(  0.33%)p19.12(  6.24%)d99.99( 93.44%)
   201. (0.00001) RY*(14) C  17           s( 86.26%)p 0.06(  5.34%)d 0.10(  8.40%)
   202. (0.00555) RY*( 1) C  18           s(  2.52%)p36.70( 92.64%)d 1.92(  4.84%)
                                            0.0000  0.0267  0.1301  0.0860 -0.0148
                                            0.0013 -0.7918  0.0218  0.0330 -0.3388
                                            0.1242 -0.0313  0.4016 -0.0729 -0.0872
                                           -0.1572 -0.0273  0.0716  0.1010
   203. (0.00246) RY*( 2) C  18           s(  1.92%)p37.99( 73.03%)d13.03( 25.05%)
                                            0.0000  0.0085 -0.0883  0.1062 -0.0078
                                            0.0233  0.4808  0.2551 -0.0053 -0.1151
                                            0.1771 -0.0129  0.5945 -0.1880  0.0678
                                           -0.0477 -0.1668  0.2329  0.4019
   204. (0.00185) RY*( 3) C  18           s( 15.83%)p 1.33( 21.01%)d 3.99( 63.16%)
                                            0.0000  0.0050  0.3855 -0.0621 -0.0764
                                            0.0272  0.0347  0.3644  0.0249  0.0026
                                           -0.2021  0.0001  0.1708 -0.0687  0.3909
                                            0.0551  0.5186  0.2668 -0.3682
   205. (0.00103) RY*( 4) C  18           s(  4.68%)p 2.55( 11.91%)d17.83( 83.41%)
                                            0.0000  0.0094  0.1725  0.0991  0.0843
                                            0.0091  0.1355 -0.0541  0.0355 -0.0399
                                            0.1239 -0.0121  0.2818 -0.0003 -0.5918
                                            0.4663  0.3828 -0.3343 -0.0903
   206. (0.00063) RY*( 5) C  18           s( 31.65%)p 1.68( 53.06%)d 0.48( 15.29%)
                                            0.0000 -0.0105  0.5397  0.1586 -0.0011
                                            0.0099  0.1376 -0.0230  0.0197 -0.3475
                                            0.0162 -0.0084 -0.4829 -0.3953 -0.1541
                                           -0.1180  0.0439  0.0993  0.3216
   207. (0.00046) RY*( 6) C  18           s( 19.82%)p 1.74( 34.54%)d 2.30( 45.64%)
                                            0.0000  0.0113  0.4294  0.1025 -0.0567
                                            0.0140  0.0946 -0.2739 -0.0042 -0.2772
                                           -0.0720  0.0051  0.1299  0.4029  0.3660
                                            0.3715 -0.4024 -0.1480 -0.0243
   208. (0.00016) RY*( 7) C  18           s( 68.74%)p 0.35( 24.38%)d 0.10(  6.87%)
                                            0.0000 -0.0035 -0.0621  0.8257  0.0415
                                           -0.0052 -0.1645  0.2645 -0.0016  0.3186
                                           -0.1624  0.0115 -0.1141  0.0756  0.0613
                                            0.1991 -0.0131  0.0305  0.1557
   209. (0.00011) RY*( 8) C  18           s( 34.75%)p 1.27( 44.14%)d 0.61( 21.10%)
                                            0.0000  0.0023  0.4159 -0.3939  0.1394
                                            0.0002 -0.1385  0.2553  0.0092  0.5272
                                           -0.2582 -0.0124  0.0894  0.0651 -0.1428
                                            0.0127 -0.2053 -0.1107  0.3689
   210. (0.00007) RY*( 9) C  18           s(  1.97%)p43.59( 85.88%)d 6.17( 12.15%)
   211. (0.00003) RY*(10) C  18           s(  7.21%)p10.91( 78.68%)d 1.96( 14.11%)
   212. (0.00004) RY*(11) C  18           s( 12.03%)p 3.82( 45.99%)d 3.49( 41.98%)
   213. (0.00000) RY*(12) C  18           s( 92.28%)p 0.04(  3.28%)d 0.05(  4.43%)
   214. (0.00000) RY*(13) C  18           s(  0.79%)p18.41( 14.56%)d99.99( 84.65%)
   215. (0.00001) RY*(14) C  18           s(  5.74%)p 3.03( 17.39%)d13.40( 76.88%)
   216. (0.00131) RY*( 1) H  19           s(100.00%)
                                           -0.0039  1.0000
   217. (0.00181) RY*( 1) H  20           s(100.00%)
                                           -0.0050  1.0000
   218. (0.00122) RY*( 1) H  21           s(100.00%)
                                            0.0041  1.0000
   219. (0.00148) RY*( 1) H  22           s(100.00%)
                                           -0.0041  1.0000
   220. (0.00143) RY*( 1) H  23           s(100.00%)
                                           -0.0035  1.0000
   221. (0.00380) RY*( 1) C  24           s(  2.64%)p34.29( 90.55%)d 2.58(  6.80%)
                                            0.0000 -0.0145  0.1538  0.0498  0.0082
                                            0.0030  0.0873 -0.0443  0.0213  0.5777
                                           -0.1140 -0.0228 -0.7388 -0.0494 -0.0494
                                            0.0533  0.1553  0.1188  0.1566
   222. (0.00138) RY*( 2) C  24           s(  2.32%)p31.75( 73.64%)d10.36( 24.04%)
                                            0.0000  0.0149  0.1484  0.0217  0.0222
                                           -0.0018 -0.2834  0.0407 -0.0083 -0.6379
                                            0.0223 -0.0064 -0.4950  0.0439  0.2030
                                            0.1222  0.1346 -0.3455  0.2164
   223. (0.00097) RY*( 3) C  24           s(  0.51%)p99.99( 93.57%)d11.49(  5.91%)
                                            0.0000 -0.0011 -0.0503  0.0503  0.0090
                                            0.0158 -0.9181 -0.0456 -0.0038  0.2757
                                           -0.0212 -0.0016  0.1083  0.0487 -0.1447
                                           -0.1812  0.0545 -0.0439  0.0212
   224. (0.00061) RY*( 4) C  24           s( 77.65%)p 0.15( 11.33%)d 0.14( 11.02%)
                                            0.0000 -0.0017  0.8672 -0.1560 -0.0116
                                            0.0011 -0.0032  0.1224 -0.0087  0.1462
                                           -0.1865  0.0012  0.2048  0.0096  0.1674
                                           -0.0614 -0.1428 -0.2261 -0.0829
   225. (0.00029) RY*( 5) C  24           s(  4.84%)p 7.58( 36.69%)d12.08( 58.47%)
                                            0.0000  0.0012  0.1784 -0.1285 -0.0071
                                           -0.0103 -0.0244 -0.5759  0.0060 -0.0514
                                            0.1723  0.0032 -0.0068 -0.0463 -0.5357
                                            0.4908 -0.0634 -0.1467 -0.1771
   226. (0.00020) RY*( 6) C  24           s( 26.36%)p 0.70( 18.55%)d 2.09( 55.09%)
                                            0.0000 -0.0015 -0.0275  0.5121  0.0254
                                            0.0116 -0.0913  0.3433 -0.0118  0.1344
                                           -0.1251 -0.0097  0.1573 -0.0220  0.1282
                                            0.7300 -0.0311 -0.0248  0.0006
   227. (0.00016) RY*( 7) C  24           s( 36.18%)p 0.60( 21.74%)d 1.16( 42.08%)
                                            0.0000 -0.0048  0.0045  0.6008 -0.0271
                                           -0.0161  0.1997 -0.3619 -0.0102  0.1313
                                            0.0631 -0.0050  0.1566  0.0217  0.0212
                                           -0.2864  0.1502 -0.5079  0.2404
   228. (0.00009) RY*( 8) C  24           s(  3.76%)p22.80( 85.61%)d 2.83( 10.63%)
   229. (0.00005) RY*( 9) C  24           s( 10.47%)p 4.13( 43.21%)d 4.42( 46.32%)
   230. (0.00002) RY*(10) C  24           s(  4.15%)p20.00( 82.95%)d 3.11( 12.91%)
   231. (0.00002) RY*(11) C  24           s( 28.12%)p 0.78( 22.03%)d 1.77( 49.86%)
   232. (0.00000) RY*(12) C  24           s(  4.72%)p 2.15( 10.14%)d18.03( 85.14%)
   233. (0.00001) RY*(13) C  24           s(  3.27%)p 2.50(  8.18%)d27.08( 88.55%)
   234. (0.00000) RY*(14) C  24           s( 95.07%)p 0.02(  1.98%)d 0.03(  2.95%)
   235. (0.00097) RY*( 1) H  25           s(100.00%)
                                           -0.0027  1.0000
   236. (0.00059) RY*( 1) H  26           s(100.00%)
                                           -0.0016  1.0000
   237. (0.00097) RY*( 1) H  27           s(100.00%)
                                           -0.0027  1.0000
   238. (0.00071) RY*( 1) H  28           s(100.00%)
                                           -0.0018  1.0000
   239. (0.00223) RY*( 1) O  29           s(  3.20%)p28.38( 90.70%)d 1.91(  6.11%)
                                            0.0000 -0.0006  0.1778  0.0179  0.0061
                                           -0.0126  0.6486 -0.0895 -0.0059  0.2734
                                            0.0354  0.0170 -0.6307  0.0627 -0.1052
                                           -0.0973  0.0637 -0.0421  0.1864
   240. (0.00188) RY*( 2) O  29           s( 14.65%)p 5.19( 76.05%)d 0.63(  9.30%)
                                            0.0000 -0.0041  0.3714  0.0919 -0.0122
                                           -0.0055  0.2848 -0.1216  0.0119 -0.7897
                                            0.1640 -0.0043  0.0998 -0.0627  0.0581
                                           -0.1833  0.0983 -0.2042 -0.0684
   241. (0.00049) RY*( 3) O  29           s( 42.90%)p 1.28( 54.73%)d 0.06(  2.37%)
                                            0.0000  0.0005 -0.2921  0.5836 -0.0558
                                           -0.0199 -0.2841  0.1000  0.0040 -0.3250
                                           -0.1640 -0.0133 -0.5688  0.0008  0.0435
                                            0.0557 -0.1163  0.0503 -0.0514
   242. (0.00012) RY*( 4) O  29           s( 62.09%)p 0.47( 29.19%)d 0.14(  8.72%)
                                            0.0000  0.0046  0.7789  0.1173  0.0215
                                           -0.0358 -0.3183  0.0181  0.0191  0.2244
                                           -0.0854  0.0018 -0.1577 -0.3258  0.1304
                                            0.1580 -0.1075  0.0068 -0.1832
   243. (0.00009) RY*( 5) O  29           s(  5.19%)p11.58( 60.07%)d 6.70( 34.75%)
   244. (0.00003) RY*( 6) O  29           s( 25.33%)p 1.87( 47.30%)d 1.08( 27.37%)
   245. (0.00002) RY*( 7) O  29           s( 10.52%)p 8.33( 87.69%)d 0.17(  1.79%)
   246. (0.00001) RY*( 8) O  29           s(  5.29%)p 0.83(  4.40%)d17.07( 90.31%)
   247. (0.00001) RY*( 9) O  29           s(  8.93%)p10.11( 90.26%)d 0.09(  0.80%)
   248. (0.00000) RY*(10) O  29           s(  1.07%)p 2.94(  3.15%)d89.31( 95.78%)
   249. (0.00001) RY*(11) O  29           s(  0.10%)p99.99( 34.13%)d99.99( 65.76%)
   250. (0.00000) RY*(12) O  29           s( 20.47%)p 0.44(  8.93%)d 3.45( 70.60%)
   251. (0.00001) RY*(13) O  29           s(  1.77%)p 7.22( 12.79%)d48.27( 85.44%)
   252. (0.00000) RY*(14) O  29           s( 98.42%)p 0.01(  1.03%)d 0.01(  0.55%)
   253. (0.00598) RY*( 1) C  30           s(  1.27%)p73.02( 92.51%)d 4.91(  6.22%)
                                            0.0000 -0.0183  0.1056 -0.0303 -0.0162
                                           -0.0366 -0.3406 -0.0394  0.0220  0.8834
                                            0.0158  0.0072 -0.1559  0.0264 -0.2190
                                            0.0201  0.0764 -0.0599 -0.0667
   254. (0.00456) RY*( 2) C  30           s(  3.35%)p27.14( 90.98%)d 1.69(  5.67%)
                                            0.0000  0.0177  0.1817 -0.0136  0.0026
                                           -0.0133  0.7292 -0.0719 -0.0319  0.1742
                                           -0.0776  0.0246 -0.5784 -0.0148  0.0558
                                            0.1574 -0.1541  0.0004 -0.0711
   255. (0.00215) RY*( 3) C  30           s(  0.39%)p99.99( 87.60%)d30.71( 12.01%)
                                            0.0000 -0.0039  0.0481 -0.0380  0.0119
                                           -0.0074 -0.4937  0.0586  0.0078 -0.3249
                                            0.0880 -0.0067 -0.7158  0.0548 -0.1280
                                           -0.0585 -0.2339 -0.0763  0.1994
   256. (0.00110) RY*( 4) C  30           s( 73.20%)p 0.03(  2.38%)d 0.33( 24.42%)
                                            0.0000  0.0056  0.7640  0.3838  0.0320
                                           -0.0238  0.0272 -0.0068  0.0085 -0.0433
                                           -0.0810 -0.0083  0.0868  0.0794  0.0157
                                           -0.3608  0.1690 -0.1069  0.2717
   257. (0.00061) RY*( 5) C  30           s( 22.03%)p 0.47( 10.31%)d 3.07( 67.66%)
                                            0.0000 -0.0019  0.3696 -0.2861  0.0426
                                           -0.0127 -0.1341 -0.1479  0.0072 -0.1130
                                            0.1853  0.0133  0.0905  0.0870  0.2538
                                            0.3451 -0.0420 -0.5728 -0.4040
   258. (0.00054) RY*( 6) C  30           s(  0.62%)p99.99( 86.75%)d20.39( 12.63%)
                                            0.0000 -0.0001  0.0621  0.0235 -0.0423
                                           -0.0029  0.0204 -0.6477  0.0139 -0.0388
                                            0.6643  0.0027 -0.0174 -0.0649 -0.0563
                                           -0.0817  0.0678  0.3338 -0.0214
   259. (0.00028) RY*( 7) C  30           s( 19.85%)p 2.66( 52.79%)d 1.38( 27.36%)
                                            0.0000  0.0043 -0.2248  0.3842 -0.0180
                                            0.0027  0.1222  0.3628 -0.0154  0.1619
                                            0.5941 -0.0066  0.0389 -0.0185  0.2079
                                            0.0053 -0.1841 -0.3655  0.2507
   260. (0.00022) RY*( 8) C  30           s( 25.61%)p 1.63( 41.84%)d 1.27( 32.55%)
                                            0.0000 -0.0028 -0.1843  0.4624 -0.0909
                                           -0.0008 -0.0379 -0.5436 -0.0110 -0.0114
                                           -0.3268  0.0035  0.1093 -0.0493 -0.1986
                                            0.1784 -0.3730 -0.3244  0.0994
   261. (0.00017) RY*( 9) C  30           s(  2.49%)p 8.01( 19.99%)d31.07( 77.52%)
                                            0.0000 -0.0058 -0.0811 -0.0668  0.1178
                                            0.0142 -0.1648 -0.2359 -0.0077  0.1693
                                           -0.1980  0.0029 -0.0845 -0.2045  0.8333
                                           -0.1717 -0.0904  0.0861  0.1892
   262. (0.00014) RY*(10) C  30           s( 31.59%)p 0.41( 12.84%)d 1.76( 55.57%)
                                            0.0000  0.0017  0.0563  0.5577  0.0409
                                            0.0076 -0.1851  0.1156  0.0074 -0.0399
                                           -0.0240  0.0066 -0.1074  0.2586  0.2382
                                            0.4913  0.1532  0.3895 -0.2871
   263. (0.00010) RY*(11) C  30           s(  6.68%)p12.19( 81.44%)d 1.78( 11.88%)
   264. (0.00005) RY*(12) C  30           s( 15.69%)p 0.72( 11.23%)d 4.66( 73.08%)
   265. (0.00002) RY*(13) C  30           s( 19.84%)p 0.45(  8.99%)d 3.59( 71.17%)
   266. (0.00001) RY*(14) C  30           s( 77.35%)p 0.01(  0.59%)d 0.29( 22.06%)
   267. (0.00424) RY*( 1) C  31           s(  0.29%)p99.99( 95.75%)d13.62(  3.96%)
                                            0.0000  0.0111  0.0428  0.0307 -0.0013
                                           -0.0183 -0.9028  0.0384 -0.0110  0.3547
                                           -0.0766 -0.0027  0.0079 -0.0936  0.0922
                                           -0.0165 -0.0648  0.1588 -0.0373
   268. (0.00243) RY*( 2) C  31           s(  7.32%)p11.02( 80.63%)d 1.65( 12.05%)
                                            0.0000 -0.0006  0.2683  0.0259  0.0223
                                            0.0110  0.1769  0.0696 -0.0068  0.4487
                                           -0.0250  0.0190  0.7526  0.0355  0.0625
                                           -0.1158  0.0160 -0.0878  0.3086
   269. (0.00136) RY*( 3) C  31           s(  5.87%)p14.01( 82.29%)d 2.02( 11.84%)
                                            0.0000 -0.0098  0.2359  0.0545 -0.0020
                                            0.0003  0.2317  0.0062 -0.0106  0.6988
                                            0.1325 -0.0045 -0.4980  0.1233  0.0628
                                            0.1131 -0.0591 -0.2512 -0.1873
   270. (0.00068) RY*( 4) C  31           s( 66.34%)p 0.27( 17.74%)d 0.24( 15.92%)
                                            0.0000  0.0046  0.7769 -0.2437  0.0187
                                           -0.0155  0.0075  0.0217 -0.0035 -0.2183
                                           -0.2532  0.0049 -0.1431  0.2106  0.1703
                                           -0.0313  0.1487  0.3273 -0.0044
   271. (0.00043) RY*( 5) C  31           s(  9.02%)p 2.94( 26.54%)d 7.15( 64.45%)
                                            0.0000 -0.0026  0.2923 -0.0684 -0.0075
                                           -0.0027  0.0247 -0.1931  0.0077 -0.0726
                                            0.2389  0.0076 -0.0758 -0.3991 -0.2428
                                            0.0425 -0.7121  0.0852  0.2634
   272. (0.00025) RY*( 6) C  31           s( 19.43%)p 3.39( 65.90%)d 0.76( 14.67%)
                                            0.0000  0.0052  0.0837  0.4327  0.0079
                                           -0.0084 -0.1033 -0.5974  0.0068 -0.1350
                                            0.4060  0.0047  0.0280  0.3278  0.3522
                                            0.0258  0.0467 -0.0103  0.1405
   273. (0.00021) RY*( 7) C  31           s( 13.01%)p 5.29( 68.79%)d 1.40( 18.21%)
                                            0.0000 -0.0034  0.1592  0.3178 -0.0612
                                           -0.0034 -0.0279  0.6964  0.0094 -0.2199
                                            0.3647  0.0011 -0.0054 -0.1437  0.3969
                                            0.0016 -0.0904 -0.1236 -0.0327
   274. (0.00013) RY*( 8) C  31           s( 53.70%)p 0.49( 26.19%)d 0.37( 20.11%)
                                            0.0000  0.0008  0.0993  0.7257  0.0224
                                            0.0042  0.0330  0.0664 -0.0119 -0.0043
                                           -0.4570  0.0136 -0.2020 -0.0797 -0.2977
                                           -0.1283  0.0743  0.0174  0.3004
   275. (0.00008) RY*( 9) C  31           s(  3.17%)p15.31( 48.51%)d15.25( 48.32%)
   276. (0.00007) RY*(10) C  31           s(  2.59%)p18.22( 47.23%)d19.37( 50.18%)
   277. (0.00003) RY*(11) C  31           s( 17.94%)p 0.48(  8.53%)d 4.10( 73.53%)
   278. (0.00002) RY*(12) C  31           s( 17.92%)p 0.59( 10.63%)d 3.99( 71.44%)
   279. (0.00001) RY*(13) C  31           s(  6.51%)p 2.18( 14.20%)d12.18( 79.29%)
   280. (0.00001) RY*(14) C  31           s( 76.91%)p 0.09(  7.29%)d 0.21( 15.80%)
   281. (0.00382) RY*( 1) C  32           s(  1.85%)p49.22( 91.06%)d 3.83(  7.09%)
                                            0.0000 -0.0138  0.1243  0.0514  0.0149
                                           -0.0164 -0.4402  0.0896  0.0216  0.5851
                                           -0.0490  0.0164  0.5991  0.0650  0.1572
                                            0.0707 -0.0070 -0.0034  0.2027
   282. (0.00143) RY*( 2) C  32           s(  3.68%)p20.35( 74.97%)d 5.80( 21.35%)
                                            0.0000  0.0143  0.1906  0.0016  0.0175
                                            0.0044  0.6591 -0.0603 -0.0068 -0.1001
                                           -0.0307  0.0088  0.5436 -0.0709 -0.3379
                                            0.2093  0.0365  0.0386  0.2295
   283. (0.00104) RY*( 3) C  32           s(  0.45%)p99.99( 91.50%)d18.08(  8.05%)
                                            0.0000  0.0035  0.0609 -0.0268  0.0035
                                            0.0119 -0.5053 -0.0354  0.0106 -0.7348
                                           -0.0332 -0.0027  0.3406  0.0340 -0.0577
                                            0.1806  0.1713  0.1204 -0.0269
   284. (0.00058) RY*( 4) C  32           s( 81.92%)p 0.11(  9.38%)d 0.11(  8.70%)
                                            0.0000 -0.0038  0.8855 -0.1864 -0.0198
                                            0.0032 -0.1229  0.0198 -0.0065  0.0826
                                           -0.0588  0.0014 -0.2429  0.0947 -0.2639
                                            0.0025  0.0037 -0.0148 -0.1307
   285. (0.00026) RY*( 5) C  32           s(  0.41%)p42.84( 17.77%)d99.99( 81.82%)
                                            0.0000  0.0026  0.0525 -0.0353  0.0119
                                            0.0017  0.0846  0.2631  0.0067 -0.0175
                                            0.3156 -0.0025  0.0256 -0.0257  0.2422
                                            0.4776  0.2128 -0.6487 -0.2556
   286. (0.00017) RY*( 6) C  32           s(  7.10%)p 5.70( 40.48%)d 7.38( 52.41%)
                                            0.0000 -0.0025 -0.0126  0.2661  0.0063
                                           -0.0113  0.0567 -0.4130 -0.0170  0.1734
                                           -0.3942  0.0127 -0.1621  0.1368  0.1300
                                            0.4650  0.4653  0.2220 -0.1588
   287. (0.00016) RY*( 7) C  32           s( 38.53%)p 0.46( 17.91%)d 1.13( 43.57%)
                                            0.0000 -0.0080 -0.0575  0.6175 -0.0234
                                            0.0165 -0.2167  0.1055 -0.0024  0.0537
                                            0.2269  0.0107 -0.2346 -0.1057 -0.5262
                                            0.2134 -0.0240 -0.0945  0.3220
   288. (0.00009) RY*( 8) C  32           s(  5.24%)p17.16( 89.82%)d 0.95(  4.95%)
   289. (0.00005) RY*( 9) C  32           s(  5.89%)p 8.56( 50.46%)d 7.41( 43.64%)
   290. (0.00001) RY*(10) C  32           s(  1.27%)p67.19( 85.52%)d10.38( 13.21%)
   291. (0.00002) RY*(11) C  32           s( 44.84%)p 0.30( 13.36%)d 0.93( 41.81%)
   292. (0.00000) RY*(12) C  32           s(  3.27%)p 1.64(  5.36%)d27.97( 91.38%)
   293. (0.00000) RY*(13) C  32           s( 97.32%)p 0.02(  2.42%)d 0.00(  0.26%)
   294. (0.00001) RY*(14) C  32           s(  8.28%)p 1.23( 10.17%)d 9.85( 81.55%)
   295. (0.00339) RY*( 1) C  33           s(  0.16%)p99.99( 91.60%)d50.72(  8.24%)
                                            0.0000 -0.0100  0.0388  0.0018  0.0041
                                           -0.0182 -0.6516  0.0332 -0.0099 -0.6929
                                            0.0243 -0.0054 -0.0310 -0.0906 -0.1460
                                            0.0849 -0.0916 -0.1723  0.1257
   296. (0.00182) RY*( 2) C  33           s(  5.76%)p13.31( 76.67%)d 3.05( 17.58%)
                                            0.0000  0.0025  0.1809  0.1524  0.0403
                                            0.0016 -0.0905  0.0210 -0.0129  0.1350
                                           -0.1617 -0.0142 -0.8445 -0.0136 -0.0537
                                           -0.1550  0.0427  0.1781  0.3396
   297. (0.00121) RY*( 3) C  33           s(  2.43%)p35.63( 86.52%)d 4.55( 11.05%)
                                            0.0000 -0.0125  0.1473  0.0493  0.0028
                                            0.0033 -0.6084  0.0203 -0.0040  0.6523
                                            0.1215  0.0062  0.1141 -0.2032 -0.2292
                                            0.1833 -0.0457  0.0205 -0.1477
   298. (0.00055) RY*( 4) C  33           s( 50.63%)p 0.42( 21.14%)d 0.56( 28.23%)
                                            0.0000  0.0040  0.6838 -0.1960  0.0145
                                            0.0111  0.0550  0.2765  0.0054 -0.0849
                                           -0.2773  0.0011  0.1586 -0.1498  0.3153
                                            0.1906 -0.2284  0.3070  0.0143
   299. (0.00036) RY*( 5) C  33           s( 24.69%)p 0.14(  3.34%)d 2.92( 71.98%)
                                            0.0000 -0.0006  0.4853 -0.0950  0.0481
                                           -0.0029 -0.0427  0.0662  0.0023  0.0395
                                            0.0899 -0.0109  0.1035  0.0818  0.0284
                                           -0.4479  0.5593 -0.4530  0.0175
   300. (0.00029) RY*( 6) C  33           s( 13.10%)p 5.58( 73.15%)d 1.05( 13.75%)
                                            0.0000 -0.0029 -0.1547  0.3230  0.0524
                                            0.0093 -0.2457  0.2792 -0.0135  0.1075
                                           -0.5387  0.0043  0.0694  0.5350  0.2632
                                           -0.0824 -0.0940 -0.1731 -0.1505
   301. (0.00018) RY*( 7) C  33           s( 38.74%)p 1.24( 48.14%)d 0.34( 13.12%)
                                            0.0000  0.0053 -0.1015  0.6124  0.0452
                                            0.0055  0.0725  0.5271  0.0010 -0.0476
                                            0.2179 -0.0105  0.2143 -0.3202  0.0345
                                           -0.1005  0.1620  0.1793  0.2481
   302. (0.00010) RY*( 8) C  33           s( 38.63%)p 0.78( 30.02%)d 0.81( 31.35%)
                                            0.0000 -0.0016  0.3717  0.4954 -0.0520
                                           -0.0019  0.0682 -0.3835  0.0144 -0.1608
                                            0.0229 -0.0048  0.1210  0.3275 -0.3798
                                            0.0013  0.0555  0.3385 -0.2271
   303. (0.00006) RY*( 9) C  33           s(  7.52%)p 4.79( 36.02%)d 7.51( 56.47%)
   304. (0.00006) RY*(10) C  33           s(  2.15%)p40.96( 88.13%)d 4.52(  9.72%)
   305. (0.00002) RY*(11) C  33           s( 16.97%)p 1.02( 17.23%)d 3.88( 65.80%)
   306. (0.00000) RY*(12) C  33           s( 93.74%)p 0.05(  4.76%)d 0.02(  1.50%)
   307. (0.00000) RY*(13) C  33           s(  4.29%)p 1.51(  6.48%)d20.80( 89.23%)
   308. (0.00001) RY*(14) C  33           s(  1.23%)p13.82( 17.01%)d66.43( 81.76%)
   309. (0.00114) RY*( 1) H  34           s(100.00%)
                                           -0.0029  1.0000
   310. (0.00125) RY*( 1) H  35           s(100.00%)
                                           -0.0034  1.0000
   311. (0.00549) RY*( 1) C  36           s(  0.38%)p99.99( 93.85%)d15.12(  5.77%)
                                            0.0000 -0.0094  0.0469 -0.0388  0.0050
                                           -0.0034  0.2497 -0.0331 -0.0167 -0.9328
                                           -0.0264 -0.0005  0.0508  0.0367 -0.1598
                                            0.0271  0.1168  0.1270 -0.0409
   312. (0.00349) RY*( 2) C  36           s(  6.38%)p14.01( 89.42%)d 0.66(  4.20%)
                                            0.0000  0.0048  0.1965 -0.1587  0.0035
                                            0.0064 -0.8621 -0.0132 -0.0022 -0.2358
                                            0.0781 -0.0229 -0.2944  0.0441  0.1216
                                            0.0624 -0.0504  0.1219 -0.0768
   313. (0.00286) RY*( 3) C  36           s(  7.29%)p11.72( 85.41%)d 1.00(  7.31%)
                                            0.0000  0.0038  0.2676  0.0347 -0.0068
                                            0.0152 -0.2722 -0.0164 -0.0023 -0.0092
                                           -0.0898  0.0053  0.8767  0.0528  0.0182
                                           -0.2147  0.0744  0.0367  0.1405
   314. (0.00093) RY*( 4) C  36           s( 72.44%)p 0.28( 20.08%)d 0.10(  7.48%)
                                            0.0000  0.0007  0.8241  0.2116  0.0210
                                            0.0167  0.1459  0.3544  0.0052  0.0280
                                            0.0527 -0.0095 -0.1641 -0.1515 -0.1008
                                            0.0535 -0.0051 -0.2478 -0.0191
   315. (0.00076) RY*( 5) C  36           s( 49.06%)p 0.54( 26.70%)d 0.49( 24.24%)
                                            0.0000  0.0020  0.0626  0.6976  0.0025
                                           -0.0103 -0.0200 -0.4570 -0.0016 -0.0229
                                            0.0440  0.0013 -0.0587 -0.2275  0.3473
                                            0.0737  0.2782  0.1942 -0.0351
   316. (0.00038) RY*( 6) C  36           s(  4.89%)p 8.53( 41.70%)d10.93( 53.41%)
                                            0.0000 -0.0027  0.1776  0.1235 -0.0456
                                           -0.0075  0.0958 -0.0124 -0.0082  0.0452
                                           -0.5783  0.0042 -0.1101  0.2427  0.0415
                                            0.0045 -0.4862  0.5179  0.1665
   317. (0.00027) RY*( 7) C  36           s(  1.02%)p30.30( 30.89%)d66.79( 68.09%)
                                            0.0000 -0.0023  0.0956 -0.0293 -0.0140
                                           -0.0094  0.1162 -0.0202  0.0072 -0.0416
                                            0.3037  0.0080 -0.2235  0.3884  0.2939
                                           -0.6509  0.0966  0.0077  0.4018
   318. (0.00012) RY*( 8) C  36           s( 26.20%)p 1.14( 29.89%)d 1.68( 43.91%)
                                            0.0000  0.0017  0.0042 -0.3346  0.3872
                                           -0.0080  0.1040  0.2716  0.0037 -0.0294
                                           -0.3253  0.0023 -0.0031 -0.3279  0.6041
                                           -0.0155  0.2579  0.0862 -0.0011
   319. (0.00012) RY*( 9) C  36           s( 40.13%)p 1.44( 57.78%)d 0.05(  2.09%)
                                            0.0000  0.0016 -0.3392  0.5023  0.1842
                                           -0.0042 -0.1470  0.7045 -0.0062 -0.0729
                                            0.0869 -0.0057  0.0483  0.2110 -0.0040
                                            0.0730  0.0492  0.0985  0.0589
   320. (0.00012) RY*(10) C  36           s(  6.91%)p 4.66( 32.22%)d 8.81( 60.87%)
                                            0.0000 -0.0021 -0.1541  0.2102 -0.0337
                                            0.0052 -0.1398 -0.0922  0.0050 -0.1857
                                           -0.5021  0.0071 -0.0727  0.0460  0.1136
                                           -0.1321 -0.1444 -0.7380  0.1137
   321. (0.00007) RY*(11) C  36           s(  0.58%)p52.51( 30.43%)d99.99( 68.99%)
   322. (0.00007) RY*(12) C  36           s(  2.14%)p23.68( 50.65%)d22.07( 47.21%)
   323. (0.00001) RY*(13) C  36           s( 81.54%)p 0.12(  9.66%)d 0.11(  8.79%)
   324. (0.00002) RY*(14) C  36           s(  1.06%)p 1.40(  1.48%)d91.69( 97.45%)
   325. (0.00508) RY*( 1) C  37           s(  4.49%)p20.25( 90.93%)d 1.02(  4.58%)
                                            0.0000  0.0280  0.1666  0.1277 -0.0069
                                           -0.0346 -0.0608 -0.1320 -0.0356  0.8449
                                           -0.1063 -0.0246  0.3823 -0.1176 -0.0159
                                           -0.0583 -0.0647 -0.0998 -0.1674
   326. (0.00292) RY*( 2) C  37           s(  0.88%)p87.95( 77.19%)d24.99( 21.93%)
                                            0.0000 -0.0052  0.0879 -0.0319 -0.0026
                                           -0.0195 -0.8446  0.0727  0.0193 -0.0092
                                            0.1761 -0.0015  0.1030  0.1041 -0.3540
                                            0.1403 -0.0033  0.0605  0.2658
   327. (0.00183) RY*( 3) C  37           s( 16.11%)p 1.56( 25.09%)d 3.65( 58.80%)
                                            0.0000  0.0080  0.3920  0.0774 -0.0370
                                            0.0113  0.2524  0.3848 -0.0164  0.0940
                                           -0.1233 -0.0339 -0.1162 -0.0055 -0.2981
                                           -0.4190  0.0724 -0.0934  0.5564
   328. (0.00124) RY*( 4) C  37           s(  3.06%)p 5.46( 16.72%)d26.17( 80.21%)
                                            0.0000 -0.0077  0.1242 -0.0854 -0.0887
                                            0.0124 -0.1952  0.1173  0.0021 -0.2052
                                           -0.1486  0.0156  0.2162 -0.0634  0.1830
                                           -0.1395  0.5908 -0.5963 -0.2111
   329. (0.00066) RY*( 5) C  37           s( 17.27%)p 3.75( 64.73%)d 1.04( 17.99%)
                                            0.0000  0.0036  0.4069 -0.0666 -0.0519
                                            0.0009  0.1979  0.1110 -0.0082 -0.2560
                                            0.2196 -0.0162  0.6940 -0.0116  0.1704
                                            0.2017  0.0011  0.3210  0.0848
   330. (0.00049) RY*( 6) C  37           s( 17.17%)p 2.87( 49.28%)d 1.95( 33.55%)
                                            0.0000 -0.0136  0.3331  0.2388  0.0597
                                           -0.0139 -0.1426 -0.1907 -0.0098 -0.3532
                                           -0.5503 -0.0215  0.0849  0.0233 -0.1192
                                           -0.1514 -0.4849 -0.0747 -0.2402
   331. (0.00018) RY*( 7) C  37           s( 47.34%)p 0.73( 34.76%)d 0.38( 17.90%)
                                            0.0000  0.0046  0.3946  0.5600  0.0645
                                           -0.0015 -0.0154  0.1869  0.0063  0.0630
                                            0.3359  0.0033 -0.3156  0.3098  0.2337
                                            0.2628 -0.0109 -0.1573 -0.1744
   332. (0.00012) RY*( 8) C  37           s( 68.10%)p 0.30( 20.16%)d 0.17( 11.74%)
                                            0.0000 -0.0031 -0.3821  0.7273 -0.0775
                                            0.0132  0.0275 -0.1869  0.0146 -0.1649
                                            0.1802  0.0052  0.2675 -0.1852 -0.1425
                                           -0.2413  0.1472  0.0240  0.1288
   333. (0.00005) RY*( 9) C  37           s(  9.91%)p 7.92( 78.55%)d 1.16( 11.53%)
   334. (0.00005) RY*(10) C  37           s( 11.39%)p 4.97( 56.59%)d 2.81( 32.01%)
   335. (0.00002) RY*(11) C  37           s( 12.40%)p 2.77( 34.37%)d 4.29( 53.23%)
   336. (0.00002) RY*(12) C  37           s(  7.17%)p 3.78( 27.13%)d 9.16( 65.70%)
   337. (0.00000) RY*(13) C  37           s( 84.36%)p 0.02(  1.88%)d 0.16( 13.76%)
   338. (0.00001) RY*(14) C  37           s(  0.27%)p86.68( 23.12%)d99.99( 76.61%)
   339. (0.00175) RY*( 1) H  38           s(100.00%)
                                           -0.0046  1.0000
   340. (0.00150) RY*( 1) H  39           s(100.00%)
                                           -0.0046  1.0000
   341. (0.04656) BD*( 1)Se   1 - C   4  
                ( 56.09%)   0.7489*Se   1 s( 12.54%)p 6.95( 87.13%)d 0.03(  0.33%)
                                            0.0000 -0.0002  0.0002 -0.3521  0.0376
                                           -0.0014  0.0000  0.0003  0.0001  0.0000
                                           -0.0001 -0.7388 -0.0490 -0.0013  0.0000
                                           -0.0001 -0.4079 -0.0023  0.0023  0.0000
                                           -0.0002 -0.3955 -0.0189 -0.0034  0.0000
                                           -0.0389 -0.0002 -0.0307  0.0001 -0.0231
                                           -0.0002 -0.0131  0.0001  0.0107
                ( 43.91%)  -0.6627* C   4 s( 23.68%)p 3.22( 76.26%)d 0.00(  0.06%)
                                            0.0001 -0.4858 -0.0284  0.0048  0.0012
                                            0.6957 -0.0391 -0.0087  0.3211 -0.0072
                                           -0.0049  0.4164 -0.0205 -0.0053 -0.0138
                                           -0.0151 -0.0094 -0.0097  0.0037
   342. (0.04742) BD*( 1)Se   1 - C  30  
                ( 56.11%)   0.7491*Se   1 s( 12.81%)p 6.78( 86.87%)d 0.03(  0.32%)
                                            0.0000  0.0001 -0.0002  0.3557 -0.0397
                                            0.0028 -0.0001 -0.0005  0.0000  0.0000
                                           -0.0001 -0.6337 -0.0455 -0.0026  0.0000
                                            0.0002  0.6507  0.0243  0.0018  0.0000
                                            0.0000  0.2023 -0.0037 -0.0035 -0.0002
                                           -0.0442  0.0000 -0.0175 -0.0001  0.0191
                                            0.0002 -0.0122  0.0000 -0.0211
                ( 43.89%)  -0.6625* C  30 s( 23.84%)p 3.19( 76.10%)d 0.00(  0.06%)
                                           -0.0001  0.4875  0.0276 -0.0051 -0.0011
                                            0.6060 -0.0353 -0.0072 -0.6139  0.0274
                                            0.0071 -0.1214 -0.0010  0.0016 -0.0199
                                           -0.0052  0.0054 -0.0020 -0.0121
   343. (0.00794) BD*( 1) O   2 - H   3  
                ( 25.29%)   0.5029* O   2 s( 21.18%)p 3.72( 78.71%)d 0.01(  0.12%)
                                            0.0001 -0.4593  0.0288 -0.0014 -0.0009
                                            0.5646 -0.0041 -0.0053 -0.6824  0.0472
                                           -0.0022 -0.0049 -0.0162  0.0031  0.0262
                                            0.0086 -0.0048 -0.0098  0.0167
                ( 74.71%)  -0.8644* H   3 s(100.00%)
                                           -1.0000  0.0046
   344. (0.02129) BD*( 1) O   2 - C  18  
                ( 33.43%)   0.5782* O   2 s( 28.86%)p 2.46( 71.05%)d 0.00(  0.09%)
                                            0.0000  0.5372 -0.0074 -0.0040 -0.0013
                                           -0.3585  0.0009  0.0042 -0.6596  0.0175
                                            0.0061  0.3827 -0.0057 -0.0083  0.0168
                                           -0.0176 -0.0149  0.0035 -0.0059
                ( 66.57%)  -0.8159* C  18 s( 20.56%)p 3.85( 79.21%)d 0.01(  0.23%)
                                            0.0000  0.4518 -0.0379  0.0040 -0.0020
                                            0.3342  0.0239 -0.0048  0.7273  0.0247
                                            0.0013 -0.3858 -0.0367 -0.0021  0.0257
                                           -0.0130 -0.0291 -0.0226 -0.0118
   345. (0.02720) BD*( 1) C   4 - C   5  
                ( 49.40%)   0.7029* C   4 s( 35.18%)p 1.84( 64.79%)d 0.00(  0.04%)
                                            0.0002 -0.5930  0.0070 -0.0032 -0.0003
                                            0.1140  0.0150 -0.0007 -0.1223  0.0029
                                            0.0079 -0.7869 -0.0185  0.0059 -0.0002
                                            0.0023 -0.0054 -0.0012 -0.0186
                ( 50.60%)  -0.7113* C   5 s( 26.63%)p 2.75( 73.31%)d 0.00(  0.05%)
                                           -0.0001 -0.5159  0.0099  0.0064  0.0001
                                           -0.1087  0.0142 -0.0009  0.1247  0.0054
                                            0.0006  0.8399  0.0101 -0.0059  0.0013
                                            0.0047 -0.0053  0.0002 -0.0217
   346. (0.02795) BD*( 1) C   4 - C  17  
                ( 50.68%)   0.7119* C   4 s( 41.15%)p 1.43( 58.81%)d 0.00(  0.04%)
                                            0.0000  0.6410 -0.0231 -0.0001  0.0007
                                            0.6266  0.0246 -0.0040  0.1495  0.0055
                                           -0.0032 -0.4147 -0.0226  0.0023  0.0051
                                           -0.0148 -0.0018  0.0127 -0.0025
                ( 49.32%)  -0.7022* C  17 s( 38.29%)p 1.61( 61.67%)d 0.00(  0.04%)
                                           -0.0001  0.6186 -0.0167  0.0013  0.0003
                                           -0.6974 -0.0196  0.0058 -0.0737 -0.0057
                                            0.0012  0.3527 -0.0021 -0.0049  0.0036
                                           -0.0136 -0.0015  0.0124 -0.0031
   347. (0.12603) BD*( 2) C   4 - C  17  
                ( 47.83%)   0.6916* C   4 s(  0.02%)p99.99( 99.92%)d 3.20(  0.06%)
                                           -0.0001  0.0130 -0.0053  0.0002  0.0000
                                            0.3276 -0.0039  0.0070 -0.9266 -0.0011
                                           -0.0172  0.1814 -0.0010  0.0022 -0.0192
                                           -0.0011  0.0139  0.0073 -0.0039
                ( 52.17%)  -0.7223* C  17 s(  0.07%)p99.99( 99.86%)d 1.04(  0.07%)
                                           -0.0001  0.0262 -0.0044 -0.0007 -0.0010
                                            0.2238 -0.0077  0.0018 -0.9534  0.0136
                                           -0.0172  0.1972 -0.0017  0.0042  0.0218
                                           -0.0007 -0.0117 -0.0104  0.0040
   348. (0.01484) BD*( 1) C   5 - H   6  
                ( 37.25%)   0.6103* C   5 s( 23.21%)p 3.31( 76.72%)d 0.00(  0.07%)
                                           -0.0001  0.4818  0.0037 -0.0004 -0.0012
                                           -0.7496  0.0068 -0.0004  0.4325 -0.0095
                                           -0.0003  0.1342  0.0102  0.0040 -0.0185
                                           -0.0050  0.0013  0.0123 -0.0123
                ( 62.75%)  -0.7922* H   6 s(100.00%)
                                            1.0000  0.0034
   349. (0.01773) BD*( 1) C   5 - H   7  
                ( 37.20%)   0.6099* C   5 s( 22.65%)p 3.41( 77.28%)d 0.00(  0.07%)
                                           -0.0002  0.4759  0.0076  0.0039 -0.0006
                                           -0.0733 -0.0097 -0.0023 -0.7801  0.0075
                                           -0.0043  0.3983  0.0049  0.0037  0.0038
                                           -0.0024 -0.0164 -0.0182 -0.0071
                ( 62.80%)  -0.7925* H   7 s(100.00%)
                                            1.0000  0.0040
   350. (0.01705) BD*( 1) C   5 - C   8  
                ( 49.41%)   0.7029* C   5 s( 27.49%)p 2.64( 72.47%)d 0.00(  0.04%)
                                            0.0001 -0.5242  0.0065 -0.0020 -0.0021
                                           -0.6479  0.0116  0.0059 -0.4334 -0.0071
                                           -0.0004 -0.3414 -0.0162 -0.0029 -0.0137
                                           -0.0095 -0.0063 -0.0061  0.0062
                ( 50.59%)  -0.7112* C   8 s( 26.40%)p 2.79( 73.55%)d 0.00(  0.05%)
                                           -0.0001 -0.5138  0.0027  0.0083  0.0001
                                            0.6524  0.0175 -0.0044  0.4298 -0.0008
                                           -0.0022  0.3529 -0.0155 -0.0057 -0.0147
                                           -0.0124 -0.0085 -0.0049  0.0037
   351. (0.01002) BD*( 1) C   8 - H   9  
                ( 37.65%)   0.6136* C   8 s( 23.83%)p 3.19( 76.11%)d 0.00(  0.07%)
                                            0.0001 -0.4881  0.0019 -0.0038  0.0005
                                            0.0456 -0.0009  0.0011  0.0614 -0.0135
                                           -0.0036 -0.8689  0.0085 -0.0051  0.0000
                                            0.0030  0.0032  0.0006 -0.0253
                ( 62.35%)  -0.7896* H   9 s(100.00%)
                                           -1.0000 -0.0017
   352. (0.01462) BD*( 1) C   8 - H  10  
                ( 38.21%)   0.6181* C   8 s( 22.92%)p 3.36( 77.01%)d 0.00(  0.07%)
                                            0.0001 -0.4786 -0.0051 -0.0064  0.0003
                                            0.0673  0.0009  0.0005 -0.8486 -0.0015
                                           -0.0044  0.2121 -0.0198 -0.0026  0.0035
                                           -0.0007  0.0114  0.0214  0.0102
                ( 61.79%)  -0.7861* H  10 s(100.00%)
                                           -1.0000 -0.0028
   353. (0.01514) BD*( 1) C   8 - C  11  
                ( 49.89%)   0.7064* C   8 s( 26.79%)p 2.73( 73.16%)d 0.00(  0.04%)
                                           -0.0001 -0.5176  0.0021  0.0041 -0.0010
                                           -0.7527 -0.0139  0.0032  0.3005 -0.0040
                                           -0.0012  0.2723 -0.0196 -0.0052  0.0119
                                            0.0116 -0.0047 -0.0105  0.0059
                ( 50.11%)  -0.7079* C  11 s( 26.58%)p 2.76( 73.37%)d 0.00(  0.05%)
                                           -0.0001 -0.5156  0.0019  0.0055 -0.0004
                                            0.7419 -0.0062 -0.0068 -0.3074 -0.0082
                                           -0.0005 -0.2970 -0.0224 -0.0004  0.0112
                                            0.0096 -0.0040 -0.0122  0.0084
   354. (0.01459) BD*( 1) C  11 - H  12  
                ( 38.10%)   0.6173* C  11 s( 22.90%)p 3.36( 77.03%)d 0.00(  0.07%)
                                           -0.0001  0.4785  0.0053  0.0063 -0.0001
                                            0.0623  0.0160  0.0031 -0.8508  0.0071
                                           -0.0033  0.2051  0.0092  0.0023 -0.0021
                                            0.0009 -0.0099 -0.0214 -0.0117
                ( 61.90%)  -0.7868* H  12 s(100.00%)
                                            1.0000  0.0028
   355. (0.01023) BD*( 1) C  11 - H  13  
                ( 37.68%)   0.6138* C  11 s( 23.87%)p 3.19( 76.06%)d 0.00(  0.07%)
                                            0.0001 -0.4886  0.0016 -0.0040  0.0002
                                           -0.6644  0.0037 -0.0050 -0.4153  0.0156
                                            0.0009 -0.3826 -0.0015 -0.0035 -0.0160
                                           -0.0151 -0.0091 -0.0077  0.0060
                ( 62.32%)  -0.7894* H  13 s(100.00%)
                                           -1.0000 -0.0018
   356. (0.01220) BD*( 1) C  11 - C  14  
                ( 50.32%)   0.7093* C  11 s( 26.58%)p 2.76( 73.37%)d 0.00(  0.05%)
                                           -0.0001 -0.5155  0.0032  0.0070  0.0001
                                           -0.0549 -0.0234 -0.0017 -0.0892 -0.0025
                                           -0.0004  0.8498  0.0043 -0.0065 -0.0006
                                            0.0000  0.0043  0.0003 -0.0216
                ( 49.68%)  -0.7049* C  14 s( 27.55%)p 2.63( 72.41%)d 0.00(  0.04%)
                                            0.0000 -0.5248  0.0082 -0.0006 -0.0022
                                            0.0598 -0.0214 -0.0049  0.0950  0.0028
                                            0.0016 -0.8432 -0.0044  0.0042 -0.0002
                                            0.0041  0.0042  0.0004 -0.0191
   357. (0.01617) BD*( 1) C  14 - H  15  
                ( 37.19%)   0.6098* C  14 s( 22.80%)p 3.38( 77.14%)d 0.00(  0.07%)
                                            0.0001 -0.4774 -0.0051 -0.0047  0.0005
                                           -0.1578 -0.0134 -0.0022 -0.8424  0.0048
                                           -0.0038  0.1912  0.0063 -0.0003 -0.0062
                                            0.0022  0.0110  0.0193  0.0107
                ( 62.81%)  -0.7925* H  15 s(100.00%)
                                           -1.0000 -0.0031
   358. (0.01314) BD*( 1) C  14 - H  16  
                ( 37.32%)   0.6109* C  14 s( 23.27%)p 3.29( 76.67%)d 0.00(  0.07%)
                                            0.0001 -0.4824 -0.0022 -0.0021  0.0014
                                           -0.6737 -0.0015 -0.0052  0.4685 -0.0136
                                           -0.0005  0.3051 -0.0046  0.0009  0.0171
                                            0.0132 -0.0095 -0.0061  0.0078
                ( 62.68%)  -0.7917* H  16 s(100.00%)
                                           -1.0000 -0.0028
   359. (0.02817) BD*( 1) C  14 - C  17  
                ( 50.77%)   0.7126* C  14 s( 26.36%)p 2.79( 73.59%)d 0.00(  0.05%)
                                            0.0003  0.5133 -0.0014 -0.0092  0.0000
                                           -0.7188  0.0023  0.0058 -0.2464 -0.0005
                                            0.0014 -0.3980 -0.0101  0.0033  0.0092
                                            0.0156  0.0054  0.0121 -0.0041
                ( 49.23%)  -0.7016* C  17 s( 30.78%)p 2.25( 69.19%)d 0.00(  0.04%)
                                           -0.0004  0.5547  0.0081  0.0002 -0.0001
                                            0.6736  0.0033 -0.0039  0.2588 -0.0023
                                           -0.0020  0.4134 -0.0128 -0.0073  0.0080
                                            0.0123  0.0050  0.0106  0.0000
   360. (0.03421) BD*( 1) C  17 - C  18  
                ( 48.31%)   0.6950* C  17 s( 30.85%)p 2.24( 69.11%)d 0.00(  0.04%)
                                            0.0002 -0.5554 -0.0076  0.0008  0.0002
                                           -0.0937 -0.0006 -0.0013  0.1314 -0.0022
                                            0.0021  0.8155 -0.0035 -0.0094 -0.0002
                                            0.0037 -0.0049 -0.0009 -0.0184
                ( 51.69%)  -0.7190* C  18 s( 28.86%)p 2.46( 71.08%)d 0.00(  0.06%)
                                           -0.0003 -0.5371 -0.0002  0.0097 -0.0004
                                            0.1032  0.0012 -0.0017 -0.1513  0.0067
                                           -0.0003 -0.8229 -0.0017  0.0061  0.0031
                                            0.0041 -0.0076  0.0001 -0.0219
   361. (0.02072) BD*( 1) C  18 - H  19  
                ( 38.27%)   0.6186* C  18 s( 24.23%)p 3.12( 75.69%)d 0.00(  0.08%)
                                            0.0002 -0.4922 -0.0069 -0.0049 -0.0003
                                           -0.5750  0.0116  0.0017  0.6392 -0.0074
                                            0.0038  0.1314  0.0153  0.0072  0.0241
                                            0.0029 -0.0055 -0.0001  0.0122
                ( 61.73%)  -0.7857* H  19 s(100.00%)
                                           -1.0000 -0.0039
   362. (0.02947) BD*( 1) C  18 - H  20  
                ( 38.09%)   0.6171* C  18 s( 26.40%)p 2.79( 73.53%)d 0.00(  0.08%)
                                           -0.0001  0.5136  0.0118  0.0010  0.0002
                                           -0.7382  0.0194  0.0066 -0.1879 -0.0019
                                           -0.0038 -0.3931 -0.0071 -0.0085  0.0074
                                            0.0179  0.0074  0.0167 -0.0064
                ( 61.91%)  -0.7868* H  20 s(100.00%)
                                            1.0000  0.0050
   363. (0.00782) BD*( 1) H  21 - O  29  
                ( 74.55%)   0.8634* H  21 s(100.00%)
                                           -1.0000  0.0041
                ( 25.45%)  -0.5045* O  29 s( 21.16%)p 3.72( 78.73%)d 0.01(  0.11%)
                                            0.0001 -0.4591  0.0292 -0.0012 -0.0004
                                            0.7449 -0.0366 -0.0006 -0.3628 -0.0082
                                            0.0069  0.3134 -0.0330  0.0030  0.0282
                                           -0.0075  0.0043 -0.0048  0.0159
   364. (0.01804) BD*( 1) H  22 - C  31  
                ( 62.74%)   0.7921* H  22 s(100.00%)
                                           -1.0000 -0.0041
                ( 37.26%)  -0.6104* C  31 s( 22.65%)p 3.41( 77.28%)d 0.00(  0.07%)
                                            0.0002 -0.4759 -0.0073 -0.0042  0.0005
                                           -0.0092 -0.0105 -0.0021  0.0050 -0.0053
                                           -0.0009  0.8789 -0.0034  0.0057 -0.0005
                                            0.0008 -0.0030 -0.0005 -0.0257
   365. (0.01521) BD*( 1) H  23 - C  31  
                ( 62.79%)   0.7924* H  23 s(100.00%)
                                            1.0000  0.0035
                ( 37.21%)  -0.6100* C  31 s( 23.26%)p 3.30( 76.68%)d 0.00(  0.07%)
                                           -0.0001  0.4822  0.0037 -0.0004 -0.0012
                                            0.8094 -0.0073  0.0005  0.1985  0.0056
                                            0.0032  0.2682 -0.0121 -0.0024  0.0078
                                            0.0125  0.0017  0.0194 -0.0086
   366. (0.01438) BD*( 1) C  24 - H  25  
                ( 38.11%)   0.6174* C  24 s( 22.98%)p 3.35( 76.95%)d 0.00(  0.07%)
                                            0.0001 -0.4793 -0.0054 -0.0062  0.0004
                                           -0.1499 -0.0037 -0.0010 -0.1675 -0.0182
                                           -0.0041 -0.8477  0.0077 -0.0029 -0.0017
                                           -0.0075 -0.0075  0.0004 -0.0242
                ( 61.89%)  -0.7867* H  25 s(100.00%)
                                           -1.0000 -0.0027
   367. (0.00990) BD*( 1) C  24 - H  26  
                ( 37.61%)   0.6132* C  24 s( 23.84%)p 3.19( 76.09%)d 0.00(  0.07%)
                                            0.0001 -0.4883  0.0019 -0.0039  0.0005
                                           -0.1316 -0.0001 -0.0021 -0.7385  0.0016
                                           -0.0058  0.4449 -0.0159 -0.0008 -0.0063
                                            0.0034  0.0190  0.0154  0.0023
                ( 62.39%)  -0.7899* H  26 s(100.00%)
                                           -1.0000 -0.0016
   368. (0.01671) BD*( 1) C  24 - C  31  
                ( 50.53%)   0.7109* C  24 s( 26.44%)p 2.78( 73.52%)d 0.00(  0.05%)
                                            0.0001  0.5141 -0.0027 -0.0084  0.0000
                                            0.5497  0.0188 -0.0034 -0.5998  0.0117
                                            0.0067 -0.2694 -0.0073 -0.0004 -0.0169
                                           -0.0075  0.0081 -0.0038 -0.0076
                ( 49.47%)  -0.7033* C  31 s( 27.42%)p 2.65( 72.54%)d 0.00(  0.04%)
                                           -0.0001  0.5236 -0.0064  0.0018  0.0021
                                           -0.5477  0.0142  0.0060  0.5913  0.0160
                                            0.0021  0.2744 -0.0017 -0.0014 -0.0151
                                           -0.0080  0.0079  0.0004 -0.0064
   369. (0.01522) BD*( 1) C  24 - C  32  
                ( 50.05%)   0.7074* C  24 s( 26.69%)p 2.75( 73.27%)d 0.00(  0.04%)
                                            0.0001  0.5166 -0.0026 -0.0039  0.0011
                                           -0.8105 -0.0115  0.0040 -0.2560  0.0212
                                            0.0048 -0.0983 -0.0045 -0.0013  0.0124
                                            0.0040  0.0010  0.0134 -0.0099
                ( 49.95%)  -0.7068* C  32 s( 26.67%)p 2.75( 73.29%)d 0.00(  0.04%)
                                            0.0001  0.5164 -0.0016 -0.0052  0.0006
                                            0.8027 -0.0033 -0.0064  0.2807  0.0242
                                            0.0023  0.0952 -0.0026  0.0005  0.0093
                                            0.0043  0.0017  0.0154 -0.0100
   370. (0.01423) BD*( 1) H  27 - C  32  
                ( 61.98%)   0.7873* H  27 s(100.00%)
                                           -1.0000 -0.0027
                ( 38.02%)  -0.6166* C  32 s( 22.91%)p 3.36( 77.02%)d 0.00(  0.07%)
                                            0.0001 -0.4785 -0.0060 -0.0061  0.0002
                                            0.1463  0.0132  0.0040  0.1752 -0.0143
                                           -0.0014  0.8472 -0.0032  0.0037 -0.0010
                                           -0.0067 -0.0098  0.0003 -0.0236
   371. (0.01021) BD*( 1) H  28 - C  32  
                ( 62.35%)   0.7896* H  28 s(100.00%)
                                            1.0000  0.0018
                ( 37.65%)  -0.6136* C  32 s( 23.87%)p 3.19( 76.06%)d 0.00(  0.07%)
                                           -0.0001  0.4885 -0.0011  0.0043 -0.0002
                                           -0.5604  0.0024 -0.0047  0.6220 -0.0057
                                            0.0030  0.2437 -0.0152 -0.0023 -0.0207
                                           -0.0078  0.0092 -0.0015 -0.0094
   372. (0.02469) BD*( 1) O  29 - C  37  
                ( 33.54%)   0.5792* O  29 s( 28.48%)p 2.51( 71.43%)d 0.00(  0.09%)
                                            0.0000 -0.5336  0.0086  0.0029  0.0010
                                           -0.3305  0.0134  0.0050 -0.5116  0.0064
                                            0.0091 -0.5855  0.0132  0.0048 -0.0026
                                           -0.0054 -0.0246  0.0146  0.0000
                ( 66.46%)  -0.8152* C  37 s( 20.73%)p 3.81( 79.03%)d 0.01(  0.24%)
                                            0.0000 -0.4536  0.0385 -0.0069  0.0018
                                            0.4027  0.0114  0.0033  0.4853  0.0471
                                            0.0032  0.6242  0.0248 -0.0016 -0.0202
                                           -0.0279 -0.0321  0.0028 -0.0121
   373. (0.02713) BD*( 1) C  30 - C  31  
                ( 49.51%)   0.7036* C  30 s( 35.14%)p 1.84( 64.82%)d 0.00(  0.04%)
                                            0.0002 -0.5928  0.0075 -0.0033 -0.0002
                                           -0.2111 -0.0163  0.0025 -0.7303 -0.0112
                                            0.0081  0.2638  0.0117  0.0038 -0.0054
                                            0.0026  0.0103  0.0132  0.0082
                ( 50.49%)  -0.7106* C  31 s( 26.66%)p 2.75( 73.29%)d 0.00(  0.05%)
                                           -0.0001 -0.5162  0.0095  0.0064  0.0001
                                            0.2088 -0.0126  0.0000  0.7808  0.0134
                                           -0.0050 -0.2815  0.0013  0.0030 -0.0089
                                            0.0027  0.0123  0.0152  0.0074
   374. (0.02833) BD*( 1) C  30 - C  36  
                ( 50.70%)   0.7120* C  30 s( 41.04%)p 1.44( 58.92%)d 0.00(  0.04%)
                                            0.0000  0.6402 -0.0223  0.0002  0.0007
                                           -0.6557 -0.0248  0.0043 -0.2065 -0.0125
                                           -0.0004  0.3399  0.0168 -0.0037  0.0070
                                           -0.0130 -0.0029  0.0122 -0.0061
                ( 49.30%)  -0.7022* C  36 s( 38.31%)p 1.61( 61.65%)d 0.00(  0.04%)
                                           -0.0001  0.6187 -0.0162  0.0038  0.0005
                                            0.7101  0.0179 -0.0053  0.1737 -0.0079
                                           -0.0041 -0.2856 -0.0056  0.0027  0.0071
                                           -0.0117 -0.0031  0.0119 -0.0055
   375. (0.12792) BD*( 2) C  30 - C  36  
                ( 48.72%)   0.6980* C  30 s(  0.00%)p 1.00( 99.93%)d 0.00(  0.06%)
                                           -0.0001  0.0025 -0.0041 -0.0021 -0.0001
                                           -0.3944  0.0054 -0.0067 -0.2112 -0.0014
                                           -0.0024 -0.8938 -0.0046 -0.0164  0.0087
                                            0.0160  0.0046  0.0051 -0.0162
                ( 51.28%)  -0.7161* C  36 s(  0.02%)p99.99( 99.92%)d 3.19(  0.06%)
                                            0.0003  0.0132 -0.0047  0.0003 -0.0012
                                           -0.3222  0.0106 -0.0045 -0.2369  0.0074
                                           -0.0063 -0.9158  0.0094 -0.0138 -0.0069
                                           -0.0174 -0.0029 -0.0075  0.0146
   376. (0.01255) BD*( 1) C  32 - C  33  
                ( 50.57%)   0.7111* C  32 s( 26.50%)p 2.77( 73.45%)d 0.00(  0.05%)
                                            0.0001  0.5147 -0.0050 -0.0075  0.0000
                                           -0.1379 -0.0231 -0.0009 -0.7087 -0.0002
                                            0.0062  0.4612  0.0064 -0.0021  0.0030
                                           -0.0026 -0.0170 -0.0133 -0.0012
                ( 49.43%)  -0.7031* C  33 s( 27.71%)p 2.61( 72.25%)d 0.00(  0.04%)
                                            0.0000  0.5263 -0.0088 -0.0013  0.0019
                                            0.1372 -0.0207 -0.0044  0.7008  0.0041
                                           -0.0023 -0.4605 -0.0030  0.0003  0.0057
                                           -0.0033 -0.0154 -0.0107 -0.0006
   377. (0.01384) BD*( 1) C  33 - H  34  
                ( 38.02%)   0.6166* C  33 s( 22.99%)p 3.35( 76.94%)d 0.00(  0.07%)
                                           -0.0001  0.4795  0.0021  0.0021 -0.0013
                                           -0.7550 -0.0009 -0.0046 -0.3730  0.0120
                                            0.0008 -0.2448  0.0081  0.0020  0.0173
                                            0.0093  0.0062  0.0119 -0.0105
                ( 61.98%)  -0.7873* H  34 s(100.00%)
                                            1.0000  0.0029
   378. (0.01755) BD*( 1) C  33 - H  35  
                ( 37.53%)   0.6126* C  33 s( 22.55%)p 3.43( 77.38%)d 0.00(  0.07%)
                                            0.0001 -0.4748 -0.0043 -0.0062  0.0006
                                            0.0810  0.0118  0.0032 -0.2168  0.0009
                                            0.0008 -0.8486  0.0023 -0.0042  0.0005
                                            0.0035 -0.0091 -0.0001 -0.0242
                ( 62.47%)  -0.7904* H  35 s(100.00%)
                                           -1.0000 -0.0034
   379. (0.02822) BD*( 1) C  33 - C  36  
                ( 50.32%)   0.7094* C  33 s( 26.72%)p 2.74( 73.23%)d 0.00(  0.05%)
                                            0.0003  0.5168  0.0003 -0.0086  0.0004
                                            0.6352 -0.0042 -0.0044 -0.5672 -0.0105
                                            0.0066 -0.0834  0.0064 -0.0014 -0.0191
                                           -0.0021  0.0027  0.0016 -0.0109
                ( 49.68%)  -0.7048* C  36 s( 30.78%)p 2.25( 69.18%)d 0.00(  0.04%)
                                           -0.0004  0.5547  0.0084  0.0007 -0.0001
                                           -0.5963 -0.0039  0.0030  0.5756 -0.0107
                                           -0.0058  0.0687  0.0060  0.0030 -0.0157
                                           -0.0020  0.0004  0.0000 -0.0110
   380. (0.03373) BD*( 1) C  36 - C  37  
                ( 48.25%)   0.6946* C  36 s( 30.88%)p 2.24( 69.08%)d 0.00(  0.04%)
                                            0.0002 -0.5557 -0.0069  0.0032  0.0005
                                            0.1882  0.0009 -0.0021  0.7627 -0.0044
                                           -0.0089 -0.2714  0.0022  0.0017 -0.0072
                                            0.0033  0.0097  0.0127  0.0083
                ( 51.75%)  -0.7194* C  37 s( 28.92%)p 2.46( 71.02%)d 0.00(  0.06%)
                                           -0.0003 -0.5377  0.0003  0.0100 -0.0002
                                           -0.1884 -0.0033  0.0021 -0.7563 -0.0048
                                            0.0067  0.3204 -0.0086 -0.0018 -0.0063
                                            0.0041  0.0150  0.0152  0.0079
   381. (0.02189) BD*( 1) C  37 - H  38  
                ( 37.40%)   0.6116* C  37 s( 25.77%)p 2.88( 74.16%)d 0.00(  0.07%)
                                            0.0002 -0.5076 -0.0053 -0.0025 -0.0003
                                           -0.7027  0.0226  0.0060  0.4300  0.0041
                                            0.0055 -0.2495 -0.0009 -0.0074  0.0196
                                           -0.0088  0.0076 -0.0101  0.0100
                ( 62.60%)  -0.7912* H  38 s(100.00%)
                                           -1.0000 -0.0046
   382. (0.02615) BD*( 1) C  37 - H  39  
                ( 39.19%)   0.6260* C  37 s( 24.64%)p 3.06( 75.28%)d 0.00(  0.08%)
                                            0.0001 -0.4961 -0.0150 -0.0019 -0.0003
                                            0.5532 -0.0129 -0.0031 -0.0669  0.0178
                                            0.0080 -0.6646 -0.0004 -0.0049  0.0053
                                            0.0239 -0.0023 -0.0095 -0.0095
                ( 60.81%)  -0.7798* H  39 s(100.00%)
                                           -1.0000 -0.0046


 NHO Directionality and "Bond Bending" (deviations from line of nuclear centers)

         [Thresholds for printing:  angular deviation  >  1.0 degree]
                                    hybrid p-character > 25.0%
                                    orbital occupancy  >  0.10e

                                Line of Centers        Hybrid 1              Hybrid 2
                                ---------------  -------------------   ------------------
                NBO               Theta   Phi    Theta   Phi    Dev    Theta   Phi    Dev
 ========================================================================================
     1. BD (   1)Se   1 - C   4    63.8   28.0    64.8   27.3   1.2    118.6  205.5   3.2
     2. BD (   1)Se   1 - C  30    78.7  134.0    78.5  135.2   1.1     98.5  314.2   2.8
     4. BD (   1) O   2 - C  18    63.2  242.7    63.1  240.9   1.6    117.0   64.9   1.9
     5. BD (   1) C   4 - C   5    11.3  127.0    12.0  139.0   2.5      --     --    --
     6. BD (   1) C   4 - C  17   119.1    9.7   123.2   13.2   5.1     64.2  186.3   4.5
     7. BD (   2) C   4 - C  17   119.1    9.7    79.7  289.3  86.8     78.5  282.8  87.1
     8. BD (   1) C   5 - H   6    80.9  151.2    80.1  150.4   1.1      --     --    --
    10. BD (   1) C   5 - C   8    65.7   33.8    64.9   35.0   1.4    112.8  212.7   1.8
    12. BD (   1) C   8 - H  10   103.5   94.5   102.5   94.6   1.1      --     --    --
    13. BD (   1) C   8 - C  11   109.5  338.1   106.8  338.9   2.8     68.1  156.6   2.8
    14. BD (   1) C  11 - H  12    76.2  274.5    75.7  275.5   1.1      --     --    --
    16. BD (   1) C  11 - C  14   172.9   60.2   171.8   49.0   1.9      7.1  251.4   1.4
    19. BD (   1) C  14 - C  17   119.0  199.3     --     --    --      61.3   20.7   1.3
    20. BD (   1) C  17 - C  18   168.8  310.9     --     --    --      12.2  125.3   1.5
    21. BD (   1) C  18 - H  19    98.9  311.7   100.3  311.5   1.4      --     --    --
    22. BD (   1) C  18 - H  20   116.1  196.3   119.0  195.2   3.0      --     --    --
    25. BD (   1) H  23 - C  31   106.9  193.4     --     --    --      73.0   14.5   1.0
    26. BD (   1) C  24 - H  25    15.2   49.1    16.2   50.8   1.1      --     --    --
    28. BD (   1) C  24 - C  31   108.5  312.3   108.9  314.2   1.8     71.4  130.9   1.4
    29. BD (   1) C  24 - C  32    96.3  198.4    97.0  195.7   2.7     83.7   21.2   2.8
    30. BD (   1) H  27 - C  32    15.1   48.8     --     --    --     164.9  224.3   1.2
    32. BD (   1) O  29 - C  37    46.2   54.5    45.9   57.8   2.4    133.6  232.1   1.8
    33. BD (   1) C  30 - C  31   108.7   75.5   110.0   73.0   2.7      --     --    --
    34. BD (   1) C  30 - C  36    66.4  194.9    63.6  198.0   3.9    111.3   12.6   3.2
    35. BD (   2) C  30 - C  36    66.4  194.9    26.2   28.5  92.0    156.8  216.7  88.1
    36. BD (   1) C  32 - C  33    57.3  259.4    57.2  257.0   2.0    123.1   80.9   1.3
    40. BD (   1) C  36 - C  37    70.4  255.5     --     --    --     111.7   75.9   2.1
    41. BD (   1) C  37 - H  38    72.8  328.6    72.2  326.9   1.7      --     --    --
    42. BD (   1) C  37 - H  39    38.5  172.0    38.8  175.6   2.3      --     --    --
    73. LP (   1)Se   1             --     --    116.6  264.1   --       --     --    --
    74. LP (   2)Se   1             --     --    150.1   66.7   --       --     --    --
    75. LP (   1) O   2             --     --    106.3    8.5   --       --     --    --
    76. LP (   2) O   2             --     --    154.8  223.7   --       --     --    --
    77. LP (   1) O  29             --     --    121.5  301.6   --       --     --    --
    78. LP (   2) O  29             --     --     48.9  230.1   --       --     --    --
   347. BD*(   2) C   4 - C  17   119.1    9.7    79.7  289.3  86.8     78.5  282.8  87.1
   375. BD*(   2) C  30 - C  36    66.4  194.9    26.2   28.5  92.0    156.8  216.7  88.1


 Second Order Perturbation Theory Analysis of Fock Matrix in NBO Basis

     Threshold for printing:   0.50 kcal/mol
                                                                              E(2)  E(j)-E(i) F(i,j)
         Donor NBO (i)                     Acceptor NBO (j)                 kcal/mol   a.u.    a.u. 
 ===================================================================================================

 within unit  1
   1. BD (   1)Se   1 - C   4        /124. RY*(   1) C   5                    0.78    1.33    0.029
   1. BD (   1)Se   1 - C   4        /188. RY*(   1) C  17                    2.58    1.72    0.060
   1. BD (   1)Se   1 - C   4        /189. RY*(   2) C  17                    0.51    1.46    0.025
   1. BD (   1)Se   1 - C   4        /342. BD*(   1)Se   1 - C  30            0.54    0.68    0.017
   1. BD (   1)Se   1 - C   4        /346. BD*(   1) C   4 - C  17            0.60    1.21    0.024
   1. BD (   1)Se   1 - C   4        /350. BD*(   1) C   5 - C   8            2.48    0.94    0.043
   1. BD (   1)Se   1 - C   4        /359. BD*(   1) C  14 - C  17            6.04    0.97    0.068
   1. BD (   1)Se   1 - C   4        /374. BD*(   1) C  30 - C  36            1.35    1.21    0.036
   1. BD (   1)Se   1 - C   4        /375. BD*(   2) C  30 - C  36            1.04    0.60    0.023
   2. BD (   1)Se   1 - C  30        /267. RY*(   1) C  31                    0.75    1.34    0.028
   2. BD (   1)Se   1 - C  30        /311. RY*(   1) C  36                    2.52    1.72    0.059
   2. BD (   1)Se   1 - C  30        /341. BD*(   1)Se   1 - C   4            0.54    0.68    0.017
   2. BD (   1)Se   1 - C  30        /346. BD*(   1) C   4 - C  17            1.21    1.21    0.034
   2. BD (   1)Se   1 - C  30        /347. BD*(   2) C   4 - C  17            1.16    0.61    0.024
   2. BD (   1)Se   1 - C  30        /368. BD*(   1) C  24 - C  31            2.37    0.94    0.042
   2. BD (   1)Se   1 - C  30        /374. BD*(   1) C  30 - C  36            0.60    1.21    0.024
   2. BD (   1)Se   1 - C  30        /379. BD*(   1) C  33 - C  36            6.30    0.96    0.070
   3. BD (   1) O   2 - H   3        /202. RY*(   1) C  18                    1.82    1.48    0.046
   3. BD (   1) O   2 - H   3        /205. RY*(   4) C  18                    0.51    2.57    0.033
   3. BD (   1) O   2 - H   3        /361. BD*(   1) C  18 - H  19            2.33    1.13    0.046
   4. BD (   1) O   2 - C  18        /346. BD*(   1) C   4 - C  17            1.11    1.45    0.036
   4. BD (   1) O   2 - C  18        /347. BD*(   2) C   4 - C  17            1.31    0.84    0.031
   5. BD (   1) C   4 - C   5        /140. RY*(   1) C   8                    0.62    1.71    0.029
   5. BD (   1) C   4 - C   5        /188. RY*(   1) C  17                    1.59    1.80    0.048
   5. BD (   1) C   4 - C   5        /189. RY*(   2) C  17                    0.72    1.53    0.030
   5. BD (   1) C   4 - C   5        /346. BD*(   1) C   4 - C  17            3.05    1.28    0.056
   5. BD (   1) C   4 - C   5        /348. BD*(   1) C   5 - H   6            0.67    1.06    0.024
   5. BD (   1) C   4 - C   5        /350. BD*(   1) C   5 - C   8            0.62    1.02    0.022
   5. BD (   1) C   4 - C   5        /351. BD*(   1) C   8 - H   9            1.22    1.06    0.032
   5. BD (   1) C   4 - C   5        /360. BD*(   1) C  17 - C  18            4.27    1.05    0.060
   6. BD (   1) C   4 - C  17        /124. RY*(   1) C   5                    0.97    1.53    0.034
   6. BD (   1) C   4 - C  17        /172. RY*(   1) C  14                    0.67    1.57    0.029
   6. BD (   1) C   4 - C  17        /345. BD*(   1) C   4 - C   5            2.03    1.16    0.043
   6. BD (   1) C   4 - C  17        /348. BD*(   1) C   5 - H   6            0.54    1.19    0.023
   6. BD (   1) C   4 - C  17        /358. BD*(   1) C  14 - H  16            0.55    1.19    0.023
   6. BD (   1) C   4 - C  17        /359. BD*(   1) C  14 - C  17            2.26    1.17    0.046
   6. BD (   1) C   4 - C  17        /360. BD*(   1) C  17 - C  18            2.45    1.17    0.048
   7. BD (   2) C   4 - C  17        / 79. RY*(   1)Se   1                    0.71    0.99    0.024
   7. BD (   2) C   4 - C  17        /342. BD*(   1)Se   1 - C  30            2.22    0.40    0.027
   7. BD (   2) C   4 - C  17        /344. BD*(   1) O   2 - C  18            4.20    0.56    0.044
   7. BD (   2) C   4 - C  17        /348. BD*(   1) C   5 - H   6            2.05    0.71    0.034
   7. BD (   2) C   4 - C  17        /349. BD*(   1) C   5 - H   7            2.80    0.69    0.040
   7. BD (   2) C   4 - C  17        /357. BD*(   1) C  14 - H  15            2.89    0.70    0.041
   7. BD (   2) C   4 - C  17        /358. BD*(   1) C  14 - H  16            1.26    0.71    0.027
   7. BD (   2) C   4 - C  17        /361. BD*(   1) C  18 - H  19            2.28    0.69    0.036
   8. BD (   1) C   5 - H   6        /141. RY*(   2) C   8                    0.62    1.51    0.027
   8. BD (   1) C   5 - H   6        /346. BD*(   1) C   4 - C  17            2.46    1.14    0.047
   8. BD (   1) C   5 - H   6        /347. BD*(   2) C   4 - C  17            2.83    0.54    0.036
   8. BD (   1) C   5 - H   6        /353. BD*(   1) C   8 - C  11            2.58    0.88    0.043
   9. BD (   1) C   5 - H   7        /112. RY*(   3) C   4                    0.88    1.36    0.031
   9. BD (   1) C   5 - H   7        /346. BD*(   1) C   4 - C  17            1.47    1.14    0.037
   9. BD (   1) C   5 - H   7        /347. BD*(   2) C   4 - C  17            3.97    0.54    0.042
   9. BD (   1) C   5 - H   7        /352. BD*(   1) C   8 - H  10            2.56    0.91    0.043
  10. BD (   1) C   5 - C   8        /111. RY*(   2) C   4                    0.93    1.38    0.032
  10. BD (   1) C   5 - C   8        /156. RY*(   1) C  11                    0.78    1.68    0.033
  10. BD (   1) C   5 - C   8        /341. BD*(   1)Se   1 - C   4            3.45    0.71    0.045
  10. BD (   1) C   5 - C   8        /345. BD*(   1) C   4 - C   5            1.02    1.00    0.029
  10. BD (   1) C   5 - C   8        /353. BD*(   1) C   8 - C  11            0.57    0.98    0.021
  10. BD (   1) C   5 - C   8        /355. BD*(   1) C  11 - H  13            1.73    1.02    0.038
  11. BD (   1) C   8 - H   9        /157. RY*(   2) C  11                    0.56    1.55    0.026
  11. BD (   1) C   8 - H   9        /345. BD*(   1) C   4 - C   5            3.17    0.90    0.048
  11. BD (   1) C   8 - H   9        /356. BD*(   1) C  11 - C  14            2.71    0.88    0.044
  12. BD (   1) C   8 - H  10        /349. BD*(   1) C   5 - H   7            2.56    0.91    0.043
  12. BD (   1) C   8 - H  10        /354. BD*(   1) C  11 - H  12            2.73    0.91    0.045
  13. BD (   1) C   8 - C  11        /125. RY*(   2) C   5                    0.83    1.68    0.033
  13. BD (   1) C   8 - C  11        /173. RY*(   2) C  14                    0.95    1.63    0.035
  13. BD (   1) C   8 - C  11        /348. BD*(   1) C   5 - H   6            1.67    1.02    0.037
  13. BD (   1) C   8 - C  11        /350. BD*(   1) C   5 - C   8            0.59    0.97    0.021
  13. BD (   1) C   8 - C  11        /356. BD*(   1) C  11 - C  14            0.60    0.98    0.022
  13. BD (   1) C   8 - C  11        /358. BD*(   1) C  14 - H  16            1.69    1.02    0.037
  14. BD (   1) C  11 - H  12        /352. BD*(   1) C   8 - H  10            2.77    0.91    0.045
  14. BD (   1) C  11 - H  12        /357. BD*(   1) C  14 - H  15            2.62    0.92    0.044
  15. BD (   1) C  11 - H  13        /141. RY*(   2) C   8                    0.53    1.51    0.025
  15. BD (   1) C  11 - H  13        /174. RY*(   3) C  14                    0.60    1.45    0.027
  15. BD (   1) C  11 - H  13        /350. BD*(   1) C   5 - C   8            2.77    0.87    0.044
  15. BD (   1) C  11 - H  13        /359. BD*(   1) C  14 - C  17            2.97    0.90    0.046
  16. BD (   1) C  11 - C  14        /140. RY*(   1) C   8                    0.77    1.67    0.032
  16. BD (   1) C  11 - C  14        /189. RY*(   2) C  17                    1.07    1.49    0.036
  16. BD (   1) C  11 - C  14        /351. BD*(   1) C   8 - H   9            1.80    1.02    0.038
  16. BD (   1) C  11 - C  14        /353. BD*(   1) C   8 - C  11            0.59    0.97    0.021
  16. BD (   1) C  11 - C  14        /359. BD*(   1) C  14 - C  17            0.82    1.00    0.026
  16. BD (   1) C  11 - C  14        /360. BD*(   1) C  17 - C  18            2.15    1.00    0.042
  17. BD (   1) C  14 - H  15        /190. RY*(   3) C  17                    0.68    1.35    0.027
  17. BD (   1) C  14 - H  15        /346. BD*(   1) C   4 - C  17            1.12    1.14    0.032
  17. BD (   1) C  14 - H  15        /347. BD*(   2) C   4 - C  17            4.47    0.53    0.045
  17. BD (   1) C  14 - H  15        /354. BD*(   1) C  11 - H  12            2.63    0.91    0.044
  18. BD (   1) C  14 - H  16        /157. RY*(   2) C  11                    0.61    1.54    0.028
  18. BD (   1) C  14 - H  16        /190. RY*(   3) C  17                    0.52    1.35    0.024
  18. BD (   1) C  14 - H  16        /346. BD*(   1) C   4 - C  17            3.07    1.14    0.053
  18. BD (   1) C  14 - H  16        /347. BD*(   2) C   4 - C  17            2.30    0.54    0.032
  18. BD (   1) C  14 - H  16        /353. BD*(   1) C   8 - C  11            2.71    0.87    0.044
  19. BD (   1) C  14 - C  17        /110. RY*(   1) C   4                    1.15    1.68    0.039
  19. BD (   1) C  14 - C  17        /156. RY*(   1) C  11                    0.70    1.70    0.031
  19. BD (   1) C  14 - C  17        /202. RY*(   1) C  18                    0.81    1.38    0.030
  19. BD (   1) C  14 - C  17        /341. BD*(   1)Se   1 - C   4            5.84    0.73    0.058
  19. BD (   1) C  14 - C  17        /346. BD*(   1) C   4 - C  17            3.25    1.25    0.057
  19. BD (   1) C  14 - C  17        /355. BD*(   1) C  11 - H  13            1.29    1.04    0.033
  19. BD (   1) C  14 - C  17        /356. BD*(   1) C  11 - C  14            0.53    0.99    0.021
  19. BD (   1) C  14 - C  17        /362. BD*(   1) C  18 - H  20            1.09    1.03    0.030
  20. BD (   1) C  17 - C  18        /110. RY*(   1) C   4                    1.51    1.70    0.045
  20. BD (   1) C  17 - C  18        /111. RY*(   2) C   4                    0.52    1.41    0.024
  20. BD (   1) C  17 - C  18        /172. RY*(   1) C  14                    0.76    1.43    0.030
  20. BD (   1) C  17 - C  18        /345. BD*(   1) C   4 - C   5            3.79    1.03    0.056
  20. BD (   1) C  17 - C  18        /346. BD*(   1) C   4 - C  17            3.03    1.27    0.056
  20. BD (   1) C  17 - C  18        /356. BD*(   1) C  11 - C  14            1.42    1.01    0.034
  21. BD (   1) C  18 - H  19        / 96. RY*(   2) O   2                    0.71    1.42    0.029
  21. BD (   1) C  18 - H  19        /190. RY*(   3) C  17                    0.67    1.36    0.027
  21. BD (   1) C  18 - H  19        /343. BD*(   1) O   2 - H   3            2.80    0.94    0.046
  21. BD (   1) C  18 - H  19        /346. BD*(   1) C   4 - C  17            2.12    1.15    0.044
  21. BD (   1) C  18 - H  19        /347. BD*(   2) C   4 - C  17            3.29    0.55    0.039
  22. BD (   1) C  18 - H  20        / 95. RY*(   1) O   2                    0.61    1.25    0.025
  22. BD (   1) C  18 - H  20        /189. RY*(   2) C  17                    0.61    1.41    0.026
  22. BD (   1) C  18 - H  20        /359. BD*(   1) C  14 - C  17            3.96    0.92    0.054
  23. BD (   1) H  21 - O  29        /325. RY*(   1) C  37                    1.81    1.39    0.045
  23. BD (   1) H  21 - O  29        /381. BD*(   1) C  37 - H  38            2.16    1.15    0.045
  24. BD (   1) H  22 - C  31        /255. RY*(   3) C  30                    0.88    1.32    0.031
  24. BD (   1) H  22 - C  31        /366. BD*(   1) C  24 - H  25            2.55    0.91    0.043
  24. BD (   1) H  22 - C  31        /374. BD*(   1) C  30 - C  36            1.33    1.14    0.035
  24. BD (   1) H  22 - C  31        /375. BD*(   2) C  30 - C  36            4.15    0.54    0.043
  25. BD (   1) H  23 - C  31        /222. RY*(   2) C  24                    0.61    1.51    0.027
  25. BD (   1) H  23 - C  31        /369. BD*(   1) C  24 - C  32            2.63    0.88    0.043
  25. BD (   1) H  23 - C  31        /374. BD*(   1) C  30 - C  36            2.56    1.15    0.048
  25. BD (   1) H  23 - C  31        /375. BD*(   2) C  30 - C  36            2.64    0.54    0.035
  26. BD (   1) C  24 - H  25        /364. BD*(   1) H  22 - C  31            2.59    0.91    0.043
  26. BD (   1) C  24 - H  25        /370. BD*(   1) H  27 - C  32            2.72    0.91    0.044
  27. BD (   1) C  24 - H  26        /373. BD*(   1) C  30 - C  31            3.15    0.90    0.048
  27. BD (   1) C  24 - H  26        /376. BD*(   1) C  32 - C  33            2.79    0.88    0.044
  28. BD (   1) C  24 - C  31        /254. RY*(   2) C  30                    1.00    1.39    0.033
  28. BD (   1) C  24 - C  31        /281. RY*(   1) C  32                    0.77    1.68    0.032
  28. BD (   1) C  24 - C  31        /342. BD*(   1)Se   1 - C  30            3.52    0.72    0.045
  28. BD (   1) C  24 - C  31        /369. BD*(   1) C  24 - C  32            0.56    0.97    0.021
  28. BD (   1) C  24 - C  31        /371. BD*(   1) H  28 - C  32            1.73    1.02    0.038
  28. BD (   1) C  24 - C  31        /373. BD*(   1) C  30 - C  31            1.03    1.00    0.029
  29. BD (   1) C  24 - C  32        /268. RY*(   2) C  31                    0.81    1.67    0.033
  29. BD (   1) C  24 - C  32        /365. BD*(   1) H  23 - C  31            1.64    1.02    0.037
  29. BD (   1) C  24 - C  32        /368. BD*(   1) C  24 - C  31            0.58    0.97    0.021
  29. BD (   1) C  24 - C  32        /376. BD*(   1) C  32 - C  33            0.61    0.97    0.022
  29. BD (   1) C  24 - C  32        /377. BD*(   1) C  33 - H  34            1.75    1.01    0.037
  30. BD (   1) H  27 - C  32        /366. BD*(   1) C  24 - H  25            2.75    0.91    0.045
  30. BD (   1) H  27 - C  32        /378. BD*(   1) C  33 - H  35            2.72    0.90    0.044
  31. BD (   1) H  28 - C  32        /222. RY*(   2) C  24                    0.55    1.51    0.026
  31. BD (   1) H  28 - C  32        /368. BD*(   1) C  24 - C  31            2.75    0.88    0.044
  31. BD (   1) H  28 - C  32        /379. BD*(   1) C  33 - C  36            2.93    0.90    0.046
  32. BD (   1) O  29 - C  37        /375. BD*(   2) C  30 - C  36            1.37    0.84    0.031
  33. BD (   1) C  30 - C  31        /221. RY*(   1) C  24                    0.64    1.71    0.030
  33. BD (   1) C  30 - C  31        /311. RY*(   1) C  36                    1.56    1.80    0.047
  33. BD (   1) C  30 - C  31        /312. RY*(   2) C  36                    0.67    1.48    0.028
  33. BD (   1) C  30 - C  31        /365. BD*(   1) H  23 - C  31            0.70    1.06    0.024
  33. BD (   1) C  30 - C  31        /367. BD*(   1) C  24 - H  26            1.24    1.06    0.032
  33. BD (   1) C  30 - C  31        /368. BD*(   1) C  24 - C  31            0.61    1.01    0.022
  33. BD (   1) C  30 - C  31        /374. BD*(   1) C  30 - C  36            3.00    1.28    0.056
  33. BD (   1) C  30 - C  31        /380. BD*(   1) C  36 - C  37            4.25    1.05    0.060
  34. BD (   1) C  30 - C  36        /267. RY*(   1) C  31                    0.96    1.54    0.034
  34. BD (   1) C  30 - C  36        /365. BD*(   1) H  23 - C  31            0.58    1.19    0.023
  34. BD (   1) C  30 - C  36        /373. BD*(   1) C  30 - C  31            2.05    1.16    0.044
  34. BD (   1) C  30 - C  36        /377. BD*(   1) C  33 - H  34            0.59    1.17    0.023
  34. BD (   1) C  30 - C  36        /379. BD*(   1) C  33 - C  36            2.25    1.16    0.046
  34. BD (   1) C  30 - C  36        /380. BD*(   1) C  36 - C  37            2.60    1.17    0.049
  35. BD (   2) C  30 - C  36        / 79. RY*(   1)Se   1                    0.54    0.99    0.021
  35. BD (   2) C  30 - C  36        /341. BD*(   1)Se   1 - C   4            1.96    0.40    0.025
  35. BD (   2) C  30 - C  36        /364. BD*(   1) H  22 - C  31            2.94    0.69    0.041
  35. BD (   2) C  30 - C  36        /365. BD*(   1) H  23 - C  31            1.89    0.70    0.033
  35. BD (   2) C  30 - C  36        /372. BD*(   1) O  29 - C  37            6.19    0.56    0.053
  35. BD (   2) C  30 - C  36        /377. BD*(   1) C  33 - H  34            1.57    0.69    0.030
  35. BD (   2) C  30 - C  36        /378. BD*(   1) C  33 - H  35            2.99    0.69    0.041
  35. BD (   2) C  30 - C  36        /382. BD*(   1) C  37 - H  39            0.87    0.68    0.022
  36. BD (   1) C  32 - C  33        /221. RY*(   1) C  24                    0.76    1.67    0.032
  36. BD (   1) C  32 - C  33        /313. RY*(   3) C  36                    0.87    1.50    0.032
  36. BD (   1) C  32 - C  33        /367. BD*(   1) C  24 - H  26            1.76    1.02    0.038
  36. BD (   1) C  32 - C  33        /369. BD*(   1) C  24 - C  32            0.58    0.98    0.021
  36. BD (   1) C  32 - C  33        /379. BD*(   1) C  33 - C  36            0.83    1.00    0.026
  36. BD (   1) C  32 - C  33        /380. BD*(   1) C  36 - C  37            2.18    1.01    0.042
  37. BD (   1) C  33 - H  34        /282. RY*(   2) C  32                    0.69    1.47    0.029
  37. BD (   1) C  33 - H  34        /369. BD*(   1) C  24 - C  32            2.65    0.88    0.043
  37. BD (   1) C  33 - H  34        /374. BD*(   1) C  30 - C  36            2.89    1.15    0.052
  37. BD (   1) C  33 - H  34        /375. BD*(   2) C  30 - C  36            2.28    0.55    0.032
  38. BD (   1) C  33 - H  35        /313. RY*(   3) C  36                    0.54    1.40    0.025
  38. BD (   1) C  33 - H  35        /370. BD*(   1) H  27 - C  32            2.55    0.91    0.043
  38. BD (   1) C  33 - H  35        /374. BD*(   1) C  30 - C  36            1.22    1.15    0.033
  38. BD (   1) C  33 - H  35        /375. BD*(   2) C  30 - C  36            4.41    0.54    0.045
  39. BD (   1) C  33 - C  36        /253. RY*(   1) C  30                    1.24    1.69    0.041
  39. BD (   1) C  33 - C  36        /281. RY*(   1) C  32                    0.73    1.70    0.032
  39. BD (   1) C  33 - C  36        /326. RY*(   2) C  37                    0.64    1.65    0.029
  39. BD (   1) C  33 - C  36        /342. BD*(   1)Se   1 - C  30            5.62    0.73    0.058
  39. BD (   1) C  33 - C  36        /371. BD*(   1) H  28 - C  32            1.28    1.04    0.033
  39. BD (   1) C  33 - C  36        /374. BD*(   1) C  30 - C  36            3.27    1.26    0.057
  39. BD (   1) C  33 - C  36        /376. BD*(   1) C  32 - C  33            0.61    0.99    0.022
  39. BD (   1) C  33 - C  36        /381. BD*(   1) C  37 - H  38            0.87    1.05    0.027
  40. BD (   1) C  36 - C  37        /253. RY*(   1) C  30                    1.46    1.70    0.045
  40. BD (   1) C  36 - C  37        /254. RY*(   2) C  30                    0.55    1.42    0.025
  40. BD (   1) C  36 - C  37        /295. RY*(   1) C  33                    0.67    1.52    0.029
  40. BD (   1) C  36 - C  37        /373. BD*(   1) C  30 - C  31            3.87    1.03    0.056
  40. BD (   1) C  36 - C  37        /374. BD*(   1) C  30 - C  36            3.23    1.27    0.057
  40. BD (   1) C  36 - C  37        /376. BD*(   1) C  32 - C  33            1.48    1.00    0.034
  40. BD (   1) C  36 - C  37        /381. BD*(   1) C  37 - H  38            0.52    1.06    0.021
  41. BD (   1) C  37 - H  38        /240. RY*(   2) O  29                    0.73    1.34    0.028
  41. BD (   1) C  37 - H  38        /312. RY*(   2) C  36                    0.76    1.36    0.029
  41. BD (   1) C  37 - H  38        /363. BD*(   1) H  21 - O  29            2.73    0.95    0.046
  41. BD (   1) C  37 - H  38        /375. BD*(   2) C  30 - C  36            0.69    0.55    0.018
  41. BD (   1) C  37 - H  38        /379. BD*(   1) C  33 - C  36            3.50    0.91    0.050
  41. BD (   1) C  37 - H  38        /380. BD*(   1) C  36 - C  37            0.57    0.92    0.020
  42. BD (   1) C  37 - H  39        /239. RY*(   1) O  29                    0.74    1.19    0.026
  42. BD (   1) C  37 - H  39        /374. BD*(   1) C  30 - C  36            3.61    1.16    0.058
  42. BD (   1) C  37 - H  39        /375. BD*(   2) C  30 - C  36            1.52    0.56    0.027
  44. CR (   2)Se   1                /114. RY*(   5) C   4                    1.68   60.55    0.285
  44. CR (   2)Se   1                /115. RY*(   6) C   4                    1.73   60.36    0.289
  44. CR (   2)Se   1                /258. RY*(   6) C  30                    3.15   60.70    0.390
  44. CR (   2)Se   1                /346. BD*(   1) C   4 - C  17            0.50   58.58    0.154
  45. CR (   3)Se   1                / 87. RY*(   9)Se   1                    0.93   15.70    0.108
  45. CR (   3)Se   1                / 92. RY*(  14)Se   1                    0.62   17.55    0.093
  45. CR (   3)Se   1                / 93. RY*(  15)Se   1                    1.18   43.45    0.202
  45. CR (   3)Se   1                / 94. RY*(  16)Se   1                    2.11   65.37    0.332
  45. CR (   3)Se   1                /114. RY*(   5) C   4                    3.10   16.51    0.202
  45. CR (   3)Se   1                /115. RY*(   6) C   4                    2.69   16.32    0.187
  45. CR (   3)Se   1                /130. RY*(   7) C   5                    0.50   14.63    0.076
  45. CR (   3)Se   1                /257. RY*(   5) C  30                    0.59   16.03    0.087
  45. CR (   3)Se   1                /258. RY*(   6) C  30                    5.13   16.67    0.261
  57. CR (   1) O   2                /202. RY*(   1) C  18                    1.19   19.75    0.137
  58. CR (   1) C   4                /126. RY*(   3) C   5                    1.14   10.95    0.100
  58. CR (   1) C   4                /189. RY*(   2) C  17                    3.19   10.98    0.167
  58. CR (   1) C   4                /190. RY*(   3) C  17                    0.64   10.93    0.075
  58. CR (   1) C   4                /341. BD*(   1)Se   1 - C   4            1.54   10.20    0.113
  58. CR (   1) C   4                /346. BD*(   1) C   4 - C  17            1.34   10.73    0.108
  58. CR (   1) C   4                /359. BD*(   1) C  14 - C  17            0.87   10.48    0.086
  58. CR (   1) C   4                /360. BD*(   1) C  17 - C  18            1.09   10.49    0.096
  59. CR (   1) C   5                /110. RY*(   1) C   4                    0.80   11.13    0.085
  59. CR (   1) C   5                /111. RY*(   2) C   4                    0.59   10.84    0.071
  59. CR (   1) C   5                /142. RY*(   3) C   8                    0.86   10.82    0.086
  59. CR (   1) C   5                /341. BD*(   1)Se   1 - C   4            0.56   10.17    0.068
  59. CR (   1) C   5                /346. BD*(   1) C   4 - C  17            0.70   10.70    0.078
  60. CR (   1) C   8                /124. RY*(   1) C   5                    0.72   10.83    0.079
  60. CR (   1) C   8                /158. RY*(   3) C  11                    0.82   10.81    0.084
  61. CR (   1) C  11                /142. RY*(   3) C   8                    0.85   10.82    0.085
  61. CR (   1) C  11                /172. RY*(   1) C  14                    0.73   10.86    0.079
  62. CR (   1) C  14                /158. RY*(   3) C  11                    0.93   10.81    0.090
  62. CR (   1) C  14                /188. RY*(   1) C  17                    1.04   11.21    0.096
  62. CR (   1) C  14                /346. BD*(   1) C   4 - C  17            0.68   10.70    0.077
  63. CR (   1) C  17                /111. RY*(   2) C   4                    3.40   10.83    0.171
  63. CR (   1) C  17                /174. RY*(   3) C  14                    0.78   11.01    0.083
  63. CR (   1) C  17                /206. RY*(   5) C  18                    0.68   11.17    0.078
  63. CR (   1) C  17                /341. BD*(   1)Se   1 - C   4            1.21   10.17    0.100
  63. CR (   1) C  17                /345. BD*(   1) C   4 - C   5            0.97   10.45    0.090
  63. CR (   1) C  17                /346. BD*(   1) C   4 - C  17            1.38   10.69    0.109
  64. CR (   1) C  18                /188. RY*(   1) C  17                    0.96   11.27    0.093
  64. CR (   1) C  18                /344. BD*(   1) O   2 - C  18            1.25   10.39    0.102
  64. CR (   1) C  18                /346. BD*(   1) C   4 - C  17            0.74   10.76    0.080
  65. CR (   1) C  24                /267. RY*(   1) C  31                    0.68   10.83    0.076
  65. CR (   1) C  24                /283. RY*(   3) C  32                    0.71   10.84    0.078
  66. CR (   1) O  29                /325. RY*(   1) C  37                    1.18   19.65    0.136
  66. CR (   1) O  29                /329. RY*(   5) C  37                    0.51   19.95    0.090
  67. CR (   1) C  30                /269. RY*(   3) C  31                    1.16   10.93    0.101
  67. CR (   1) C  30                /312. RY*(   2) C  36                    2.17   10.92    0.137
  67. CR (   1) C  30                /313. RY*(   3) C  36                    1.68   10.97    0.121
  67. CR (   1) C  30                /342. BD*(   1)Se   1 - C  30            1.54   10.20    0.113
  67. CR (   1) C  30                /374. BD*(   1) C  30 - C  36            1.38   10.73    0.109
  67. CR (   1) C  30                /379. BD*(   1) C  33 - C  36            0.91   10.48    0.088
  67. CR (   1) C  30                /380. BD*(   1) C  36 - C  37            1.07   10.49    0.095
  68. CR (   1) C  31                /223. RY*(   3) C  24                    0.85   10.81    0.086
  68. CR (   1) C  31                /253. RY*(   1) C  30                    0.86   11.13    0.087
  68. CR (   1) C  31                /254. RY*(   2) C  30                    0.53   10.85    0.068
  68. CR (   1) C  31                /342. BD*(   1)Se   1 - C  30            0.58   10.18    0.069
  68. CR (   1) C  31                /374. BD*(   1) C  30 - C  36            0.68   10.70    0.076
  69. CR (   1) C  32                /223. RY*(   3) C  24                    0.87   10.81    0.086
  70. CR (   1) C  33                /283. RY*(   3) C  32                    0.94   10.85    0.090
  70. CR (   1) C  33                /311. RY*(   1) C  36                    0.99   11.22    0.094
  70. CR (   1) C  33                /374. BD*(   1) C  30 - C  36            0.66   10.71    0.076
  71. CR (   1) C  36                /254. RY*(   2) C  30                    3.35   10.84    0.170
  71. CR (   1) C  36                /297. RY*(   3) C  33                    1.02   10.84    0.094
  71. CR (   1) C  36                /342. BD*(   1)Se   1 - C  30            1.16   10.17    0.098
  71. CR (   1) C  36                /373. BD*(   1) C  30 - C  31            0.98   10.45    0.091
  71. CR (   1) C  36                /374. BD*(   1) C  30 - C  36            1.42   10.70    0.111
  72. CR (   1) C  37                /311. RY*(   1) C  36                    0.99   11.27    0.095
  72. CR (   1) C  37                /372. BD*(   1) O  29 - C  37            1.28   10.39    0.103
  72. CR (   1) C  37                /374. BD*(   1) C  30 - C  36            0.72   10.76    0.079
  73. LP (   1)Se   1                / 87. RY*(   9)Se   1                    0.58    2.50    0.034
  73. LP (   1)Se   1                / 94. RY*(  16)Se   1                    0.55   52.17    0.152
  73. LP (   1)Se   1                /110. RY*(   1) C   4                    0.60    1.77    0.029
  73. LP (   1)Se   1                /253. RY*(   1) C  30                    0.69    1.77    0.031
  73. LP (   1)Se   1                /258. RY*(   6) C  30                    0.63    3.47    0.042
  73. LP (   1)Se   1                /345. BD*(   1) C   4 - C   5            1.60    1.10    0.037
  73. LP (   1)Se   1                /346. BD*(   1) C   4 - C  17            1.01    1.34    0.033
  73. LP (   1)Se   1                /347. BD*(   2) C   4 - C  17            0.98    0.74    0.025
  73. LP (   1)Se   1                /362. BD*(   1) C  18 - H  20            0.91    1.12    0.028
  73. LP (   1)Se   1                /373. BD*(   1) C  30 - C  31            1.98    1.10    0.042
  73. LP (   1)Se   1                /374. BD*(   1) C  30 - C  36            0.72    1.34    0.028
  73. LP (   1)Se   1                /375. BD*(   2) C  30 - C  36            0.85    0.74    0.023
  74. LP (   2)Se   1                /345. BD*(   1) C   4 - C   5            2.45    0.62    0.036
  74. LP (   2)Se   1                /346. BD*(   1) C   4 - C  17            2.15    0.87    0.040
  74. LP (   2)Se   1                /347. BD*(   2) C   4 - C  17            4.18    0.27    0.030
  74. LP (   2)Se   1                /350. BD*(   1) C   5 - C   8            0.60    0.60    0.017
  74. LP (   2)Se   1                /362. BD*(   1) C  18 - H  20            2.49    0.65    0.037
  74. LP (   2)Se   1                /373. BD*(   1) C  30 - C  31            2.06    0.62    0.033
  74. LP (   2)Se   1                /374. BD*(   1) C  30 - C  36            2.12    0.87    0.039
  74. LP (   2)Se   1                /375. BD*(   2) C  30 - C  36            5.82    0.26    0.035
  74. LP (   2)Se   1                /381. BD*(   1) C  37 - H  38            1.40    0.65    0.028
  75. LP (   1) O   2                /202. RY*(   1) C  18                    1.80    1.37    0.045
  75. LP (   1) O   2                /204. RY*(   3) C  18                    0.51    2.23    0.030
  75. LP (   1) O   2                /360. BD*(   1) C  17 - C  18            0.51    1.02    0.020
  75. LP (   1) O   2                /361. BD*(   1) C  18 - H  19            1.19    1.01    0.031
  75. LP (   1) O   2                /362. BD*(   1) C  18 - H  20            1.75    1.03    0.038
  76. LP (   2) O   2                /204. RY*(   3) C  18                    0.56    1.93    0.030
  76. LP (   2) O   2                /347. BD*(   2) C   4 - C  17            1.19    0.35    0.019
  76. LP (   2) O   2                /360. BD*(   1) C  17 - C  18            6.91    0.72    0.063
  76. LP (   2) O   2                /362. BD*(   1) C  18 - H  20            3.81    0.73    0.047
  77. LP (   1) O  29                /325. RY*(   1) C  37                    1.74    1.27    0.042
  77. LP (   1) O  29                /327. RY*(   3) C  37                    0.50    2.20    0.030
  77. LP (   1) O  29                /380. BD*(   1) C  36 - C  37            0.59    1.01    0.022
  77. LP (   1) O  29                /381. BD*(   1) C  37 - H  38            1.13    1.03    0.030
  77. LP (   1) O  29                /382. BD*(   1) C  37 - H  39            1.97    1.00    0.040
  78. LP (   2) O  29                /325. RY*(   1) C  37                    0.57    0.98    0.021
  78. LP (   2) O  29                /375. BD*(   2) C  30 - C  36            0.98    0.35    0.017
  78. LP (   2) O  29                /380. BD*(   1) C  36 - C  37            6.52    0.72    0.061
  78. LP (   2) O  29                /382. BD*(   1) C  37 - H  39            4.14    0.71    0.049
 347. BD*(   2) C   4 - C  17        /342. BD*(   1)Se   1 - C  30            1.06    0.07    0.027
 347. BD*(   2) C   4 - C  17        /344. BD*(   1) O   2 - C  18            1.07    0.24    0.052
 347. BD*(   2) C   4 - C  17        /357. BD*(   1) C  14 - H  15            0.53    0.38    0.047
 375. BD*(   2) C  30 - C  36        /341. BD*(   1)Se   1 - C   4            0.91    0.08    0.025
 375. BD*(   2) C  30 - C  36        /372. BD*(   1) O  29 - C  37            1.65    0.24    0.064
 375. BD*(   2) C  30 - C  36        /378. BD*(   1) C  33 - H  35            0.54    0.36    0.046


 Natural Bond Orbitals (Summary):

                                                            Principal Delocalizations
           NBO                        Occupancy    Energy   (geminal,vicinal,remote)
 ====================================================================================
 Molecular unit  1  (C14H22O2Se)
     1. BD (   1)Se   1 - C   4          1.96739    -0.55907  359(v),188(v),350(v),374(v)
                                                    375(v),124(v),346(g),342(g)
                                                    189(v)
     2. BD (   1)Se   1 - C  30          1.96707    -0.56313  379(v),311(v),368(v),346(v)
                                                    347(v),267(v),374(g),341(g)
     3. BD (   1) O   2 - H   3          1.99021    -0.71359  361(v),202(v),205(v)
     4. BD (   1) O   2 - C  18          1.99324    -0.79650  347(v),346(v)
     5. BD (   1) C   4 - C   5          1.98089    -0.63235  360(v),346(g),188(v),351(v)
                                                    189(v),348(g),140(v),350(g)
     6. BD (   1) C   4 - C  17          1.98138    -0.75807  360(g),359(g),345(g),124(v)
                                                    172(v),358(v),348(v)
     7. BD (   2) C   4 - C  17          1.92259    -0.27656  344(v),357(v),349(v),361(v)
                                                    342(v),348(v),358(v),79(v)
     8. BD (   1) C   5 - H   6          1.97288    -0.49550  347(v),353(v),346(v),141(v)
     9. BD (   1) C   5 - H   7          1.96938    -0.49095  347(v),352(v),346(v),112(v)
    10. BD (   1) C   5 - C   8          1.98015    -0.59178  341(v),355(v),345(g),111(v)
                                                    156(v),353(g)
    11. BD (   1) C   8 - H   9          1.98213    -0.49405  345(v),356(v),157(v)
    12. BD (   1) C   8 - H  10          1.98221    -0.49136  354(v),349(v)
    13. BD (   1) C   8 - C  11          1.98616    -0.58892  358(v),348(v),173(v),125(v)
                                                    356(g),350(g)
    14. BD (   1) C  11 - H  12          1.98172    -0.48848  352(v),357(v)
    15. BD (   1) C  11 - H  13          1.98269    -0.49194  359(v),350(v),174(v),141(v)
    16. BD (   1) C  11 - C  14          1.98491    -0.59005  360(v),351(v),189(v),359(g)
                                                    140(v),353(g)
    17. BD (   1) C  14 - H  15          1.96996    -0.48759  347(v),354(v),346(v),190(v)
    18. BD (   1) C  14 - H  16          1.97432    -0.48974  346(v),353(v),347(v),157(v)
                                                    190(v)
    19. BD (   1) C  14 - C  17          1.96747    -0.60523  341(v),346(g),355(v),110(v)
                                                    362(v),202(v),156(v),356(g)
    20. BD (   1) C  17 - C  18          1.98194    -0.62455  345(v),346(g),110(v),356(v)
                                                    172(v),111(v)
    21. BD (   1) C  18 - H  19          1.97361    -0.50446  347(v),343(v),346(v),96(v)
                                                    190(v)
    22. BD (   1) C  18 - H  20          1.98566    -0.51172  359(v),95(v),189(v)
    23. BD (   1) H  21 - O  29          1.99041    -0.71526  381(v),325(v)
    24. BD (   1) H  22 - C  31          1.96910    -0.49566  375(v),366(v),374(v),255(v)
    25. BD (   1) H  23 - C  31          1.97307    -0.49990  375(v),369(v),374(v),222(v)
    26. BD (   1) C  24 - H  25          1.98215    -0.49634  370(v),364(v)
    27. BD (   1) C  24 - H  26          1.98193    -0.49913  373(v),376(v)
    28. BD (   1) C  24 - C  31          1.97995    -0.59621  342(v),371(v),373(g),254(v)
                                                    281(v),369(g)
    29. BD (   1) C  24 - C  32          1.98590    -0.59499  377(v),365(v),268(v),376(g)
                                                    368(g)
    30. BD (   1) H  27 - C  32          1.98157    -0.49577  366(v),378(v)
    31. BD (   1) H  28 - C  32          1.98283    -0.49943  379(v),368(v),222(v)
    32. BD (   1) O  29 - C  37          1.99200    -0.79468  375(v)
    33. BD (   1) C  30 - C  31          1.98101    -0.63627  380(v),374(g),311(v),367(v)
                                                    365(g),312(v),221(v),368(g)
    34. BD (   1) C  30 - C  36          1.98063    -0.75979  380(g),379(g),373(g),267(v)
                                                    377(v),365(v)
    35. BD (   2) C  30 - C  36          1.92383    -0.27694  372(v),378(v),364(v),341(v)
                                                    365(v),377(v),382(v),79(v)
    36. BD (   1) C  32 - C  33          1.98574    -0.60017  380(v),367(v),313(v),379(g)
                                                    221(v),369(g)
    37. BD (   1) C  33 - H  34          1.97449    -0.50517  374(v),369(v),375(v),282(v)
    38. BD (   1) C  33 - H  35          1.97006    -0.49988  375(v),370(v),374(v),313(v)
    39. BD (   1) C  33 - C  36          1.96950    -0.61453  342(v),374(g),371(v),253(v)
                                                    381(v),281(v),326(v),376(g)
    40. BD (   1) C  36 - C  37          1.98168    -0.62603  373(v),374(g),376(v),253(v)
                                                    295(v),254(v),381(g)
    41. BD (   1) C  37 - H  38          1.97915    -0.50817  379(v),363(v),312(v),240(v)
                                                    375(v),380(g)
    42. BD (   1) C  37 - H  39          1.98656    -0.51020  374(v),375(v),239(v)
    43. CR (   1)Se   1                  2.00000  -446.89517   
    44. CR (   2)Se   1                  1.99975   -57.93133  258(v),115(v),114(v),346(v)
    45. CR (   3)Se   1                  1.99889   -13.89770  258(v),114(v),115(v),94(g)
                                                    93(g),87(g),92(g),257(v)
                                                    130(r)
    46. CR (   4)Se   1                  1.99995   -51.65572   
    47. CR (   5)Se   1                  1.99982    -6.22890   
    48. CR (   6)Se   1                  1.99996   -51.65435   
    49. CR (   7)Se   1                  1.99988    -6.22545   
    50. CR (   8)Se   1                  1.99997   -51.65327   
    51. CR (   9)Se   1                  1.99993    -6.22243   
    52. CR (  10)Se   1                  1.99950    -2.10745   
    53. CR (  11)Se   1                  1.99974    -2.10404   
    54. CR (  12)Se   1                  1.99987    -2.10003   
    55. CR (  13)Se   1                  1.99981    -2.10778   
    56. CR (  14)Se   1                  1.99985    -2.10015   
    57. CR (   1) O   2                  1.99985   -18.97409  202(v)
    58. CR (   1) C   4                  1.99870   -10.07580  189(v),341(g),346(g),126(v)
                                                    360(v),359(v),190(v)
    59. CR (   1) C   5                  1.99928   -10.05193  142(v),110(v),346(v),111(v)
                                                    341(v)
    60. CR (   1) C   8                  1.99940   -10.05149  158(v),124(v)
    61. CR (   1) C  11                  1.99941   -10.04919  142(v),172(v)
    62. CR (   1) C  14                  1.99932   -10.04955  188(v),158(v),346(v)
    63. CR (   1) C  17                  1.99880   -10.04540  111(v),346(g),341(v),345(v)
                                                    174(v),206(v)
    64. CR (   1) C  18                  1.99921   -10.11069  344(g),188(v),346(v)
    65. CR (   1) C  24                  1.99941   -10.05688  283(v),267(v)
    66. CR (   1) O  29                  1.99985   -18.97533  325(v),329(v)
    67. CR (   1) C  30                  1.99870   -10.07784  312(v),313(v),342(g),374(g)
                                                    269(v),380(v),379(v)
    68. CR (   1) C  31                  1.99928   -10.05610  253(v),223(v),374(v),342(v)
                                                    254(v)
    69. CR (   1) C  32                  1.99941   -10.05673  223(v)
    70. CR (   1) C  33                  1.99932   -10.06245  311(v),283(v),374(v)
    71. CR (   1) C  36                  1.99880   -10.04740  254(v),374(g),342(v),297(v)
                                                    373(v)
    72. CR (   1) C  37                  1.99921   -10.11336  372(g),311(v),374(v)
    73. LP (   1)Se   1                  1.97425    -0.69350  373(v),345(v),347(v),346(v)
                                                    362(r),375(v),374(v),253(v)
                                                    258(v),110(v),87(g),94(g)
    74. LP (   2)Se   1                  1.87039    -0.21866  375(v),347(v),362(r),345(v)
                                                    346(v),374(v),373(v),381(r)
                                                    350(r)
    75. LP (   1) O   2                  1.98411    -0.60179  202(v),362(v),361(v),360(v)
                                                    204(v)
    76. LP (   2) O   2                  1.95875    -0.30242  360(v),362(v),347(r),204(v)
    77. LP (   1) O  29                  1.98137    -0.59549  382(v),325(v),381(v),380(v)
                                                    327(v)
    78. LP (   2) O  29                  1.96032    -0.30932  380(v),382(v),375(r),325(v)
    79. RY*(   1)Se   1                  0.00374     0.71312   
    80. RY*(   2)Se   1                  0.00292     0.65947   
    81. RY*(   3)Se   1                  0.00129     0.72563   
    82. RY*(   4)Se   1                  0.00101     0.87756   
    83. RY*(   5)Se   1                  0.00055     0.71064   
    84. RY*(   6)Se   1                  0.00042     0.53910   
    85. RY*(   7)Se   1                  0.00033     1.00072   
    86. RY*(   8)Se   1                  0.00026     0.63867   
    87. RY*(   9)Se   1                  0.00017     1.80614   
    88. RY*(  10)Se   1                  0.00010     0.46778   
    89. RY*(  11)Se   1                  0.00009     0.86002   
    90. RY*(  12)Se   1                  0.00007     0.95314   
    91. RY*(  13)Se   1                  0.00004     0.71305   
    92. RY*(  14)Se   1                  0.00003     3.64775   
    93. RY*(  15)Se   1                  0.00000    29.54778   
    94. RY*(  16)Se   1                  0.00000    51.47716   
    95. RY*(   1) O   2                  0.00207     0.73424   
    96. RY*(   2) O   2                  0.00161     0.91932   
    97. RY*(   3) O   2                  0.00048     1.31759   
    98. RY*(   4) O   2                  0.00013     0.64837   
    99. RY*(   5) O   2                  0.00007     1.29811   
   100. RY*(   6) O   2                  0.00005     1.02229   
   101. RY*(   7) O   2                  0.00002     1.39718   
   102. RY*(   8) O   2                  0.00001     1.18039   
   103. RY*(   9) O   2                  0.00001     1.89762   
   104. RY*(  10) O   2                  0.00000     1.95600   
   105. RY*(  11) O   2                  0.00001     1.80149   
   106. RY*(  12) O   2                  0.00000     1.95332   
   107. RY*(  13) O   2                  0.00000     3.86514   
   108. RY*(  14) O   2                  0.00001     1.83356   
   109. RY*(   1) H   3                  0.00167     0.64412   
   110. RY*(   1) C   4                  0.00583     1.07872   
   111. RY*(   2) C   4                  0.00447     0.78894   
   112. RY*(   3) C   4                  0.00211     0.87344   
   113. RY*(   4) C   4                  0.00107     1.15680   
   114. RY*(   5) C   4                  0.00060     2.61533   
   115. RY*(   6) C   4                  0.00047     2.42730   
   116. RY*(   7) C   4                  0.00027     1.45668   
   117. RY*(   8) C   4                  0.00023     1.19701   
   118. RY*(   9) C   4                  0.00018     2.00119   
   119. RY*(  10) C   4                  0.00012     0.79536   
   120. RY*(  11) C   4                  0.00011     1.22555   
   121. RY*(  12) C   4                  0.00005     1.75390   
   122. RY*(  13) C   4                  0.00002     2.15958   
   123. RY*(  14) C   4                  0.00001     4.02154   
   124. RY*(   1) C   5                  0.00423     0.77587   
   125. RY*(   2) C   5                  0.00257     1.08620   
   126. RY*(   3) C   5                  0.00133     0.87047   
   127. RY*(   4) C   5                  0.00067     1.35570   
   128. RY*(   5) C   5                  0.00045     1.45066   
   129. RY*(   6) C   5                  0.00023     1.13775   
   130. RY*(   7) C   5                  0.00018     0.73603   
   131. RY*(   8) C   5                  0.00011     1.01895   
   132. RY*(   9) C   5                  0.00007     1.45580   
   133. RY*(  10) C   5                  0.00006     1.15099   
   134. RY*(  11) C   5                  0.00002     1.76147   
   135. RY*(  12) C   5                  0.00002     1.92234   
   136. RY*(  13) C   5                  0.00002     2.16138   
   137. RY*(  14) C   5                  0.00001     3.67246   
   138. RY*(   1) H   6                  0.00137     0.75697   
   139. RY*(   1) H   7                  0.00145     0.69573   
   140. RY*(   1) C   8                  0.00377     1.07680   
   141. RY*(   2) C   8                  0.00137     1.01717   
   142. RY*(   3) C   8                  0.00096     0.76723   
   143. RY*(   4) C   8                  0.00062     1.31388   
   144. RY*(   5) C   8                  0.00028     1.39985   
   145. RY*(   6) C   8                  0.00020     1.36017   
   146. RY*(   7) C   8                  0.00015     1.27770   
   147. RY*(   8) C   8                  0.00010     0.46703   
   148. RY*(   9) C   8                  0.00005     1.34940   
   149. RY*(  10) C   8                  0.00002     0.57593   
   150. RY*(  11) C   8                  0.00001     1.50556   
   151. RY*(  12) C   8                  0.00001     1.80038   
   152. RY*(  13) C   8                  0.00001     1.89188   
   153. RY*(  14) C   8                  0.00000     4.13606   
   154. RY*(   1) H   9                  0.00062     0.66757   
   155. RY*(   1) H  10                  0.00102     0.69548   
   156. RY*(   1) C  11                  0.00366     1.09249   
   157. RY*(   2) C  11                  0.00135     1.05420   
   158. RY*(   3) C  11                  0.00100     0.75974   
   159. RY*(   4) C  11                  0.00060     1.31341   
   160. RY*(   5) C  11                  0.00026     1.55909   
   161. RY*(   6) C  11                  0.00018     1.39903   
   162. RY*(   7) C  11                  0.00015     1.28838   
   163. RY*(   8) C  11                  0.00008     0.42065   
   164. RY*(   9) C  11                  0.00005     1.10600   
   165. RY*(  10) C  11                  0.00002     0.69033   
   166. RY*(  11) C  11                  0.00002     1.36442   
   167. RY*(  12) C  11                  0.00000     1.89601   
   168. RY*(  13) C  11                  0.00001     1.87496   
   169. RY*(  14) C  11                  0.00000     4.08268   
   170. RY*(   1) H  12                  0.00098     0.69844   
   171. RY*(   1) H  13                  0.00067     0.66850   
   172. RY*(   1) C  14                  0.00438     0.80850   
   173. RY*(   2) C  14                  0.00229     1.04276   
   174. RY*(   3) C  14                  0.00131     0.95993   
   175. RY*(   4) C  14                  0.00052     1.33376   
   176. RY*(   5) C  14                  0.00032     1.63843   
   177. RY*(   6) C  14                  0.00022     0.92753   
   178. RY*(   7) C  14                  0.00016     0.68109   
   179. RY*(   8) C  14                  0.00011     1.17215   
   180. RY*(   9) C  14                  0.00004     1.45870   
   181. RY*(  10) C  14                  0.00005     1.18140   
   182. RY*(  11) C  14                  0.00002     1.25597   
   183. RY*(  12) C  14                  0.00001     1.83616   
   184. RY*(  13) C  14                  0.00001     1.82278   
   185. RY*(  14) C  14                  0.00000     4.00991   
   186. RY*(   1) H  15                  0.00122     0.69708   
   187. RY*(   1) H  16                  0.00104     0.68609   
   188. RY*(   1) C  17                  0.00544     1.16385   
   189. RY*(   2) C  17                  0.00360     0.90171   
   190. RY*(   3) C  17                  0.00296     0.85854   
   191. RY*(   4) C  17                  0.00065     1.07827   
   192. RY*(   5) C  17                  0.00061     1.25913   
   193. RY*(   6) C  17                  0.00043     1.33491   
   194. RY*(   7) C  17                  0.00027     1.12771   
   195. RY*(   8) C  17                  0.00021     1.07503   
   196. RY*(   9) C  17                  0.00014     1.54208   
   197. RY*(  10) C  17                  0.00012     1.86722   
   198. RY*(  11) C  17                  0.00008     1.65091   
   199. RY*(  12) C  17                  0.00005     1.54843   
   200. RY*(  13) C  17                  0.00002     2.16513   
   201. RY*(  14) C  17                  0.00001     3.67867   
   202. RY*(   1) C  18                  0.00555     0.77094   
   203. RY*(   2) C  18                  0.00246     1.04769   
   204. RY*(   3) C  18                  0.00185     1.62781   
   205. RY*(   4) C  18                  0.00103     1.86131   
   206. RY*(   5) C  18                  0.00063     1.12186   
   207. RY*(   6) C  18                  0.00046     1.39184   
   208. RY*(   7) C  18                  0.00016     0.76723   
   209. RY*(   8) C  18                  0.00011     1.26312   
   210. RY*(   9) C  18                  0.00007     0.61319   
   211. RY*(  10) C  18                  0.00003     0.82409   
   212. RY*(  11) C  18                  0.00004     1.13862   
   213. RY*(  12) C  18                  0.00000     3.95937   
   214. RY*(  13) C  18                  0.00000     1.81666   
   215. RY*(  14) C  18                  0.00001     1.78251   
   216. RY*(   1) H  19                  0.00131     0.67675   
   217. RY*(   1) H  20                  0.00181     0.70224   
   218. RY*(   1) H  21                  0.00122     0.64984   
   219. RY*(   1) H  22                  0.00148     0.69066   
   220. RY*(   1) H  23                  0.00143     0.76114   
   221. RY*(   1) C  24                  0.00380     1.06933   
   222. RY*(   2) C  24                  0.00138     1.00971   
   223. RY*(   3) C  24                  0.00097     0.75643   
   224. RY*(   4) C  24                  0.00061     1.30313   
   225. RY*(   5) C  24                  0.00029     1.31927   
   226. RY*(   6) C  24                  0.00020     1.35421   
   227. RY*(   7) C  24                  0.00016     1.26315   
   228. RY*(   8) C  24                  0.00009     0.50055   
   229. RY*(   9) C  24                  0.00005     1.34088   
   230. RY*(  10) C  24                  0.00002     0.58180   
   231. RY*(  11) C  24                  0.00002     1.50745   
   232. RY*(  12) C  24                  0.00000     1.84011   
   233. RY*(  13) C  24                  0.00001     1.90904   
   234. RY*(  14) C  24                  0.00000     4.09964   
   235. RY*(   1) H  25                  0.00097     0.69114   
   236. RY*(   1) H  26                  0.00059     0.66287   
   237. RY*(   1) H  27                  0.00097     0.69299   
   238. RY*(   1) H  28                  0.00071     0.66292   
   239. RY*(   1) O  29                  0.00223     0.67800   
   240. RY*(   2) O  29                  0.00188     0.82948   
   241. RY*(   3) O  29                  0.00049     1.13641   
   242. RY*(   4) O  29                  0.00012     1.05324   
   243. RY*(   5) O  29                  0.00009     1.35247   
   244. RY*(   6) O  29                  0.00003     1.39470   
   245. RY*(   7) O  29                  0.00002     1.04232   
   246. RY*(   8) O  29                  0.00001     1.94195   
   247. RY*(   9) O  29                  0.00001     0.92854   
   248. RY*(  10) O  29                  0.00000     2.18257   
   249. RY*(  11) O  29                  0.00001     1.71400   
   250. RY*(  12) O  29                  0.00000     1.95387   
   251. RY*(  13) O  29                  0.00001     1.73463   
   252. RY*(  14) O  29                  0.00000     3.90970   
   253. RY*(   1) C  30                  0.00598     1.07372   
   254. RY*(   2) C  30                  0.00456     0.79655   
   255. RY*(   3) C  30                  0.00215     0.82733   
   256. RY*(   4) C  30                  0.00110     1.14731   
   257. RY*(   5) C  30                  0.00061     2.13201   
   258. RY*(   6) C  30                  0.00054     2.77166   
   259. RY*(   7) C  30                  0.00028     1.18355   
   260. RY*(   8) C  30                  0.00022     1.29049   
   261. RY*(   9) C  30                  0.00017     1.90760   
   262. RY*(  10) C  30                  0.00014     1.55587   
   263. RY*(  11) C  30                  0.00010     0.82630   
   264. RY*(  12) C  30                  0.00005     1.67946   
   265. RY*(  13) C  30                  0.00002     2.58901   
   266. RY*(  14) C  30                  0.00001     3.69602   
   267. RY*(   1) C  31                  0.00424     0.77572   
   268. RY*(   2) C  31                  0.00243     1.07366   
   269. RY*(   3) C  31                  0.00136     0.85624   
   270. RY*(   4) C  31                  0.00068     1.36167   
   271. RY*(   5) C  31                  0.00043     1.48197   
   272. RY*(   6) C  31                  0.00025     0.90729   
   273. RY*(   7) C  31                  0.00021     0.85834   
   274. RY*(   8) C  31                  0.00013     0.91041   
   275. RY*(   9) C  31                  0.00008     1.34435   
   276. RY*(  10) C  31                  0.00007     1.32993   
   277. RY*(  11) C  31                  0.00003     2.03794   
   278. RY*(  12) C  31                  0.00002     2.06208   
   279. RY*(  13) C  31                  0.00001     1.77379   
   280. RY*(  14) C  31                  0.00001     3.69447   
   281. RY*(   1) C  32                  0.00382     1.08149   
   282. RY*(   2) C  32                  0.00143     0.96666   
   283. RY*(   3) C  32                  0.00104     0.78707   
   284. RY*(   4) C  32                  0.00058     1.32534   
   285. RY*(   5) C  32                  0.00026     1.61712   
   286. RY*(   6) C  32                  0.00017     1.32750   
   287. RY*(   7) C  32                  0.00016     1.30215   
   288. RY*(   8) C  32                  0.00009     0.38435   
   289. RY*(   9) C  32                  0.00005     1.15498   
   290. RY*(  10) C  32                  0.00001     0.54919   
   291. RY*(  11) C  32                  0.00002     1.49854   
   292. RY*(  12) C  32                  0.00000     1.86429   
   293. RY*(  13) C  32                  0.00000     4.05027   
   294. RY*(  14) C  32                  0.00001     1.88231   
   295. RY*(   1) C  33                  0.00339     0.89835   
   296. RY*(   2) C  33                  0.00182     1.06010   
   297. RY*(   3) C  33                  0.00121     0.78826   
   298. RY*(   4) C  33                  0.00055     1.27359   
   299. RY*(   5) C  33                  0.00036     1.70779   
   300. RY*(   6) C  33                  0.00029     0.65540   
   301. RY*(   7) C  33                  0.00018     0.56261   
   302. RY*(   8) C  33                  0.00010     1.39864   
   303. RY*(   9) C  33                  0.00006     1.56851   
   304. RY*(  10) C  33                  0.00006     0.55465   
   305. RY*(  11) C  33                  0.00002     1.76764   
   306. RY*(  12) C  33                  0.00000     4.04394   
   307. RY*(  13) C  33                  0.00000     1.86629   
   308. RY*(  14) C  33                  0.00001     1.74845   
   309. RY*(   1) H  34                  0.00114     0.67834   
   310. RY*(   1) H  35                  0.00125     0.67696   
   311. RY*(   1) C  36                  0.00549     1.16091   
   312. RY*(   2) C  36                  0.00349     0.84685   
   313. RY*(   3) C  36                  0.00286     0.89542   
   314. RY*(   4) C  36                  0.00093     0.92467   
   315. RY*(   5) C  36                  0.00076     0.90693   
   316. RY*(   6) C  36                  0.00038     1.47837   
   317. RY*(   7) C  36                  0.00027     1.64470   
   318. RY*(   8) C  36                  0.00012     1.80853   
   319. RY*(   9) C  36                  0.00012     0.88324   
   320. RY*(  10) C  36                  0.00012     1.63689   
   321. RY*(  11) C  36                  0.00007     1.73516   
   322. RY*(  12) C  36                  0.00007     1.26256   
   323. RY*(  13) C  36                  0.00001     3.80033   
   324. RY*(  14) C  36                  0.00002     2.21634   
   325. RY*(   1) C  37                  0.00508     0.67526   
   326. RY*(   2) C  37                  0.00292     1.03581   
   327. RY*(   3) C  37                  0.00183     1.60410   
   328. RY*(   4) C  37                  0.00124     1.81592   
   329. RY*(   5) C  37                  0.00066     0.97648   
   330. RY*(   6) C  37                  0.00049     1.22029   
   331. RY*(   7) C  37                  0.00018     0.93291   
   332. RY*(   8) C  37                  0.00012     1.13646   
   333. RY*(   9) C  37                  0.00005     0.74057   
   334. RY*(  10) C  37                  0.00005     1.11349   
   335. RY*(  11) C  37                  0.00002     1.61400   
   336. RY*(  12) C  37                  0.00002     1.68116   
   337. RY*(  13) C  37                  0.00000     3.69019   
   338. RY*(  14) C  37                  0.00001     1.64799   
   339. RY*(   1) H  38                  0.00175     0.69606   
   340. RY*(   1) H  39                  0.00150     0.67456   
   341. BD*(   1)Se   1 - C   4          0.04656     0.12027   
   342. BD*(   1)Se   1 - C  30          0.04742     0.11973   
   343. BD*(   1) O   2 - H   3          0.00794     0.43796   
   344. BD*(   1) O   2 - C  18          0.02129     0.28371   
   345. BD*(   1) C   4 - C   5          0.02720     0.40468   
   346. BD*(   1) C   4 - C  17          0.02795     0.64936   
   347. BD*(   2) C   4 - C  17          0.12603     0.04702  375(r),344(v),342(v)
   348. BD*(   1) C   5 - H   6          0.01484     0.42930   
   349. BD*(   1) C   5 - H   7          0.01773     0.41655   
   350. BD*(   1) C   5 - C   8          0.01705     0.38278   
   351. BD*(   1) C   8 - H   9          0.01002     0.42886   
   352. BD*(   1) C   8 - H  10          0.01462     0.41758   
   353. BD*(   1) C   8 - C  11          0.01514     0.38476   
   354. BD*(   1) C  11 - H  12          0.01459     0.41955   
   355. BD*(   1) C  11 - H  13          0.01023     0.42985   
   356. BD*(   1) C  11 - C  14          0.01220     0.38951   
   357. BD*(   1) C  14 - H  15          0.01617     0.42687   
   358. BD*(   1) C  14 - H  16          0.01314     0.42996   
   359. BD*(   1) C  14 - C  17          0.02817     0.40752   
   360. BD*(   1) C  17 - C  18          0.03421     0.41402   
   361. BD*(   1) C  18 - H  19          0.02072     0.41200   
   362. BD*(   1) C  18 - H  20          0.02947     0.42769   
   363. BD*(   1) H  21 - O  29          0.00782     0.44329   
   364. BD*(   1) H  22 - C  31          0.01804     0.41080   
   365. BD*(   1) H  23 - C  31          0.01521     0.42587   
   366. BD*(   1) C  24 - H  25          0.01438     0.41381   
   367. BD*(   1) C  24 - H  26          0.00990     0.42408   
   368. BD*(   1) C  24 - C  31          0.01671     0.37771   
   369. BD*(   1) C  24 - C  32          0.01522     0.37808   
   370. BD*(   1) H  27 - C  32          0.01423     0.41255   
   371. BD*(   1) H  28 - C  32          0.01021     0.42201   
   372. BD*(   1) O  29 - C  37          0.02469     0.28075   
   373. BD*(   1) C  30 - C  31          0.02713     0.40237   
   374. BD*(   1) C  30 - C  36          0.02833     0.64831   
   375. BD*(   2) C  30 - C  36          0.12792     0.04494  347(r),372(v),341(v)
   376. BD*(   1) C  32 - C  33          0.01255     0.37854   
   377. BD*(   1) C  33 - H  34          0.01384     0.41132   
   378. BD*(   1) C  33 - H  35          0.01755     0.40911   
   379. BD*(   1) C  33 - C  36          0.02822     0.40029   
   380. BD*(   1) C  36 - C  37          0.03373     0.41046   
   381. BD*(   1) C  37 - H  38          0.02189     0.43443   
   382. BD*(   1) C  37 - H  39          0.02615     0.40238   
       -------------------------------
              Total Lewis  154.74356  ( 99.1946%)
        Valence non-Lewis    1.05642  (  0.6772%)
        Rydberg non-Lewis    0.20002  (  0.1282%)
       -------------------------------
            Total unit  1  156.00000  (100.0000%)
           Charge unit  1    0.00000
 Leave Link  607 at Wed May 15 20:07:31 2013, MaxMem=   78643200 cpu:       2.0
 (Enter D:\G09W\l9999.exe)
 1|1|UNPC-WICCWEI-Y00IDIU|SP|RB3LYP|6-31+G(d)|C14H22O2Se1|COSAGAR|15-Ma
 y-2013|0||#p rb3lyp/6-31+g(d) pop=nbo geom=connectivity||ps-alse-nbo||
 0,1|Se,0,-0.1011,-1.15092,-0.55006|O,0,3.387008,0.785287,-2.475203|H,0
 ,2.742266,1.510171,-2.45022|C,0,1.44464,-0.330621,0.312617|C,0,1.26693
 4,-0.094612,1.796714|H,0,0.316572,0.428109,1.970251|H,0,1.15152,-1.070
 446,2.292775|C,0,2.430693,0.683191,2.428217|H,0,2.368624,0.615749,3.52
 1787|H,0,2.347338,1.74928,2.170629|C,0,3.769387,0.144086,1.916149|H,0,
 3.853437,-0.920794,2.178155|H,0,4.609915,0.656963,2.400345|C,0,3.86316
 5,0.308115,0.394486|H,0,4.078572,1.356119,0.141493|H,0,4.716353,-0.260
 613,-0.001424|C,0,2.606392,-0.132396,-0.344089|C,0,2.799521,-0.355051,
 -1.827333|H,0,3.519375,-1.164339,-1.99777|H,0,1.855817,-0.630488,-2.30
 8576|H,0,-4.393254,-1.900314,-0.438502|H,0,-1.035408,1.595676,-1.75395
 4|H,0,-0.047196,1.851585,-0.335227|C,0,-2.050123,2.684989,-0.166292|H,
 0,-1.86081,2.903418,0.894752|H,0,-1.878959,3.618234,-0.717509|H,0,-3.6
 83181,1.990602,-1.395693|H,0,-4.205688,2.98696,-0.03684|O,0,-3.580891,
 -2.3218,-0.116466|C,0,-1.428436,0.221387,-0.168544|C,0,-1.069576,1.608
 061,-0.653557|C,0,-3.495107,2.205529,-0.333877|C,0,-3.732565,0.936838,
 0.493816|H,0,-4.690781,0.478047,0.203859|H,0,-3.850632,1.19922,1.55814
 5|C,0,-2.621803,-0.097251,0.37129|C,0,-2.979378,-1.477049,0.879668|H,0
 ,-2.089813,-2.019915,1.201572|H,0,-3.658069,-1.381152,1.741764||Versio
 n=IA32W-G09RevB.01|State=1-A|HF=-3096.5916965|RMSD=4.904e-009|Dipole=-
 0.71564,1.216424,0.8488655|Quadrupole=3.4399956,-2.3832256,-1.05677,-6
 .4036926,5.138989,-1.0379618|PG=C01 [X(C14H22O2Se1)]||@


 IN SO FAR AS QUANTUM MECHANICS IS CORRECT, CHEMICAL 
 QUESTIONS ARE PROBLEMS IN APPLIED MATHEMATICS.

                    -- EYRING, WALTER, & KIMBALL, 1944
 Job cpu time:  0 days  0 hours 11 minutes 22.0 seconds.
 File lengths (MBytes):  RWF=     81 Int=      0 D2E=      0 Chk=      6 Scr=      1
 Normal termination of Gaussian 09 at Wed May 15 20:07:31 2013.
