# Supplementary material for: Synthesis, Structure and Antioxidant Activity of Cyclohexene-Fused Selenuranes and Related Derivatives
Source: Molecules. 2015 Jul 13;20(7):12670–85. doi: 10.3390/molecules200712670 (PMC6332442; doi:10.3390/molecules200712670)
Supplement: Supplementary file 1 [file molecules-20-12670-s001.zip › computational/opt+freq/PS-ALSE-1-SYN.LOG]

 Entering Link 1 = D:\G09W\l1.exe PID=     14508.
  
 Copyright (c) 1988,1990,1992,1993,1995,1998,2003,2009,2010,
            Gaussian, Inc.  All Rights Reserved.
  
 This is part of the Gaussian(R) 09 program.  It is based on
 the Gaussian(R) 03 system (copyright 2003, Gaussian, Inc.),
 the Gaussian(R) 98 system (copyright 1998, Gaussian, Inc.),
 the Gaussian(R) 94 system (copyright 1995, Gaussian, Inc.),
 the Gaussian 92(TM) system (copyright 1992, Gaussian, Inc.),
 the Gaussian 90(TM) system (copyright 1990, Gaussian, Inc.),
 the Gaussian 88(TM) system (copyright 1988, Gaussian, Inc.),
 the Gaussian 86(TM) system (copyright 1986, Carnegie Mellon
 University), and the Gaussian 82(TM) system (copyright 1983,
 Carnegie Mellon University). Gaussian is a federally registered
 trademark of Gaussian, Inc.
  
 This software contains proprietary and confidential information,
 including trade secrets, belonging to Gaussian, Inc.
  
 This software is provided under written license and may be
 used, copied, transmitted, or stored only in accord with that
 written license.
  
 The following legend is applicable only to US Government
 contracts under FAR:
  
                    RESTRICTED RIGHTS LEGEND
  
 Use, reproduction and disclosure by the US Government is
 subject to restrictions as set forth in subparagraphs (a)
 and (c) of the Commercial Computer Software - Restricted
 Rights clause in FAR 52.227-19.
  
 Gaussian, Inc.
 340 Quinnipiac St., Bldg. 40, Wallingford CT 06492
  
  
 ---------------------------------------------------------------
 Warning -- This program may not be used in any manner that
 competes with the business of Gaussian, Inc. or will provide
 assistance to any competitor of Gaussian, Inc.  The licensee
 of this program is prohibited from giving any competitor of
 Gaussian, Inc. access to this program.  By using this program,
 the user acknowledges that Gaussian, Inc. is engaged in the
 business of creating and licensing software in the field of
 computational chemistry and represents and warrants to the
 licensee that it is not a competitor of Gaussian, Inc. and that
 it will not use this program in any manner prohibited above.
 ---------------------------------------------------------------
  

 Cite this work as:
 Gaussian 09, Revision B.01,
 M. J. Frisch, G. W. Trucks, H. B. Schlegel, G. E. Scuseria, 
 M. A. Robb, J. R. Cheeseman, G. Scalmani, V. Barone, B. Mennucci, 
 G. A. Petersson, H. Nakatsuji, M. Caricato, X. Li, H. P. Hratchian, 
 A. F. Izmaylov, J. Bloino, G. Zheng, J. L. Sonnenberg, M. Hada, 
 M. Ehara, K. Toyota, R. Fukuda, J. Hasegawa, M. Ishida, T. Nakajima, 
 Y. Honda, O. Kitao, H. Nakai, T. Vreven, J. A. Montgomery, Jr., 
 J. E. Peralta, F. Ogliaro, M. Bearpark, J. J. Heyd, E. Brothers, 
 K. N. Kudin, V. N. Staroverov, T. Keith, R. Kobayashi, J. Normand, 
 K. Raghavachari, A. Rendell, J. C. Burant, S. S. Iyengar, J. Tomasi, 
 M. Cossi, N. Rega, J. M. Millam, M. Klene, J. E. Knox, J. B. Cross, 
 V. Bakken, C. Adamo, J. Jaramillo, R. Gomperts, R. E. Stratmann, 
 O. Yazyev, A. J. Austin, R. Cammi, C. Pomelli, J. W. Ochterski, 
 R. L. Martin, K. Morokuma, V. G. Zakrzewski, G. A. Voth, 
 P. Salvador, J. J. Dannenberg, S. Dapprich, A. D. Daniels, 
 O. Farkas, J. B. Foresman, J. V. Ortiz, J. Cioslowski, 
 and D. J. Fox, Gaussian, Inc., Wallingford CT, 2010.
 
 ******************************************
 Gaussian 09:  IA32W-G09RevB.01 12-Aug-2010
                17-May-2013 
 ******************************************
 %chk=ps-alse-1-syn.chk
 %mem=600MB
 %nprocshared=2
 Will use up to    2 processors via shared memory.
 ----------------------------
 #p opt freq rb3lyp/6-31+g(d)
 ----------------------------
 1/14=-1,18=20,19=15,26=3,38=1/1,3;
 2/9=110,12=2,17=6,18=5,40=1/2;
 3/5=1,6=6,7=11,11=2,16=1,25=1,30=1,71=1,74=-5,116=1/1,2,3;
 4//1;
 5/5=2,38=5/2;
 6/7=2,8=2,9=2,10=2,28=1/1;
 7//1,2,3,16;
 1/14=-1,18=20,19=15/3(2);
 2/9=110/2;
 99//99;
 2/9=110/2;
 3/5=1,6=6,7=11,11=2,16=1,25=1,30=1,71=1,74=-5,116=1/1,2,3;
 4/5=5,16=3/1;
 5/5=2,38=5/2;
 7//1,2,3,16;
 1/14=-1,18=20,19=15/3(-5);
 2/9=110/2;
 6/7=2,8=2,9=2,10=2,19=2,28=1/1;
 99/9=1/99;
 Leave Link    1 at Fri May 17 08:38:31 2013, MaxMem=   78643200 cpu:       0.0
 (Enter D:\G09W\l101.exe)
 -------------
 ps-alse-1-syn
 -------------
 Symbolic Z-matrix:
 Charge =  0 Multiplicity = 1
 34                   -0.01044  -1.25337  -0.48469 
 8                     3.2056    0.90718  -2.50623 
 1                     2.46062   1.52633  -2.44806 
 6                     1.50461  -0.33197   0.33177 
 6                     1.34519  -0.09087   1.81908 
 1                     0.36672   0.36849   2.0101 
 1                     1.30249  -1.06695   2.32531 
 6                     2.46804   0.7678    2.41781 
 1                     2.42754   0.7173    3.51357 
 1                     2.3167    1.82229   2.14376 
 6                     3.82903   0.29949   1.89558 
 1                     3.98264  -0.75116   2.18289 
 1                     4.64397   0.87476   2.35315 
 6                     3.89169   0.42831   0.36858 
 1                     4.05563   1.4778    0.08437 
 1                     4.76537  -0.11273  -0.02244 
 6                     2.64723  -0.08765  -0.34235 
 6                     2.82135  -0.30403  -1.82915 
 1                     3.65023  -0.99492  -2.02024 
 1                     1.91544  -0.72192  -2.27923 
 1                    -0.82834   1.51294  -1.60462 
 1                     0.0331    1.68107  -0.09398 
 6                    -1.93469   2.58804  -0.07663 
 1                    -1.81924   2.77948   1.00042 
 1                    -1.68166   3.5242   -0.59106 
 1                    -3.50309   2.00356  -1.44235 
 1                    -4.08219   2.96507  -0.08102 
 8                    -2.33948  -2.64204   0.54049 
 6                    -1.40014   0.07802  -0.13956 
 6                    -0.96178   1.48458  -0.51177 
 6                    -3.37753   2.17249  -0.36309 
 6                    -3.70955   0.88564   0.3969 
 1                    -4.6786    0.49382   0.0566 
 1                    -3.84467   1.11685   1.46666 
 6                    -2.65298  -0.21186   0.26161 
 6                    -3.23726  -1.54857   0.66746 
 1                    -3.58799  -1.47097   1.71109 
 1                    -4.13183  -1.71933   0.04535 
 1                    -2.75292  -3.43269   0.91915 
 
 NAtoms=     39 NQM=     39 NQMF=      0 NMic=      0 NMicF=      0 NTot=     39.
                    Isotopes and Nuclear Properties:
 (Nuclear quadrupole moments (NQMom) in fm**2, nuclear magnetic moments (NMagM)
  in nuclear magnetons)

  Atom         1           2           3           4           5           6           7           8           9          10
 IAtWgt=          80          16           1          12          12           1           1          12           1           1
 AtmWgt=  79.9165205  15.9949146   1.0078250  12.0000000  12.0000000   1.0078250   1.0078250  12.0000000   1.0078250   1.0078250
 NucSpn=           0           0           1           0           0           1           1           0           1           1
 AtZEff=   0.0000000   0.0000000   0.0000000   0.0000000   0.0000000   0.0000000   0.0000000   0.0000000   0.0000000   0.0000000
 NQMom=    0.0000000   0.0000000   0.0000000   0.0000000   0.0000000   0.0000000   0.0000000   0.0000000   0.0000000   0.0000000
 NMagM=    0.0000000   0.0000000   2.7928460   0.0000000   0.0000000   2.7928460   2.7928460   0.0000000   2.7928460   2.7928460

  Atom        11          12          13          14          15          16          17          18          19          20
 IAtWgt=          12           1           1          12           1           1          12          12           1           1
 AtmWgt=  12.0000000   1.0078250   1.0078250  12.0000000   1.0078250   1.0078250  12.0000000  12.0000000   1.0078250   1.0078250
 NucSpn=           0           1           1           0           1           1           0           0           1           1
 AtZEff=   0.0000000   0.0000000   0.0000000   0.0000000   0.0000000   0.0000000   0.0000000   0.0000000   0.0000000   0.0000000
 NQMom=    0.0000000   0.0000000   0.0000000   0.0000000   0.0000000   0.0000000   0.0000000   0.0000000   0.0000000   0.0000000
 NMagM=    0.0000000   2.7928460   2.7928460   0.0000000   2.7928460   2.7928460   0.0000000   0.0000000   2.7928460   2.7928460

  Atom        21          22          23          24          25          26          27          28          29          30
 IAtWgt=           1           1          12           1           1           1           1          16          12          12
 AtmWgt=   1.0078250   1.0078250  12.0000000   1.0078250   1.0078250   1.0078250   1.0078250  15.9949146  12.0000000  12.0000000
 NucSpn=           1           1           0           1           1           1           1           0           0           0
 AtZEff=   0.0000000   0.0000000   0.0000000   0.0000000   0.0000000   0.0000000   0.0000000   0.0000000   0.0000000   0.0000000
 NQMom=    0.0000000   0.0000000   0.0000000   0.0000000   0.0000000   0.0000000   0.0000000   0.0000000   0.0000000   0.0000000
 NMagM=    2.7928460   2.7928460   0.0000000   2.7928460   2.7928460   2.7928460   2.7928460   0.0000000   0.0000000   0.0000000

  Atom        31          32          33          34          35          36          37          38          39
 IAtWgt=          12          12           1           1          12          12           1           1           1
 AtmWgt=  12.0000000  12.0000000   1.0078250   1.0078250  12.0000000  12.0000000   1.0078250   1.0078250   1.0078250
 NucSpn=           0           0           1           1           0           0           1           1           1
 AtZEff=   0.0000000   0.0000000   0.0000000   0.0000000   0.0000000   0.0000000   0.0000000   0.0000000   0.0000000
 NQMom=    0.0000000   0.0000000   0.0000000   0.0000000   0.0000000   0.0000000   0.0000000   0.0000000   0.0000000
 NMagM=    0.0000000   0.0000000   2.7928460   2.7928460   0.0000000   0.0000000   2.7928460   2.7928460   2.7928460
 Leave Link  101 at Fri May 17 08:38:31 2013, MaxMem=   78643200 cpu:       0.0
 (Enter D:\G09W\l103.exe)

 GradGradGradGradGradGradGradGradGradGradGradGradGradGradGradGradGradGrad
 Berny optimization.
 Initialization pass.
                           ----------------------------
                           !    Initial Parameters    !
                           ! (Angstroms and Degrees)  !
 --------------------------                            --------------------------
 ! Name  Definition              Value          Derivative Info.                !
 --------------------------------------------------------------------------------
 ! R1    R(1,4)                  1.9522         estimate D2E/DX2                !
 ! R2    R(1,29)                 1.9552         estimate D2E/DX2                !
 ! R3    R(2,3)                  0.9704         estimate D2E/DX2                !
 ! R4    R(2,18)                 1.4398         estimate D2E/DX2                !
 ! R5    R(4,5)                  1.5151         estimate D2E/DX2                !
 ! R6    R(4,17)                 1.349          estimate D2E/DX2                !
 ! R7    R(5,6)                  1.0977         estimate D2E/DX2                !
 ! R8    R(5,7)                  1.1004         estimate D2E/DX2                !
 ! R9    R(5,8)                  1.5351         estimate D2E/DX2                !
 ! R10   R(8,9)                  1.0977         estimate D2E/DX2                !
 ! R11   R(8,10)                 1.1            estimate D2E/DX2                !
 ! R12   R(8,11)                 1.5311         estimate D2E/DX2                !
 ! R13   R(11,12)                1.1            estimate D2E/DX2                !
 ! R14   R(11,13)                1.0975         estimate D2E/DX2                !
 ! R15   R(11,14)                1.5337         estimate D2E/DX2                !
 ! R16   R(14,15)                1.0996         estimate D2E/DX2                !
 ! R17   R(14,16)                1.0995         estimate D2E/DX2                !
 ! R18   R(14,17)                1.5233         estimate D2E/DX2                !
 ! R19   R(17,18)                1.5125         estimate D2E/DX2                !
 ! R20   R(18,19)                1.0958         estimate D2E/DX2                !
 ! R21   R(18,20)                1.0945         estimate D2E/DX2                !
 ! R22   R(21,30)                1.1013         estimate D2E/DX2                !
 ! R23   R(22,30)                1.0968         estimate D2E/DX2                !
 ! R24   R(23,24)                1.1            estimate D2E/DX2                !
 ! R25   R(23,25)                1.0978         estimate D2E/DX2                !
 ! R26   R(23,30)                1.5341         estimate D2E/DX2                !
 ! R27   R(23,31)                1.5286         estimate D2E/DX2                !
 ! R28   R(26,31)                1.0996         estimate D2E/DX2                !
 ! R29   R(27,31)                1.0974         estimate D2E/DX2                !
 ! R30   R(28,36)                1.4205         estimate D2E/DX2                !
 ! R31   R(28,39)                0.9692         estimate D2E/DX2                !
 ! R32   R(29,30)                1.5196         estimate D2E/DX2                !
 ! R33   R(29,35)                1.3471         estimate D2E/DX2                !
 ! R34   R(31,32)                1.5309         estimate D2E/DX2                !
 ! R35   R(32,33)                1.0993         estimate D2E/DX2                !
 ! R36   R(32,34)                1.1028         estimate D2E/DX2                !
 ! R37   R(32,35)                1.5294         estimate D2E/DX2                !
 ! R38   R(35,36)                1.5142         estimate D2E/DX2                !
 ! R39   R(36,37)                1.1037         estimate D2E/DX2                !
 ! R40   R(36,38)                1.1029         estimate D2E/DX2                !
 ! A1    A(4,1,29)              98.9975         estimate D2E/DX2                !
 ! A2    A(3,2,18)             107.6774         estimate D2E/DX2                !
 ! A3    A(1,4,5)              113.8288         estimate D2E/DX2                !
 ! A4    A(1,4,17)             122.2659         estimate D2E/DX2                !
 ! A5    A(5,4,17)             123.4256         estimate D2E/DX2                !
 ! A6    A(4,5,6)              109.3423         estimate D2E/DX2                !
 ! A7    A(4,5,7)              108.3328         estimate D2E/DX2                !
 ! A8    A(4,5,8)              113.2607         estimate D2E/DX2                !
 ! A9    A(6,5,7)              104.8659         estimate D2E/DX2                !
 ! A10   A(6,5,8)              110.4905         estimate D2E/DX2                !
 ! A11   A(7,5,8)              110.1889         estimate D2E/DX2                !
 ! A12   A(5,8,9)              109.6717         estimate D2E/DX2                !
 ! A13   A(5,8,10)             109.7805         estimate D2E/DX2                !
 ! A14   A(5,8,11)             110.246          estimate D2E/DX2                !
 ! A15   A(9,8,10)             106.7222         estimate D2E/DX2                !
 ! A16   A(9,8,11)             111.0517         estimate D2E/DX2                !
 ! A17   A(10,8,11)            109.3008         estimate D2E/DX2                !
 ! A18   A(8,11,12)            109.0976         estimate D2E/DX2                !
 ! A19   A(8,11,13)            110.9478         estimate D2E/DX2                !
 ! A20   A(8,11,14)            110.5003         estimate D2E/DX2                !
 ! A21   A(12,11,13)           106.7421         estimate D2E/DX2                !
 ! A22   A(12,11,14)           109.5468         estimate D2E/DX2                !
 ! A23   A(13,11,14)           109.9222         estimate D2E/DX2                !
 ! A24   A(11,14,15)           110.0969         estimate D2E/DX2                !
 ! A25   A(11,14,16)           110.1941         estimate D2E/DX2                !
 ! A26   A(11,14,17)           113.7562         estimate D2E/DX2                !
 ! A27   A(15,14,16)           105.0265         estimate D2E/DX2                !
 ! A28   A(15,14,17)           108.9332         estimate D2E/DX2                !
 ! A29   A(16,14,17)           108.4521         estimate D2E/DX2                !
 ! A30   A(4,17,14)            121.3401         estimate D2E/DX2                !
 ! A31   A(4,17,18)            124.2519         estimate D2E/DX2                !
 ! A32   A(14,17,18)           114.4054         estimate D2E/DX2                !
 ! A33   A(2,18,17)            111.8779         estimate D2E/DX2                !
 ! A34   A(2,18,19)            104.2705         estimate D2E/DX2                !
 ! A35   A(2,18,20)            110.408          estimate D2E/DX2                !
 ! A36   A(17,18,19)           110.4063         estimate D2E/DX2                !
 ! A37   A(17,18,20)           111.32           estimate D2E/DX2                !
 ! A38   A(19,18,20)           108.2785         estimate D2E/DX2                !
 ! A39   A(24,23,25)           106.6324         estimate D2E/DX2                !
 ! A40   A(24,23,30)           109.6539         estimate D2E/DX2                !
 ! A41   A(24,23,31)           109.2609         estimate D2E/DX2                !
 ! A42   A(25,23,30)           109.5301         estimate D2E/DX2                !
 ! A43   A(25,23,31)           111.1985         estimate D2E/DX2                !
 ! A44   A(30,23,31)           110.4821         estimate D2E/DX2                !
 ! A45   A(36,28,39)           108.87           estimate D2E/DX2                !
 ! A46   A(1,29,30)            112.4584         estimate D2E/DX2                !
 ! A47   A(1,29,35)            124.5467         estimate D2E/DX2                !
 ! A48   A(30,29,35)           122.7133         estimate D2E/DX2                !
 ! A49   A(21,30,22)           105.2757         estimate D2E/DX2                !
 ! A50   A(21,30,23)           109.8628         estimate D2E/DX2                !
 ! A51   A(21,30,29)           107.569          estimate D2E/DX2                !
 ! A52   A(22,30,23)           109.7766         estimate D2E/DX2                !
 ! A53   A(22,30,29)           109.5236         estimate D2E/DX2                !
 ! A54   A(23,30,29)           114.4161         estimate D2E/DX2                !
 ! A55   A(23,31,26)           109.4804         estimate D2E/DX2                !
 ! A56   A(23,31,27)           111.1976         estimate D2E/DX2                !
 ! A57   A(23,31,32)           109.889          estimate D2E/DX2                !
 ! A58   A(26,31,27)           106.8525         estimate D2E/DX2                !
 ! A59   A(26,31,32)           109.4717         estimate D2E/DX2                !
 ! A60   A(27,31,32)           109.8906         estimate D2E/DX2                !
 ! A61   A(31,32,33)           109.7012         estimate D2E/DX2                !
 ! A62   A(31,32,34)           109.384          estimate D2E/DX2                !
 ! A63   A(31,32,35)           114.1696         estimate D2E/DX2                !
 ! A64   A(33,32,34)           105.4873         estimate D2E/DX2                !
 ! A65   A(33,32,35)           109.016          estimate D2E/DX2                !
 ! A66   A(34,32,35)           108.7177         estimate D2E/DX2                !
 ! A67   A(29,35,32)           120.9592         estimate D2E/DX2                !
 ! A68   A(29,35,36)           128.9509         estimate D2E/DX2                !
 ! A69   A(32,35,36)           110.0717         estimate D2E/DX2                !
 ! A70   A(28,36,35)           114.3123         estimate D2E/DX2                !
 ! A71   A(28,36,37)           109.8453         estimate D2E/DX2                !
 ! A72   A(28,36,38)           110.0615         estimate D2E/DX2                !
 ! A73   A(35,36,37)           108.2991         estimate D2E/DX2                !
 ! A74   A(35,36,38)           107.3648         estimate D2E/DX2                !
 ! A75   A(37,36,38)           106.6483         estimate D2E/DX2                !
 ! D1    D(29,1,4,5)            62.3276         estimate D2E/DX2                !
 ! D2    D(29,1,4,17)         -125.3686         estimate D2E/DX2                !
 ! D3    D(4,1,29,30)           47.3813         estimate D2E/DX2                !
 ! D4    D(4,1,29,35)         -138.5888         estimate D2E/DX2                !
 ! D5    D(3,2,18,17)          -66.5591         estimate D2E/DX2                !
 ! D6    D(3,2,18,19)          174.1112         estimate D2E/DX2                !
 ! D7    D(3,2,18,20)           58.0121         estimate D2E/DX2                !
 ! D8    D(1,4,5,6)            -49.9561         estimate D2E/DX2                !
 ! D9    D(1,4,5,7)             63.7945         estimate D2E/DX2                !
 ! D10   D(1,4,5,8)           -173.6464         estimate D2E/DX2                !
 ! D11   D(17,4,5,6)           137.842          estimate D2E/DX2                !
 ! D12   D(17,4,5,7)          -108.4074         estimate D2E/DX2                !
 ! D13   D(17,4,5,8)            14.1517         estimate D2E/DX2                !
 ! D14   D(1,4,17,14)         -170.0975         estimate D2E/DX2                !
 ! D15   D(1,4,17,18)            9.2861         estimate D2E/DX2                !
 ! D16   D(5,4,17,14)            1.4619         estimate D2E/DX2                !
 ! D17   D(5,4,17,18)         -179.1544         estimate D2E/DX2                !
 ! D18   D(4,5,8,9)           -167.1843         estimate D2E/DX2                !
 ! D19   D(4,5,8,10)            75.8605         estimate D2E/DX2                !
 ! D20   D(4,5,8,11)           -44.6059         estimate D2E/DX2                !
 ! D21   D(6,5,8,9)             69.7569         estimate D2E/DX2                !
 ! D22   D(6,5,8,10)           -47.1983         estimate D2E/DX2                !
 ! D23   D(6,5,8,11)          -167.6647         estimate D2E/DX2                !
 ! D24   D(7,5,8,9)            -45.6615         estimate D2E/DX2                !
 ! D25   D(7,5,8,10)          -162.6167         estimate D2E/DX2                !
 ! D26   D(7,5,8,11)            76.9169         estimate D2E/DX2                !
 ! D27   D(5,8,11,12)          -59.9874         estimate D2E/DX2                !
 ! D28   D(5,8,11,13)         -177.3075         estimate D2E/DX2                !
 ! D29   D(5,8,11,14)           60.5072         estimate D2E/DX2                !
 ! D30   D(9,8,11,12)           61.7768         estimate D2E/DX2                !
 ! D31   D(9,8,11,13)          -55.5433         estimate D2E/DX2                !
 ! D32   D(9,8,11,14)         -177.7287         estimate D2E/DX2                !
 ! D33   D(10,8,11,12)         179.2585         estimate D2E/DX2                !
 ! D34   D(10,8,11,13)          61.9384         estimate D2E/DX2                !
 ! D35   D(10,8,11,14)         -60.247          estimate D2E/DX2                !
 ! D36   D(8,11,14,15)          77.421          estimate D2E/DX2                !
 ! D37   D(8,11,14,16)        -167.1917         estimate D2E/DX2                !
 ! D38   D(8,11,14,17)         -45.1625         estimate D2E/DX2                !
 ! D39   D(12,11,14,15)       -162.3534         estimate D2E/DX2                !
 ! D40   D(12,11,14,16)        -46.9661         estimate D2E/DX2                !
 ! D41   D(12,11,14,17)         75.0631         estimate D2E/DX2                !
 ! D42   D(13,11,14,15)        -45.3646         estimate D2E/DX2                !
 ! D43   D(13,11,14,16)         70.0227         estimate D2E/DX2                !
 ! D44   D(13,11,14,17)       -167.9481         estimate D2E/DX2                !
 ! D45   D(11,14,17,4)          14.4803         estimate D2E/DX2                !
 ! D46   D(11,14,17,18)       -164.9603         estimate D2E/DX2                !
 ! D47   D(15,14,17,4)        -108.7407         estimate D2E/DX2                !
 ! D48   D(15,14,17,18)         71.8188         estimate D2E/DX2                !
 ! D49   D(16,14,17,4)         137.4681         estimate D2E/DX2                !
 ! D50   D(16,14,17,18)        -41.9725         estimate D2E/DX2                !
 ! D51   D(4,17,18,2)          121.7542         estimate D2E/DX2                !
 ! D52   D(4,17,18,19)        -122.6002         estimate D2E/DX2                !
 ! D53   D(4,17,18,20)          -2.3077         estimate D2E/DX2                !
 ! D54   D(14,17,18,2)         -58.8238         estimate D2E/DX2                !
 ! D55   D(14,17,18,19)         56.8218         estimate D2E/DX2                !
 ! D56   D(14,17,18,20)        177.1143         estimate D2E/DX2                !
 ! D57   D(24,23,30,21)       -161.5343         estimate D2E/DX2                !
 ! D58   D(24,23,30,22)        -46.2201         estimate D2E/DX2                !
 ! D59   D(24,23,30,29)         77.3701         estimate D2E/DX2                !
 ! D60   D(25,23,30,21)        -44.8437         estimate D2E/DX2                !
 ! D61   D(25,23,30,22)         70.4706         estimate D2E/DX2                !
 ! D62   D(25,23,30,29)       -165.9393         estimate D2E/DX2                !
 ! D63   D(31,23,30,21)         77.9803         estimate D2E/DX2                !
 ! D64   D(31,23,30,22)       -166.7054         estimate D2E/DX2                !
 ! D65   D(31,23,30,29)        -43.1152         estimate D2E/DX2                !
 ! D66   D(24,23,31,26)        178.6519         estimate D2E/DX2                !
 ! D67   D(24,23,31,27)         60.8111         estimate D2E/DX2                !
 ! D68   D(24,23,31,32)        -61.0842         estimate D2E/DX2                !
 ! D69   D(25,23,31,26)         61.2176         estimate D2E/DX2                !
 ! D70   D(25,23,31,27)        -56.6232         estimate D2E/DX2                !
 ! D71   D(25,23,31,32)       -178.5185         estimate D2E/DX2                !
 ! D72   D(30,23,31,26)        -60.6281         estimate D2E/DX2                !
 ! D73   D(30,23,31,27)       -178.4689         estimate D2E/DX2                !
 ! D74   D(30,23,31,32)         59.6358         estimate D2E/DX2                !
 ! D75   D(39,28,36,35)        173.1875         estimate D2E/DX2                !
 ! D76   D(39,28,36,37)         51.2268         estimate D2E/DX2                !
 ! D77   D(39,28,36,38)        -65.9063         estimate D2E/DX2                !
 ! D78   D(1,29,30,21)          65.9504         estimate D2E/DX2                !
 ! D79   D(1,29,30,22)         -47.9709         estimate D2E/DX2                !
 ! D80   D(1,29,30,23)        -171.6968         estimate D2E/DX2                !
 ! D81   D(35,29,30,21)       -108.2057         estimate D2E/DX2                !
 ! D82   D(35,29,30,22)        137.873          estimate D2E/DX2                !
 ! D83   D(35,29,30,23)         14.1471         estimate D2E/DX2                !
 ! D84   D(1,29,35,32)        -174.9073         estimate D2E/DX2                !
 ! D85   D(1,29,35,36)           6.8055         estimate D2E/DX2                !
 ! D86   D(30,29,35,32)         -1.4671         estimate D2E/DX2                !
 ! D87   D(30,29,35,36)       -179.7543         estimate D2E/DX2                !
 ! D88   D(23,31,32,33)       -170.1768         estimate D2E/DX2                !
 ! D89   D(23,31,32,34)         74.5676         estimate D2E/DX2                !
 ! D90   D(23,31,32,35)        -47.4903         estimate D2E/DX2                !
 ! D91   D(26,31,32,33)        -49.9077         estimate D2E/DX2                !
 ! D92   D(26,31,32,34)       -165.1633         estimate D2E/DX2                !
 ! D93   D(26,31,32,35)         72.7788         estimate D2E/DX2                !
 ! D94   D(27,31,32,33)         67.1526         estimate D2E/DX2                !
 ! D95   D(27,31,32,34)        -48.103          estimate D2E/DX2                !
 ! D96   D(27,31,32,35)       -170.1609         estimate D2E/DX2                !
 ! D97   D(31,32,35,29)         18.7015         estimate D2E/DX2                !
 ! D98   D(31,32,35,36)       -162.7166         estimate D2E/DX2                !
 ! D99   D(33,32,35,29)        141.7605         estimate D2E/DX2                !
 ! D100  D(33,32,35,36)        -39.6576         estimate D2E/DX2                !
 ! D101  D(34,32,35,29)       -103.7212         estimate D2E/DX2                !
 ! D102  D(34,32,35,36)         74.8607         estimate D2E/DX2                !
 ! D103  D(29,35,36,28)         -3.211          estimate D2E/DX2                !
 ! D104  D(29,35,36,37)        119.5926         estimate D2E/DX2                !
 ! D105  D(29,35,36,38)       -125.5995         estimate D2E/DX2                !
 ! D106  D(32,35,36,28)        178.3527         estimate D2E/DX2                !
 ! D107  D(32,35,36,37)        -58.8437         estimate D2E/DX2                !
 ! D108  D(32,35,36,38)         55.9642         estimate D2E/DX2                !
 --------------------------------------------------------------------------------
 Trust Radius=3.00D-01 FncErr=1.00D-07 GrdErr=1.00D-06
 Number of steps in this run=    233 maximum allowed number of steps=    234.
 GradGradGradGradGradGradGradGradGradGradGradGradGradGradGradGradGradGrad

 Leave Link  103 at Fri May 17 08:38:31 2013, MaxMem=   78643200 cpu:       0.0
 (Enter D:\G09W\l202.exe)
                          Input orientation:                          
 ---------------------------------------------------------------------
 Center     Atomic      Atomic             Coordinates (Angstroms)
 Number     Number       Type             X           Y           Z
 ---------------------------------------------------------------------
      1         34           0       -0.010441   -1.253365   -0.484692
      2          8           0        3.205598    0.907181   -2.506227
      3          1           0        2.460624    1.526334   -2.448058
      4          6           0        1.504609   -0.331972    0.331774
      5          6           0        1.345194   -0.090869    1.819077
      6          1           0        0.366723    0.368490    2.010101
      7          1           0        1.302494   -1.066948    2.325314
      8          6           0        2.468036    0.767798    2.417812
      9          1           0        2.427538    0.717301    3.513570
     10          1           0        2.316701    1.822288    2.143763
     11          6           0        3.829030    0.299486    1.895577
     12          1           0        3.982641   -0.751156    2.182891
     13          1           0        4.643968    0.874757    2.353149
     14          6           0        3.891690    0.428314    0.368579
     15          1           0        4.055632    1.477798    0.084365
     16          1           0        4.765365   -0.112730   -0.022437
     17          6           0        2.647232   -0.087652   -0.342350
     18          6           0        2.821348   -0.304029   -1.829151
     19          1           0        3.650225   -0.994921   -2.020241
     20          1           0        1.915436   -0.721916   -2.279233
     21          1           0       -0.828338    1.512943   -1.604624
     22          1           0        0.033104    1.681069   -0.093984
     23          6           0       -1.934692    2.588042   -0.076633
     24          1           0       -1.819240    2.779479    1.000424
     25          1           0       -1.681655    3.524204   -0.591057
     26          1           0       -3.503091    2.003560   -1.442348
     27          1           0       -4.082186    2.965069   -0.081018
     28          8           0       -2.339476   -2.642038    0.540488
     29          6           0       -1.400142    0.078022   -0.139555
     30          6           0       -0.961780    1.484578   -0.511771
     31          6           0       -3.377528    2.172485   -0.363086
     32          6           0       -3.709553    0.885644    0.396898
     33          1           0       -4.678603    0.493823    0.056595
     34          1           0       -3.844672    1.116852    1.466656
     35          6           0       -2.652983   -0.211859    0.261608
     36          6           0       -3.237258   -1.548570    0.667459
     37          1           0       -3.587987   -1.470965    1.711086
     38          1           0       -4.131827   -1.719327    0.045345
     39          1           0       -2.752918   -3.432688    0.919147
 ---------------------------------------------------------------------
                    Distance matrix (angstroms):
                    1          2          3          4          5
     1  Se   0.000000
     2  O    4.370065   0.000000
     3  H    4.205674   0.970423   0.000000
     4  C    1.952168   3.533145   3.477748   0.000000
     5  C    2.914875   4.813051   4.697656   1.515128   0.000000
     6  H    2.999443   5.361587   5.059665   2.145277   1.097682
     7  H    3.107199   5.555428   5.554409   2.134301   1.100377
     8  C    4.318851   4.980922   4.924644   2.547399   1.535111
     9  H    5.080685   6.072840   6.016364   3.475140   2.167006
    10  H    4.667334   4.821822   4.603599   2.929784   2.170119
    11  C    4.776878   4.487075   4.716445   2.871786   2.515486
    12  H    4.828345   5.034055   5.380445   3.121377   2.743076
    13  H    5.851988   5.067889   5.314427   3.923994   3.478445
    14  C    4.333906   2.994085   3.344704   2.505503   2.976262
    15  H    4.931128   2.785557   2.993255   3.137546   3.580002
    16  H    4.931841   3.105206   3.725855   3.287258   3.884485
    17  C    2.905576   2.446187   2.659658   1.348971   2.523307
    18  C    3.275338   1.439830   1.965552   2.530648   3.941324
    19  H    3.978087   2.012925   2.820444   3.251945   4.568462
    20  H    2.685483   2.090455   2.319560   2.671740   4.185635
    21  H    3.094457   4.177616   3.395413   3.549083   4.360984
    22  H    2.960651   4.059869   3.385035   2.529611   2.919100
    23  C    4.315746   5.928811   5.105848   4.530129   4.639820
    24  H    4.662741   6.407113   5.637343   4.601760   4.350027
    25  H    5.062552   5.865316   4.959679   5.086648   5.295216
    26  H    4.870654   6.880436   6.066720   5.803385   6.207205
    27  H    5.876840   7.951625   7.105012   6.500243   6.511956
    28  O    2.898933   7.254466   7.024791   4.489650   4.660477
    29  C    1.955244   5.244186   4.725707   2.971166   3.376630
    30  C    2.898640   4.655994   3.932404   3.177184   3.638271
    31  C    4.805051   7.037869   6.232868   5.530859   5.673509
    32  C    4.363025   7.499861   6.824613   5.354840   5.341033
    33  H    5.013721   8.300575   7.635963   6.244179   6.303518
    34  H    4.911926   8.095312   7.432995   5.657018   5.340178
    35  C    2.936788   6.575419   6.042564   4.159918   4.292525
    36  C    3.439033   7.590348   7.185217   4.906944   4.944692
    37  H    4.203288   8.342308   7.928933   5.397624   5.123729
    38  H    4.181373   8.200419   7.759625   5.811730   5.982956
    39  H    3.773777   8.128442   7.944242   5.299621   5.363968
                    6          7          8          9         10
     6  H    0.000000
     7  H    1.742271   0.000000
     8  C    2.177428   2.175623   0.000000
     9  H    2.574693   2.420996   1.097668   0.000000
    10  H    2.435941   3.067452   1.099979   1.763421   0.000000
    11  C    3.464888   2.904342   1.531127   2.180975   2.160477
    12  H    3.789238   2.702443   2.157878   2.519011   3.065861
    13  H    4.320742   3.864769   2.179519   2.506777   2.521474
    14  C    3.888903   3.573312   2.518213   3.481124   2.752278
    15  H    4.306631   4.367763   2.910247   3.871497   2.717292
    16  H    4.869377   4.291147   3.465237   4.319460   3.799036
    17  C    3.307992   3.143847   2.895237   3.945166   3.152440
    18  C    4.606226   4.488713   4.394353   5.453702   4.534307
    19  H    5.374377   4.939724   4.919458   5.920281   5.201335
    20  H    4.688911   4.657961   4.958513   5.990840   5.118289
    21  H    3.975447   5.161463   5.253695   6.117980   4.902792
    22  H    2.502267   3.875042   3.615533   4.435832   3.200355
    23  C    3.818034   5.441293   5.377691   5.951326   4.857044
    24  H    3.407455   5.127919   4.943337   5.348234   4.396527
    25  H    4.573883   6.203954   5.819880   6.450747   5.134453
    26  H    5.437676   6.834979   7.216807   7.835046   6.838350
    27  H    5.559478   7.144395   7.346942   7.768528   6.870324
    28  O    4.306571   4.350915   6.185750   6.545899   6.646855
    29  C    2.797714   3.832855   4.688147   5.329647   4.697971
    30  C    3.061113   4.436922   4.567260   5.317853   4.232534
    31  C    4.786004   6.294762   6.623984   7.130555   6.231466
    32  C    4.414283   5.714195   6.500814   6.885192   6.343861
    33  H    5.411766   6.584574   7.531591   7.905559   7.419930
    34  H    4.311754   5.656818   6.393498   6.609850   6.238480
    35  C    3.537323   4.542671   5.642143   6.103301   5.690169
    36  C    4.297265   4.856932   6.401537   6.732342   6.662478
    37  H    4.371812   4.945433   6.495147   6.650113   6.774811
    38  H    5.334435   5.929224   7.441276   7.809674   7.650484
    39  H    5.036993   4.901061   6.866472   7.126750   7.403749
                   11         12         13         14         15
    11  C    0.000000
    12  H    1.099997   0.000000
    13  H    1.097467   1.763501   0.000000
    14  C    1.533703   2.165906   2.168813   0.000000
    15  H    2.172615   3.062250   2.420161   1.099578   0.000000
    16  H    2.173804   2.425637   2.575515   1.099514   1.744966
    17  C    2.560242   2.932643   3.489828   1.523259   2.148560
    18  C    3.905541   4.200596   4.712018   2.551857   2.891351
    19  H    4.128086   4.223297   4.858988   2.791122   3.272317
    20  H    4.704694   4.917798   5.608317   3.498502   3.873729
    21  H    5.951047   6.528165   6.783611   5.229590   5.167890
    22  H    4.502908   5.167080   5.281919   4.083142   4.031607
    23  C    6.507503   7.160344   7.219277   6.229716   6.094468
    24  H    6.233347   6.893869   6.872473   6.208214   6.086679
    25  H    6.851993   7.619563   7.463339   6.447295   6.128657
    26  H    8.234416   8.761678   9.058397   7.774551   7.729267
    27  H    8.579021   9.163899   9.297330   8.379735   8.274262
    28  O    6.967015   6.800153   8.026336   6.948672   7.620925
    29  C    5.615608   5.920781   6.586321   5.327700   5.636930
    30  C    5.491050   6.058631   6.324876   5.044490   5.052707
    31  C    7.781013   8.318760   8.567755   7.511258   7.478948
    32  C    7.708427   8.064660   8.579531   7.615041   7.793999
    33  H    8.706287   9.004902   9.608829   8.576220   8.789530
    34  H    7.729021   8.078940   8.538237   7.844180   8.028438
    35  C    6.704314   6.929190   7.668166   6.576778   6.920395
    36  C    7.406484   7.420198   8.415925   7.404006   7.917395
    37  H    7.627626   7.619392   8.583690   7.832953   8.352624
    38  H    8.418682   8.446955   9.437680   8.312260   8.789631
    39  H    7.629192   7.359036   8.678961   7.704627   8.435999
                   16         17         18         19         20
    16  H    0.000000
    17  C    2.142303   0.000000
    18  C    2.660829   1.512519   0.000000
    19  H    2.452146   2.155099   1.095849   0.000000
    20  H    3.685964   2.165487   1.094477   1.775134   0.000000
    21  H    6.036194   4.029246   4.083137   5.149723   3.602497
    22  H    5.061337   3.166027   3.837411   4.894380   3.754041
    23  C    7.224117   5.312624   5.835693   6.914227   5.534506
    24  H    7.264168   5.474747   6.248966   7.299696   6.079780
    25  H    7.423926   5.643281   6.038649   7.134003   5.815371
    26  H    8.652294   6.588599   6.743375   7.777839   6.122829
    27  H    9.367787   7.394083   7.835927   8.901252   7.375465
    28  O    7.562609   5.671997   6.141301   6.719140   5.453620
    29  C    6.169569   4.055837   4.563077   5.494943   4.026311
    30  C    5.965822   3.940251   4.387102   5.449219   4.033722
    31  C    8.464334   6.434779   6.834364   7.884665   6.329664
    32  C    8.543818   6.473215   7.001663   7.971538   6.433228
    33  H    9.463756   7.359696   7.774437   8.712002   7.100385
    34  H    8.823945   6.846032   7.570804   8.531794   7.112777
    35  C    7.424446   5.335960   5.860723   6.749107   5.252284
    36  C    8.159630   6.146643   6.669981   7.414019   5.993046
    37  H    8.638773   6.708808   7.414485   8.157275   6.838961
    38  H    9.041337   6.983431   7.339172   8.084042   6.554989
    39  H    8.272441   6.476284   6.958023   7.455397   6.274667
                   21         22         23         24         25
    21  H    0.000000
    22  H    1.747107   0.000000
    23  C    2.171316   2.166823   0.000000
    24  H    3.061417   2.415660   1.100013   0.000000
    25  H    2.408452   2.566053   1.097752   1.762486   0.000000
    26  H    2.724214   3.798258   2.160248   3.066682   2.520850
    27  H    3.875251   4.310967   2.180344   2.514932   2.517006
    28  O    4.914154   4.972016   5.281896   5.465806   6.303623
    29  C    2.128940   2.150821   2.567081   2.961936   3.487015
    30  C    1.101335   1.096790   1.534124   2.167658   2.164389
    31  C    2.911148   3.456344   1.528568   2.157745   2.180619
    32  C    3.563845   3.857609   2.504500   2.743016   3.471372
    33  H    4.315414   4.861318   3.454352   3.780343   4.310958
    34  H    4.322953   4.217948   2.862545   2.661593   3.835123
    35  C    3.128433   3.305251   2.910291   3.192034   3.953313
    36  C    4.509780   4.658930   4.400217   4.566580   5.453146
    37  H    5.245312   5.128927   4.733377   4.658302   5.821141
    38  H    4.907444   5.378546   4.836911   5.147766   5.822625
    39  H    5.876453   5.910911   6.157131   6.282466   7.199074
                   26         27         28         29         30
    26  H    0.000000
    27  H    1.764389   0.000000
    28  O    5.183360   5.904486   0.000000
    29  C    3.134862   3.941044   2.956947   0.000000
    30  C    2.755645   3.480565   4.475964   1.519574   0.000000
    31  C    1.099595   1.097404   5.007358   2.889082   2.516180
    32  C    2.162218   2.165933   3.787119   2.504678   2.955445
    33  H    2.430630   2.545920   3.941991   3.310540   3.888368
    34  H    3.060267   2.422316   4.153632   3.103999   3.515745
    35  C    2.921341   3.500412   2.466137   1.347061   2.517177
    36  C    4.139998   4.652640   1.420495   2.583035   3.970941
    37  H    4.692939   4.809809   2.073763   3.257437   4.535779
    38  H    4.058131   4.686363   2.075833   3.275172   4.541430
    39  H    5.974296   6.610490   0.969249   3.908444   5.425422
                   31         32         33         34         35
    31  C    0.000000
    32  C    1.530940   0.000000
    33  H    2.164910   1.099267   0.000000
    34  H    2.163456   1.102768   1.752677   0.000000
    35  C    2.569106   1.529430   2.154798   2.153540   0.000000
    36  C    3.863670   2.494326   2.573325   2.848182   1.514229
    37  H    4.197763   2.701014   2.790551   2.611978   2.135548
    38  H    3.985221   2.662288   2.279720   3.185356   2.122783
    39  H    5.783790   4.453750   4.457549   4.710627   3.288782
                   36         37         38         39
    36  C    0.000000
    37  H    1.103717   0.000000
    38  H    1.102922   1.769785   0.000000
    39  H    1.961589   2.274393   2.366543   0.000000
 Stoichiometry    C14H22O2Se
 Framework group  C1[X(C14H22O2Se)]
 Deg. of freedom   111
 Full point group                 C1      NOp   1
 Largest Abelian subgroup         C1      NOp   1
 Largest concise Abelian subgroup C1      NOp   1
                         Standard orientation:                         
 ---------------------------------------------------------------------
 Center     Atomic      Atomic             Coordinates (Angstroms)
 Number     Number       Type             X           Y           Z
 ---------------------------------------------------------------------
      1         34           0       -0.129004   -1.108471   -0.707758
      2          8           0        3.161874    1.256692   -2.342872
      3          1           0        2.431273    1.878125   -2.195346
      4          6           0        1.397713   -0.363738    0.254253
      5          6           0        1.226226   -0.352173    1.759601
      6          1           0        0.256792    0.096805    2.011641
      7          1           0        1.154107   -1.393530    2.107743
      8          6           0        2.361995    0.374370    2.493582
      9          1           0        2.307120    0.155636    3.567835
     10          1           0        2.239230    1.462110    2.385394
     11          6           0        3.717586   -0.041846    1.916098
     12          1           0        3.842560   -1.127901    2.038006
     13          1           0        4.540483    0.434558    2.464105
     14          6           0        3.801678    0.320545    0.428197
     15          1           0        3.994078    1.396880    0.311768
     16          1           0        4.666806   -0.175423   -0.034944
     17          6           0        2.553881   -0.047058   -0.364385
     18          6           0        2.740649   -0.034658   -1.865277
     19          1           0        3.555006   -0.708468   -2.154562
     20          1           0        1.830484   -0.354475   -2.382187
     21          1           0       -0.866978    1.817968   -1.391140
     22          1           0       -0.020001    1.727821    0.134273
     23          6           0       -1.965611    2.671000    0.276180
     24          1           0       -1.858582    2.690118    1.370807
     25          1           0       -1.684087    3.668844   -0.084530
     26          1           0       -3.530993    2.345514   -1.176511
     27          1           0       -4.103266    3.098767    0.312846
     28          8           0       -2.502749   -2.579476    0.070247
     29          6           0       -1.490521    0.188290   -0.171415
     30          6           0       -1.014200    1.623910   -0.317079
     31          6           0       -3.414421    2.341801   -0.083119
     32          6           0       -3.786245    0.961574    0.465056
     33          1           0       -4.760223    0.652087    0.060122
     34          1           0       -3.928658    1.027488    1.556601
     35          6           0       -2.754672   -0.128253    0.169606
     36          6           0       -3.375587   -1.496392    0.358150
     37          1           0       -3.736892   -1.572624    1.398265
     38          1           0       -4.266434   -1.545765   -0.290226
     39          1           0       -2.939507   -3.408476    0.318130
 ---------------------------------------------------------------------
 Rotational constants (GHZ):      0.5456114      0.2379066      0.2241005
 Leave Link  202 at Fri May 17 08:38:31 2013, MaxMem=   78643200 cpu:       0.0
 (Enter D:\G09W\l301.exe)
 Standard basis: 6-31+G(d) (6D, 7F)
 Ernie: Thresh=  0.10000D-02 Tol=  0.10000D-05 Strict=F.
 There are   382 symmetry adapted basis functions of A   symmetry.
 Integral buffers will be    262144 words long.
 Raffenetti 2 integral format.
 Two-electron integral symmetry is turned on.
   382 basis functions,   687 primitive gaussians,   382 cartesian basis functions
    78 alpha electrons       78 beta electrons
       nuclear repulsion energy      1729.2263087248 Hartrees.
 IExCor=  402 DFT=T Ex+Corr=B3LYP ExCW=0 ScaHFX=  0.200000
 ScaDFX=  0.800000  0.720000  1.000000  0.810000 ScalE2=  1.000000  1.000000
 IRadAn=      0 IRanWt=     -1 IRanGd=            0 ICorTp=0
 NAtoms=   39 NActive=   39 NUniq=   39 SFac= 1.00D+00 NAtFMM=   50 NAOKFM=F Big=F
 Leave Link  301 at Fri May 17 08:38:32 2013, MaxMem=   78643200 cpu:       0.0
 (Enter D:\G09W\l302.exe)
 NPDir=0 NMtPBC=     1 NCelOv=     1 NCel=       1 NClECP=     1 NCelD=      1
         NCelK=      1 NCelE2=     1 NClLst=     1 CellRange=     0.0.
 One-electron integrals computed using PRISM.
 NBasis=   382 RedAO= T  NBF=   382
 NBsUse=   382 1.00D-06 NBFU=   382
 Precomputing XC quadrature grid using
 IXCGrd= 2 IRadAn=           0 IRanWt=          -1 IRanGd=           0 AccXCQ= 0.00D+00.
 NRdTot=    2531 NPtTot=      325906 NUsed=      337699 NTot=      337715
 NSgBfM=   380   381   381   381   381 NAtAll=    39    39.
 Leave Link  302 at Fri May 17 08:38:33 2013, MaxMem=   78643200 cpu:       1.0
 (Enter D:\G09W\l303.exe)
 DipDrv:  MaxL=1.
 Leave Link  303 at Fri May 17 08:38:33 2013, MaxMem=   78643200 cpu:       0.0
 (Enter D:\G09W\l401.exe)
 Harris functional with IExCor=  402 diagonalized for initial guess.
 ExpMin= 3.00D-02 ExpMax= 5.61D+05 ExpMxC= 5.42D+03 IAcc=3 IRadAn=         0 AccDes= 0.00D+00
 HarFok:  IExCor=  402 AccDes= 0.00D+00 IRadAn=         0 IDoV= 1
 ScaDFX=  1.000000  1.000000  1.000000  1.000000
 FoFCou: FMM=F IPFlag=           0 FMFlag=      100000 FMFlg1=           0
         NFxFlg=           0 DoJE=T BraDBF=F KetDBF=T FulRan=T
         Omega=  0.000000  0.000000  1.000000  0.000000  0.000000 ICntrl=     500 IOpCl=  0
         NMat0=    1 NMatS0=    1 NMatT0=    0 NMatD0=    1 NMtDS0=    0 NMtDT0=    0
         I1Cent=           4 NGrid=           0.
 Petite list used in FoFCou.
 Harris En= -3096.65118156905    
 Initial guess orbital symmetries:
       Occupied  (A) (A) (A) (A) (A) (A) (A) (A) (A) (A) (A) (A)
                 (A) (A) (A) (A) (A) (A) (A) (A) (A) (A) (A) (A)
                 (A) (A) (A) (A) (A) (A) (A) (A) (A) (A) (A) (A)
                 (A) (A) (A) (A) (A) (A) (A) (A) (A) (A) (A) (A)
                 (A) (A) (A) (A) (A) (A) (A) (A) (A) (A) (A) (A)
                 (A) (A) (A) (A) (A) (A) (A) (A) (A) (A) (A) (A)
                 (A) (A) (A) (A) (A) (A)
       Virtual   (A) (A) (A) (A) (A) (A) (A) (A) (A) (A) (A) (A)
                 (A) (A) (A) (A) (A) (A) (A) (A) (A) (A) (A) (A)
                 (A) (A) (A) (A) (A) (A) (A) (A) (A) (A) (A) (A)
                 (A) (A) (A) (A) (A) (A) (A) (A) (A) (A) (A) (A)
                 (A) (A) (A) (A) (A) (A) (A) (A) (A) (A) (A) (A)
                 (A) (A) (A) (A) (A) (A) (A) (A) (A) (A) (A) (A)
                 (A) (A) (A) (A) (A) (A) (A) (A) (A) (A) (A) (A)
                 (A) (A) (A) (A) (A) (A) (A) (A) (A) (A) (A) (A)
                 (A) (A) (A) (A) (A) (A) (A) (A) (A) (A) (A) (A)
                 (A) (A) (A) (A) (A) (A) (A) (A) (A) (A) (A) (A)
                 (A) (A) (A) (A) (A) (A) (A) (A) (A) (A) (A) (A)
                 (A) (A) (A) (A) (A) (A) (A) (A) (A) (A) (A) (A)
                 (A) (A) (A) (A) (A) (A) (A) (A) (A) (A) (A) (A)
                 (A) (A) (A) (A) (A) (A) (A) (A) (A) (A) (A) (A)
                 (A) (A) (A) (A) (A) (A) (A) (A) (A) (A) (A) (A)
                 (A) (A) (A) (A) (A) (A) (A) (A) (A) (A) (A) (A)
                 (A) (A) (A) (A) (A) (A) (A) (A) (A) (A) (A) (A)
                 (A) (A) (A) (A) (A) (A) (A) (A) (A) (A) (A) (A)
                 (A) (A) (A) (A) (A) (A) (A) (A) (A) (A) (A) (A)
                 (A) (A) (A) (A) (A) (A) (A) (A) (A) (A) (A) (A)
                 (A) (A) (A) (A) (A) (A) (A) (A) (A) (A) (A) (A)
                 (A) (A) (A) (A) (A) (A) (A) (A) (A) (A) (A) (A)
                 (A) (A) (A) (A) (A) (A) (A) (A) (A) (A) (A) (A)
                 (A) (A) (A) (A) (A) (A) (A) (A) (A) (A) (A) (A)
                 (A) (A) (A) (A) (A) (A) (A) (A) (A) (A) (A) (A)
                 (A) (A) (A) (A)
 The electronic state of the initial guess is 1-A.
 Leave Link  401 at Fri May 17 08:38:45 2013, MaxMem=   78643200 cpu:      12.0
 (Enter D:\G09W\l502.exe)
 Closed shell SCF:
 Requested convergence on RMS density matrix=1.00D-08 within 128 cycles.
 Requested convergence on MAX density matrix=1.00D-06.
 Requested convergence on             energy=1.00D-06.
 No special actions if energy rises.
 Using DIIS extrapolation, IDIIS=  1040.
 Integral symmetry usage will be decided dynamically.
       337374 words used for storage of precomputed grid.
 IEnd=      797974 IEndB=      797974 NGot=    78643200 MDV=    78008173
 LenX=    78008173 LenY=    77861808
 Fock matrices will be formed incrementally for  20 cycles.

 Cycle   1  Pass 1  IDiag  1:
 FoFCou: FMM=F IPFlag=           0 FMFlag=      100000 FMFlg1=           0
         NFxFlg=           0 DoJE=F BraDBF=F KetDBF=F FulRan=T
         Omega=  0.000000  0.000000  1.000000  0.000000  0.000000 ICntrl=       0 IOpCl=  0
         NMat0=    1 NMatS0=    1 NMatT0=    0 NMatD0=    1 NMtDS0=    0 NMtDT0=    0
         I1Cent=           0 NGrid=           0.
 Symmetry not used in FoFCou.
 E= -3096.03029136564    
 DIIS: error= 6.26D-02 at cycle   1 NSaved=   1.
 NSaved= 1 IEnMin= 1 EnMin= -3096.03029136564     IErMin= 1 ErrMin= 6.26D-02
 ErrMax= 6.26D-02 EMaxC= 1.00D-01 BMatC= 8.06D-01 BMatP= 8.06D-01
 IDIUse=3 WtCom= 3.74D-01 WtEn= 6.26D-01
 Coeff-Com:  0.100D+01
 Coeff-En:   0.100D+01
 Coeff:      0.100D+01
 Gap=     0.336 Goal=   None    Shift=    0.000
 GapD=    0.336 DampG=1.000 DampE=0.500 DampFc=0.5000 IDamp=-1.
 Damping current iteration by 5.00D-01
 RMSDP=1.98D-01 MaxDP=2.49D+01              OVMax= 2.86D-01

 Cycle   2  Pass 1  IDiag  1:
 RMSU=  4.77D-02    CP:  1.88D+00
 E= -3096.19112580707     Delta-E=       -0.160834441438 Rises=F Damp=T
 DIIS: error= 2.81D-02 at cycle   2 NSaved=   2.
 NSaved= 2 IEnMin= 2 EnMin= -3096.19112580707     IErMin= 2 ErrMin= 2.81D-02
 ErrMax= 2.81D-02 EMaxC= 1.00D-01 BMatC= 1.18D-01 BMatP= 8.06D-01
 IDIUse=3 WtCom= 7.19D-01 WtEn= 2.81D-01
 Coeff-Com:  0.881D-01 0.912D+00
 Coeff-En:   0.331D+00 0.669D+00
 Coeff:      0.157D+00 0.843D+00
 Gap=     0.285 Goal=   None    Shift=    0.000
 RMSDP=8.27D-02 MaxDP=1.16D+01 DE=-1.61D-01 OVMax= 2.21D-01

 Cycle   3  Pass 1  IDiag  1:
 RMSU=  1.29D-02    CP:  1.16D+00  1.84D-01
 E= -3096.55350598339     Delta-E=       -0.362380176312 Rises=F Damp=F
 DIIS: error= 4.33D-03 at cycle   3 NSaved=   3.
 NSaved= 3 IEnMin= 3 EnMin= -3096.55350598339     IErMin= 3 ErrMin= 4.33D-03
 ErrMax= 4.33D-03 EMaxC= 1.00D-01 BMatC= 2.87D-02 BMatP= 1.18D-01
 IDIUse=3 WtCom= 9.57D-01 WtEn= 4.33D-02
 Coeff-Com: -0.627D-01 0.305D+00 0.758D+00
 Coeff-En:   0.000D+00 0.000D+00 0.100D+01
 Coeff:     -0.600D-01 0.292D+00 0.768D+00
 Gap=     0.192 Goal=   None    Shift=    0.000
 RMSDP=1.12D-02 MaxDP=8.20D-01 DE=-3.62D-01 OVMax= 9.66D-02

 Cycle   4  Pass 1  IDiag  1:
 RMSU=  5.31D-03    CP:  1.09D+00  1.88D-01  6.82D-01
 E= -3096.56461972209     Delta-E=       -0.011113738702 Rises=F Damp=F
 DIIS: error= 3.94D-03 at cycle   4 NSaved=   4.
 NSaved= 4 IEnMin= 4 EnMin= -3096.56461972209     IErMin= 4 ErrMin= 3.94D-03
 ErrMax= 3.94D-03 EMaxC= 1.00D-01 BMatC= 1.89D-02 BMatP= 2.87D-02
 IDIUse=3 WtCom= 9.61D-01 WtEn= 3.94D-02
 Coeff-Com: -0.448D-01 0.136D+00 0.503D+00 0.406D+00
 Coeff-En:   0.000D+00 0.000D+00 0.396D+00 0.604D+00
 Coeff:     -0.431D-01 0.131D+00 0.499D+00 0.414D+00
 Gap=     0.184 Goal=   None    Shift=    0.000
 RMSDP=5.46D-03 MaxDP=5.51D-01 DE=-1.11D-02 OVMax= 5.37D-02

 Cycle   5  Pass 1  IDiag  1:
 RMSU=  1.89D-03    CP:  1.13D+00  2.06D-01  7.56D-01  6.05D-01
 E= -3096.58278303162     Delta-E=       -0.018163309529 Rises=F Damp=F
 DIIS: error= 7.19D-04 at cycle   5 NSaved=   5.
 NSaved= 5 IEnMin= 5 EnMin= -3096.58278303162     IErMin= 5 ErrMin= 7.19D-04
 ErrMax= 7.19D-04 EMaxC= 1.00D-01 BMatC= 8.74D-04 BMatP= 1.89D-02
 IDIUse=3 WtCom= 9.93D-01 WtEn= 7.19D-03
 Coeff-Com: -0.182D-01 0.461D-01 0.210D+00 0.232D+00 0.530D+00
 Coeff-En:   0.000D+00 0.000D+00 0.000D+00 0.000D+00 0.100D+01
 Coeff:     -0.181D-01 0.457D-01 0.209D+00 0.230D+00 0.534D+00
 Gap=     0.182 Goal=   None    Shift=    0.000
 RMSDP=1.39D-03 MaxDP=1.35D-01 DE=-1.82D-02 OVMax= 8.78D-03

 Cycle   6  Pass 1  IDiag  1:
 RMSU=  4.55D-04    CP:  1.13D+00  2.02D-01  7.92D-01  6.15D-01  6.32D-01
 E= -3096.58361770539     Delta-E=       -0.000834673777 Rises=F Damp=F
 DIIS: error= 1.93D-04 at cycle   6 NSaved=   6.
 NSaved= 6 IEnMin= 6 EnMin= -3096.58361770539     IErMin= 6 ErrMin= 1.93D-04
 ErrMax= 1.93D-04 EMaxC= 1.00D-01 BMatC= 7.34D-05 BMatP= 8.74D-04
 IDIUse=3 WtCom= 9.98D-01 WtEn= 1.93D-03
 Coeff-Com: -0.584D-02 0.121D-01 0.673D-01 0.837D-01 0.289D+00 0.554D+00
 Coeff-En:   0.000D+00 0.000D+00 0.000D+00 0.000D+00 0.108D-01 0.989D+00
 Coeff:     -0.583D-02 0.121D-01 0.671D-01 0.836D-01 0.288D+00 0.555D+00
 Gap=     0.182 Goal=   None    Shift=    0.000
 RMSDP=2.87D-04 MaxDP=3.83D-02 DE=-8.35D-04 OVMax= 2.08D-03

 Cycle   7  Pass 1  IDiag  1:
 RMSU=  1.10D-04    CP:  1.13D+00  2.02D-01  7.95D-01  6.07D-01  6.76D-01
                    CP:  7.41D-01
 E= -3096.58368602963     Delta-E=       -0.000068324232 Rises=F Damp=F
 DIIS: error= 6.23D-05 at cycle   7 NSaved=   7.
 NSaved= 7 IEnMin= 7 EnMin= -3096.58368602963     IErMin= 7 ErrMin= 6.23D-05
 ErrMax= 6.23D-05 EMaxC= 1.00D-01 BMatC= 3.23D-06 BMatP= 7.34D-05
 IDIUse=1 WtCom= 1.00D+00 WtEn= 0.00D+00
 Coeff-Com: -0.107D-02 0.158D-02 0.128D-01 0.169D-01 0.828D-01 0.237D+00
 Coeff-Com:  0.650D+00
 Coeff:     -0.107D-02 0.158D-02 0.128D-01 0.169D-01 0.828D-01 0.237D+00
 Coeff:      0.650D+00
 Gap=     0.182 Goal=   None    Shift=    0.000
 RMSDP=1.44D-04 MaxDP=1.82D-02 DE=-6.83D-05 OVMax= 5.72D-04

 Cycle   8  Pass 1  IDiag  1:
 RMSU=  5.84D-05    CP:  1.13D+00  2.01D-01  7.93D-01  6.06D-01  6.94D-01
                    CP:  7.69D-01  8.68D-01
 E= -3096.58368811832     Delta-E=       -0.000002088698 Rises=F Damp=F
 DIIS: error= 2.86D-05 at cycle   8 NSaved=   8.
 NSaved= 8 IEnMin= 8 EnMin= -3096.58368811832     IErMin= 8 ErrMin= 2.86D-05
 ErrMax= 2.86D-05 EMaxC= 1.00D-01 BMatC= 9.19D-07 BMatP= 3.23D-06
 IDIUse=1 WtCom= 1.00D+00 WtEn= 0.00D+00
 Coeff-Com:  0.321D-03-0.993D-03-0.296D-02-0.354D-02 0.527D-02 0.575D-01
 Coeff-Com:  0.390D+00 0.554D+00
 Coeff:      0.321D-03-0.993D-03-0.296D-02-0.354D-02 0.527D-02 0.575D-01
 Coeff:      0.390D+00 0.554D+00
 Gap=     0.182 Goal=   None    Shift=    0.000
 RMSDP=4.84D-05 MaxDP=6.41D-03 DE=-2.09D-06 OVMax= 2.25D-04

 Cycle   9  Pass 1  IDiag  1:
 RMSU=  1.41D-05    CP:  1.13D+00  2.02D-01  7.94D-01  6.05D-01  6.94D-01
                    CP:  7.68D-01  9.77D-01  8.45D-01
 E= -3096.58368890526     Delta-E=       -0.000000786933 Rises=F Damp=F
 DIIS: error= 4.98D-06 at cycle   9 NSaved=   9.
 NSaved= 9 IEnMin= 9 EnMin= -3096.58368890526     IErMin= 9 ErrMin= 4.98D-06
 ErrMax= 4.98D-06 EMaxC= 1.00D-01 BMatC= 4.62D-08 BMatP= 9.19D-07
 IDIUse=1 WtCom= 1.00D+00 WtEn= 0.00D+00
 Coeff-Com:  0.218D-03-0.540D-03-0.201D-02-0.276D-02-0.238D-02 0.109D-01
 Coeff-Com:  0.139D+00 0.265D+00 0.593D+00
 Coeff:      0.218D-03-0.540D-03-0.201D-02-0.276D-02-0.238D-02 0.109D-01
 Coeff:      0.139D+00 0.265D+00 0.593D+00
 Gap=     0.182 Goal=   None    Shift=    0.000
 RMSDP=1.31D-05 MaxDP=9.87D-04 DE=-7.87D-07 OVMax= 7.07D-05

 Cycle  10  Pass 1  IDiag  1:
 RMSU=  6.37D-06    CP:  1.13D+00  2.01D-01  7.94D-01  6.05D-01  6.94D-01
                    CP:  7.72D-01  9.95D-01  8.70D-01  7.46D-01
 E= -3096.58368894665     Delta-E=       -0.000000041393 Rises=F Damp=F
 DIIS: error= 2.91D-06 at cycle  10 NSaved=  10.
 NSaved=10 IEnMin=10 EnMin= -3096.58368894665     IErMin=10 ErrMin= 2.91D-06
 ErrMax= 2.91D-06 EMaxC= 1.00D-01 BMatC= 9.46D-09 BMatP= 4.62D-08
 IDIUse=1 WtCom= 1.00D+00 WtEn= 0.00D+00
 Coeff-Com:  0.921D-04-0.202D-03-0.790D-03-0.124D-02-0.185D-02-0.337D-03
 Coeff-Com:  0.368D-01 0.910D-01 0.357D+00 0.520D+00
 Coeff:      0.921D-04-0.202D-03-0.790D-03-0.124D-02-0.185D-02-0.337D-03
 Coeff:      0.368D-01 0.910D-01 0.357D+00 0.520D+00
 Gap=     0.182 Goal=   None    Shift=    0.000
 RMSDP=3.04D-06 MaxDP=1.83D-04 DE=-4.14D-08 OVMax= 2.78D-05

 Cycle  11  Pass 1  IDiag  1:
 RMSU=  1.28D-06    CP:  1.13D+00  2.01D-01  7.94D-01  6.05D-01  6.95D-01
                    CP:  7.72D-01  9.96D-01  8.82D-01  7.88D-01  7.95D-01
 E= -3096.58368895564     Delta-E=       -0.000000008989 Rises=F Damp=F
 DIIS: error= 7.10D-07 at cycle  11 NSaved=  11.
 NSaved=11 IEnMin=11 EnMin= -3096.58368895564     IErMin=11 ErrMin= 7.10D-07
 ErrMax= 7.10D-07 EMaxC= 1.00D-01 BMatC= 8.00D-10 BMatP= 9.46D-09
 IDIUse=1 WtCom= 1.00D+00 WtEn= 0.00D+00
 Coeff-Com:  0.280D-04-0.553D-04-0.196D-03-0.393D-03-0.707D-03-0.134D-02
 Coeff-Com:  0.543D-02 0.195D-01 0.131D+00 0.276D+00 0.571D+00
 Coeff:      0.280D-04-0.553D-04-0.196D-03-0.393D-03-0.707D-03-0.134D-02
 Coeff:      0.543D-02 0.195D-01 0.131D+00 0.276D+00 0.571D+00
 Gap=     0.182 Goal=   None    Shift=    0.000
 RMSDP=1.34D-06 MaxDP=1.10D-04 DE=-8.99D-09 OVMax= 8.10D-06

 Cycle  12  Pass 1  IDiag  1:
 RMSU=  5.33D-07    CP:  1.13D+00  2.01D-01  7.94D-01  6.05D-01  6.95D-01
                    CP:  7.72D-01  9.96D-01  8.88D-01  8.02D-01  7.48D-01
                    CP:  8.03D-01
 E= -3096.58368895640     Delta-E=       -0.000000000764 Rises=F Damp=F
 DIIS: error= 2.76D-07 at cycle  12 NSaved=  12.
 NSaved=12 IEnMin=12 EnMin= -3096.58368895640     IErMin=12 ErrMin= 2.76D-07
 ErrMax= 2.76D-07 EMaxC= 1.00D-01 BMatC= 9.31D-11 BMatP= 8.00D-10
 IDIUse=1 WtCom= 1.00D+00 WtEn= 0.00D+00
 Coeff-Com: -0.260D-06 0.346D-05 0.388D-04-0.337D-05-0.118D-04-0.511D-03
 Coeff-Com: -0.278D-02-0.535D-02 0.820D-02 0.519D-01 0.283D+00 0.666D+00
 Coeff:     -0.260D-06 0.346D-05 0.388D-04-0.337D-05-0.118D-04-0.511D-03
 Coeff:     -0.278D-02-0.535D-02 0.820D-02 0.519D-01 0.283D+00 0.666D+00
 Gap=     0.182 Goal=   None    Shift=    0.000
 RMSDP=5.12D-07 MaxDP=5.93D-05 DE=-7.64D-10 OVMax= 3.52D-06

 Cycle  13  Pass 1  IDiag  1:
 RMSU=  1.43D-07    CP:  1.13D+00  2.01D-01  7.94D-01  6.05D-01  6.95D-01
                    CP:  7.72D-01  9.97D-01  8.88D-01  7.99D-01  7.74D-01
                    CP:  8.72D-01  7.43D-01
 E= -3096.58368895655     Delta-E=       -0.000000000147 Rises=F Damp=F
 DIIS: error= 8.14D-08 at cycle  13 NSaved=  13.
 NSaved=13 IEnMin=13 EnMin= -3096.58368895655     IErMin=13 ErrMin= 8.14D-08
 ErrMax= 8.14D-08 EMaxC= 1.00D-01 BMatC= 8.24D-12 BMatP= 9.31D-11
 IDIUse=1 WtCom= 1.00D+00 WtEn= 0.00D+00
 Coeff-Com: -0.183D-05 0.503D-05 0.320D-04 0.212D-04 0.357D-04-0.188D-03
 Coeff-Com: -0.188D-02-0.446D-02-0.546D-02 0.658D-02 0.105D+00 0.350D+00
 Coeff-Com:  0.550D+00
 Coeff:     -0.183D-05 0.503D-05 0.320D-04 0.212D-04 0.357D-04-0.188D-03
 Coeff:     -0.188D-02-0.446D-02-0.546D-02 0.658D-02 0.105D+00 0.350D+00
 Coeff:      0.550D+00
 Gap=     0.182 Goal=   None    Shift=    0.000
 RMSDP=2.66D-07 MaxDP=3.33D-05 DE=-1.47D-10 OVMax= 9.23D-07

 Cycle  14  Pass 1  IDiag  1:
 RMSU=  4.93D-08    CP:  1.13D+00  2.01D-01  7.94D-01  6.05D-01  6.95D-01
                    CP:  7.72D-01  9.97D-01  8.87D-01  8.02D-01  7.77D-01
                    CP:  8.78D-01  7.80D-01  8.44D-01
 E= -3096.58368895666     Delta-E=       -0.000000000106 Rises=F Damp=F
 DIIS: error= 2.15D-08 at cycle  14 NSaved=  14.
 NSaved=14 IEnMin=14 EnMin= -3096.58368895666     IErMin=14 ErrMin= 2.15D-08
 ErrMax= 2.15D-08 EMaxC= 1.00D-01 BMatC= 5.38D-13 BMatP= 8.24D-12
 IDIUse=1 WtCom= 1.00D+00 WtEn= 0.00D+00
 Coeff-Com: -0.851D-06 0.203D-05 0.118D-04 0.961D-05 0.187D-04-0.411D-04
 Coeff-Com: -0.609D-03-0.161D-02-0.302D-02-0.119D-02 0.238D-01 0.106D+00
 Coeff-Com:  0.259D+00 0.617D+00
 Coeff:     -0.851D-06 0.203D-05 0.118D-04 0.961D-05 0.187D-04-0.411D-04
 Coeff:     -0.609D-03-0.161D-02-0.302D-02-0.119D-02 0.238D-01 0.106D+00
 Coeff:      0.259D+00 0.617D+00
 Gap=     0.182 Goal=   None    Shift=    0.000
 RMSDP=6.75D-08 MaxDP=8.56D-06 DE=-1.06D-10 OVMax= 3.62D-07

 Cycle  15  Pass 1  IDiag  1:
 RMSU=  1.86D-08    CP:  1.13D+00  2.01D-01  7.94D-01  6.05D-01  6.95D-01
                    CP:  7.72D-01  9.97D-01  8.87D-01  8.01D-01  7.77D-01
                    CP:  8.83D-01  7.91D-01  9.18D-01  7.28D-01
 E= -3096.58368895650     Delta-E=        0.000000000161 Rises=F Damp=F
 DIIS: error= 9.06D-09 at cycle  15 NSaved=  15.
 NSaved=15 IEnMin=14 EnMin= -3096.58368895666     IErMin=15 ErrMin= 9.06D-09
 ErrMax= 9.06D-09 EMaxC= 1.00D-01 BMatC= 1.01D-13 BMatP= 5.38D-13
 IDIUse=1 WtCom= 1.00D+00 WtEn= 0.00D+00
 Coeff-Com: -0.260D-06 0.541D-06 0.270D-05 0.267D-05 0.639D-05 0.591D-06
 Coeff-Com: -0.104D-03-0.350D-03-0.991D-03-0.146D-02 0.145D-03 0.160D-01
 Coeff-Com:  0.751D-01 0.351D+00 0.560D+00
 Coeff:     -0.260D-06 0.541D-06 0.270D-05 0.267D-05 0.639D-05 0.591D-06
 Coeff:     -0.104D-03-0.350D-03-0.991D-03-0.146D-02 0.145D-03 0.160D-01
 Coeff:      0.751D-01 0.351D+00 0.560D+00
 Gap=     0.182 Goal=   None    Shift=    0.000
 RMSDP=1.89D-08 MaxDP=2.16D-06 DE= 1.61D-10 OVMax= 9.99D-08

 Cycle  16  Pass 1  IDiag  1:
 RMSU=  6.99D-09    CP:  1.13D+00  2.01D-01  7.94D-01  6.05D-01  6.95D-01
                    CP:  7.72D-01  9.97D-01  8.87D-01  8.01D-01  7.76D-01
                    CP:  8.84D-01  7.90D-01  9.15D-01  7.77D-01  7.74D-01
 E= -3096.58368895650     Delta-E=       -0.000000000004 Rises=F Damp=F
 DIIS: error= 1.22D-09 at cycle  16 NSaved=  16.
 NSaved=16 IEnMin=14 EnMin= -3096.58368895666     IErMin=16 ErrMin= 1.22D-09
 ErrMax= 1.22D-09 EMaxC= 1.00D-01 BMatC= 2.38D-15 BMatP= 1.01D-13
 IDIUse=1 WtCom= 1.00D+00 WtEn= 0.00D+00
 Coeff-Com: -0.153D-08-0.129D-07-0.250D-06-0.875D-07 0.264D-06 0.330D-05
 Coeff-Com:  0.180D-04 0.226D-04-0.846D-04-0.436D-03-0.220D-02-0.419D-02
 Coeff-Com:  0.184D-02 0.649D-01 0.180D+00 0.761D+00
 Coeff:     -0.153D-08-0.129D-07-0.250D-06-0.875D-07 0.264D-06 0.330D-05
 Coeff:      0.180D-04 0.226D-04-0.846D-04-0.436D-03-0.220D-02-0.419D-02
 Coeff:      0.184D-02 0.649D-01 0.180D+00 0.761D+00
 Gap=     0.182 Goal=   None    Shift=    0.000
 RMSDP=4.88D-09 MaxDP=5.94D-07 DE=-3.64D-12 OVMax= 2.90D-08

 SCF Done:  E(RB3LYP) =  -3096.58368896     A.U. after   16 cycles
             Convg  =    0.4878D-08             -V/T =  2.0057
 KE= 3.079110805843D+03 PE=-1.080660611488D+04 EE= 2.901685311354D+03
 Leave Link  502 at Fri May 17 08:49:50 2013, MaxMem=   78643200 cpu:     665.0
 (Enter D:\G09W\l601.exe)
 Copying SCF densities to generalized density rwf, IOpCl= 0 IROHF=0.

 **********************************************************************

            Population analysis using the SCF density.

 **********************************************************************

 Orbital symmetries:
       Occupied  (A) (A) (A) (A) (A) (A) (A) (A) (A) (A) (A) (A)
                 (A) (A) (A) (A) (A) (A) (A) (A) (A) (A) (A) (A)
                 (A) (A) (A) (A) (A) (A) (A) (A) (A) (A) (A) (A)
                 (A) (A) (A) (A) (A) (A) (A) (A) (A) (A) (A) (A)
                 (A) (A) (A) (A) (A) (A) (A) (A) (A) (A) (A) (A)
                 (A) (A) (A) (A) (A) (A) (A) (A) (A) (A) (A) (A)
                 (A) (A) (A) (A) (A) (A)
       Virtual   (A) (A) (A) (A) (A) (A) (A) (A) (A) (A) (A) (A)
                 (A) (A) (A) (A) (A) (A) (A) (A) (A) (A) (A) (A)
                 (A) (A) (A) (A) (A) (A) (A) (A) (A) (A) (A) (A)
                 (A) (A) (A) (A) (A) (A) (A) (A) (A) (A) (A) (A)
                 (A) (A) (A) (A) (A) (A) (A) (A) (A) (A) (A) (A)
                 (A) (A) (A) (A) (A) (A) (A) (A) (A) (A) (A) (A)
                 (A) (A) (A) (A) (A) (A) (A) (A) (A) (A) (A) (A)
                 (A) (A) (A) (A) (A) (A) (A) (A) (A) (A) (A) (A)
                 (A) (A) (A) (A) (A) (A) (A) (A) (A) (A) (A) (A)
                 (A) (A) (A) (A) (A) (A) (A) (A) (A) (A) (A) (A)
                 (A) (A) (A) (A) (A) (A) (A) (A) (A) (A) (A) (A)
                 (A) (A) (A) (A) (A) (A) (A) (A) (A) (A) (A) (A)
                 (A) (A) (A) (A) (A) (A) (A) (A) (A) (A) (A) (A)
                 (A) (A) (A) (A) (A) (A) (A) (A) (A) (A) (A) (A)
                 (A) (A) (A) (A) (A) (A) (A) (A) (A) (A) (A) (A)
                 (A) (A) (A) (A) (A) (A) (A) (A) (A) (A) (A) (A)
                 (A) (A) (A) (A) (A) (A) (A) (A) (A) (A) (A) (A)
                 (A) (A) (A) (A) (A) (A) (A) (A) (A) (A) (A) (A)
                 (A) (A) (A) (A) (A) (A) (A) (A) (A) (A) (A) (A)
                 (A) (A) (A) (A) (A) (A) (A) (A) (A) (A) (A) (A)
                 (A) (A) (A) (A) (A) (A) (A) (A) (A) (A) (A) (A)
                 (A) (A) (A) (A) (A) (A) (A) (A) (A) (A) (A) (A)
                 (A) (A) (A) (A) (A) (A) (A) (A) (A) (A) (A) (A)
                 (A) (A) (A) (A) (A) (A) (A) (A) (A) (A) (A) (A)
                 (A) (A) (A) (A) (A) (A) (A) (A) (A) (A) (A) (A)
                 (A) (A) (A) (A)
 The electronic state is 1-A.
 Alpha  occ. eigenvalues -- -453.86194 -57.46024 -52.13251 -52.13113 -52.12846
 Alpha  occ. eigenvalues --  -19.16257 -19.15193 -10.24902 -10.22740 -10.21610
 Alpha  occ. eigenvalues --  -10.21186 -10.20436 -10.19811 -10.19497 -10.19304
 Alpha  occ. eigenvalues --  -10.19093 -10.18984 -10.18868 -10.18509 -10.18501
 Alpha  occ. eigenvalues --  -10.18326  -7.70001  -5.74255  -5.73849  -5.72946
 Alpha  occ. eigenvalues --   -2.09895  -2.09866  -2.09096  -2.08771  -2.08619
 Alpha  occ. eigenvalues --   -1.03337  -1.01556  -0.84877  -0.83904  -0.77267
 Alpha  occ. eigenvalues --   -0.76990  -0.75947  -0.74228  -0.69123  -0.67416
 Alpha  occ. eigenvalues --   -0.65672  -0.62906  -0.61583  -0.59294  -0.58173
 Alpha  occ. eigenvalues --   -0.52634  -0.51091  -0.50327  -0.49121  -0.47717
 Alpha  occ. eigenvalues --   -0.47033  -0.46511  -0.44938  -0.44286  -0.43740
 Alpha  occ. eigenvalues --   -0.43173  -0.42648  -0.41547  -0.41107  -0.39593
 Alpha  occ. eigenvalues --   -0.38832  -0.38509  -0.38160  -0.36887  -0.35888
 Alpha  occ. eigenvalues --   -0.35133  -0.33939  -0.33739  -0.33061  -0.32731
 Alpha  occ. eigenvalues --   -0.31787  -0.30900  -0.28958  -0.28739  -0.26971
 Alpha  occ. eigenvalues --   -0.26287  -0.24062  -0.19530
 Alpha virt. eigenvalues --   -0.01349  -0.00964  -0.00484   0.00092   0.00446
 Alpha virt. eigenvalues --    0.01032   0.01819   0.02140   0.03013   0.03027
 Alpha virt. eigenvalues --    0.03439   0.03663   0.04533   0.04850   0.05261
 Alpha virt. eigenvalues --    0.05630   0.06385   0.06986   0.07303   0.07595
 Alpha virt. eigenvalues --    0.07773   0.07991   0.08276   0.08606   0.09052
 Alpha virt. eigenvalues --    0.09364   0.09839   0.10258   0.11505   0.11881
 Alpha virt. eigenvalues --    0.12253   0.12349   0.12574   0.12934   0.13275
 Alpha virt. eigenvalues --    0.13607   0.13794   0.14462   0.14566   0.14832
 Alpha virt. eigenvalues --    0.15622   0.16285   0.16652   0.16906   0.17192
 Alpha virt. eigenvalues --    0.17605   0.18026   0.18359   0.18539   0.18856
 Alpha virt. eigenvalues --    0.19038   0.19589   0.19618   0.20098   0.20707
 Alpha virt. eigenvalues --    0.21027   0.21281   0.21491   0.21822   0.22012
 Alpha virt. eigenvalues --    0.22430   0.22913   0.23507   0.23749   0.24052
 Alpha virt. eigenvalues --    0.24291   0.24617   0.24691   0.24784   0.25541
 Alpha virt. eigenvalues --    0.25911   0.26400   0.26565   0.26695   0.27102
 Alpha virt. eigenvalues --    0.27274   0.27900   0.28385   0.28449   0.28866
 Alpha virt. eigenvalues --    0.29333   0.29453   0.29720   0.30844   0.31049
 Alpha virt. eigenvalues --    0.31569   0.31741   0.32305   0.32941   0.34014
 Alpha virt. eigenvalues --    0.34052   0.34395   0.34908   0.35960   0.37024
 Alpha virt. eigenvalues --    0.37536   0.38126   0.38493   0.40454   0.40582
 Alpha virt. eigenvalues --    0.41324   0.42290   0.42696   0.43041   0.43994
 Alpha virt. eigenvalues --    0.44208   0.45194   0.45840   0.46384   0.49012
 Alpha virt. eigenvalues --    0.56539   0.57158   0.59404   0.61695   0.63274
 Alpha virt. eigenvalues --    0.64566   0.65511   0.66019   0.66825   0.67137
 Alpha virt. eigenvalues --    0.67851   0.68610   0.69046   0.70351   0.70580
 Alpha virt. eigenvalues --    0.70974   0.71917   0.72156   0.72855   0.74102
 Alpha virt. eigenvalues --    0.74403   0.75082   0.75842   0.76625   0.77218
 Alpha virt. eigenvalues --    0.78369   0.78823   0.79605   0.81275   0.81806
 Alpha virt. eigenvalues --    0.82552   0.82715   0.83387   0.84659   0.85136
 Alpha virt. eigenvalues --    0.86842   0.88915   0.90120   0.91915   0.92876
 Alpha virt. eigenvalues --    0.93458   0.94864   0.95516   0.96038   0.97165
 Alpha virt. eigenvalues --    0.98441   0.98932   0.98987   1.00231   1.01900
 Alpha virt. eigenvalues --    1.02721   1.02961   1.04114   1.05566   1.06237
 Alpha virt. eigenvalues --    1.09057   1.09653   1.10236   1.11001   1.12464
 Alpha virt. eigenvalues --    1.13201   1.13507   1.14586   1.14904   1.15484
 Alpha virt. eigenvalues --    1.15852   1.16453   1.17730   1.18576   1.19565
 Alpha virt. eigenvalues --    1.21053   1.22898   1.23364   1.24399   1.25240
 Alpha virt. eigenvalues --    1.26116   1.28245   1.30693   1.31318   1.32230
 Alpha virt. eigenvalues --    1.34161   1.34570   1.38954   1.39221   1.41132
 Alpha virt. eigenvalues --    1.43798   1.47271   1.47351   1.48695   1.50144
 Alpha virt. eigenvalues --    1.51286   1.55402   1.56031   1.57286   1.60827
 Alpha virt. eigenvalues --    1.65302   1.66011   1.67212   1.69903   1.70859
 Alpha virt. eigenvalues --    1.72004   1.72622   1.73826   1.74333   1.76461
 Alpha virt. eigenvalues --    1.78246   1.79131   1.80277   1.81071   1.82398
 Alpha virt. eigenvalues --    1.82841   1.86067   1.86979   1.87616   1.88577
 Alpha virt. eigenvalues --    1.90715   1.91927   1.92563   1.93807   1.95271
 Alpha virt. eigenvalues --    1.95971   1.96362   1.98063   1.99154   2.00780
 Alpha virt. eigenvalues --    2.01326   2.01996   2.03329   2.07538   2.08399
 Alpha virt. eigenvalues --    2.10123   2.12352   2.14219   2.16183   2.18486
 Alpha virt. eigenvalues --    2.19146   2.21646   2.22438   2.24751   2.25382
 Alpha virt. eigenvalues --    2.26441   2.28738   2.32459   2.33201   2.35177
 Alpha virt. eigenvalues --    2.36512   2.37692   2.38031   2.39560   2.40432
 Alpha virt. eigenvalues --    2.41376   2.43120   2.44207   2.45310   2.45686
 Alpha virt. eigenvalues --    2.47404   2.50499   2.53644   2.54415   2.55384
 Alpha virt. eigenvalues --    2.61593   2.63219   2.64131   2.64686   2.70070
 Alpha virt. eigenvalues --    2.74481   2.75184   2.75821   2.77536   2.79223
 Alpha virt. eigenvalues --    2.88701   2.92983   2.97407   3.03232   3.03623
 Alpha virt. eigenvalues --    3.05331   4.15571   4.18520   4.21041   4.27121
 Alpha virt. eigenvalues --    4.31081   4.33352   4.34553   4.37747   4.44961
 Alpha virt. eigenvalues --    4.46639   4.52036   4.53464   4.56653   4.58457
 Alpha virt. eigenvalues --    4.65917   4.66646   8.52974  83.54346
          Condensed to atoms (all electrons):
              1          2          3          4          5          6
     1  Se  34.260714  -0.007062   0.005805  -0.320568  -0.156097  -0.022936
     2  O   -0.007062   8.403352   0.164827  -0.094418   0.014897   0.000125
     3  H    0.005805   0.164827   0.364296  -0.092234  -0.012707  -0.000002
     4  C   -0.320568  -0.094418  -0.092234  28.132622  -0.204531  -0.145554
     5  C   -0.156097   0.014897  -0.012707  -0.204531   9.623198   0.379165
     6  H   -0.022936   0.000125  -0.000002  -0.145554   0.379165   0.520151
     7  H    0.009224  -0.000082   0.000001  -0.038222   0.440494  -0.034214
     8  C   -0.089588  -0.018470  -0.003703   1.820931  -1.048822  -0.006494
     9  H   -0.000565   0.000009   0.000000  -0.026508  -0.067640  -0.001114
    10  H    0.000306   0.000017   0.000007   0.012394  -0.104640  -0.004759
    11  C    0.014073   0.025675  -0.001052  -1.078250  -0.115454   0.019216
    12  H    0.000032  -0.000043   0.000001  -0.025313   0.027471   0.000031
    13  H    0.000254   0.000066   0.000000   0.009130   0.032713  -0.000121
    14  C    0.160493  -0.035812   0.005273  -1.628849  -0.317606   0.009838
    15  H   -0.004016   0.000642   0.000148   0.057032  -0.011859   0.000076
    16  H    0.003946  -0.004183   0.000181   0.163781  -0.014807  -0.000008
    17  C    0.447646  -0.014602   0.135517 -19.222500  -1.854302   0.039831
    18  C   -0.261683   0.234242  -0.026905  -1.227150  -0.184906   0.005447
    19  H    0.007394  -0.075797   0.007389   0.098790  -0.002734  -0.000002
    20  H    0.012204  -0.039221  -0.008039  -0.255125   0.008106  -0.000001
    21  H    0.019223  -0.000091   0.000092  -0.021862   0.000780   0.000091
    22  H   -0.031247  -0.000173  -0.000028   0.157745  -0.000816  -0.000138
    23  C    0.016856   0.001132   0.002669   0.313366   0.019165  -0.008314
    24  H   -0.000286  -0.000002   0.000000  -0.002252  -0.005673   0.000040
    25  H    0.000363   0.000005   0.000000   0.004311  -0.000228   0.000001
    26  H   -0.001763  -0.000001   0.000000  -0.001696  -0.000693   0.000000
    27  H    0.000052   0.000000   0.000000  -0.000373   0.000219   0.000000
    28  O   -0.068117   0.000004  -0.000001  -0.026525   0.023939   0.000094
    29  C   -0.178247  -0.000746  -0.006999   0.579217   0.618055   0.110602
    30  C   -0.072105   0.013488   0.007415   0.981706   0.003370  -0.036612
    31  C    0.001314   0.000050  -0.000100  -0.039585  -0.016867  -0.000357
    32  C    0.057574  -0.000975  -0.000227  -0.093291  -0.092712  -0.000079
    33  H    0.005593   0.000000   0.000000  -0.001059   0.000153   0.000000
    34  H   -0.008690   0.000000   0.000000   0.002041   0.000428  -0.000014
    35  C    0.248882  -0.006947  -0.001697  -1.830133  -0.515090  -0.038313
    36  C   -0.217698   0.000332   0.000149   0.170709   0.106996  -0.008426
    37  H   -0.014990   0.000000   0.000000   0.005531  -0.000144  -0.000008
    38  H    0.010036   0.000000   0.000000  -0.005697   0.001876   0.000000
    39  H    0.005911   0.000000   0.000000   0.003580   0.000199  -0.000001
              7          8          9         10         11         12
     1  Se   0.009224  -0.089588  -0.000565   0.000306   0.014073   0.000032
     2  O   -0.000082  -0.018470   0.000009   0.000017   0.025675  -0.000043
     3  H    0.000001  -0.003703   0.000000   0.000007  -0.001052   0.000001
     4  C   -0.038222   1.820931  -0.026508   0.012394  -1.078250  -0.025313
     5  C    0.440494  -1.048822  -0.067640  -0.104640  -0.115454   0.027471
     6  H   -0.034214  -0.006494  -0.001114  -0.004759   0.019216   0.000031
     7  H    0.509743  -0.058446  -0.004462   0.004202   0.001817   0.001883
     8  C   -0.058446   7.372791   0.392944   0.456725  -0.262443  -0.081929
     9  H   -0.004462   0.392944   0.539262  -0.033627  -0.052281  -0.003570
    10  H    0.004202   0.456725  -0.033627   0.531632  -0.064611   0.004822
    11  C    0.001817  -0.262443  -0.052281  -0.064611   6.514254   0.462594
    12  H    0.001883  -0.081929  -0.003570   0.004822   0.462594   0.529515
    13  H   -0.000108  -0.067189  -0.002374  -0.003501   0.424750  -0.033902
    14  C   -0.019967   0.017130   0.025020  -0.015595  -0.805136  -0.136433
    15  H   -0.000067   0.008639  -0.000091   0.001937  -0.071708   0.004281
    16  H    0.000076   0.022365  -0.000119   0.000033  -0.024499  -0.004675
    17  C   -0.029334  -1.999286   0.036172   0.008663   1.605352   0.049121
    18  C   -0.008478   0.050006   0.003264   0.003550  -0.119953   0.002855
    19  H    0.000021  -0.004553   0.000000   0.000002   0.002854   0.000019
    20  H   -0.000002  -0.004043   0.000000   0.000002   0.003161  -0.000006
    21  H   -0.000003   0.000847   0.000000  -0.000003   0.000298   0.000000
    22  H    0.000080  -0.001070   0.000003   0.000089   0.003034   0.000000
    23  C    0.003176   0.023431  -0.000519   0.001148  -0.007287   0.000050
    24  H   -0.000002   0.000350   0.000000  -0.000008  -0.000077   0.000000
    25  H    0.000000  -0.000546   0.000000   0.000000   0.000046   0.000000
    26  H    0.000000   0.000023   0.000000   0.000000  -0.000004   0.000000
    27  H    0.000000   0.000006   0.000000   0.000000  -0.000002   0.000000
    28  O   -0.000273   0.003369  -0.000001   0.000000  -0.001125   0.000000
    29  C   -0.018523   0.121184   0.002864  -0.002275  -0.015716  -0.000648
    30  C    0.012785  -0.026603  -0.001539  -0.003707  -0.017542  -0.000603
    31  C    0.000083  -0.008547  -0.000047  -0.000111   0.003674   0.000000
    32  C    0.000180   0.018375   0.000028   0.000179  -0.000244   0.000019
    33  H    0.000000   0.000015   0.000000   0.000000  -0.000002   0.000000
    34  H    0.000000   0.000212   0.000000   0.000000   0.000021   0.000000
    35  C   -0.000887  -0.078278  -0.000848   0.004236   0.032291   0.000207
    36  C    0.000472  -0.026938  -0.000122  -0.000113  -0.001659  -0.000041
    37  H   -0.000002   0.000069   0.000000   0.000000   0.000065   0.000000
    38  H    0.000000   0.000070   0.000000   0.000000  -0.000016   0.000000
    39  H    0.000000  -0.000099   0.000000   0.000000   0.000006   0.000000
             13         14         15         16         17         18
     1  Se   0.000254   0.160493  -0.004016   0.003946   0.447646  -0.261683
     2  O    0.000066  -0.035812   0.000642  -0.004183  -0.014602   0.234242
     3  H    0.000000   0.005273   0.000148   0.000181   0.135517  -0.026905
     4  C    0.009130  -1.628849   0.057032   0.163781 -19.222500  -1.227150
     5  C    0.032713  -0.317606  -0.011859  -0.014807  -1.854302  -0.184906
     6  H   -0.000121   0.009838   0.000076  -0.000008   0.039831   0.005447
     7  H   -0.000108  -0.019967  -0.000067   0.000076  -0.029334  -0.008478
     8  C   -0.067189   0.017130   0.008639   0.022365  -1.999286   0.050006
     9  H   -0.002374   0.025020  -0.000091  -0.000119   0.036172   0.003264
    10  H   -0.003501  -0.015595   0.001937   0.000033   0.008663   0.003550
    11  C    0.424750  -0.805136  -0.071708  -0.024499   1.605352  -0.119953
    12  H   -0.033902  -0.136433   0.004281  -0.004675   0.049121   0.002855
    13  H    0.540014  -0.102203  -0.004974  -0.000996   0.019647  -0.006470
    14  C   -0.102203  11.184977   0.524797   0.324608  -2.504743  -0.383727
    15  H   -0.004974   0.524797   0.506394  -0.034492  -0.192864  -0.015918
    16  H   -0.000996   0.324608  -0.034492   0.531895  -0.060910  -0.113081
    17  C    0.019647  -2.504743  -0.192864  -0.060910  29.978842  -0.198011
    18  C   -0.006470  -0.383727  -0.015918  -0.113081  -0.198011   7.761530
    19  H   -0.000007  -0.119199  -0.000072   0.003813  -0.023504   0.407289
    20  H    0.000002  -0.000460  -0.000152   0.000056   0.077260   0.483159
    21  H    0.000000   0.003917   0.000001   0.000000   0.013849  -0.009599
    22  H   -0.000001  -0.012453   0.000002  -0.000002  -0.107371  -0.004202
    23  C   -0.000018   0.026890  -0.000088   0.000136  -0.299876  -0.021029
    24  H    0.000000   0.000298   0.000000   0.000000   0.006654  -0.000322
    25  H    0.000000  -0.000070   0.000000   0.000000  -0.001693  -0.000415
    26  H    0.000000   0.000044   0.000000   0.000000   0.000998  -0.000093
    27  H    0.000000  -0.000008   0.000000   0.000000  -0.000045   0.000014
    28  O    0.000000   0.001511   0.000000   0.000000  -0.026870  -0.001774
    29  C   -0.000238  -0.009010   0.004044  -0.001797  -1.132693   0.107316
    30  C    0.000176  -0.035922  -0.002134   0.001048  -0.787540   0.004616
    31  C    0.000001  -0.002059   0.000032   0.000000   0.066972  -0.004096
    32  C   -0.000001   0.019607   0.000001  -0.000005   0.103579  -0.011347
    33  H    0.000000   0.000011   0.000000   0.000000  -0.000355  -0.000022
    34  H    0.000000  -0.000031   0.000000   0.000000  -0.000097   0.000020
    35  C    0.000057   0.024414   0.000010  -0.000234   1.944565  -0.132171
    36  C    0.000002  -0.015108  -0.000017   0.000013  -0.231024  -0.018921
    37  H    0.000000  -0.000034   0.000000   0.000000   0.001682   0.000063
    38  H    0.000000   0.000045   0.000000   0.000000  -0.002182  -0.000156
    39  H    0.000000  -0.000107   0.000000   0.000000  -0.001237   0.000170
             19         20         21         22         23         24
     1  Se   0.007394   0.012204   0.019223  -0.031247   0.016856  -0.000286
     2  O   -0.075797  -0.039221  -0.000091  -0.000173   0.001132  -0.000002
     3  H    0.007389  -0.008039   0.000092  -0.000028   0.002669   0.000000
     4  C    0.098790  -0.255125  -0.021862   0.157745   0.313366  -0.002252
     5  C   -0.002734   0.008106   0.000780  -0.000816   0.019165  -0.005673
     6  H   -0.000002  -0.000001   0.000091  -0.000138  -0.008314   0.000040
     7  H    0.000021  -0.000002  -0.000003   0.000080   0.003176  -0.000002
     8  C   -0.004553  -0.004043   0.000847  -0.001070   0.023431   0.000350
     9  H    0.000000   0.000000   0.000000   0.000003  -0.000519   0.000000
    10  H    0.000002   0.000002  -0.000003   0.000089   0.001148  -0.000008
    11  C    0.002854   0.003161   0.000298   0.003034  -0.007287  -0.000077
    12  H    0.000019  -0.000006   0.000000   0.000000   0.000050   0.000000
    13  H   -0.000007   0.000002   0.000000  -0.000001  -0.000018   0.000000
    14  C   -0.119199  -0.000460   0.003917  -0.012453   0.026890   0.000298
    15  H   -0.000072  -0.000152   0.000001   0.000002  -0.000088   0.000000
    16  H    0.003813   0.000056   0.000000  -0.000002   0.000136   0.000000
    17  C   -0.023504   0.077260   0.013849  -0.107371  -0.299876   0.006654
    18  C    0.407289   0.483159  -0.009599  -0.004202  -0.021029  -0.000322
    19  H    0.536118  -0.037440   0.000000  -0.000002   0.000206   0.000000
    20  H   -0.037440   0.548216   0.000088   0.000065  -0.002164   0.000000
    21  H    0.000000   0.000088   0.521619  -0.037488   0.000661   0.004306
    22  H   -0.000002   0.000065  -0.037488   0.516286   0.024979  -0.005234
    23  C    0.000206  -0.002164   0.000661   0.024979   7.509853   0.469116
    24  H    0.000000   0.000000   0.004306  -0.005234   0.469116   0.530721
    25  H    0.000000   0.000000  -0.004949  -0.001157   0.401967  -0.033347
    26  H    0.000000   0.000000   0.001988   0.000022  -0.102606   0.004792
    27  H    0.000000   0.000000  -0.000130  -0.000113  -0.071793  -0.003703
    28  O   -0.000003   0.000052  -0.000151   0.000073  -0.000013  -0.000014
    29  C   -0.003365   0.015117  -0.129043  -0.037853   1.920499  -0.013758
    30  C    0.002427  -0.016286   0.452321   0.392819  -1.102465  -0.126225
    31  C   -0.000015   0.000266  -0.006652   0.020857   0.126551  -0.058843
    32  C   -0.000003   0.000068  -0.020729   0.003159  -0.873508  -0.020618
    33  H    0.000000   0.000000   0.000084  -0.000008   0.042497   0.000016
    34  H    0.000000   0.000000  -0.000085   0.000107  -0.008163   0.002302
    35  C   -0.000363   0.013435  -0.013266  -0.114723  -1.811819   0.042711
    36  C    0.000058  -0.000373   0.001104   0.001312  -0.007245   0.005812
    37  H    0.000000   0.000000  -0.000007   0.000012  -0.000631  -0.000001
    38  H    0.000000   0.000000   0.000024  -0.000003   0.002232   0.000001
    39  H    0.000000   0.000000   0.000000   0.000000   0.000541   0.000000
             25         26         27         28         29         30
     1  Se   0.000363  -0.001763   0.000052  -0.068117  -0.178247  -0.072105
     2  O    0.000005  -0.000001   0.000000   0.000004  -0.000746   0.013488
     3  H    0.000000   0.000000   0.000000  -0.000001  -0.006999   0.007415
     4  C    0.004311  -0.001696  -0.000373  -0.026525   0.579217   0.981706
     5  C   -0.000228  -0.000693   0.000219   0.023939   0.618055   0.003370
     6  H    0.000001   0.000000   0.000000   0.000094   0.110602  -0.036612
     7  H    0.000000   0.000000   0.000000  -0.000273  -0.018523   0.012785
     8  C   -0.000546   0.000023   0.000006   0.003369   0.121184  -0.026603
     9  H    0.000000   0.000000   0.000000  -0.000001   0.002864  -0.001539
    10  H    0.000000   0.000000   0.000000   0.000000  -0.002275  -0.003707
    11  C    0.000046  -0.000004  -0.000002  -0.001125  -0.015716  -0.017542
    12  H    0.000000   0.000000   0.000000   0.000000  -0.000648  -0.000603
    13  H    0.000000   0.000000   0.000000   0.000000  -0.000238   0.000176
    14  C   -0.000070   0.000044  -0.000008   0.001511  -0.009010  -0.035922
    15  H    0.000000   0.000000   0.000000   0.000000   0.004044  -0.002134
    16  H    0.000000   0.000000   0.000000   0.000000  -0.001797   0.001048
    17  C   -0.001693   0.000998  -0.000045  -0.026870  -1.132693  -0.787540
    18  C   -0.000415  -0.000093   0.000014  -0.001774   0.107316   0.004616
    19  H    0.000000   0.000000   0.000000  -0.000003  -0.003365   0.002427
    20  H    0.000000   0.000000   0.000000   0.000052   0.015117  -0.016286
    21  H   -0.004949   0.001988  -0.000130  -0.000151  -0.129043   0.452321
    22  H   -0.001157   0.000022  -0.000113   0.000073  -0.037853   0.392819
    23  C    0.401967  -0.102606  -0.071793  -0.000013   1.920499  -1.102465
    24  H   -0.033347   0.004792  -0.003703  -0.000014  -0.013758  -0.126225
    25  H    0.537318  -0.003455  -0.002326  -0.000001   0.003104  -0.076583
    26  H   -0.003455   0.524297  -0.033350  -0.000044  -0.063778   0.024711
    27  H   -0.002326  -0.033350   0.539857   0.000031   0.002286   0.040760
    28  O   -0.000001  -0.000044   0.000031   8.579922  -0.569999  -0.016106
    29  C    0.003104  -0.063778   0.002286  -0.569999  31.496589  -2.300469
    30  C   -0.076583   0.024711   0.040760  -0.016106  -2.300469  10.341692
    31  C   -0.058082   0.474623   0.396615  -0.001683  -0.224370  -0.244652
    32  C    0.025912  -0.139048  -0.075185   0.078959  -4.994064   0.315477
    33  H   -0.000130  -0.004618  -0.001473   0.001046   0.222075  -0.014205
    34  H   -0.000070   0.004395  -0.004678  -0.000397   0.086037  -0.013549
    35  C    0.012072   0.106477   0.021370   0.490765 -18.491443  -1.222567
    36  C    0.000760   0.001281  -0.004230   0.144004  -1.880887   0.165966
    37  H    0.000000  -0.000012   0.000006  -0.056230   0.007990   0.006540
    38  H    0.000000   0.000067  -0.000016  -0.053909   0.119923   0.005063
    39  H    0.000000   0.000000   0.000000   0.137735   0.137031   0.000193
             31         32         33         34         35         36
     1  Se   0.001314   0.057574   0.005593  -0.008690   0.248882  -0.217698
     2  O    0.000050  -0.000975   0.000000   0.000000  -0.006947   0.000332
     3  H   -0.000100  -0.000227   0.000000   0.000000  -0.001697   0.000149
     4  C   -0.039585  -0.093291  -0.001059   0.002041  -1.830133   0.170709
     5  C   -0.016867  -0.092712   0.000153   0.000428  -0.515090   0.106996
     6  H   -0.000357  -0.000079   0.000000  -0.000014  -0.038313  -0.008426
     7  H    0.000083   0.000180   0.000000   0.000000  -0.000887   0.000472
     8  C   -0.008547   0.018375   0.000015   0.000212  -0.078278  -0.026938
     9  H   -0.000047   0.000028   0.000000   0.000000  -0.000848  -0.000122
    10  H   -0.000111   0.000179   0.000000   0.000000   0.004236  -0.000113
    11  C    0.003674  -0.000244  -0.000002   0.000021   0.032291  -0.001659
    12  H    0.000000   0.000019   0.000000   0.000000   0.000207  -0.000041
    13  H    0.000001  -0.000001   0.000000   0.000000   0.000057   0.000002
    14  C   -0.002059   0.019607   0.000011  -0.000031   0.024414  -0.015108
    15  H    0.000032   0.000001   0.000000   0.000000   0.000010  -0.000017
    16  H    0.000000  -0.000005   0.000000   0.000000  -0.000234   0.000013
    17  C    0.066972   0.103579  -0.000355  -0.000097   1.944565  -0.231024
    18  C   -0.004096  -0.011347  -0.000022   0.000020  -0.132171  -0.018921
    19  H   -0.000015  -0.000003   0.000000   0.000000  -0.000363   0.000058
    20  H    0.000266   0.000068   0.000000   0.000000   0.013435  -0.000373
    21  H   -0.006652  -0.020729   0.000084  -0.000085  -0.013266   0.001104
    22  H    0.020857   0.003159  -0.000008   0.000107  -0.114723   0.001312
    23  C    0.126551  -0.873508   0.042497  -0.008163  -1.811819  -0.007245
    24  H   -0.058843  -0.020618   0.000016   0.002302   0.042711   0.005812
    25  H   -0.058082   0.025912  -0.000130  -0.000070   0.012072   0.000760
    26  H    0.474623  -0.139048  -0.004618   0.004395   0.106477   0.001281
    27  H    0.396615  -0.075185  -0.001473  -0.004678   0.021370  -0.004230
    28  O   -0.001683   0.078959   0.001046  -0.000397   0.490765   0.144004
    29  C   -0.224370  -4.994064   0.222075   0.086037 -18.491443  -1.880887
    30  C   -0.244652   0.315477  -0.014205  -0.013549  -1.222567   0.165966
    31  C    6.230848  -0.317269  -0.050276  -0.040343   0.334577  -0.141894
    32  C   -0.317269  11.842902   0.328665   0.462453   0.387831  -0.429234
    33  H   -0.050276   0.328665   0.546833  -0.039287  -0.185302  -0.053185
    34  H   -0.040343   0.462453  -0.039287   0.527146  -0.146825  -0.042227
    35  C    0.334577   0.387831  -0.185302  -0.146825  27.692791  -0.313195
    36  C   -0.141894  -0.429234  -0.053185  -0.042227  -0.313195   8.246746
    37  H    0.003615   0.038361  -0.001664   0.001276  -0.150742   0.443933
    38  H   -0.014612  -0.057463   0.005586  -0.000052  -0.268990   0.536723
    39  H    0.000614  -0.024931  -0.000027   0.000016  -0.025308  -0.084782
             37         38         39
     1  Se  -0.014990   0.010036   0.005911
     2  O    0.000000   0.000000   0.000000
     3  H    0.000000   0.000000   0.000000
     4  C    0.005531  -0.005697   0.003580
     5  C   -0.000144   0.001876   0.000199
     6  H   -0.000008   0.000000  -0.000001
     7  H   -0.000002   0.000000   0.000000
     8  C    0.000069   0.000070  -0.000099
     9  H    0.000000   0.000000   0.000000
    10  H    0.000000   0.000000   0.000000
    11  C    0.000065  -0.000016   0.000006
    12  H    0.000000   0.000000   0.000000
    13  H    0.000000   0.000000   0.000000
    14  C   -0.000034   0.000045  -0.000107
    15  H    0.000000   0.000000   0.000000
    16  H    0.000000   0.000000   0.000000
    17  C    0.001682  -0.002182  -0.001237
    18  C    0.000063  -0.000156   0.000170
    19  H    0.000000   0.000000   0.000000
    20  H    0.000000   0.000000   0.000000
    21  H   -0.000007   0.000024   0.000000
    22  H    0.000012  -0.000003   0.000000
    23  C   -0.000631   0.002232   0.000541
    24  H   -0.000001   0.000001   0.000000
    25  H    0.000000   0.000000   0.000000
    26  H   -0.000012   0.000067   0.000000
    27  H    0.000006  -0.000016   0.000000
    28  O   -0.056230  -0.053909   0.137735
    29  C    0.007990   0.119923   0.137031
    30  C    0.006540   0.005063   0.000193
    31  C    0.003615  -0.014612   0.000614
    32  C    0.038361  -0.057463  -0.024931
    33  H   -0.001664   0.005586  -0.000027
    34  H    0.001276  -0.000052   0.000016
    35  C   -0.150742  -0.268990  -0.025308
    36  C    0.443933   0.536723  -0.084782
    37  H    0.585672  -0.059495  -0.004864
    38  H   -0.059495   0.594123  -0.004795
    39  H   -0.004864  -0.004795   0.358002
 Mulliken atomic charges:
              1
     1  Se   0.167763
     2  O   -0.560233
     3  H    0.459925
     4  C   -0.131193
     5  C   -0.572892
     6  H    0.222758
     7  H    0.228834
     8  C   -0.522432
     9  H    0.195859
    10  H    0.203007
    11  C   -0.474118
    12  H    0.204264
    13  H    0.195290
    14  C   -0.184341
    15  H    0.230416
    16  H    0.207856
    17  C    0.154691
    18  C   -0.313113
    19  H    0.200679
    20  H    0.202055
    21  H    0.222767
    22  H    0.233441
    23  C   -0.589585
    24  H    0.203246
    25  H    0.197196
    26  H    0.207442
    27  H    0.196208
    28  O   -0.638265
    29  C    0.521989
    30  C   -0.655158
    31  C   -0.430233
    32  C   -0.532397
    33  H    0.199038
    34  H    0.218054
    35  C   -0.007550
    36  C   -0.349051
    37  H    0.194011
    38  H    0.191618
    39  H    0.502154
 Sum of Mulliken atomic charges =   0.00000
 Mulliken charges with hydrogens summed into heavy atoms:
              1
     1  Se   0.167763
     2  O   -0.100308
     4  C   -0.131193
     5  C   -0.121300
     8  C   -0.123566
    11  C   -0.074564
    14  C    0.253931
    17  C    0.154691
    18  C    0.089621
    23  C   -0.189144
    28  O   -0.136111
    29  C    0.521989
    30  C   -0.198949
    31  C   -0.026583
    32  C   -0.115305
    35  C   -0.007550
    36  C    0.036578
 Sum of Mulliken charges with hydrogens summed into heavy atoms =   0.00000
 Electronic spatial extent (au):  <R**2>=           5593.9434
 Charge=              0.0000 electrons
 Dipole moment (field-independent basis, Debye):
    X=             -3.3690    Y=              0.2245    Z=              2.7172  Tot=              4.3340
 Quadrupole moment (field-independent basis, Debye-Ang):
   XX=           -111.8207   YY=           -112.0676   ZZ=           -122.5229
   XY=              0.3496   XZ=              4.3945   YZ=             -0.7903
 Traceless Quadrupole moment (field-independent basis, Debye-Ang):
   XX=              3.6497   YY=              3.4028   ZZ=             -7.0525
   XY=              0.3496   XZ=              4.3945   YZ=             -0.7903
 Octapole moment (field-independent basis, Debye-Ang**2):
  XXX=            -76.9628  YYY=            -56.5970  ZZZ=             -9.4929  XYY=            -28.8108
  XXY=            -57.8243  XXZ=             27.7495  XZZ=            -19.9343  YZZ=            -19.7517
  YYZ=             -5.4514  XYZ=             18.9797
 Hexadecapole moment (field-independent basis, Debye-Ang**3):
 XXXX=          -4831.8485 YYYY=          -1305.8710 ZZZZ=          -1259.6262 XXXY=             61.7970
 XXXZ=             63.6717 YYYX=            158.3941 YYYZ=            -26.9768 ZZZX=             38.2989
 ZZZY=             25.5037 XXYY=           -968.5034 XXZZ=          -1093.9457 YYZZ=           -439.7146
 XXYZ=             46.6910 YYXZ=            -25.5791 ZZXY=            -20.5938
 N-N= 1.729226308725D+03 E-N=-1.080660611341D+04  KE= 3.079110805843D+03
 No NMR shielding tensors so no spin-rotation constants.
 Leave Link  601 at Fri May 17 08:49:51 2013, MaxMem=   78643200 cpu:       0.0
 (Enter D:\G09W\l701.exe)
 Compute integral first derivatives.
 ... and contract with generalized density number  0.
 Leave Link  701 at Fri May 17 08:49:51 2013, MaxMem=   78643200 cpu:       0.0
 (Enter D:\G09W\l702.exe)
 L702 exits ... SP integral derivatives will be done elsewhere.
 Leave Link  702 at Fri May 17 08:49:51 2013, MaxMem=   78643200 cpu:       0.0
 (Enter D:\G09W\l703.exe)
 Compute integral first derivatives, UseDBF=F ICtDFT=           0.
 Integral derivatives from FoFDir, PRISM(SPDF).
 Calling FoFJK, ICntrl=      2127 FMM=F ISym2X=0 I1Cent= 0 IOpClX= 0 NMat=1 NMatS=1 NMatT=0.
 FoFCou: FMM=F IPFlag=           0 FMFlag=      100000 FMFlg1=         800
         NFxFlg=           0 DoJE=F BraDBF=F KetDBF=F FulRan=T
         Omega=  0.000000  0.000000  1.000000  0.000000  0.000000 ICntrl=    2127 IOpCl=  0
         NMat0=    1 NMatS0=    1 NMatT0=    0 NMatD0=    1 NMtDS0=    0 NMtDT0=    0
         I1Cent=           0 NGrid=           0.
 Symmetry not used in FoFCou.
 Leave Link  703 at Fri May 17 08:52:16 2013, MaxMem=   78643200 cpu:     145.0
 (Enter D:\G09W\l716.exe)
 Dipole        =-1.32546432D+00 8.83317868D-02 1.06902069D+00
 ***** Axes restored to original set *****
 -------------------------------------------------------------------
 Center     Atomic                   Forces (Hartrees/Bohr)
 Number     Number              X              Y              Z
 -------------------------------------------------------------------
      1       34           0.000352315   -0.000053659    0.000554028
      2        8           0.000307973   -0.000023216    0.000069220
      3        1           0.000006887    0.000048093   -0.000045925
      4        6          -0.000961182   -0.000407777    0.000098230
      5        6          -0.000211135   -0.000120214   -0.000732415
      6        1          -0.000429733    0.000284182    0.000193328
      7        1          -0.000023937   -0.000117912   -0.000074099
      8        6           0.000065906   -0.000191983    0.000220618
      9        1          -0.000070487   -0.000003575   -0.000017886
     10        1           0.000021108    0.000047531   -0.000202416
     11        6           0.000235829   -0.000007865   -0.000037382
     12        1          -0.000114388    0.000047907   -0.000006279
     13        1           0.000019307   -0.000036995    0.000004096
     14        6          -0.000136824   -0.000286107   -0.000376504
     15        1          -0.000120126    0.000049291   -0.000004309
     16        1           0.000114099    0.000113673    0.000000792
     17        6           0.000370930    0.000066731   -0.000755761
     18        6           0.000144978    0.000598961   -0.000159984
     19        1           0.000081440   -0.000160484    0.000145731
     20        1           0.000001631    0.000026963    0.000616467
     21        1           0.000267881    0.000318131   -0.000020591
     22        1          -0.000203729   -0.000153527   -0.000381453
     23        6           0.000064779    0.000260298    0.000477665
     24        1          -0.000242722   -0.000158674    0.000027129
     25        1          -0.000088146   -0.000118532   -0.000031871
     26        1           0.000154305    0.000030536    0.000010465
     27        1           0.000103235    0.000002813    0.000097021
     28        8           0.000457466    0.000899948    0.000035881
     29        6           0.001203241    0.001184397    0.001038243
     30        6          -0.000636903   -0.000457917   -0.000918857
     31        6           0.000188633   -0.000115649   -0.000531229
     32        6           0.000320969   -0.001009455   -0.000667809
     33        1          -0.000452905   -0.000124836   -0.000070648
     34        1           0.000135583   -0.000250191   -0.000089339
     35        6           0.000531200   -0.000267883    0.003136113
     36        6           0.000544406   -0.000982472   -0.001095374
     37        1          -0.000335382    0.001509946    0.000071870
     38        1          -0.000845594   -0.000354499    0.000073556
     39        1          -0.000820907   -0.000085980   -0.000650323
 -------------------------------------------------------------------
 Cartesian Forces:  Max     0.003136113 RMS     0.000515283
 Leave Link  716 at Fri May 17 08:52:16 2013, MaxMem=   78643200 cpu:       0.0
 (Enter D:\G09W\l103.exe)

 GradGradGradGradGradGradGradGradGradGradGradGradGradGradGradGradGradGrad
 Berny optimization.
 Internal  Forces:  Max     0.002083661 RMS     0.000381475
 Search for a local minimum.
 Step number   1 out of a maximum of  233
 All quantities printed in internal units (Hartrees-Bohrs-Radians)
 RMS Force = .38147D-03 SwitMx=.10000D-02 MixMth= 2
 Mixed Optimization -- En-DIIS/RFO-DIIS
 Second derivative matrix not updated -- first step.
 ITU=  0
     Eigenvalues ---    0.00434   0.00449   0.00458   0.00475   0.00578
     Eigenvalues ---    0.00589   0.00600   0.00610   0.00988   0.01015
     Eigenvalues ---    0.01107   0.01109   0.01165   0.01421   0.01542
     Eigenvalues ---    0.01567   0.02829   0.02848   0.02991   0.03010
     Eigenvalues ---    0.03873   0.03933   0.04206   0.04224   0.04903
     Eigenvalues ---    0.04927   0.05209   0.05239   0.05635   0.05652
     Eigenvalues ---    0.05746   0.05915   0.05937   0.05943   0.07173
     Eigenvalues ---    0.07320   0.07347   0.07450   0.07895   0.07930
     Eigenvalues ---    0.07978   0.07984   0.09450   0.09475   0.09574
     Eigenvalues ---    0.09602   0.09608   0.09704   0.11789   0.11884
     Eigenvalues ---    0.11922   0.11997   0.12189   0.12202   0.14090
     Eigenvalues ---    0.14261   0.15798   0.15922   0.16000   0.16000
     Eigenvalues ---    0.18706   0.18714   0.19149   0.19300   0.22084
     Eigenvalues ---    0.22098   0.24232   0.24264   0.24741   0.24840
     Eigenvalues ---    0.24990   0.24999   0.25000   0.28123   0.28133
     Eigenvalues ---    0.28234   0.28445   0.28466   0.28660   0.29342
     Eigenvalues ---    0.29746   0.30128   0.30475   0.30929   0.31099
     Eigenvalues ---    0.33274   0.33361   0.33378   0.33535   0.33640
     Eigenvalues ---    0.33681   0.33682   0.33684   0.33727   0.33729
     Eigenvalues ---    0.33736   0.33763   0.33932   0.33940   0.33941
     Eigenvalues ---    0.33964   0.33971   0.34040   0.34145   0.34300
     Eigenvalues ---    0.39609   0.42386   0.53236   0.53291   0.53531
     Eigenvalues ---    0.53667
 RFO step:  Lambda=-5.93438749D-04 EMin= 4.33920909D-03
 Linear search not attempted -- first point.
 Iteration  1 RMS(Cart)=  0.09793736 RMS(Int)=  0.00187959
 Iteration  2 RMS(Cart)=  0.00417086 RMS(Int)=  0.00007684
 Iteration  3 RMS(Cart)=  0.00000523 RMS(Int)=  0.00007680
 Iteration  4 RMS(Cart)=  0.00000000 RMS(Int)=  0.00007680
 Variable       Old X    -DE/DX   Delta X   Delta X   Delta X     New X
                                 (Linear)    (Quad)   (Total)
    R1        3.68906  -0.00103   0.00000  -0.00645  -0.00645   3.68261
    R2        3.69488  -0.00007   0.00000  -0.00042  -0.00042   3.69445
    R3        1.83383   0.00003   0.00000   0.00005   0.00005   1.83389
    R4        2.72088   0.00010   0.00000   0.00026   0.00026   2.72114
    R5        2.86318  -0.00064   0.00000  -0.00178  -0.00178   2.86140
    R6        2.54919   0.00096   0.00000   0.00185   0.00185   2.55104
    R7        2.07432   0.00053   0.00000   0.00157   0.00157   2.07589
    R8        2.07941   0.00007   0.00000   0.00021   0.00021   2.07963
    R9        2.90094   0.00005   0.00000   0.00026   0.00026   2.90120
   R10        2.07429  -0.00002   0.00000  -0.00005  -0.00005   2.07424
   R11        2.07866   0.00009   0.00000   0.00027   0.00027   2.07893
   R12        2.89341   0.00016   0.00000   0.00030   0.00030   2.89371
   R13        2.07869  -0.00006   0.00000  -0.00019  -0.00019   2.07851
   R14        2.07391   0.00000   0.00000  -0.00001  -0.00001   2.07390
   R15        2.89828   0.00002   0.00000  -0.00019  -0.00019   2.89809
   R16        2.07790   0.00003   0.00000   0.00010   0.00010   2.07800
   R17        2.07778   0.00003   0.00000   0.00010   0.00010   2.07788
   R18        2.87854  -0.00036   0.00000  -0.00128  -0.00128   2.87726
   R19        2.85825  -0.00061   0.00000  -0.00197  -0.00197   2.85628
   R20        2.07085   0.00013   0.00000   0.00039   0.00039   2.07125
   R21        2.06826  -0.00026   0.00000  -0.00077  -0.00077   2.06749
   R22        2.08122   0.00006   0.00000   0.00017   0.00017   2.08140
   R23        2.07263  -0.00036   0.00000  -0.00105  -0.00105   2.07158
   R24        2.07872  -0.00002   0.00000  -0.00006  -0.00006   2.07866
   R25        2.07445  -0.00011   0.00000  -0.00032  -0.00032   2.07413
   R26        2.89907   0.00002   0.00000  -0.00076  -0.00085   2.89822
   R27        2.88857  -0.00037   0.00000  -0.00171  -0.00174   2.88683
   R28        2.07793  -0.00004   0.00000  -0.00011  -0.00011   2.07782
   R29        2.07379  -0.00004   0.00000  -0.00011  -0.00011   2.07368
   R30        2.68435  -0.00080   0.00000  -0.00188  -0.00188   2.68247
   R31        1.83162   0.00017   0.00000   0.00031   0.00031   1.83192
   R32        2.87158  -0.00013   0.00000  -0.00072  -0.00070   2.87088
   R33        2.54558   0.00072   0.00000   0.00156   0.00165   2.54723
   R34        2.89306   0.00003   0.00000   0.00038   0.00033   2.89338
   R35        2.07731   0.00047   0.00000   0.00138   0.00138   2.07869
   R36        2.08393  -0.00015   0.00000  -0.00046  -0.00046   2.08347
   R37        2.89020  -0.00120   0.00000  -0.00323  -0.00316   2.88705
   R38        2.86148  -0.00090   0.00000  -0.00290  -0.00290   2.85857
   R39        2.08572   0.00028   0.00000   0.00084   0.00084   2.08656
   R40        2.08422   0.00070   0.00000   0.00209   0.00209   2.08631
    A1        1.72783  -0.00077   0.00000  -0.00306  -0.00306   1.72478
    A2        1.87933   0.00011   0.00000   0.00071   0.00071   1.88003
    A3        1.98669  -0.00103   0.00000  -0.00438  -0.00438   1.98231
    A4        2.13394   0.00090   0.00000   0.00327   0.00327   2.13721
    A5        2.15418   0.00013   0.00000   0.00079   0.00079   2.15497
    A6        1.90838   0.00013   0.00000   0.00162   0.00162   1.91001
    A7        1.89076  -0.00005   0.00000  -0.00157  -0.00157   1.88920
    A8        1.97677  -0.00013   0.00000  -0.00028  -0.00029   1.97648
    A9        1.83026  -0.00001   0.00000   0.00021   0.00021   1.83047
   A10        1.92842   0.00001   0.00000   0.00013   0.00013   1.92856
   A11        1.92316   0.00005   0.00000  -0.00010  -0.00010   1.92306
   A12        1.91413  -0.00011   0.00000   0.00001   0.00001   1.91414
   A13        1.91603  -0.00006   0.00000  -0.00105  -0.00105   1.91498
   A14        1.92416   0.00018   0.00000   0.00057   0.00056   1.92472
   A15        1.86265   0.00008   0.00000   0.00081   0.00081   1.86346
   A16        1.93822   0.00001   0.00000   0.00124   0.00124   1.93946
   A17        1.90766  -0.00011   0.00000  -0.00160  -0.00160   1.90606
   A18        1.90411  -0.00004   0.00000  -0.00022  -0.00022   1.90390
   A19        1.93641   0.00002   0.00000   0.00042   0.00042   1.93683
   A20        1.92859  -0.00001   0.00000  -0.00146  -0.00146   1.92713
   A21        1.86300   0.00001   0.00000   0.00049   0.00049   1.86349
   A22        1.91195   0.00005   0.00000   0.00055   0.00055   1.91250
   A23        1.91850  -0.00002   0.00000   0.00030   0.00030   1.91880
   A24        1.92155   0.00002   0.00000  -0.00031  -0.00031   1.92124
   A25        1.92325  -0.00001   0.00000   0.00080   0.00080   1.92405
   A26        1.98542  -0.00003   0.00000  -0.00113  -0.00114   1.98428
   A27        1.83306  -0.00001   0.00000   0.00006   0.00006   1.83312
   A28        1.90124  -0.00006   0.00000  -0.00097  -0.00097   1.90027
   A29        1.89285   0.00010   0.00000   0.00166   0.00166   1.89451
   A30        2.11778  -0.00007   0.00000  -0.00038  -0.00039   2.11740
   A31        2.16861   0.00071   0.00000   0.00288   0.00288   2.17148
   A32        1.99675  -0.00064   0.00000  -0.00252  -0.00252   1.99423
   A33        1.95264   0.00027   0.00000   0.00137   0.00137   1.95401
   A34        1.81986  -0.00008   0.00000  -0.00024  -0.00024   1.81963
   A35        1.92698   0.00042   0.00000   0.00418   0.00418   1.93117
   A36        1.92695  -0.00015   0.00000  -0.00176  -0.00176   1.92519
   A37        1.94290  -0.00060   0.00000  -0.00410  -0.00411   1.93879
   A38        1.88982   0.00019   0.00000   0.00081   0.00081   1.89062
   A39        1.86109   0.00006   0.00000   0.00246   0.00244   1.86353
   A40        1.91382   0.00018   0.00000   0.00277   0.00277   1.91659
   A41        1.90696  -0.00001   0.00000   0.00039   0.00043   1.90739
   A42        1.91166   0.00003   0.00000   0.00040   0.00044   1.91210
   A43        1.94078  -0.00007   0.00000  -0.00069  -0.00068   1.94010
   A44        1.92828  -0.00018   0.00000  -0.00498  -0.00507   1.92321
   A45        1.90014  -0.00086   0.00000  -0.00536  -0.00536   1.89478
   A46        1.96277   0.00004   0.00000  -0.00059  -0.00094   1.96183
   A47        2.17375   0.00002   0.00000  -0.00087  -0.00119   2.17256
   A48        2.14175  -0.00011   0.00000  -0.00228  -0.00233   2.13942
   A49        1.83741  -0.00019   0.00000  -0.00243  -0.00243   1.83498
   A50        1.91747  -0.00010   0.00000   0.00030   0.00027   1.91774
   A51        1.87743   0.00042   0.00000   0.00495   0.00496   1.88239
   A52        1.91596   0.00018   0.00000   0.00130   0.00132   1.91728
   A53        1.91155  -0.00019   0.00000  -0.00119  -0.00120   1.91034
   A54        1.99694  -0.00013   0.00000  -0.00285  -0.00284   1.99410
   A55        1.91079  -0.00012   0.00000  -0.00092  -0.00085   1.90995
   A56        1.94076  -0.00009   0.00000  -0.00048  -0.00049   1.94027
   A57        1.91792   0.00014   0.00000  -0.00093  -0.00104   1.91688
   A58        1.86493   0.00008   0.00000   0.00124   0.00122   1.86615
   A59        1.91064   0.00009   0.00000   0.00160   0.00161   1.91225
   A60        1.91795  -0.00010   0.00000  -0.00041  -0.00035   1.91760
   A61        1.91465  -0.00009   0.00000   0.00001   0.00004   1.91469
   A62        1.90911   0.00020   0.00000   0.00099   0.00090   1.91001
   A63        1.99263   0.00010   0.00000   0.00153   0.00164   1.99428
   A64        1.84110  -0.00001   0.00000  -0.00052  -0.00050   1.84060
   A65        1.90269   0.00005   0.00000   0.00106   0.00098   1.90367
   A66        1.89748  -0.00026   0.00000  -0.00327  -0.00326   1.89422
   A67        2.11114   0.00002   0.00000   0.00122   0.00101   2.11215
   A68        2.25062   0.00208   0.00000   0.00841   0.00782   2.25843
   A69        1.92111  -0.00208   0.00000  -0.00831  -0.00888   1.91223
   A70        1.99513   0.00028   0.00000   0.00196   0.00196   1.99709
   A71        1.91716   0.00125   0.00000   0.01105   0.01106   1.92822
   A72        1.92093  -0.00035   0.00000  -0.00179  -0.00179   1.91915
   A73        1.89018  -0.00137   0.00000  -0.00939  -0.00939   1.88078
   A74        1.87387   0.00027   0.00000   0.00076   0.00076   1.87463
   A75        1.86136  -0.00015   0.00000  -0.00333  -0.00334   1.85802
    D1        1.08782  -0.00011   0.00000  -0.02219  -0.02219   1.06563
    D2       -2.18810  -0.00014   0.00000  -0.02475  -0.02475  -2.21284
    D3        0.82696  -0.00020   0.00000  -0.07942  -0.07941   0.74755
    D4       -2.41883  -0.00078   0.00000  -0.11909  -0.11911  -2.53794
    D5       -1.16168   0.00005   0.00000  -0.00099  -0.00099  -1.16267
    D6        3.03881   0.00014   0.00000   0.00055   0.00055   3.03936
    D7        1.01250  -0.00022   0.00000  -0.00222  -0.00222   1.01028
    D8       -0.87190  -0.00008   0.00000  -0.00949  -0.00949  -0.88139
    D9        1.11342  -0.00005   0.00000  -0.00923  -0.00923   1.10420
   D10       -3.03070  -0.00011   0.00000  -0.01068  -0.01068  -3.04138
   D11        2.40580  -0.00012   0.00000  -0.00711  -0.00711   2.39869
   D12       -1.89207  -0.00008   0.00000  -0.00685  -0.00685  -1.89891
   D13        0.24699  -0.00014   0.00000  -0.00830  -0.00830   0.23870
   D14       -2.96876   0.00018   0.00000   0.00818   0.00819  -2.96058
   D15        0.16207   0.00016   0.00000   0.00544   0.00544   0.16752
   D16        0.02552   0.00007   0.00000   0.00500   0.00500   0.03052
   D17       -3.12683   0.00005   0.00000   0.00226   0.00226  -3.12457
   D18       -2.91792   0.00003   0.00000   0.00222   0.00222  -2.91570
   D19        1.32402   0.00003   0.00000   0.00185   0.00185   1.32587
   D20       -0.77852   0.00009   0.00000   0.00415   0.00415  -0.77437
   D21        1.21749  -0.00006   0.00000   0.00020   0.00020   1.21769
   D22       -0.82377  -0.00006   0.00000  -0.00017  -0.00016  -0.82393
   D23       -2.92630   0.00000   0.00000   0.00213   0.00214  -2.92416
   D24       -0.79694  -0.00009   0.00000  -0.00008  -0.00008  -0.79702
   D25       -2.83820  -0.00009   0.00000  -0.00044  -0.00044  -2.83864
   D26        1.34245  -0.00003   0.00000   0.00186   0.00186   1.34431
   D27       -1.04698   0.00001   0.00000   0.00292   0.00292  -1.04406
   D28       -3.09460   0.00001   0.00000   0.00221   0.00221  -3.09239
   D29        1.05605   0.00003   0.00000   0.00255   0.00255   1.05860
   D30        1.07821   0.00000   0.00000   0.00415   0.00415   1.08236
   D31       -0.96941   0.00000   0.00000   0.00344   0.00344  -0.96597
   D32       -3.10195   0.00002   0.00000   0.00378   0.00378  -3.09817
   D33        3.12865   0.00003   0.00000   0.00489   0.00489   3.13354
   D34        1.08103   0.00004   0.00000   0.00418   0.00418   1.08521
   D35       -1.05151   0.00006   0.00000   0.00452   0.00452  -1.04699
   D36        1.35125  -0.00004   0.00000  -0.00759  -0.00759   1.34366
   D37       -2.91805  -0.00005   0.00000  -0.00723  -0.00723  -2.92528
   D38       -0.78824   0.00005   0.00000  -0.00528  -0.00528  -0.79351
   D39       -2.83360  -0.00007   0.00000  -0.00842  -0.00843  -2.84203
   D40       -0.81971  -0.00008   0.00000  -0.00807  -0.00807  -0.82778
   D41        1.31010   0.00001   0.00000  -0.00611  -0.00611   1.30398
   D42       -0.79176  -0.00004   0.00000  -0.00734  -0.00734  -0.79910
   D43        1.22213  -0.00005   0.00000  -0.00698  -0.00698   1.21514
   D44       -2.93125   0.00004   0.00000  -0.00503  -0.00503  -2.93628
   D45        0.25273   0.00000   0.00000   0.00220   0.00221   0.25494
   D46       -2.87910   0.00001   0.00000   0.00466   0.00466  -2.87444
   D47       -1.89788   0.00004   0.00000   0.00413   0.00413  -1.89375
   D48        1.25347   0.00005   0.00000   0.00658   0.00658   1.26006
   D49        2.39927   0.00004   0.00000   0.00369   0.00369   2.40296
   D50       -0.73256   0.00004   0.00000   0.00614   0.00614  -0.72642
   D51        2.12501   0.00025   0.00000   0.02325   0.02325   2.14826
   D52       -2.13978   0.00022   0.00000   0.02269   0.02268  -2.11709
   D53       -0.04028  -0.00005   0.00000   0.01983   0.01984  -0.02044
   D54       -1.02667   0.00024   0.00000   0.02069   0.02069  -1.00598
   D55        0.99173   0.00021   0.00000   0.02013   0.02012   1.01185
   D56        3.09123  -0.00006   0.00000   0.01727   0.01727   3.10850
   D57       -2.81931   0.00002   0.00000  -0.01790  -0.01792  -2.83723
   D58       -0.80669  -0.00016   0.00000  -0.01993  -0.01995  -0.82664
   D59        1.35036  -0.00036   0.00000  -0.02257  -0.02258   1.32778
   D60       -0.78267   0.00021   0.00000  -0.01310  -0.01311  -0.79578
   D61        1.22994   0.00003   0.00000  -0.01513  -0.01513   1.21481
   D62       -2.89619  -0.00017   0.00000  -0.01778  -0.01777  -2.91396
   D63        1.36101   0.00003   0.00000  -0.01701  -0.01701   1.34400
   D64       -2.90956  -0.00015   0.00000  -0.01904  -0.01904  -2.92860
   D65       -0.75250  -0.00035   0.00000  -0.02168  -0.02168  -0.77418
   D66        3.11806  -0.00004   0.00000   0.00842   0.00842   3.12649
   D67        1.06135  -0.00001   0.00000   0.00777   0.00775   1.06911
   D68       -1.06612   0.00008   0.00000   0.00924   0.00923  -1.05689
   D69        1.06845  -0.00006   0.00000   0.00558   0.00557   1.07402
   D70       -0.98826  -0.00003   0.00000   0.00492   0.00490  -0.98336
   D71       -3.11574   0.00006   0.00000   0.00640   0.00638  -3.10936
   D72       -1.05816   0.00007   0.00000   0.00897   0.00895  -1.04921
   D73       -3.11487   0.00010   0.00000   0.00832   0.00828  -3.10659
   D74        1.04084   0.00019   0.00000   0.00979   0.00976   1.05060
   D75        3.02269   0.00022   0.00000   0.03498   0.03499   3.05768
   D76        0.89408   0.00087   0.00000   0.03747   0.03746   0.93154
   D77       -1.15028   0.00051   0.00000   0.03601   0.03601  -1.11428
   D78        1.15105  -0.00032   0.00000  -0.02500  -0.02503   1.12602
   D79       -0.83725  -0.00023   0.00000  -0.02415  -0.02418  -0.86143
   D80       -2.99667  -0.00023   0.00000  -0.02285  -0.02291  -3.01959
   D81       -1.88855   0.00023   0.00000   0.01374   0.01373  -1.87482
   D82        2.40634   0.00032   0.00000   0.01459   0.01458   2.42091
   D83        0.24691   0.00033   0.00000   0.01589   0.01584   0.26276
   D84       -3.05271   0.00060   0.00000   0.04686   0.04691  -3.00580
   D85        0.11878  -0.00018   0.00000  -0.01526  -0.01547   0.10331
   D86       -0.02561  -0.00002   0.00000   0.00338   0.00341  -0.02219
   D87       -3.13730  -0.00081   0.00000  -0.05874  -0.05897   3.08691
   D88       -2.97015  -0.00004   0.00000   0.00555   0.00548  -2.96466
   D89        1.30145  -0.00008   0.00000   0.00560   0.00555   1.30700
   D90       -0.82886   0.00003   0.00000   0.00803   0.00797  -0.82089
   D91       -0.87105  -0.00005   0.00000   0.00484   0.00480  -0.86625
   D92       -2.88264  -0.00009   0.00000   0.00489   0.00487  -2.87777
   D93        1.27023   0.00002   0.00000   0.00732   0.00729   1.27752
   D94        1.17203   0.00005   0.00000   0.00703   0.00702   1.17905
   D95       -0.83956   0.00000   0.00000   0.00709   0.00709  -0.83247
   D96       -2.96987   0.00012   0.00000   0.00952   0.00950  -2.96037
   D97        0.32640  -0.00027   0.00000  -0.01566  -0.01562   0.31078
   D98       -2.83994   0.00045   0.00000   0.03601   0.03578  -2.80417
   D99        2.47419  -0.00027   0.00000  -0.01376  -0.01366   2.46053
   D100      -0.69215   0.00044   0.00000   0.03791   0.03773  -0.65442
   D101      -1.81028  -0.00040   0.00000  -0.01555  -0.01547  -1.82575
   D102       1.30657   0.00032   0.00000   0.03612   0.03592   1.34248
   D103      -0.05604   0.00001   0.00000   0.01357   0.01359  -0.04245
   D104       2.08728   0.00079   0.00000   0.02216   0.02217   2.10945
   D105      -2.19212   0.00008   0.00000   0.01401   0.01403  -2.17809
   D106       3.11284  -0.00073   0.00000  -0.04324  -0.04325   3.06959
   D107      -1.02702   0.00005   0.00000  -0.03465  -0.03468  -1.06169
   D108       0.97676  -0.00066   0.00000  -0.04280  -0.04281   0.93395
         Item               Value     Threshold  Converged?
 Maximum Force            0.002084     0.000450     NO 
 RMS     Force            0.000381     0.000300     NO 
 Maximum Displacement     0.399347     0.001800     NO 
 RMS     Displacement     0.098132     0.001200     NO 
 Predicted change in Energy=-3.115039D-04
 GradGradGradGradGradGradGradGradGradGradGradGradGradGradGradGradGradGrad

 Leave Link  103 at Fri May 17 08:52:17 2013, MaxMem=   78643200 cpu:       1.0
 (Enter D:\G09W\l202.exe)
                          Input orientation:                          
 ---------------------------------------------------------------------
 Center     Atomic      Atomic             Coordinates (Angstroms)
 Number     Number       Type             X           Y           Z
 ---------------------------------------------------------------------
      1         34           0       -0.009364   -1.272036   -0.382189
      2          8           0        3.212712    0.786759   -2.551926
      3          1           0        2.483765    1.426335   -2.515147
      4          6           0        1.517028   -0.313717    0.359018
      5          6           0        1.379024   -0.003614    1.834671
      6          1           0        0.406337    0.472558    2.018706
      7          1           0        1.335874   -0.956051    2.384291
      8          6           0        2.517326    0.870983    2.379036
      9          1           0        2.492175    0.869338    3.476389
     10          1           0        2.369780    1.913360    2.059745
     11          6           0        3.867174    0.370495    1.857257
     12          1           0        4.016288   -0.668928    2.184582
     13          1           0        4.693295    0.956947    2.279176
     14          6           0        3.906939    0.437675    0.325644
     15          1           0        4.066723    1.474897   -0.002720
     16          1           0        4.774205   -0.119421   -0.057166
     17          6           0        2.650470   -0.102798   -0.343259
     18          6           0        2.805324   -0.384578   -1.820142
     19          1           0        3.616149   -1.102870   -1.987345
     20          1           0        1.884847   -0.801016   -2.240011
     21          1           0       -0.752686    1.524660   -1.446092
     22          1           0        0.035684    1.656443    0.105210
     23          6           0       -1.929796    2.567338    0.050996
     24          1           0       -1.881347    2.723279    1.138787
     25          1           0       -1.643691    3.517425   -0.418222
     26          1           0       -3.406364    2.024705   -1.427381
     27          1           0       -4.070061    2.954865   -0.082073
     28          8           0       -2.427808   -2.680941    0.432584
     29          6           0       -1.397117    0.060744   -0.035856
     30          6           0       -0.938811    1.472024   -0.361781
     31          6           0       -3.351462    2.166134   -0.338363
     32          6           0       -3.735221    0.862964    0.367883
     33          1           0       -4.679031    0.480027   -0.047533
     34          1           0       -3.944207    1.069383    1.430559
     35          6           0       -2.672979   -0.231997    0.285720
     36          6           0       -3.306917   -1.575214    0.572301
     37          1           0       -3.723730   -1.539795    1.594154
     38          1           0       -4.165856   -1.687831   -0.112111
     39          1           0       -2.895855   -3.484021    0.707822
 ---------------------------------------------------------------------
                    Distance matrix (angstroms):
                    1          2          3          4          5
     1  Se   0.000000
     2  O    4.396382   0.000000
     3  H    4.248107   0.970451   0.000000
     4  C    1.948753   3.544007   3.496167   0.000000
     5  C    2.907058   4.819682   4.710215   1.514187   0.000000
     6  H    2.996784   5.372629   5.077521   2.146259   1.098512
     7  H    3.092398   5.561129   5.567577   2.132403   1.100490
     8  C    4.312895   4.980466   4.925705   2.546484   1.535247
     9  H    5.072653   6.071786   6.017377   3.473980   2.167115
    10  H    4.665846   4.821543   4.602154   2.929083   2.169573
    11  C    4.768708   4.476884   4.706011   2.869852   2.516218
    12  H    4.812269   5.019887   5.369005   3.115310   2.742306
    13  H    5.845189   5.055753   5.299800   3.923043   3.479174
    14  C    4.331463   2.980641   3.327607   2.505470   2.976953
    15  H    4.929922   2.775125   2.969917   3.135433   3.575714
    16  H    4.931197   3.079489   3.698264   3.289401   3.888407
    17  C    2.905745   2.446557   2.661417   1.349952   2.523845
    18  C    3.282950   1.439967   1.966174   2.532482   3.941715
    19  H    3.968563   2.013011   2.820949   3.245688   4.562992
    20  H    2.694698   2.093215   2.322821   2.669776   4.182672
    21  H    3.083168   4.182314   3.409863   3.433606   4.200383
    22  H    2.969104   4.232048   3.593371   2.477969   2.747979
    23  C    4.314684   6.032500   5.231300   4.502883   4.554073
    24  H    4.666929   6.581862   5.838450   4.623887   4.306997
    25  H    5.060756   5.966061   5.079925   5.027116   5.158493
    26  H    4.847735   6.827099   6.019544   5.735785   6.136368
    27  H    5.869073   7.989972   7.156039   6.487970   6.489919
    28  O    2.915088   7.262762   7.048573   4.601184   4.860648
    29  C    1.955021   5.301720   4.803433   2.964522   3.348130
    30  C    2.897267   4.743571   4.043896   3.120828   3.517708
    31  C    4.795054   7.063350   6.271807   5.508012   5.639803
    32  C    4.359225   7.536901   6.877866   5.382451   5.390541
    33  H    4.998751   8.285269   7.634806   6.259909   6.362125
    34  H    4.924560   8.195216   7.550817   5.734654   5.445312
    35  C    2.936431   6.612977   6.098109   4.191445   4.343978
    36  C    3.446276   7.605608   7.216206   4.990723   5.101132
    37  H    4.215939   8.409344   8.013568   5.522171   5.334398
    38  H    4.185959   8.155953   7.725935   5.865606   6.113285
    39  H    3.796423   8.135117   7.964888   5.444817   5.626510
                    6          7          8          9         10
     6  H    0.000000
     7  H    1.743162   0.000000
     8  C    2.178269   2.175755   0.000000
     9  H    2.575460   2.421106   1.097643   0.000000
    10  H    2.435714   3.067215   1.100122   1.764042   0.000000
    11  C    3.466103   2.906022   1.531283   2.181984   2.159542
    12  H    3.789756   2.703136   2.157782   2.521498   3.065092
    13  H    4.322092   3.865603   2.179954   2.507174   2.522220
    14  C    3.888687   3.576434   2.516982   3.480673   2.747291
    15  H    4.299915   4.366334   2.904842   3.866537   2.706590
    16  H    4.872161   4.299161   3.465470   4.321032   3.794044
    17  C    3.308481   3.145748   2.894282   3.944594   3.149303
    18  C    4.607230   4.490336   4.392319   5.451936   4.530313
    19  H    5.369666   4.932790   4.916176   5.916529   5.199040
    20  H    4.684512   4.659354   4.952899   5.986331   5.107925
    21  H    3.801983   5.018749   5.074631   5.932064   4.710814
    22  H    2.280446   3.702679   3.456267   4.244848   3.055195
    23  C    3.703715   5.340705   5.298518   5.845541   4.790523
    24  H    3.327687   5.043734   4.931282   5.294258   4.424501
    25  H    4.405956   6.061672   5.669424   6.267834   4.982097
    26  H    5.368554   6.775143   7.135124   7.757229   6.748058
    27  H    5.532925   7.113533   7.334392   7.750808   6.866125
    28  O    4.526888   4.577085   6.392119   6.787891   6.839013
    29  C    2.764645   3.789488   4.670231   5.302479   4.691827
    30  C    2.911198   4.314006   4.451765   5.183285   4.123753
    31  C    4.748160   6.255557   6.595782   7.098035   6.208657
    32  C    4.475504   5.752453   6.568040   6.960123   6.421586
    33  H    5.489113   6.644935   7.604514   7.999736   7.495385
    34  H    4.430503   5.735089   6.533788   6.756660   6.401141
    35  C    3.603030   4.582484   5.704192   6.170261   5.760134
    36  C    4.480370   5.022169   6.570386   6.931019   6.826970
    37  H    4.613812   5.154092   6.736369   6.927063   7.019396
    38  H    5.487496   6.085767   7.577485   7.984098   7.771749
    39  H    5.317651   5.206603   7.145736   7.459730   7.660700
                   11         12         13         14         15
    11  C    0.000000
    12  H    1.099899   0.000000
    13  H    1.097460   1.763734   0.000000
    14  C    1.533601   2.166144   2.168937   0.000000
    15  H    2.172335   3.063139   2.422378   1.099628   0.000000
    16  H    2.174336   2.429368   2.573637   1.099568   1.745092
    17  C    2.558641   2.928471   3.489034   1.522582   2.147292
    18  C    3.901400   4.193459   4.708346   2.548343   2.889947
    19  H    4.124898   4.213477   4.858631   2.794236   3.284302
    20  H    4.699964   4.912994   5.603648   3.493680   3.865984
    21  H    5.795456   6.382534   6.622584   5.102224   5.031154
    22  H    4.404957   5.057306   5.187365   4.064554   4.036568
    23  C    6.457055   7.097994   7.171016   6.219194   6.095454
    24  H    6.252781   6.883520   6.902631   6.276100   6.183933
    25  H    6.741706   7.505698   7.347747   6.391219   6.078930
    26  H    8.150436   8.683185   8.971240   7.686102   7.627515
    27  H    8.569695   9.146510   9.293201   8.374665   8.270663
    28  O    7.139169   6.974529   8.206962   7.061602   7.722656
    29  C    5.602908   5.896416   6.576904   5.329706   5.643977
    30  C    5.406939   5.968304   6.241840   5.002372   5.018397
    31  C    7.755885   8.287736   8.545861   7.490851   7.457877
    32  C    7.762549   8.107588   8.643017   7.654101   7.834676
    33  H    8.756588   9.050470   9.668584   8.594180   8.802272
    34  H    7.854183   8.182895   8.679817   7.953640   8.148235
    35  C    6.753246   6.967272   7.723305   6.614029   6.958468
    36  C    7.543505   7.553154   8.563215   7.493483   8.000275
    37  H    7.832001   7.811203   8.806207   7.984148   8.504677
    38  H    8.523185   8.559232   9.549747   8.359392   8.819874
    39  H    7.868739   7.608107   8.932332   7.861538   8.577484
                   16         17         18         19         20
    16  H    0.000000
    17  C    2.142983   0.000000
    18  C    2.656103   1.511477   0.000000
    19  H    2.456391   2.153067   1.096056   0.000000
    20  H    3.684804   2.161332   1.094070   1.775490   0.000000
    21  H    5.931159   3.930183   4.055187   5.126753   3.604949
    22  H    5.062968   3.183263   3.942544   4.981197   3.867631
    23  C    7.223158   5.316381   5.885263   6.955773   5.580862
    24  H    7.335367   5.542611   6.354441   7.391521   6.166129
    25  H    7.385554   5.617068   6.081508   7.174621   5.866722
    26  H    8.567175   6.510517   6.674127   7.707852   6.053262
    27  H    9.363381   7.388036   7.838602   8.897927   7.363713
    28  O    7.659649   5.747840   6.142778   6.698939   5.410719
    29  C    6.173988   4.062537   4.587210   5.504103   4.046260
    30  C    5.938354   3.919611   4.426323   5.479069   4.082585
    31  C    8.445667   6.416484   6.826991   7.871031   6.311828
    32  C    8.576484   6.497343   7.008748   7.965817   6.415225
    33  H    9.472228   7.358582   7.739849   8.664782   7.037935
    34  H    8.923973   6.928940   7.631332   8.576698   7.137882
    35  C    7.455924   5.362035   5.871094   6.743766   5.241840
    36  C    8.235296   6.204573   6.670899   7.396198   5.955073
    37  H    8.772640   6.815347   7.457915   8.178745   6.833941
    38  H    9.076763   7.002004   7.294737   8.026101   6.474984
    39  H    8.410444   6.580210   6.964237   7.439086   6.224416
                   21         22         23         24         25
    21  H    0.000000
    22  H    1.745116   0.000000
    23  C    2.171183   2.166975   0.000000
    24  H    3.064663   2.425166   1.099979   0.000000
    25  H    2.412782   2.560768   1.097582   1.763923   0.000000
    26  H    2.700445   3.785783   2.158774   3.065763   2.520642
    27  H    3.861478   4.310235   2.179133   2.516864   2.513313
    28  O    4.901279   4.998887   5.285647   5.477494   6.305430
    29  C    2.132394   2.149203   2.564041   2.950145   3.486494
    30  C    1.101427   1.096236   1.533672   2.169267   2.164187
    31  C    2.896927   3.453882   1.527645   2.157225   2.179184
    32  C    3.553007   3.862426   2.502972   2.737136   3.469671
    33  H    4.296907   4.861669   3.453240   3.777111   4.310044
    34  H    4.320672   4.235650   2.864423   2.660056   3.834485
    35  C    3.126106   3.306910   2.905804   3.176171   3.951346
    36  C    4.495244   4.672768   4.396471   4.564011   5.448157
    37  H    5.240332   5.154230   4.740050   4.666426   5.826807
    38  H    4.873328   5.374416   4.809681   5.122657   5.792211
    39  H    5.858276   5.948230   6.163087   6.304405   7.201120
                   26         27         28         29         30
    26  H    0.000000
    27  H    1.765091   0.000000
    28  O    5.153654   5.892723   0.000000
    29  C    3.135372   3.939886   2.966243   0.000000
    30  C    2.744044   3.475886   4.482772   1.519205   0.000000
    31  C    1.099535   1.097346   4.994160   2.888536   2.510621
    32  C    2.163507   2.165786   3.777933   2.504654   2.953519
    33  H    2.430985   2.548894   3.910274   3.308609   3.882275
    34  H    3.061003   2.420524   4.166576   3.107313   3.522359
    35  C    2.926649   3.499029   2.465564   1.347937   2.516006
    36  C    4.119227   4.640281   1.419503   2.587189   3.970654
    37  H    4.683594   4.809537   2.081076   3.260642   4.544503
    38  H    4.011194   4.643781   2.074554   3.275553   4.523366
    39  H    5.930073   6.592567   0.969413   3.919774   5.434745
                   31         32         33         34         35
    31  C    0.000000
    32  C    1.531113   0.000000
    33  H    2.165636   1.099995   0.000000
    34  H    2.164092   1.102527   1.752730   0.000000
    35  C    2.569212   1.527759   2.154595   2.149481   0.000000
    36  C    3.850840   2.483936   2.547725   2.852479   1.512692
    37  H    4.196083   2.697614   2.772619   2.623582   2.127536
    38  H    3.945563   2.631044   2.228705   3.167205   2.122829
    39  H    5.764228   4.440312   4.411797   4.728094   3.286868
                   36         37         38         39
    36  C    0.000000
    37  H    1.104161   0.000000
    38  H    1.104029   1.768823   0.000000
    39  H    1.957264   2.291501   2.347657   0.000000
 Stoichiometry    C14H22O2Se
 Framework group  C1[X(C14H22O2Se)]
 Deg. of freedom   111
 Full point group                 C1      NOp   1
 Largest Abelian subgroup         C1      NOp   1
 Largest concise Abelian subgroup C1      NOp   1
                         Standard orientation:                         
 ---------------------------------------------------------------------
 Center     Atomic      Atomic             Coordinates (Angstroms)
 Number     Number       Type             X           Y           Z
 ---------------------------------------------------------------------
      1         34           0       -0.141217   -1.227602   -0.405772
      2          8           0        3.180349    0.642665   -2.596087
      3          1           0        2.473924    1.308035   -2.591634
      4          6           0        1.407782   -0.298020    0.325062
      5          6           0        1.260828    0.067013    1.787223
      6          1           0        0.303096    0.582674    1.940758
      7          1           0        1.176765   -0.863980    2.367967
      8          6           0        2.421729    0.919702    2.318462
      9          1           0        2.381695    0.956494    3.414757
     10          1           0        2.315279    1.955032    1.962051
     11          6           0        3.760065    0.355107    1.833782
     12          1           0        3.868078   -0.677052    2.198144
     13          1           0        4.600526    0.926636    2.247785
     14          6           0        3.822882    0.368402    0.301525
     15          1           0        4.023485    1.387606   -0.059257
     16          1           0        4.675109   -0.231232   -0.049471
     17          6           0        2.557338   -0.150724   -0.367178
     18          6           0        2.722143   -0.488095   -1.831276
     19          1           0        3.509382   -1.239394   -1.962204
     20          1           0        1.793347   -0.886467   -2.250356
     21          1           0       -0.771227    1.555148   -1.574239
     22          1           0        0.000238    1.712517   -0.016835
     23          6           0       -1.931065    2.688679   -0.130660
     24          1           0       -1.891876    2.879988    0.951846
     25          1           0       -1.605391    3.611647   -0.627402
     26          1           0       -3.405680    2.147327   -1.611454
     27          1           0       -4.054375    3.145463   -0.308202
     28          8           0       -2.618530   -2.523018    0.420396
     29          6           0       -1.485777    0.163607   -0.125054
     30          6           0       -0.973737    1.546149   -0.491626
     31          6           0       -3.360569    2.323959   -0.527137
     32          6           0       -3.799456    1.059830    0.216947
     33          1           0       -4.750450    0.695882   -0.199155
     34          1           0       -4.015405    1.309631    1.268865
     35          6           0       -2.775382   -0.073504    0.187408
     36          6           0       -3.460002   -1.383315    0.509781
     37          1           0       -3.889094   -1.298497    1.523615
     38          1           0       -4.313037   -1.489418   -0.183006
     39          1           0       -3.118222   -3.299480    0.715654
 ---------------------------------------------------------------------
 Rotational constants (GHZ):      0.5518737      0.2365583      0.2210568
 Leave Link  202 at Fri May 17 08:52:17 2013, MaxMem=   78643200 cpu:       0.0
 (Enter D:\G09W\l301.exe)
 Standard basis: 6-31+G(d) (6D, 7F)
 Ernie: Thresh=  0.10000D-02 Tol=  0.10000D-05 Strict=F.
 There are   382 symmetry adapted basis functions of A   symmetry.
 Integral buffers will be    262144 words long.
 Raffenetti 2 integral format.
 Two-electron integral symmetry is turned on.
   382 basis functions,   687 primitive gaussians,   382 cartesian basis functions
    78 alpha electrons       78 beta electrons
       nuclear repulsion energy      1728.1730165632 Hartrees.
 IExCor=  402 DFT=T Ex+Corr=B3LYP ExCW=0 ScaHFX=  0.200000
 ScaDFX=  0.800000  0.720000  1.000000  0.810000 ScalE2=  1.000000  1.000000
 IRadAn=      0 IRanWt=     -1 IRanGd=            0 ICorTp=0
 NAtoms=   39 NActive=   39 NUniq=   39 SFac= 1.00D+00 NAtFMM=   50 NAOKFM=F Big=F
 Leave Link  301 at Fri May 17 08:52:17 2013, MaxMem=   78643200 cpu:       0.0
 (Enter D:\G09W\l302.exe)
 NPDir=0 NMtPBC=     1 NCelOv=     1 NCel=       1 NClECP=     1 NCelD=      1
         NCelK=      1 NCelE2=     1 NClLst=     1 CellRange=     0.0.
 One-electron integrals computed using PRISM.
 NBasis=   382 RedAO= T  NBF=   382
 NBsUse=   382 1.00D-06 NBFU=   382
 Precomputing XC quadrature grid using
 IXCGrd= 2 IRadAn=           0 IRanWt=          -1 IRanGd=           0 AccXCQ= 0.00D+00.
 NRdTot=    2531 NPtTot=      325906 NUsed=      337699 NTot=      337715
 NSgBfM=   380   380   380   380   380 NAtAll=    39    39.
 Leave Link  302 at Fri May 17 08:52:18 2013, MaxMem=   78643200 cpu:       1.0
 (Enter D:\G09W\l303.exe)
 DipDrv:  MaxL=1.
 Leave Link  303 at Fri May 17 08:52:18 2013, MaxMem=   78643200 cpu:       0.0
 (Enter D:\G09W\l401.exe)
 Initial guess read from the read-write file.
 B after Tr=     0.000000    0.000000    0.000000
         Rot=    1.000000    0.000000    0.000000    0.000000 Ang=   0.00 deg.
 Guess basis will be translated and rotated to current coordinates.
 Initial guess orbital symmetries:
       Occupied  (A) (A) (A) (A) (A) (A) (A) (A) (A) (A) (A) (A)
                 (A) (A) (A) (A) (A) (A) (A) (A) (A) (A) (A) (A)
                 (A) (A) (A) (A) (A) (A) (A) (A) (A) (A) (A) (A)
                 (A) (A) (A) (A) (A) (A) (A) (A) (A) (A) (A) (A)
                 (A) (A) (A) (A) (A) (A) (A) (A) (A) (A) (A) (A)
                 (A) (A) (A) (A) (A) (A) (A) (A) (A) (A) (A) (A)
                 (A) (A) (A) (A) (A) (A)
       Virtual   (A) (A) (A) (A) (A) (A) (A) (A) (A) (A) (A) (A)
                 (A) (A) (A) (A) (A) (A) (A) (A) (A) (A) (A) (A)
                 (A) (A) (A) (A) (A) (A) (A) (A) (A) (A) (A) (A)
                 (A) (A) (A) (A) (A) (A) (A) (A) (A) (A) (A) (A)
                 (A) (A) (A) (A) (A) (A) (A) (A) (A) (A) (A) (A)
                 (A) (A) (A) (A) (A) (A) (A) (A) (A) (A) (A) (A)
                 (A) (A) (A) (A) (A) (A) (A) (A) (A) (A) (A) (A)
                 (A) (A) (A) (A) (A) (A) (A) (A) (A) (A) (A) (A)
                 (A) (A) (A) (A) (A) (A) (A) (A) (A) (A) (A) (A)
                 (A) (A) (A) (A) (A) (A) (A) (A) (A) (A) (A) (A)
                 (A) (A) (A) (A) (A) (A) (A) (A) (A) (A) (A) (A)
                 (A) (A) (A) (A) (A) (A) (A) (A) (A) (A) (A) (A)
                 (A) (A) (A) (A) (A) (A) (A) (A) (A) (A) (A) (A)
                 (A) (A) (A) (A) (A) (A) (A) (A) (A) (A) (A) (A)
                 (A) (A) (A) (A) (A) (A) (A) (A) (A) (A) (A) (A)
                 (A) (A) (A) (A) (A) (A) (A) (A) (A) (A) (A) (A)
                 (A) (A) (A) (A) (A) (A) (A) (A) (A) (A) (A) (A)
                 (A) (A) (A) (A) (A) (A) (A) (A) (A) (A) (A) (A)
                 (A) (A) (A) (A) (A) (A) (A) (A) (A) (A) (A) (A)
                 (A) (A) (A) (A) (A) (A) (A) (A) (A) (A) (A) (A)
                 (A) (A) (A) (A) (A) (A) (A) (A) (A) (A) (A) (A)
                 (A) (A) (A) (A) (A) (A) (A) (A) (A) (A) (A) (A)
                 (A) (A) (A) (A) (A) (A) (A) (A) (A) (A) (A) (A)
                 (A) (A) (A) (A) (A) (A) (A) (A) (A) (A) (A) (A)
                 (A) (A) (A) (A) (A) (A) (A) (A) (A) (A) (A) (A)
                 (A) (A) (A) (A)
 The electronic state of the initial guess is 1-A.
 Generating alternative initial guess.
 Harris functional with IExCor=  402 diagonalized for initial guess.
 ExpMin= 3.00D-02 ExpMax= 5.61D+05 ExpMxC= 5.42D+03 IAcc=3 IRadAn=         0 AccDes= 0.00D+00
 HarFok:  IExCor=  402 AccDes= 0.00D+00 IRadAn=         0 IDoV= 1
 ScaDFX=  1.000000  1.000000  1.000000  1.000000
 FoFCou: FMM=F IPFlag=           0 FMFlag=      100000 FMFlg1=           0
         NFxFlg=           0 DoJE=T BraDBF=F KetDBF=T FulRan=T
         Omega=  0.000000  0.000000  1.000000  0.000000  0.000000 ICntrl=     500 IOpCl=  0
         NMat0=    1 NMatS0=    1 NMatT0=    0 NMatD0=    1 NMtDS0=    0 NMtDT0=    0
         I1Cent=           4 NGrid=           0.
 Petite list used in FoFCou.
 Harris En= -3096.65098290828    
 Leave Link  401 at Fri May 17 08:52:30 2013, MaxMem=   78643200 cpu:      12.0
 (Enter D:\G09W\l502.exe)
 Closed shell SCF:
 Requested convergence on RMS density matrix=1.00D-08 within 128 cycles.
 Requested convergence on MAX density matrix=1.00D-06.
 Requested convergence on             energy=1.00D-06.
 No special actions if energy rises.
 Using DIIS extrapolation, IDIIS=  1040.
 Integral symmetry usage will be decided dynamically.
       337374 words used for storage of precomputed grid.
 IEnd=      797974 IEndB=      797974 NGot=    78643200 MDV=    78008173
 LenX=    78008173 LenY=    77861808
 Fock matrices will be formed incrementally for  20 cycles.

 Cycle   1  Pass 1  IDiag  1:
 FoFCou: FMM=F IPFlag=           0 FMFlag=      100000 FMFlg1=           0
         NFxFlg=           0 DoJE=F BraDBF=F KetDBF=F FulRan=T
         Omega=  0.000000  0.000000  1.000000  0.000000  0.000000 ICntrl=       0 IOpCl=  0
         NMat0=    1 NMatS0=    1 NMatT0=    0 NMatD0=    1 NMtDS0=    0 NMtDT0=    0
         I1Cent=           0 NGrid=           0.
 Symmetry not used in FoFCou.
 E= -3095.47803574337    
 DIIS: error= 2.73D-01 at cycle   1 NSaved=   1.
 NSaved= 1 IEnMin= 1 EnMin= -3095.47803574337     IErMin= 1 ErrMin= 2.73D-01
 ErrMax= 2.73D-01 EMaxC= 1.00D-01 BMatC= 2.82D+01 BMatP= 2.82D+01
 IDIUse=3 WtCom= 0.00D+00 WtEn= 1.00D+00
 Coeff-Com:  0.100D+01
 Coeff-En:   0.100D+01
 Coeff:      0.100D+01
 Recover alternate guess density for next cycle.
 RMSDP=2.49D-02 MaxDP=3.00D+00              OVMax= 0.00D+00

 Cycle   2  Pass 1  IDiag  1:
 RMSU=  1.64D-02    CP:  9.07D-01
 E= -3096.02607946629     Delta-E=       -0.548043722915 Rises=F Damp=F
 DIIS: error= 7.00D-02 at cycle   2 NSaved=   2.
 NSaved= 2 IEnMin= 2 EnMin= -3096.02607946629     IErMin= 2 ErrMin= 7.00D-02
 ErrMax= 7.00D-02 EMaxC= 1.00D-01 BMatC= 8.09D-01 BMatP= 2.82D+01
 IDIUse=3 WtCom= 3.00D-01 WtEn= 7.00D-01
 Coeff-Com:  0.280D-01 0.972D+00
 Coeff-En:   0.000D+00 0.100D+01
 Coeff:      0.842D-02 0.992D+00
 Gap=     0.333 Goal=   None    Shift=    0.000
 RMSDP=2.21D-01 MaxDP=2.93D+01 DE=-5.48D-01 OVMax= 2.96D-01

 Cycle   3  Pass 1  IDiag  1:
 RMSU=  9.66D-02    CP:  2.72D+00  8.43D-01
 E= -3095.40402228815     Delta-E=        0.622057178138 Rises=F Damp=F
 DIIS: error= 2.55D-02 at cycle   3 NSaved=   3.
 NSaved= 3 IEnMin= 2 EnMin= -3096.02607946629     IErMin= 3 ErrMin= 2.55D-02
 ErrMax= 2.55D-02 EMaxC= 1.00D-01 BMatC= 1.13D+00 BMatP= 8.09D-01
 IDIUse=2 WtCom= 0.00D+00 WtEn= 1.00D+00
 Coeff-En:   0.000D+00 0.663D+00 0.337D+00
 Coeff:      0.000D+00 0.663D+00 0.337D+00
 Gap=     0.253 Goal=   None    Shift=    0.000
 RMSDP=1.97D-01 MaxDP=2.74D+01 DE= 6.22D-01 OVMax= 1.83D-01

 Cycle   4  Pass 1  IDiag  1:
 RMSU=  7.18D-03    CP:  1.14D+00  3.48D-01  8.64D-02
 E= -3096.56195974189     Delta-E=       -1.157937453744 Rises=F Damp=F
 DIIS: error= 4.01D-03 at cycle   4 NSaved=   4.
 NSaved= 4 IEnMin= 4 EnMin= -3096.56195974189     IErMin= 4 ErrMin= 4.01D-03
 ErrMax= 4.01D-03 EMaxC= 1.00D-01 BMatC= 2.18D-02 BMatP= 8.09D-01
 IDIUse=3 WtCom= 9.60D-01 WtEn= 4.01D-02
 Coeff-Com:  0.239D-03 0.911D-01-0.360D-01 0.945D+00
 Coeff-En:   0.000D+00 0.000D+00 0.000D+00 0.100D+01
 Coeff:      0.230D-03 0.874D-01-0.345D-01 0.947D+00
 Gap=     0.191 Goal=   None    Shift=    0.000
 RMSDP=1.52D-02 MaxDP=1.73D+00 DE=-1.16D+00 OVMax= 5.58D-02

 Cycle   5  Pass 1  IDiag  1:
 RMSU=  4.01D-03    CP:  1.01D+00  4.21D-01  5.13D-02  6.44D-01
 E= -3096.56576996527     Delta-E=       -0.003810223379 Rises=F Damp=F
 DIIS: error= 3.57D-03 at cycle   5 NSaved=   5.
 NSaved= 5 IEnMin= 5 EnMin= -3096.56576996527     IErMin= 5 ErrMin= 3.57D-03
 ErrMax= 3.57D-03 EMaxC= 1.00D-01 BMatC= 1.76D-02 BMatP= 2.18D-02
 IDIUse=3 WtCom= 9.64D-01 WtEn= 3.57D-02
 Coeff-Com:  0.153D-04 0.283D-01-0.497D-01 0.617D+00 0.404D+00
 Coeff-En:   0.000D+00 0.000D+00 0.000D+00 0.446D+00 0.554D+00
 Coeff:      0.147D-04 0.273D-01-0.480D-01 0.611D+00 0.410D+00
 Gap=     0.186 Goal=   None    Shift=    0.000
 RMSDP=5.45D-03 MaxDP=5.94D-01 DE=-3.81D-03 OVMax= 5.17D-02

 Cycle   6  Pass 1  IDiag  1:
 RMSU=  1.54D-03    CP:  1.04D+00  4.49D-01  5.75D-02  7.71D-01  3.61D-01
 E= -3096.58274804600     Delta-E=       -0.016978080725 Rises=F Damp=F
 DIIS: error= 8.44D-04 at cycle   6 NSaved=   6.
 NSaved= 6 IEnMin= 6 EnMin= -3096.58274804600     IErMin= 6 ErrMin= 8.44D-04
 ErrMax= 8.44D-04 EMaxC= 1.00D-01 BMatC= 8.02D-04 BMatP= 1.76D-02
 IDIUse=3 WtCom= 9.92D-01 WtEn= 8.44D-03
 Coeff-Com:  0.314D-05 0.744D-02-0.235D-01 0.250D+00 0.229D+00 0.537D+00
 Coeff-En:   0.000D+00 0.000D+00 0.000D+00 0.000D+00 0.000D+00 0.100D+01
 Coeff:      0.312D-05 0.737D-02-0.233D-01 0.248D+00 0.227D+00 0.541D+00
 Gap=     0.183 Goal=   None    Shift=    0.000
 RMSDP=1.47D-03 MaxDP=1.47D-01 DE=-1.70D-02 OVMax= 8.65D-03

 Cycle   7  Pass 1  IDiag  1:
 RMSU=  5.78D-04    CP:  1.04D+00  4.31D-01  5.42D-02  8.00D-01  4.05D-01
                    CP:  5.54D-01
 E= -3096.58351134771     Delta-E=       -0.000763301712 Rises=F Damp=F
 DIIS: error= 2.01D-04 at cycle   7 NSaved=   7.
 NSaved= 7 IEnMin= 7 EnMin= -3096.58351134771     IErMin= 7 ErrMin= 2.01D-04
 ErrMax= 2.01D-04 EMaxC= 1.00D-01 BMatC= 6.59D-05 BMatP= 8.02D-04
 IDIUse=3 WtCom= 9.98D-01 WtEn= 2.01D-03
 Coeff-Com: -0.797D-06 0.183D-02-0.957D-02 0.906D-01 0.914D-01 0.299D+00
 Coeff-Com:  0.527D+00
 Coeff-En:   0.000D+00 0.000D+00 0.000D+00 0.000D+00 0.000D+00 0.432D-02
 Coeff-En:   0.996D+00
 Coeff:     -0.795D-06 0.182D-02-0.955D-02 0.904D-01 0.912D-01 0.298D+00
 Coeff:      0.528D+00
 Gap=     0.183 Goal=   None    Shift=    0.000
 RMSDP=2.49D-04 MaxDP=2.81D-02 DE=-7.63D-04 OVMax= 1.76D-03

 Cycle   8  Pass 1  IDiag  1:
 RMSU=  1.33D-04    CP:  1.04D+00  4.31D-01  5.43D-02  8.03D-01  3.98D-01
                    CP:  5.84D-01  8.51D-01
 E= -3096.58357170540     Delta-E=       -0.000060357693 Rises=F Damp=F
 DIIS: error= 4.94D-05 at cycle   8 NSaved=   8.
 NSaved= 8 IEnMin= 8 EnMin= -3096.58357170540     IErMin= 8 ErrMin= 4.94D-05
 ErrMax= 4.94D-05 EMaxC= 1.00D-01 BMatC= 2.74D-06 BMatP= 6.59D-05
 IDIUse=1 WtCom= 1.00D+00 WtEn= 0.00D+00
 Coeff-Com: -0.141D-06 0.360D-03-0.281D-02 0.237D-01 0.247D-01 0.983D-01
 Coeff-Com:  0.237D+00 0.618D+00
 Coeff:     -0.141D-06 0.360D-03-0.281D-02 0.237D-01 0.247D-01 0.983D-01
 Coeff:      0.237D+00 0.618D+00
 Gap=     0.183 Goal=   None    Shift=    0.000
 RMSDP=1.67D-04 MaxDP=1.99D-02 DE=-6.04D-05 OVMax= 3.47D-04

 Cycle   9  Pass 1  IDiag  1:
 RMSU=  4.24D-05    CP:  1.04D+00  4.32D-01  5.40D-02  8.00D-01  3.98D-01
                    CP:  6.11D-01  8.43D-01  7.64D-01
 E= -3096.58357336486     Delta-E=       -0.000001659461 Rises=F Damp=F
 DIIS: error= 1.87D-05 at cycle   9 NSaved=   9.
 NSaved= 9 IEnMin= 9 EnMin= -3096.58357336486     IErMin= 9 ErrMin= 1.87D-05
 ErrMax= 1.87D-05 EMaxC= 1.00D-01 BMatC= 6.57D-07 BMatP= 2.74D-06
 IDIUse=1 WtCom= 1.00D+00 WtEn= 0.00D+00
 Coeff-Com:  0.348D-07-0.142D-04-0.279D-03 0.961D-03 0.102D-02 0.154D-01
 Coeff-Com:  0.641D-01 0.368D+00 0.550D+00
 Coeff:      0.348D-07-0.142D-04-0.279D-03 0.961D-03 0.102D-02 0.154D-01
 Coeff:      0.641D-01 0.368D+00 0.550D+00
 Gap=     0.183 Goal=   None    Shift=    0.000
 RMSDP=4.51D-05 MaxDP=4.50D-03 DE=-1.66D-06 OVMax= 1.72D-04

 Cycle  10  Pass 1  IDiag  1:
 RMSU=  8.86D-06    CP:  1.04D+00  4.32D-01  5.41D-02  8.00D-01  3.98D-01
                    CP:  6.09D-01  8.49D-01  8.56D-01  7.57D-01
 E= -3096.58357392021     Delta-E=       -0.000000555346 Rises=F Damp=F
 DIIS: error= 4.11D-06 at cycle  10 NSaved=  10.
 NSaved=10 IEnMin=10 EnMin= -3096.58357392021     IErMin=10 ErrMin= 4.11D-06
 ErrMax= 4.11D-06 EMaxC= 1.00D-01 BMatC= 2.59D-08 BMatP= 6.57D-07
 IDIUse=1 WtCom= 1.00D+00 WtEn= 0.00D+00
 Coeff-Com: -0.154D-08-0.158D-04-0.353D-05-0.547D-03-0.708D-03 0.298D-02
 Coeff-Com:  0.191D-01 0.147D+00 0.267D+00 0.565D+00
 Coeff:     -0.154D-08-0.158D-04-0.353D-05-0.547D-03-0.708D-03 0.298D-02
 Coeff:      0.191D-01 0.147D+00 0.267D+00 0.565D+00
 Gap=     0.183 Goal=   None    Shift=    0.000
 RMSDP=9.22D-06 MaxDP=8.01D-04 DE=-5.55D-07 OVMax= 5.53D-05

 Cycle  11  Pass 1  IDiag  1:
 RMSU=  4.53D-06    CP:  1.04D+00  4.32D-01  5.41D-02  8.00D-01  3.98D-01
                    CP:  6.09D-01  8.52D-01  8.59D-01  7.52D-01  6.07D-01
 E= -3096.58357394389     Delta-E=       -0.000000023682 Rises=F Damp=F
 DIIS: error= 1.87D-06 at cycle  11 NSaved=  11.
 NSaved=11 IEnMin=11 EnMin= -3096.58357394389     IErMin=11 ErrMin= 1.87D-06
 ErrMax= 1.87D-06 EMaxC= 1.00D-01 BMatC= 5.11D-09 BMatP= 2.59D-08
 IDIUse=1 WtCom= 1.00D+00 WtEn= 0.00D+00
 Coeff-Com:  0.289D-08-0.716D-05 0.279D-04-0.400D-03-0.551D-03 0.963D-04
 Coeff-Com:  0.397D-02 0.455D-01 0.939D-01 0.343D+00 0.514D+00
 Coeff:      0.289D-08-0.716D-05 0.279D-04-0.400D-03-0.551D-03 0.963D-04
 Coeff:      0.397D-02 0.455D-01 0.939D-01 0.343D+00 0.514D+00
 Gap=     0.183 Goal=   None    Shift=    0.000
 RMSDP=2.03D-06 MaxDP=1.63D-04 DE=-2.37D-08 OVMax= 2.00D-05

 Cycle  12  Pass 1  IDiag  1:
 RMSU=  9.62D-07    CP:  1.04D+00  4.32D-01  5.41D-02  8.00D-01  3.97D-01
                    CP:  6.09D-01  8.52D-01  8.58D-01  7.56D-01  6.71D-01
                    CP:  8.62D-01
 E= -3096.58357394861     Delta-E=       -0.000000004717 Rises=F Damp=F
 DIIS: error= 4.67D-07 at cycle  12 NSaved=  12.
 NSaved=12 IEnMin=12 EnMin= -3096.58357394861     IErMin=12 ErrMin= 4.67D-07
 ErrMax= 4.67D-07 EMaxC= 1.00D-01 BMatC= 3.67D-10 BMatP= 5.11D-09
 IDIUse=1 WtCom= 1.00D+00 WtEn= 0.00D+00
 Coeff-Com: -0.141D-08-0.308D-05 0.146D-04-0.165D-03-0.253D-03-0.278D-03
 Coeff-Com:  0.154D-03 0.979D-02 0.221D-01 0.128D+00 0.271D+00 0.570D+00
 Coeff:     -0.141D-08-0.308D-05 0.146D-04-0.165D-03-0.253D-03-0.278D-03
 Coeff:      0.154D-03 0.979D-02 0.221D-01 0.128D+00 0.271D+00 0.570D+00
 Gap=     0.183 Goal=   None    Shift=    0.000
 RMSDP=9.09D-07 MaxDP=8.56D-05 DE=-4.72D-09 OVMax= 5.85D-06

 Cycle  13  Pass 1  IDiag  1:
 RMSU=  3.48D-07    CP:  1.04D+00  4.32D-01  5.41D-02  8.00D-01  3.97D-01
                    CP:  6.09D-01  8.52D-01  8.58D-01  7.63D-01  7.00D-01
                    CP:  8.29D-01  8.62D-01
 E= -3096.58357394899     Delta-E=       -0.000000000378 Rises=F Damp=F
 DIIS: error= 2.15D-07 at cycle  13 NSaved=  13.
 NSaved=13 IEnMin=13 EnMin= -3096.58357394899     IErMin=13 ErrMin= 2.15D-07
 ErrMax= 2.15D-07 EMaxC= 1.00D-01 BMatC= 3.59D-11 BMatP= 3.67D-10
 IDIUse=1 WtCom= 1.00D+00 WtEn= 0.00D+00
 Coeff-Com:  0.515D-09-0.630D-06 0.224D-05-0.238D-04-0.537D-04-0.151D-03
 Coeff-Com: -0.489D-03-0.180D-02-0.379D-02 0.108D-01 0.508D-01 0.258D+00
 Coeff-Com:  0.686D+00
 Coeff:      0.515D-09-0.630D-06 0.224D-05-0.238D-04-0.537D-04-0.151D-03
 Coeff:     -0.489D-03-0.180D-02-0.379D-02 0.108D-01 0.508D-01 0.258D+00
 Coeff:      0.686D+00
 Gap=     0.183 Goal=   None    Shift=    0.000
 RMSDP=3.51D-07 MaxDP=3.72D-05 DE=-3.78D-10 OVMax= 3.14D-06

 Cycle  14  Pass 1  IDiag  1:
 RMSU=  1.09D-07    CP:  1.04D+00  4.32D-01  5.41D-02  8.00D-01  3.97D-01
                    CP:  6.10D-01  8.52D-01  8.59D-01  7.64D-01  6.94D-01
                    CP:  8.51D-01  9.19D-01  7.92D-01
 E= -3096.58357394889     Delta-E=        0.000000000093 Rises=F Damp=F
 DIIS: error= 7.34D-08 at cycle  14 NSaved=  14.
 NSaved=14 IEnMin=13 EnMin= -3096.58357394899     IErMin=14 ErrMin= 7.34D-08
 ErrMax= 7.34D-08 EMaxC= 1.00D-01 BMatC= 4.91D-12 BMatP= 3.59D-11
 IDIUse=1 WtCom= 1.00D+00 WtEn= 0.00D+00
 Coeff-Com:  0.352D-09-0.135D-06-0.406D-07-0.100D-05-0.111D-04-0.641D-04
 Coeff-Com: -0.291D-03-0.186D-02-0.414D-02-0.548D-02 0.346D-02 0.876D-01
 Coeff-Com:  0.374D+00 0.547D+00
 Coeff:      0.352D-09-0.135D-06-0.406D-07-0.100D-05-0.111D-04-0.641D-04
 Coeff:     -0.291D-03-0.186D-02-0.414D-02-0.548D-02 0.346D-02 0.876D-01
 Coeff:      0.374D+00 0.547D+00
 Gap=     0.183 Goal=   None    Shift=    0.000
 RMSDP=2.40D-07 MaxDP=2.66D-05 DE= 9.28D-11 OVMax= 7.60D-07

 Cycle  15  Pass 1  IDiag  1:
 RMSU=  4.08D-08    CP:  1.04D+00  4.32D-01  5.41D-02  8.00D-01  3.97D-01
                    CP:  6.10D-01  8.52D-01  8.59D-01  7.63D-01  6.97D-01
                    CP:  8.54D-01  9.26D-01  8.37D-01  8.24D-01
 E= -3096.58357394903     Delta-E=       -0.000000000136 Rises=F Damp=F
 DIIS: error= 2.13D-08 at cycle  15 NSaved=  15.
 NSaved=15 IEnMin=15 EnMin= -3096.58357394903     IErMin=15 ErrMin= 2.13D-08
 ErrMax= 2.13D-08 EMaxC= 1.00D-01 BMatC= 3.32D-13 BMatP= 4.91D-12
 IDIUse=1 WtCom= 1.00D+00 WtEn= 0.00D+00
 Coeff-Com:  0.342D-10-0.263D-07-0.212D-06 0.733D-06-0.185D-05-0.177D-04
 Coeff-Com: -0.924D-04-0.661D-03-0.148D-02-0.308D-02-0.253D-02 0.154D-01
 Coeff-Com:  0.111D+00 0.260D+00 0.622D+00
 Coeff:      0.342D-10-0.263D-07-0.212D-06 0.733D-06-0.185D-05-0.177D-04
 Coeff:     -0.924D-04-0.661D-03-0.148D-02-0.308D-02-0.253D-02 0.154D-01
 Coeff:      0.111D+00 0.260D+00 0.622D+00
 Gap=     0.183 Goal=   None    Shift=    0.000
 RMSDP=6.88D-08 MaxDP=1.04D-05 DE=-1.36D-10 OVMax= 3.00D-07

 Cycle  16  Pass 1  IDiag  1:
 RMSU=  1.53D-08    CP:  1.04D+00  4.32D-01  5.41D-02  8.00D-01  3.97D-01
                    CP:  6.10D-01  8.52D-01  8.59D-01  7.63D-01  6.97D-01
                    CP:  8.55D-01  9.30D-01  8.40D-01  8.70D-01  6.61D-01
 E= -3096.58357394905     Delta-E=       -0.000000000022 Rises=F Damp=F
 DIIS: error= 5.38D-09 at cycle  16 NSaved=  16.
 NSaved=16 IEnMin=16 EnMin= -3096.58357394905     IErMin=16 ErrMin= 5.38D-09
 ErrMax= 5.38D-09 EMaxC= 1.00D-01 BMatC= 5.27D-14 BMatP= 3.32D-13
 IDIUse=1 WtCom= 1.00D+00 WtEn= 0.00D+00
 Coeff-Com:  0.326D-10 0.853D-08-0.103D-06 0.441D-06 0.137D-06-0.241D-05
 Coeff-Com: -0.176D-04-0.145D-03-0.315D-03-0.974D-03-0.168D-02-0.216D-02
 Coeff-Com:  0.158D-01 0.720D-01 0.341D+00 0.577D+00
 Coeff:      0.326D-10 0.853D-08-0.103D-06 0.441D-06 0.137D-06-0.241D-05
 Coeff:     -0.176D-04-0.145D-03-0.315D-03-0.974D-03-0.168D-02-0.216D-02
 Coeff:      0.158D-01 0.720D-01 0.341D+00 0.577D+00
 Gap=     0.183 Goal=   None    Shift=    0.000
 RMSDP=1.04D-08 MaxDP=7.40D-07 DE=-2.18D-11 OVMax= 7.66D-08

 Cycle  17  Pass 1  IDiag  1:
 RMSU=  3.77D-09    CP:  1.04D+00  4.32D-01  5.41D-02  8.00D-01  3.97D-01
                    CP:  6.10D-01  8.52D-01  8.59D-01  7.63D-01  6.97D-01
                    CP:  8.55D-01  9.31D-01  8.44D-01  8.84D-01  7.26D-01
                    CP:  8.63D-01
 E= -3096.58357394893     Delta-E=        0.000000000120 Rises=F Damp=F
 DIIS: error= 8.36D-10 at cycle  17 NSaved=  17.
 NSaved=17 IEnMin=16 EnMin= -3096.58357394905     IErMin=17 ErrMin= 8.36D-10
 ErrMax= 8.36D-10 EMaxC= 1.00D-01 BMatC= 1.30D-15 BMatP= 5.27D-14
 IDIUse=1 WtCom= 1.00D+00 WtEn= 0.00D+00
 Large coefficients: NSaved= 17 BigCof=    0.00 CofMax=   10.00 Det=-7.58D-15
 Inversion failed.  Reducing to 16 matrices.
 Large coefficients: NSaved= 16 BigCof=    0.00 CofMax=   10.00 Det=-7.91D-15
 Inversion failed.  Reducing to 15 matrices.
 Coeff-Com:  0.568D-08-0.612D-07 0.162D-07 0.166D-06 0.435D-06 0.274D-06
 Coeff-Com:  0.558D-05-0.101D-03-0.375D-03-0.196D-02-0.312D-02 0.428D-02
 Coeff-Com:  0.707D-01 0.189D+00 0.741D+00
 Coeff:      0.568D-08-0.612D-07 0.162D-07 0.166D-06 0.435D-06 0.274D-06
 Coeff:      0.558D-05-0.101D-03-0.375D-03-0.196D-02-0.312D-02 0.428D-02
 Coeff:      0.707D-01 0.189D+00 0.741D+00
 Gap=     0.183 Goal=   None    Shift=    0.000
 RMSDP=3.20D-09 MaxDP=4.18D-07 DE= 1.20D-10 OVMax= 2.01D-08

 SCF Done:  E(RB3LYP) =  -3096.58357395     A.U. after   17 cycles
             Convg  =    0.3198D-08             -V/T =  2.0057
 KE= 3.079124208084D+03 PE=-1.080445036027D+04 EE= 2.900569561675D+03
 Leave Link  502 at Fri May 17 09:04:14 2013, MaxMem=   78643200 cpu:     703.0
 (Enter D:\G09W\l701.exe)
 Compute integral first derivatives.
 ... and contract with generalized density number  0.
 Leave Link  701 at Fri May 17 09:04:15 2013, MaxMem=   78643200 cpu:       1.0
 (Enter D:\G09W\l702.exe)
 L702 exits ... SP integral derivatives will be done elsewhere.
 Leave Link  702 at Fri May 17 09:04:15 2013, MaxMem=   78643200 cpu:       0.0
 (Enter D:\G09W\l703.exe)
 Compute integral first derivatives, UseDBF=F ICtDFT=           0.
 Integral derivatives from FoFDir, PRISM(SPDF).
 Calling FoFJK, ICntrl=      2127 FMM=F ISym2X=0 I1Cent= 0 IOpClX= 0 NMat=1 NMatS=1 NMatT=0.
 FoFCou: FMM=F IPFlag=           0 FMFlag=      100000 FMFlg1=         800
         NFxFlg=           0 DoJE=F BraDBF=F KetDBF=F FulRan=T
         Omega=  0.000000  0.000000  1.000000  0.000000  0.000000 ICntrl=    2127 IOpCl=  0
         NMat0=    1 NMatS0=    1 NMatT0=    0 NMatD0=    1 NMtDS0=    0 NMtDT0=    0
         I1Cent=           0 NGrid=           0.
 Symmetry not used in FoFCou.
 Leave Link  703 at Fri May 17 09:06:44 2013, MaxMem=   78643200 cpu:     149.0
 (Enter D:\G09W\l716.exe)
 Dipole        =-1.33595522D+00 3.33368266D-01 9.15853539D-01
 ***** Axes restored to original set *****
 -------------------------------------------------------------------
 Center     Atomic                   Forces (Hartrees/Bohr)
 Number     Number              X              Y              Z
 -------------------------------------------------------------------
      1       34          -0.000829311   -0.000564658    0.001255594
      2        8          -0.000183615   -0.000411999    0.000145968
      3        1          -0.000034562    0.000068028    0.000046173
      4        6           0.000285835   -0.000753506   -0.000126197
      5        6           0.000420395   -0.000551777    0.000364854
      6        1           0.000371706   -0.000371672    0.000634707
      7        1           0.000066335    0.000014010    0.000073539
      8        6          -0.000069463    0.000034242    0.000243524
      9        1          -0.000005538    0.000017686   -0.000047770
     10        1           0.000007860    0.000071782   -0.000000958
     11        6           0.000000123    0.000074859    0.000004521
     12        1           0.000000456   -0.000007742   -0.000028254
     13        1          -0.000027500   -0.000021746    0.000031435
     14        6          -0.000077706    0.000054628    0.000082414
     15        1           0.000072064    0.000014273    0.000135724
     16        1          -0.000057751    0.000068923   -0.000073997
     17        6          -0.000269108    0.000285686    0.000024583
     18        6           0.000186090    0.000271023    0.000069834
     19        1          -0.000066551   -0.000135121   -0.000062131
     20        1          -0.000308218    0.000053604   -0.000206027
     21        1          -0.000181306   -0.000170732    0.000083895
     22        1          -0.000588453    0.000933024   -0.001037785
     23        6           0.000125051    0.000024197   -0.000205208
     24        1           0.000005551   -0.000123265   -0.000054319
     25        1           0.000067072   -0.000012083    0.000010208
     26        1           0.000040134   -0.000070404    0.000036242
     27        1          -0.000055134   -0.000000609   -0.000020570
     28        8           0.000997843    0.000837458    0.000818409
     29        6          -0.000151448    0.000023915   -0.001839582
     30        6           0.000071733    0.000254090    0.000845391
     31        6          -0.000179460    0.000035110    0.000121897
     32        6           0.000085615    0.000493521    0.001077253
     33        1           0.000192884    0.000080262    0.000075983
     34        1          -0.000310982    0.000366638    0.000031665
     35        6          -0.000304425   -0.000464704   -0.002436324
     36        6           0.000409836    0.000076855   -0.000091039
     37        1          -0.000046307   -0.000280318    0.000426633
     38        1           0.000138864   -0.000039042    0.000187006
     39        1           0.000201393   -0.000174437   -0.000597293
 -------------------------------------------------------------------
 Cartesian Forces:  Max     0.002436324 RMS     0.000446088
 Leave Link  716 at Fri May 17 09:06:44 2013, MaxMem=   78643200 cpu:       0.0
 (Enter D:\G09W\l103.exe)

 GradGradGradGradGradGradGradGradGradGradGradGradGradGradGradGradGradGrad
 Berny optimization.
 Using GEDIIS/GDIIS optimizer.
 Internal  Forces:  Max     0.005005390 RMS     0.000856691
 Search for a local minimum.
 Step number   2 out of a maximum of  233
 All quantities printed in internal units (Hartrees-Bohrs-Radians)
 RMS Force = .85669D-03 SwitMx=.10000D-02 MixMth= 2
 Mixed Optimization -- En-DIIS/RFO-DIIS
 Swaping is turned off.
 Update second derivatives using D2CorX and points    1    2
 DE=  1.15D-04 DEPred=-3.12D-04 R=-3.69D-01
 Trust test=-3.69D-01 RLast= 2.30D-01 DXMaxT set to 1.50D-01
 ITU= -1  0
     Eigenvalues ---    0.00316   0.00451   0.00457   0.00518   0.00580
     Eigenvalues ---    0.00591   0.00609   0.00701   0.01000   0.01016
     Eigenvalues ---    0.01105   0.01165   0.01355   0.01533   0.01562
     Eigenvalues ---    0.02421   0.02833   0.02840   0.02996   0.03077
     Eigenvalues ---    0.03922   0.03990   0.04204   0.04271   0.04906
     Eigenvalues ---    0.04929   0.05212   0.05228   0.05637   0.05641
     Eigenvalues ---    0.05737   0.05925   0.05946   0.05948   0.07194
     Eigenvalues ---    0.07300   0.07340   0.07508   0.07880   0.07930
     Eigenvalues ---    0.07934   0.07964   0.09440   0.09481   0.09579
     Eigenvalues ---    0.09598   0.09628   0.09730   0.11658   0.11819
     Eigenvalues ---    0.11919   0.12014   0.12183   0.12222   0.13940
     Eigenvalues ---    0.14136   0.15786   0.15821   0.15998   0.16007
     Eigenvalues ---    0.18661   0.18712   0.19146   0.19301   0.22063
     Eigenvalues ---    0.22275   0.23993   0.24209   0.24270   0.24763
     Eigenvalues ---    0.24940   0.24997   0.28074   0.28120   0.28228
     Eigenvalues ---    0.28415   0.28457   0.28651   0.29192   0.29742
     Eigenvalues ---    0.30047   0.30369   0.30754   0.31070   0.33203
     Eigenvalues ---    0.33248   0.33375   0.33529   0.33640   0.33668
     Eigenvalues ---    0.33681   0.33683   0.33688   0.33727   0.33729
     Eigenvalues ---    0.33737   0.33842   0.33930   0.33940   0.33951
     Eigenvalues ---    0.33964   0.33971   0.34144   0.34269   0.36658
     Eigenvalues ---    0.39688   0.42393   0.53232   0.53291   0.53530
     Eigenvalues ---    0.54373
 En-DIIS/RFO-DIIS IScMMF=        0 using points:     2    1
 RFO step:  Lambda=-3.75412052D-04.
 DidBck=T Rises=F RFO-DIIS coefs:    0.38813    0.61187
 Iteration  1 RMS(Cart)=  0.20354987 RMS(Int)=  0.00726486
 Iteration  2 RMS(Cart)=  0.02762850 RMS(Int)=  0.00019173
 Iteration  3 RMS(Cart)=  0.00026573 RMS(Int)=  0.00016539
 Iteration  4 RMS(Cart)=  0.00000004 RMS(Int)=  0.00016539
 Variable       Old X    -DE/DX   Delta X   Delta X   Delta X     New X
                                  (DIIS)     (GDIIS)  (Total)
    R1        3.68261   0.00011   0.00395  -0.01571  -0.01176   3.67085
    R2        3.69445   0.00043   0.00026   0.00001   0.00027   3.69473
    R3        1.83389   0.00007  -0.00003   0.00018   0.00015   1.83404
    R4        2.72114  -0.00044  -0.00016   0.00021   0.00006   2.72120
    R5        2.86140   0.00099   0.00109  -0.00321  -0.00212   2.85928
    R6        2.55104  -0.00064  -0.00113   0.00414   0.00302   2.55406
    R7        2.07589  -0.00039  -0.00096   0.00344   0.00248   2.07837
    R8        2.07963   0.00003  -0.00013   0.00056   0.00043   2.08005
    R9        2.90120   0.00000  -0.00016   0.00058   0.00042   2.90162
   R10        2.07424  -0.00005   0.00003  -0.00017  -0.00014   2.07410
   R11        2.07893   0.00006  -0.00016   0.00074   0.00057   2.07950
   R12        2.89371   0.00004  -0.00018   0.00074   0.00055   2.89425
   R13        2.07851   0.00000   0.00011  -0.00046  -0.00034   2.07816
   R14        2.07390  -0.00002   0.00001  -0.00006  -0.00005   2.07385
   R15        2.89809  -0.00003   0.00012  -0.00044  -0.00033   2.89776
   R16        2.07800  -0.00002  -0.00006   0.00021   0.00016   2.07815
   R17        2.07788  -0.00005  -0.00006   0.00019   0.00013   2.07801
   R18        2.87726   0.00009   0.00078  -0.00297  -0.00219   2.87508
   R19        2.85628  -0.00001   0.00120  -0.00488  -0.00368   2.85260
   R20        2.07125   0.00005  -0.00024   0.00102   0.00078   2.07203
   R21        2.06749   0.00032   0.00047  -0.00154  -0.00107   2.06642
   R22        2.08140  -0.00012  -0.00011   0.00029   0.00018   2.08158
   R23        2.07158  -0.00081   0.00064  -0.00352  -0.00287   2.06871
   R24        2.07866  -0.00007   0.00004  -0.00024  -0.00020   2.07846
   R25        2.07413   0.00000   0.00020  -0.00079  -0.00060   2.07353
   R26        2.89822   0.00014   0.00052  -0.00206  -0.00175   2.89647
   R27        2.88683   0.00039   0.00107  -0.00393  -0.00295   2.88388
   R28        2.07782  -0.00003   0.00007  -0.00032  -0.00025   2.07757
   R29        2.07368   0.00003   0.00007  -0.00023  -0.00017   2.07352
   R30        2.68247   0.00020   0.00115  -0.00446  -0.00331   2.67916
   R31        1.83192  -0.00012  -0.00019   0.00067   0.00049   1.83241
   R32        2.87088   0.00076   0.00043  -0.00083  -0.00031   2.87057
   R33        2.54723  -0.00180  -0.00101   0.00285   0.00206   2.54930
   R34        2.89338  -0.00013  -0.00020   0.00074   0.00040   2.89378
   R35        2.07869  -0.00022  -0.00084   0.00315   0.00231   2.08099
   R36        2.08347   0.00016   0.00028  -0.00094  -0.00066   2.08281
   R37        2.88705   0.00047   0.00193  -0.00705  -0.00496   2.88209
   R38        2.85857  -0.00096   0.00178  -0.00839  -0.00662   2.85196
   R39        2.08656   0.00040  -0.00051   0.00255   0.00203   2.08860
   R40        2.08631  -0.00022  -0.00128   0.00493   0.00365   2.08996
    A1        1.72478   0.00501   0.00187   0.00021   0.00208   1.72685
    A2        1.88003   0.00000  -0.00043   0.00176   0.00133   1.88136
    A3        1.98231   0.00097   0.00268  -0.00974  -0.00711   1.97520
    A4        2.13721  -0.00085  -0.00200   0.00624   0.00418   2.14139
    A5        2.15497  -0.00017  -0.00048   0.00106   0.00054   2.15551
    A6        1.91001   0.00041  -0.00099   0.00662   0.00563   1.91563
    A7        1.88920  -0.00002   0.00096  -0.00448  -0.00353   1.88566
    A8        1.97648   0.00004   0.00018  -0.00056  -0.00038   1.97610
    A9        1.83047  -0.00012  -0.00013  -0.00054  -0.00067   1.82980
   A10        1.92856  -0.00020  -0.00008   0.00030   0.00020   1.92876
   A11        1.92306  -0.00011   0.00006  -0.00139  -0.00132   1.92173
   A12        1.91414   0.00008  -0.00001   0.00004   0.00003   1.91417
   A13        1.91498   0.00003   0.00064  -0.00232  -0.00168   1.91330
   A14        1.92472  -0.00017  -0.00034   0.00085   0.00051   1.92523
   A15        1.86346  -0.00004  -0.00049   0.00204   0.00155   1.86501
   A16        1.93946  -0.00004  -0.00076   0.00292   0.00217   1.94162
   A17        1.90606   0.00013   0.00098  -0.00359  -0.00262   1.90344
   A18        1.90390  -0.00003   0.00013  -0.00067  -0.00053   1.90337
   A19        1.93683  -0.00008  -0.00026   0.00107   0.00082   1.93764
   A20        1.92713   0.00018   0.00089  -0.00344  -0.00256   1.92457
   A21        1.86349   0.00003  -0.00030   0.00115   0.00085   1.86434
   A22        1.91250  -0.00012  -0.00033   0.00106   0.00072   1.91322
   A23        1.91880   0.00002  -0.00018   0.00099   0.00081   1.91962
   A24        1.92124  -0.00010   0.00019  -0.00122  -0.00103   1.92021
   A25        1.92405   0.00007  -0.00049   0.00218   0.00169   1.92574
   A26        1.98428  -0.00002   0.00070  -0.00261  -0.00193   1.98235
   A27        1.83312  -0.00002  -0.00004  -0.00001  -0.00005   1.83307
   A28        1.90027   0.00013   0.00059  -0.00206  -0.00147   1.89880
   A29        1.89451  -0.00006  -0.00102   0.00395   0.00294   1.89745
   A30        2.11740   0.00018   0.00024  -0.00062  -0.00037   2.11702
   A31        2.17148  -0.00082  -0.00176   0.00584   0.00407   2.17556
   A32        1.99423   0.00064   0.00154  -0.00526  -0.00372   1.99051
   A33        1.95401  -0.00004  -0.00084   0.00328   0.00244   1.95645
   A34        1.81963   0.00005   0.00014  -0.00019  -0.00004   1.81959
   A35        1.93117  -0.00012  -0.00256   0.00967   0.00711   1.93828
   A36        1.92519   0.00012   0.00108  -0.00376  -0.00269   1.92250
   A37        1.93879   0.00001   0.00251  -0.01036  -0.00785   1.93094
   A38        1.89062  -0.00002  -0.00049   0.00202   0.00150   1.89213
   A39        1.86353   0.00005  -0.00149   0.00612   0.00457   1.86809
   A40        1.91659  -0.00009  -0.00170   0.00624   0.00456   1.92116
   A41        1.90739   0.00004  -0.00026   0.00078   0.00068   1.90807
   A42        1.91210  -0.00009  -0.00027   0.00101   0.00087   1.91297
   A43        1.94010  -0.00009   0.00042  -0.00152  -0.00109   1.93900
   A44        1.92321   0.00017   0.00310  -0.01189  -0.00909   1.91412
   A45        1.89478   0.00069   0.00328  -0.01161  -0.00833   1.88645
   A46        1.96183   0.00434   0.00057   0.00371   0.00318   1.96501
   A47        2.17256  -0.00421   0.00073  -0.01050  -0.01069   2.16186
   A48        2.13942  -0.00014   0.00143  -0.00660  -0.00551   2.13391
   A49        1.83498  -0.00017   0.00149  -0.00717  -0.00569   1.82929
   A50        1.91774   0.00006  -0.00016  -0.00043  -0.00070   1.91703
   A51        1.88239  -0.00020  -0.00303   0.01028   0.00730   1.88969
   A52        1.91728  -0.00038  -0.00081   0.00270   0.00200   1.91928
   A53        1.91034   0.00104   0.00074   0.00222   0.00288   1.91322
   A54        1.99410  -0.00033   0.00174  -0.00750  -0.00572   1.98838
   A55        1.90995  -0.00017   0.00052  -0.00234  -0.00171   1.90824
   A56        1.94027   0.00009   0.00030  -0.00094  -0.00065   1.93962
   A57        1.91688   0.00017   0.00064  -0.00246  -0.00201   1.91488
   A58        1.86615   0.00004  -0.00074   0.00311   0.00233   1.86848
   A59        1.91225  -0.00006  -0.00098   0.00357   0.00258   1.91483
   A60        1.91760  -0.00008   0.00022  -0.00072  -0.00039   1.91721
   A61        1.91469   0.00020  -0.00003  -0.00007  -0.00006   1.91463
   A62        1.91001  -0.00003  -0.00055   0.00187   0.00116   1.91118
   A63        1.99428  -0.00076  -0.00100   0.00300   0.00219   1.99646
   A64        1.84060  -0.00013   0.00031  -0.00141  -0.00107   1.83953
   A65        1.90367   0.00026  -0.00060   0.00227   0.00155   1.90522
   A66        1.89422   0.00052   0.00200  -0.00607  -0.00408   1.89014
   A67        2.11215   0.00103  -0.00062   0.00353   0.00261   2.11475
   A68        2.25843  -0.00443  -0.00478   0.01120   0.00527   2.26370
   A69        1.91223   0.00342   0.00543  -0.01784  -0.01347   1.89877
   A70        1.99709  -0.00303  -0.00120  -0.00082  -0.00201   1.99508
   A71        1.92822   0.00044  -0.00677   0.02705   0.02028   1.94850
   A72        1.91915   0.00104   0.00109  -0.00252  -0.00144   1.91771
   A73        1.88078   0.00120   0.00575  -0.02108  -0.01533   1.86545
   A74        1.87463   0.00072  -0.00046   0.00324   0.00277   1.87740
   A75        1.85802  -0.00019   0.00204  -0.00726  -0.00525   1.85278
    D1        1.06563   0.00341   0.01358   0.21039   0.22396   1.28959
    D2       -2.21284   0.00298   0.01514   0.19126   0.20640  -2.00644
    D3        0.74755   0.00287   0.04859   0.05387   0.10240   0.84996
    D4       -2.53794   0.00287   0.07288  -0.04858   0.02435  -2.51359
    D5       -1.16267   0.00012   0.00061  -0.00083  -0.00023  -1.16290
    D6        3.03936  -0.00004  -0.00034   0.00208   0.00175   3.04112
    D7        1.01028   0.00001   0.00136  -0.00470  -0.00335   1.00694
    D8       -0.88139  -0.00022   0.00580  -0.02712  -0.02128  -0.90266
    D9        1.10420  -0.00016   0.00565  -0.02672  -0.02105   1.08315
   D10       -3.04138  -0.00029   0.00653  -0.03209  -0.02552  -3.06690
   D11        2.39869   0.00027   0.00435  -0.00822  -0.00388   2.39481
   D12       -1.89891   0.00033   0.00419  -0.00782  -0.00365  -1.90257
   D13        0.23870   0.00020   0.00508  -0.01319  -0.00812   0.23058
   D14       -2.96058   0.00020  -0.00501   0.02626   0.02130  -2.93928
   D15        0.16752   0.00029  -0.00333   0.02226   0.01897   0.18649
   D16        0.03052  -0.00020  -0.00306   0.00445   0.00138   0.03190
   D17       -3.12457  -0.00010  -0.00138   0.00045  -0.00095  -3.12552
   D18       -2.91570   0.00013  -0.00136   0.00304   0.00168  -2.91402
   D19        1.32587   0.00011  -0.00113   0.00190   0.00077   1.32663
   D20       -0.77437   0.00003  -0.00254   0.00729   0.00475  -0.76961
   D21        1.21769  -0.00028  -0.00012  -0.00545  -0.00557   1.21212
   D22       -0.82393  -0.00030   0.00010  -0.00659  -0.00648  -0.83041
   D23       -2.92416  -0.00038  -0.00131  -0.00120  -0.00250  -2.92666
   D24       -0.79702   0.00005   0.00005  -0.00415  -0.00410  -0.80112
   D25       -2.83864   0.00003   0.00027  -0.00528  -0.00501  -2.84365
   D26        1.34431  -0.00005  -0.00114   0.00011  -0.00102   1.34329
   D27       -1.04406   0.00000  -0.00179   0.00716   0.00537  -1.03869
   D28       -3.09239   0.00003  -0.00135   0.00553   0.00417  -3.08822
   D29        1.05860  -0.00007  -0.00156   0.00591   0.00434   1.06294
   D30        1.08236  -0.00003  -0.00254   0.00976   0.00722   1.08958
   D31       -0.96597   0.00000  -0.00211   0.00812   0.00602  -0.95995
   D32       -3.09817  -0.00010  -0.00231   0.00850   0.00619  -3.09198
   D33        3.13354  -0.00002  -0.00299   0.01177   0.00878  -3.14086
   D34        1.08521   0.00002  -0.00256   0.01014   0.00758   1.09279
   D35       -1.04699  -0.00008  -0.00277   0.01052   0.00775  -1.03924
   D36        1.34366   0.00005   0.00464  -0.01872  -0.01407   1.32959
   D37       -2.92528   0.00001   0.00443  -0.01818  -0.01375  -2.93903
   D38       -0.79351  -0.00003   0.00323  -0.01325  -0.01002  -0.80353
   D39       -2.84203   0.00004   0.00516  -0.02103  -0.01587  -2.85790
   D40       -0.82778   0.00000   0.00494  -0.02049  -0.01555  -0.84333
   D41        1.30398  -0.00004   0.00374  -0.01556  -0.01182   1.29216
   D42       -0.79910   0.00001   0.00449  -0.01843  -0.01393  -0.81304
   D43        1.21514  -0.00002   0.00427  -0.01789  -0.01361   1.20153
   D44       -2.93628  -0.00006   0.00308  -0.01296  -0.00988  -2.94616
   D45        0.25494   0.00006  -0.00135   0.00950   0.00816   0.26310
   D46       -2.87444  -0.00002  -0.00285   0.01305   0.01021  -2.86423
   D47       -1.89375   0.00010  -0.00253   0.01444   0.01192  -1.88184
   D48        1.26006   0.00003  -0.00403   0.01798   0.01396   1.27402
   D49        2.40296   0.00009  -0.00226   0.01346   0.01120   2.41416
   D50       -0.72642   0.00002  -0.00376   0.01700   0.01325  -0.71317
   D51        2.14826  -0.00007  -0.01423   0.06157   0.04734   2.19560
   D52       -2.11709   0.00005  -0.01388   0.06096   0.04708  -2.07001
   D53       -0.02044   0.00011  -0.01214   0.05426   0.04214   0.02170
   D54       -1.00598   0.00002  -0.01266   0.05784   0.04518  -0.96080
   D55        1.01185   0.00014  -0.01231   0.05724   0.04492   1.05677
   D56        3.10850   0.00020  -0.01057   0.05054   0.03998  -3.13471
   D57       -2.83723  -0.00005   0.01096  -0.04931  -0.03841  -2.87564
   D58       -0.82664  -0.00044   0.01221  -0.05667  -0.04453  -0.87118
   D59        1.32778   0.00039   0.01382  -0.05713  -0.04337   1.28441
   D60       -0.79578  -0.00010   0.00802  -0.03769  -0.02967  -0.82545
   D61        1.21481  -0.00048   0.00926  -0.04504  -0.03580   1.17901
   D62       -2.91396   0.00035   0.01087  -0.04550  -0.03463  -2.94859
   D63        1.34400  -0.00015   0.01041  -0.04673  -0.03639   1.30761
   D64       -2.92860  -0.00054   0.01165  -0.05409  -0.04251  -2.97111
   D65       -0.77418   0.00029   0.01327  -0.05454  -0.04135  -0.81553
   D66        3.12649   0.00005  -0.00515   0.02050   0.01536  -3.14134
   D67        1.06911   0.00005  -0.00474   0.01871   0.01395   1.08305
   D68       -1.05689  -0.00003  -0.00565   0.02191   0.01622  -1.04067
   D69        1.07402   0.00001  -0.00341   0.01342   0.00998   1.08400
   D70       -0.98336   0.00001  -0.00300   0.01162   0.00857  -0.97479
   D71       -3.10936  -0.00007  -0.00390   0.01483   0.01084  -3.09851
   D72       -1.04921   0.00007  -0.00548   0.02127   0.01575  -1.03346
   D73       -3.10659   0.00007  -0.00507   0.01947   0.01434  -3.09226
   D74        1.05060  -0.00001  -0.00597   0.02267   0.01661   1.06721
   D75        3.05768   0.00035  -0.02141   0.09549   0.07407   3.13175
   D76        0.93154   0.00061  -0.02292   0.10306   0.08016   1.01170
   D77       -1.11428  -0.00005  -0.02203   0.09724   0.07520  -1.03908
   D78        1.12602  -0.00008   0.01531  -0.05616  -0.04105   1.08498
   D79       -0.86143  -0.00030   0.01480  -0.05429  -0.03970  -0.90114
   D80       -3.01959  -0.00037   0.01402  -0.05413  -0.04041  -3.06000
   D81       -1.87482   0.00032  -0.00840   0.04445   0.03609  -1.83873
   D82        2.42091   0.00009  -0.00892   0.04632   0.03743   2.45834
   D83        0.26276   0.00002  -0.00969   0.04648   0.03672   0.29948
   D84       -3.00580  -0.00065  -0.02870   0.10904   0.08011  -2.92569
   D85        0.10331   0.00012   0.00947  -0.02726  -0.01834   0.08497
   D86       -0.02219  -0.00035  -0.00209  -0.00269  -0.00464  -0.02683
   D87        3.08691   0.00042   0.03608  -0.13900  -0.10309   2.98382
   D88       -2.96466   0.00018  -0.00335   0.01345   0.01001  -2.95465
   D89        1.30700   0.00024  -0.00340   0.01413   0.01068   1.31768
   D90       -0.82089   0.00013  -0.00488   0.01853   0.01358  -0.80731
   D91       -0.86625   0.00004  -0.00294   0.01127   0.00827  -0.85798
   D92       -2.87777   0.00010  -0.00298   0.01195   0.00893  -2.86884
   D93        1.27752  -0.00001  -0.00446   0.01635   0.01184   1.28935
   D94        1.17905   0.00001  -0.00429   0.01673   0.01240   1.19145
   D95       -0.83247   0.00007  -0.00434   0.01740   0.01306  -0.81940
   D96       -2.96037  -0.00005  -0.00581   0.02180   0.01597  -2.94440
   D97        0.31078   0.00026   0.00956  -0.03074  -0.02122   0.28956
   D98       -2.80417  -0.00024  -0.02189   0.08061   0.05844  -2.74572
   D99        2.46053   0.00018   0.00836  -0.02697  -0.01855   2.44198
   D100      -0.65442  -0.00032  -0.02309   0.08438   0.06112  -0.59331
   D101      -1.82575   0.00044   0.00947  -0.03067  -0.02117  -1.84692
   D102       1.34248  -0.00006  -0.02198   0.08069   0.05849   1.40098
   D103      -0.04245  -0.00003  -0.00832   0.03603   0.02761  -0.01484
   D104       2.10945  -0.00062  -0.01356   0.05454   0.04088   2.15033
   D105      -2.17809   0.00010  -0.00858   0.03742   0.02874  -2.14935
   D106       3.06959   0.00065   0.02646  -0.08769  -0.06113   3.00847
   D107      -1.06169   0.00007   0.02122  -0.06917  -0.04786  -1.10955
   D108       0.93395   0.00079   0.02619  -0.08630  -0.05999   0.87396
         Item               Value     Threshold  Converged?
 Maximum Force            0.005005     0.000450     NO 
 RMS     Force            0.000857     0.000300     NO 
 Maximum Displacement     0.762591     0.001800     NO 
 RMS     Displacement     0.226082     0.001200     NO 
 Predicted change in Energy=-8.250139D-04
 GradGradGradGradGradGradGradGradGradGradGradGradGradGradGradGradGradGrad

 Leave Link  103 at Fri May 17 09:06:45 2013, MaxMem=   78643200 cpu:       1.0
 (Enter D:\G09W\l202.exe)
                          Input orientation:                          
 ---------------------------------------------------------------------
 Center     Atomic      Atomic             Coordinates (Angstroms)
 Number     Number       Type             X           Y           Z
 ---------------------------------------------------------------------
      1         34           0       -0.013578   -1.314922   -0.220498
      2          8           0        2.978983    1.139326   -2.408606
      3          1           0        2.261637    1.770952   -2.240103
      4          6           0        1.521887   -0.353820    0.480964
      5          6           0        1.504966   -0.223659    1.988327
      6          1           0        0.538212    0.186360    2.315266
      7          1           0        1.541658   -1.236237    2.418348
      8          6           0        2.661883    0.624570    2.535795
      9          1           0        2.734403    0.492837    3.623012
     10          1           0        2.455654    1.690535    2.356567
     11          6           0        3.973627    0.245410    1.842052
     12          1           0        4.179272   -0.820056    2.020581
     13          1           0        4.817810    0.806551    2.262571
     14          6           0        3.871272    0.504423    0.334127
     15          1           0        3.956928    1.581718    0.130504
     16          1           0        4.722061    0.046492   -0.190907
     17          6           0        2.580711   -0.010444   -0.285630
     18          6           0        2.618644   -0.110768   -1.791345
     19          1           0        3.408682   -0.803851   -2.103953
     20          1           0        1.663912   -0.478643   -2.177225
     21          1           0       -0.764540    1.323168   -1.601060
     22          1           0        0.048269    1.676794   -0.103552
     23          6           0       -1.928350    2.552576   -0.243606
     24          1           0       -1.896030    2.835726    0.818706
     25          1           0       -1.643581    3.440625   -0.821768
     26          1           0       -3.371545    1.810135   -1.662951
     27          1           0       -4.065979    2.903555   -0.461907
     28          8           0       -2.441991   -2.614411    0.692371
     29          6           0       -1.373780    0.068913    0.019337
     30          6           0       -0.932410    1.419958   -0.516714
     31          6           0       -3.339125    2.093455   -0.601175
     32          6           0       -3.726792    0.892317    0.265965
     33          1           0       -4.656229    0.442617   -0.116908
     34          1           0       -3.966448    1.236417    1.285255
     35          6           0       -2.652695   -0.185917    0.364762
     36          6           0       -3.309106   -1.493549    0.734729
     37          1           0       -3.751304   -1.358012    1.738542
     38          1           0       -4.157931   -1.648445    0.042886
     39          1           0       -2.950241   -3.398183    0.952454
 ---------------------------------------------------------------------
                    Distance matrix (angstroms):
                    1          2          3          4          5
     1  Se   0.000000
     2  O    4.445961   0.000000
     3  H    4.333362   0.970531   0.000000
     4  C    1.942529   3.564019   3.530735   0.000000
     5  C    2.894087   4.833578   4.736100   1.513067   0.000000
     6  H    2.998069   5.401896   5.121769   2.150366   1.099826
     7  H    3.064059   5.568544   5.591307   2.128968   1.100717
     8  C    4.303123   4.981228   4.927838   2.545421   1.535470
     9  H    5.058849   6.071094   6.019402   3.472677   2.167274
    10  H    4.665955   4.825409   4.601465   2.927318   2.168766
    11  C    4.752531   4.456063   4.682113   2.867520   2.517084
    12  H    4.779886   4.989746   5.342665   3.106363   2.740190
    13  H    5.831688   5.031095   5.266702   3.922205   3.480155
    14  C    4.325469   2.953280   3.289632   2.505545   2.977564
    15  H    4.927336   2.756658   2.920547   3.130264   3.566933
    16  H    4.927535   3.025028   3.636846   3.294356   3.895093
    17  C    2.904520   2.446961   2.663671   1.351548   2.524593
    18  C    3.293348   1.439996   1.967157   2.534826   3.941947
    19  H    3.939601   2.013304   2.822031   3.231768   4.550551
    20  H    2.709634   2.097802   2.328499   2.664906   4.176375
    21  H    3.070735   3.834045   3.125162   3.517792   4.519627
    22  H    2.994640   3.767125   3.077777   2.576160   3.179567
    23  C    4.315603   5.546749   4.706690   4.569056   4.947390
    24  H    4.674553   6.087616   5.270318   4.687155   4.721718
    25  H    5.062969   5.402049   4.477746   5.110294   5.589003
    26  H    4.808596   6.429246   5.662807   5.764091   6.422501
    27  H    5.854552   7.518885   6.669595   6.536339   6.842407
    28  O    2.901584   7.286532   7.067879   4.568072   4.793085
    29  C    1.955165   5.097767   4.606328   2.962547   3.499957
    30  C    2.900269   4.353964   3.646259   3.188294   3.862319
    31  C    4.777155   6.640456   5.844538   5.548838   5.961523
    32  C    4.347011   7.223695   6.550852   5.398862   5.619896
    33  H    4.965267   8.002109   7.357262   6.257865   6.544942
    34  H    4.939818   7.867214   7.176554   5.770403   5.706357
    35  C    2.929525   6.415889   5.896212   4.179572   4.463579
    36  C    3.435822   7.506840   7.109133   4.970098   5.134143
    37  H    4.220224   8.290494   7.859738   5.513297   5.383078
    38  H    4.166086   8.044690   7.623331   5.841943   6.154930
    39  H    3.786790   8.187881   8.004751   5.430504   5.567720
                    6          7          8          9         10
     6  H    0.000000
     7  H    1.743935   0.000000
     8  C    2.179596   2.175154   0.000000
     9  H    2.574370   2.421477   1.097567   0.000000
    10  H    2.437382   3.066789   1.100425   1.765238   0.000000
    11  C    3.468356   2.905489   1.531573   2.183738   2.158090
    12  H    3.789066   2.699709   2.157512   2.525691   3.063790
    13  H    4.324624   3.863990   2.180777   2.507947   2.523894
    14  C    3.890420   3.577845   2.514837   3.479852   2.738813
    15  H    4.290435   4.359888   2.894599   3.857181   2.687196
    16  H    4.879043   4.309126   3.466038   4.323886   3.785380
    17  C    3.312883   3.145425   2.893142   3.943906   3.144864
    18  C    4.613105   4.488663   4.389389   5.449128   4.525089
    19  H    5.361867   4.911613   4.911758   5.910515   5.198698
    20  H    4.678879   4.659204   4.942225   5.977664   5.087971
    21  H    4.281017   5.293840   5.416824   6.342159   5.115410
    22  H    2.883075   4.132304   3.860610   4.743875   3.442074
    23  C    4.269747   5.786368   5.701975   6.398010   5.169478
    24  H    3.896713   5.563940   5.349035   5.898658   4.755379
    25  H    5.019108   6.520516   6.143323   6.900164   5.474336
    26  H    5.809395   7.076507   7.445623   8.182866   7.080048
    27  H    6.024485   7.541839   7.710001   8.291159   7.207420
    28  O    4.399967   4.554977   6.319710   6.711088   6.729712
    29  C    2.990117   3.994803   4.788307   5.481182   4.770415
    30  C    3.421200   4.668080   4.782196   5.607353   4.450611
    31  C    5.213097   6.635240   6.928946   7.569245   6.518439
    32  C    4.784169   6.076188   6.785203   7.292215   6.574984
    33  H    5.741373   6.903613   7.786186   8.283174   7.632447
    34  H    4.738725   6.143057   6.772960   7.135786   6.526663
    35  C    3.758317   4.786751   5.797845   6.332277   5.795135
    36  C    4.485761   5.141080   6.586576   6.986553   6.782419
    37  H    4.595394   5.337829   6.759823   7.002947   6.942760
    38  H    5.530279   6.188542   7.608617   8.056468   7.761535
    39  H    5.184159   5.196154   7.084168   7.388308   7.555811
                   11         12         13         14         15
    11  C    0.000000
    12  H    1.099717   0.000000
    13  H    1.097433   1.764126   0.000000
    14  C    1.533429   2.166388   2.169357   0.000000
    15  H    2.171497   3.064367   2.426461   1.099711   0.000000
    16  H    2.175465   2.436433   2.570294   1.099638   1.745180
    17  C    2.555917   2.920527   3.487896   1.521425   2.145255
    18  C    3.894152   4.179645   4.702344   2.542670   2.889466
    19  H    4.122023   4.195933   4.862671   2.805317   3.314259
    20  H    4.691868   4.905627   5.595586   3.485075   3.850795
    21  H    5.955402   6.492377   6.808610   5.089799   5.035615
    22  H    4.608978   5.273650   5.394848   4.022608   3.916815
    23  C    6.671306   7.335137   7.405417   6.177728   5.976539
    24  H    6.496911   7.191559   7.160861   6.239516   6.025220
    25  H    6.989876   7.754867   7.628962   6.353816   5.977295
    26  H    8.287640   8.803474   9.136873   7.625721   7.548190
    27  H    8.775491   9.381481   9.525854   8.330034   8.152621
    28  O    7.117618   6.987486   8.177604   7.050727   7.672636
    29  C    5.652274   5.969223   6.626612   5.272507   5.542326
    30  C    5.568891   6.130646   6.416052   4.963618   4.934641
    31  C    7.928491   8.478705   8.740294   7.442421   7.350484
    32  C    7.886634   8.277484   8.775193   7.608265   7.715774
    33  H    8.851601   9.177651   9.775059   8.539644   8.691676
    34  H    8.021030   8.433418   8.848905   7.929081   8.014523
    35  C    6.802689   7.058303   7.771429   6.560461   6.845913
    36  C    7.568907   7.627766   8.583212   7.463927   7.913129
    37  H    7.890262   7.953802   8.853793   7.971494   8.405036
    38  H    8.540839   8.608511   9.566501   8.317919   8.734562
    39  H    7.874459   7.656212   8.929659   7.883254   8.554764
                   16         17         18         19         20
    16  H    0.000000
    17  C    2.144200   0.000000
    18  C    2.647734   1.509530   0.000000
    19  H    2.471395   2.149728   1.096471   0.000000
    20  H    3.684223   2.153569   1.093502   1.776330   0.000000
    21  H    5.806998   3.834003   3.679445   4.710933   3.078290
    22  H    4.950743   3.048473   3.556803   4.631154   3.399461
    23  C    7.107124   5.186759   5.492181   6.573462   5.082472
    24  H    7.252467   5.418621   5.989697   7.066005   5.712603
    25  H    7.241514   5.481055   5.631965   6.721974   5.304473
    26  H    8.413312   6.375020   6.291957   7.280033   5.555071
    27  H    9.244777   7.259542   7.452364   8.503630   6.871189
    28  O    7.693128   5.741486   6.168232   6.732601   5.445596
    29  C    6.099506   3.967026   4.387516   5.304905   3.788440
    30  C    5.828002   3.800193   4.071583   5.129301   3.619789
    31  C    8.327130   6.290502   6.462979   7.495706   5.842089
    32  C    8.503368   6.395610   6.745610   7.707690   6.075229
    33  H    9.386944   7.253070   7.485569   8.399096   6.711022
    34  H    8.892985   6.847455   7.392145   8.369108   6.828701
    35  C    7.399311   5.276584   5.695740   6.573939   5.018016
    36  C    8.229713   6.158789   6.590247   7.325467   5.851532
    37  H    8.803029   6.782892   7.388637   8.144769   6.740258
    38  H    9.043326   6.942642   7.186851   7.910493   6.339653
    39  H    8.487477   6.603109   7.024813   7.517185   6.293569
                   21         22         23         24         25
    21  H    0.000000
    22  H    1.740184   0.000000
    23  C    2.169926   2.166479   0.000000
    24  H    3.069750   2.444173   1.099875   0.000000
    25  H    2.421494   2.547408   1.097266   1.766575   0.000000
    26  H    2.652818   3.760936   2.156055   3.063920   2.520307
    27  H    3.833378   4.308178   2.177223   2.520566   2.507180
    28  O    4.855737   5.024871   5.276138   5.478870   6.292338
    29  C    2.137758   2.150024   2.558372   2.926942   3.485496
    30  C    1.101523   1.094714   1.532746   2.171707   2.163773
    31  C    2.867332   3.449010   1.526084   2.156282   2.176785
    32  C    3.527938   3.873375   2.500104   2.726546   3.466526
    33  H    4.257148   4.863709   3.450986   3.771080   4.308238
    34  H    4.311676   4.270910   2.867671   2.657459   3.833247
    35  C    3.115592   3.314244   2.897262   3.147845   3.946893
    36  C    4.456974   4.693161   4.385745   4.554828   5.435322
    37  H    5.221342   5.200011   4.748133   4.677133   5.833060
    38  H    4.800848   5.363840   4.764629   5.081918   5.741795
    39  H    5.795590   5.988455   6.155189   6.323833   7.185019
                   26         27         28         29         30
    26  H    0.000000
    27  H    1.766441   0.000000
    28  O    5.097864   5.866655   0.000000
    29  C    3.138951   3.938873   2.965515   0.000000
    30  C    2.723138   3.467466   4.474019   1.519039   0.000000
    31  C    1.099404   1.097258   4.964082   2.889011   2.500601
    32  C    2.165481   2.165623   3.758946   2.505092   2.949502
    33  H    2.431206   2.554140   3.860467   3.306462   3.870641
    34  H    3.061859   2.416987   4.183821   3.112482   3.533577
    35  C    2.934721   3.496511   2.459534   1.349029   2.513008
    36  C    4.082536   4.619450   1.417749   2.588159   3.962741
    37  H    4.663853   4.806448   2.094591   3.262576   4.555157
    38  H    3.935741   4.580827   2.073493   3.271296   4.486896
    39  H    5.843322   6.554173   0.969670   3.921312   5.426285
                   31         32         33         34         35
    31  C    0.000000
    32  C    1.531323   0.000000
    33  H    2.166689   1.101215   0.000000
    34  H    2.164871   1.102176   1.752705   0.000000
    35  C    2.568998   1.525134   2.154347   2.143896   0.000000
    36  C    3.827811   2.467095   2.507741   2.861449   1.509190
    37  H    4.190082   2.689435   2.739315   2.642502   2.113769
    38  H    3.884208   2.586719   2.155546   3.146836   2.123283
    39  H    5.720408   4.413919   4.336551   4.756359   3.279111
                   36         37         38         39
    36  C    0.000000
    37  H    1.105237   0.000000
    38  H    1.105958   1.767751   0.000000
    39  H    1.950337   2.328504   2.312447   0.000000
 Stoichiometry    C14H22O2Se
 Framework group  C1[X(C14H22O2Se)]
 Deg. of freedom   111
 Full point group                 C1      NOp   1
 Largest Abelian subgroup         C1      NOp   1
 Largest concise Abelian subgroup C1      NOp   1
                         Standard orientation:                         
 ---------------------------------------------------------------------
 Center     Atomic      Atomic             Coordinates (Angstroms)
 Number     Number       Type             X           Y           Z
 ---------------------------------------------------------------------
      1         34           0       -0.160470   -0.955278   -0.885397
      2          8           0        2.877939    2.163923   -1.782738
      3          1           0        2.190741    2.659928   -1.309802
      4          6           0        1.428220   -0.475155    0.124041
      5          6           0        1.451072   -1.068251    1.515834
      6          1           0        0.509407   -0.836022    2.034442
      7          1           0        1.456658   -2.164694    1.419092
      8          6           0        2.653538   -0.605922    2.351296
      9          1           0        2.745539   -1.234885    3.246055
     10          1           0        2.486494    0.423996    2.701011
     11          6           0        3.932673   -0.647145    1.509971
     12          1           0        4.099137   -1.676279    1.159896
     13          1           0        4.808239   -0.370676    2.111061
     14          6           0        3.806384    0.292574    0.304822
     15          1           0        3.930809    1.336679    0.626888
     16          1           0        4.625739    0.114050   -0.406507
     17          6           0        2.482231    0.161687   -0.432892
     18          6           0        2.481611    0.779811   -1.810065
     19          1           0        3.235643    0.295489   -2.441822
     20          1           0        1.504217    0.660347   -2.285644
     21          1           0       -0.835639    2.039925   -0.837297
     22          1           0        0.024850    1.627960    0.618066
     23          6           0       -1.917461    2.515777    0.982540
     24          1           0       -1.849425    2.265589    2.051419
     25          1           0       -1.610353    3.563948    0.877581
     26          1           0       -3.421575    2.563649   -0.561455
     27          1           0       -4.043600    2.981317    1.038217
     28          8           0       -2.617871   -2.470357   -0.594016
     29          6           0       -1.457810    0.186935    0.028347
     30          6           0       -0.974602    1.619938    0.171491
     31          6           0       -3.353445    2.313861    0.507027
     32          6           0       -3.769375    0.856199    0.724218
     33          1           0       -4.724739    0.662494    0.211937
     34          1           0       -3.971545    0.686786    1.794367
     35          6           0       -2.737735   -0.168372    0.263777
     36          6           0       -3.437800   -1.479664    0.002859
     37          1           0       -3.851073   -1.820782    0.969499
     38          1           0       -4.307801   -1.270063   -0.646995
     39          1           0       -3.151285   -3.271474   -0.712084
 ---------------------------------------------------------------------
 Rotational constants (GHZ):      0.5478391      0.2415925      0.2201367
 Leave Link  202 at Fri May 17 09:06:45 2013, MaxMem=   78643200 cpu:       0.0
 (Enter D:\G09W\l301.exe)
 Standard basis: 6-31+G(d) (6D, 7F)
 Ernie: Thresh=  0.10000D-02 Tol=  0.10000D-05 Strict=F.
 There are   382 symmetry adapted basis functions of A   symmetry.
 Integral buffers will be    262144 words long.
 Raffenetti 2 integral format.
 Two-electron integral symmetry is turned on.
   382 basis functions,   687 primitive gaussians,   382 cartesian basis functions
    78 alpha electrons       78 beta electrons
       nuclear repulsion energy      1729.7273411599 Hartrees.
 IExCor=  402 DFT=T Ex+Corr=B3LYP ExCW=0 ScaHFX=  0.200000
 ScaDFX=  0.800000  0.720000  1.000000  0.810000 ScalE2=  1.000000  1.000000
 IRadAn=      0 IRanWt=     -1 IRanGd=            0 ICorTp=0
 NAtoms=   39 NActive=   39 NUniq=   39 SFac= 1.00D+00 NAtFMM=   50 NAOKFM=F Big=F
 Leave Link  301 at Fri May 17 09:06:45 2013, MaxMem=   78643200 cpu:       0.0
 (Enter D:\G09W\l302.exe)
 NPDir=0 NMtPBC=     1 NCelOv=     1 NCel=       1 NClECP=     1 NCelD=      1
         NCelK=      1 NCelE2=     1 NClLst=     1 CellRange=     0.0.
 One-electron integrals computed using PRISM.
 NBasis=   382 RedAO= T  NBF=   382
 NBsUse=   382 1.00D-06 NBFU=   382
 Precomputing XC quadrature grid using
 IXCGrd= 2 IRadAn=           0 IRanWt=          -1 IRanGd=           0 AccXCQ= 0.00D+00.
 NRdTot=    2531 NPtTot=      325906 NUsed=      337699 NTot=      337715
 NSgBfM=   380   380   380   380   380 NAtAll=    39    39.
 Leave Link  302 at Fri May 17 09:06:46 2013, MaxMem=   78643200 cpu:       1.0
 (Enter D:\G09W\l303.exe)
 DipDrv:  MaxL=1.
 Leave Link  303 at Fri May 17 09:06:46 2013, MaxMem=   78643200 cpu:       0.0
 (Enter D:\G09W\l401.exe)
 Initial guess read from the read-write file.
 B after Tr=     0.000000    0.000000    0.000000
         Rot=    1.000000    0.000000    0.000000    0.000000 Ang=   0.00 deg.
 Guess basis will be translated and rotated to current coordinates.
 Initial guess orbital symmetries:
       Occupied  (A) (A) (A) (A) (A) (A) (A) (A) (A) (A) (A) (A)
                 (A) (A) (A) (A) (A) (A) (A) (A) (A) (A) (A) (A)
                 (A) (A) (A) (A) (A) (A) (A) (A) (A) (A) (A) (A)
                 (A) (A) (A) (A) (A) (A) (A) (A) (A) (A) (A) (A)
                 (A) (A) (A) (A) (A) (A) (A) (A) (A) (A) (A) (A)
                 (A) (A) (A) (A) (A) (A) (A) (A) (A) (A) (A) (A)
                 (A) (A) (A) (A) (A) (A)
       Virtual   (A) (A) (A) (A) (A) (A) (A) (A) (A) (A) (A) (A)
                 (A) (A) (A) (A) (A) (A) (A) (A) (A) (A) (A) (A)
                 (A) (A) (A) (A) (A) (A) (A) (A) (A) (A) (A) (A)
                 (A) (A) (A) (A) (A) (A) (A) (A) (A) (A) (A) (A)
                 (A) (A) (A) (A) (A) (A) (A) (A) (A) (A) (A) (A)
                 (A) (A) (A) (A) (A) (A) (A) (A) (A) (A) (A) (A)
                 (A) (A) (A) (A) (A) (A) (A) (A) (A) (A) (A) (A)
                 (A) (A) (A) (A) (A) (A) (A) (A) (A) (A) (A) (A)
                 (A) (A) (A) (A) (A) (A) (A) (A) (A) (A) (A) (A)
                 (A) (A) (A) (A) (A) (A) (A) (A) (A) (A) (A) (A)
                 (A) (A) (A) (A) (A) (A) (A) (A) (A) (A) (A) (A)
                 (A) (A) (A) (A) (A) (A) (A) (A) (A) (A) (A) (A)
                 (A) (A) (A) (A) (A) (A) (A) (A) (A) (A) (A) (A)
                 (A) (A) (A) (A) (A) (A) (A) (A) (A) (A) (A) (A)
                 (A) (A) (A) (A) (A) (A) (A) (A) (A) (A) (A) (A)
                 (A) (A) (A) (A) (A) (A) (A) (A) (A) (A) (A) (A)
                 (A) (A) (A) (A) (A) (A) (A) (A) (A) (A) (A) (A)
                 (A) (A) (A) (A) (A) (A) (A) (A) (A) (A) (A) (A)
                 (A) (A) (A) (A) (A) (A) (A) (A) (A) (A) (A) (A)
                 (A) (A) (A) (A) (A) (A) (A) (A) (A) (A) (A) (A)
                 (A) (A) (A) (A) (A) (A) (A) (A) (A) (A) (A) (A)
                 (A) (A) (A) (A) (A) (A) (A) (A) (A) (A) (A) (A)
                 (A) (A) (A) (A) (A) (A) (A) (A) (A) (A) (A) (A)
                 (A) (A) (A) (A) (A) (A) (A) (A) (A) (A) (A) (A)
                 (A) (A) (A) (A) (A) (A) (A) (A) (A) (A) (A) (A)
                 (A) (A) (A) (A)
 The electronic state of the initial guess is 1-A.
 Generating alternative initial guess.
 Harris functional with IExCor=  402 diagonalized for initial guess.
 ExpMin= 3.00D-02 ExpMax= 5.61D+05 ExpMxC= 5.42D+03 IAcc=3 IRadAn=         0 AccDes= 0.00D+00
 HarFok:  IExCor=  402 AccDes= 0.00D+00 IRadAn=         0 IDoV= 1
 ScaDFX=  1.000000  1.000000  1.000000  1.000000
 FoFCou: FMM=F IPFlag=           0 FMFlag=      100000 FMFlg1=           0
         NFxFlg=           0 DoJE=T BraDBF=F KetDBF=T FulRan=T
         Omega=  0.000000  0.000000  1.000000  0.000000  0.000000 ICntrl=     500 IOpCl=  0
         NMat0=    1 NMatS0=    1 NMatT0=    0 NMatD0=    1 NMtDS0=    0 NMtDT0=    0
         I1Cent=           4 NGrid=           0.
 Petite list used in FoFCou.
 Harris En= -3096.64815723782    
 Leave Link  401 at Fri May 17 09:06:59 2013, MaxMem=   78643200 cpu:      13.0
 (Enter D:\G09W\l502.exe)
 Closed shell SCF:
 Requested convergence on RMS density matrix=1.00D-08 within 128 cycles.
 Requested convergence on MAX density matrix=1.00D-06.
 Requested convergence on             energy=1.00D-06.
 No special actions if energy rises.
 Using DIIS extrapolation, IDIIS=  1040.
 Integral symmetry usage will be decided dynamically.
       337374 words used for storage of precomputed grid.
 IEnd=      797974 IEndB=      797974 NGot=    78643200 MDV=    78008173
 LenX=    78008173 LenY=    77861808
 Fock matrices will be formed incrementally for  20 cycles.

 Cycle   1  Pass 1  IDiag  1:
 FoFCou: FMM=F IPFlag=           0 FMFlag=      100000 FMFlg1=           0
         NFxFlg=           0 DoJE=F BraDBF=F KetDBF=F FulRan=T
         Omega=  0.000000  0.000000  1.000000  0.000000  0.000000 ICntrl=       0 IOpCl=  0
         NMat0=    1 NMatS0=    1 NMatT0=    0 NMatD0=    1 NMtDS0=    0 NMtDT0=    0
         I1Cent=           0 NGrid=           0.
 Symmetry not used in FoFCou.
 E= -3090.91099224838    
 DIIS: error= 6.40D-01 at cycle   1 NSaved=   1.
 NSaved= 1 IEnMin= 1 EnMin= -3090.91099224838     IErMin= 1 ErrMin= 6.40D-01
 ErrMax= 6.40D-01 EMaxC= 1.00D-01 BMatC= 1.30D+02 BMatP= 1.30D+02
 IDIUse=3 WtCom= 0.00D+00 WtEn= 1.00D+00
 Coeff-Com:  0.100D+01
 Coeff-En:   0.100D+01
 Coeff:      0.100D+01
 Recover alternate guess density for next cycle.
 RMSDP=2.86D-02 MaxDP=1.43D+00              OVMax= 0.00D+00

 Cycle   2  Pass 1  IDiag  1:
 RMSU=  2.02D-02    CP:  1.00D+00
 E= -3096.03197455938     Delta-E=       -5.120982311004 Rises=F Damp=F
 DIIS: error= 5.48D-02 at cycle   2 NSaved=   2.
 NSaved= 2 IEnMin= 2 EnMin= -3096.03197455938     IErMin= 2 ErrMin= 5.48D-02
 ErrMax= 5.48D-02 EMaxC= 1.00D-01 BMatC= 8.03D-01 BMatP= 1.30D+02
 IDIUse=3 WtCom= 4.52D-01 WtEn= 5.48D-01
 Coeff-Com:  0.584D-02 0.994D+00
 Coeff-En:   0.000D+00 0.100D+01
 Coeff:      0.264D-02 0.997D+00
 Gap=     0.333 Goal=   None    Shift=    0.000
 RMSDP=2.37D-01 MaxDP=3.07D+01 DE=-5.12D+00 OVMax= 2.69D-01

 Cycle   3  Pass 1  IDiag  1:
 RMSU=  9.78D-02    CP:  3.00D+00  9.71D-01
 E= -3095.42280299045     Delta-E=        0.609171568929 Rises=F Damp=F
 DIIS: error= 2.30D-02 at cycle   3 NSaved=   3.
 NSaved= 3 IEnMin= 2 EnMin= -3096.03197455938     IErMin= 3 ErrMin= 2.30D-02
 ErrMax= 2.30D-02 EMaxC= 1.00D-01 BMatC= 1.12D+00 BMatP= 8.03D-01
 IDIUse=2 WtCom= 0.00D+00 WtEn= 1.00D+00
 Coeff-En:   0.000D+00 0.663D+00 0.337D+00
 Coeff:      0.000D+00 0.663D+00 0.337D+00
 Gap=     0.250 Goal=   None    Shift=    0.000
 RMSDP=2.17D-01 MaxDP=2.96D+01 DE= 6.09D-01 OVMax= 1.79D-01

 Cycle   4  Pass 1  IDiag  1:
 RMSU=  1.18D-02    CP:  1.20D+00  7.27D-01  8.05D-02
 E= -3096.56094427556     Delta-E=       -1.138141285111 Rises=F Damp=F
 DIIS: error= 3.54D-03 at cycle   4 NSaved=   4.
 NSaved= 4 IEnMin= 4 EnMin= -3096.56094427556     IErMin= 4 ErrMin= 3.54D-03
 ErrMax= 3.54D-03 EMaxC= 1.00D-01 BMatC= 2.11D-02 BMatP= 8.03D-01
 IDIUse=3 WtCom= 9.65D-01 WtEn= 3.54D-02
 Coeff-Com:  0.257D-04 0.899D-01-0.355D-01 0.946D+00
 Coeff-En:   0.000D+00 0.000D+00 0.000D+00 0.100D+01
 Coeff:      0.248D-04 0.868D-01-0.343D-01 0.947D+00
 Gap=     0.192 Goal=   None    Shift=    0.000
 RMSDP=1.34D-02 MaxDP=1.61D+00 DE=-1.14D+00 OVMax= 5.77D-02

 Cycle   5  Pass 1  IDiag  1:
 RMSU=  3.86D-03    CP:  1.08D+00  7.27D-01  4.94D-02  7.07D-01
 E= -3096.56452485677     Delta-E=       -0.003580581209 Rises=F Damp=F
 DIIS: error= 4.34D-03 at cycle   5 NSaved=   5.
 NSaved= 5 IEnMin= 5 EnMin= -3096.56452485677     IErMin= 4 ErrMin= 3.54D-03
 ErrMax= 4.34D-03 EMaxC= 1.00D-01 BMatC= 1.71D-02 BMatP= 2.11D-02
 IDIUse=3 WtCom= 9.57D-01 WtEn= 4.34D-02
 Coeff-Com:  0.252D-05 0.280D-01-0.493D-01 0.616D+00 0.405D+00
 Coeff-En:   0.000D+00 0.000D+00 0.000D+00 0.448D+00 0.552D+00
 Coeff:      0.241D-05 0.268D-01-0.472D-01 0.609D+00 0.412D+00
 Gap=     0.186 Goal=   None    Shift=    0.000
 RMSDP=4.36D-03 MaxDP=3.62D-01 DE=-3.58D-03 OVMax= 5.29D-02

 Cycle   6  Pass 1  IDiag  1:
 RMSU=  1.42D-03    CP:  1.10D+00  7.44D-01  5.08D-02  7.63D-01  4.14D-01
 E= -3096.58097391830     Delta-E=       -0.016449061528 Rises=F Damp=F
 DIIS: error= 8.92D-04 at cycle   6 NSaved=   6.
 NSaved= 6 IEnMin= 6 EnMin= -3096.58097391830     IErMin= 6 ErrMin= 8.92D-04
 ErrMax= 8.92D-04 EMaxC= 1.00D-01 BMatC= 8.23D-04 BMatP= 1.71D-02
 IDIUse=3 WtCom= 9.91D-01 WtEn= 8.92D-03
 Coeff-Com:  0.372D-05 0.733D-02-0.231D-01 0.251D+00 0.232D+00 0.533D+00
 Coeff-En:   0.000D+00 0.000D+00 0.000D+00 0.000D+00 0.000D+00 0.100D+01
 Coeff:      0.369D-05 0.726D-02-0.229D-01 0.248D+00 0.230D+00 0.537D+00
 Gap=     0.184 Goal=   None    Shift=    0.000
 RMSDP=1.40D-03 MaxDP=1.81D-01 DE=-1.64D-02 OVMax= 9.29D-03

 Cycle   7  Pass 1  IDiag  1:
 RMSU=  4.92D-04    CP:  1.10D+00  7.37D-01  4.81D-02  7.94D-01  4.41D-01
                    CP:  5.29D-01
 E= -3096.58175428342     Delta-E=       -0.000780365119 Rises=F Damp=F
 DIIS: error= 1.95D-04 at cycle   7 NSaved=   7.
 NSaved= 7 IEnMin= 7 EnMin= -3096.58175428342     IErMin= 7 ErrMin= 1.95D-04
 ErrMax= 1.95D-04 EMaxC= 1.00D-01 BMatC= 6.58D-05 BMatP= 8.23D-04
 IDIUse=3 WtCom= 9.98D-01 WtEn= 1.95D-03
 Coeff-Com:  0.177D-06 0.181D-02-0.949D-02 0.916D-01 0.940D-01 0.298D+00
 Coeff-Com:  0.524D+00
 Coeff-En:   0.000D+00 0.000D+00 0.000D+00 0.000D+00 0.000D+00 0.466D-02
 Coeff-En:   0.995D+00
 Coeff:      0.177D-06 0.180D-02-0.947D-02 0.915D-01 0.938D-01 0.298D+00
 Coeff:      0.525D+00
 Gap=     0.184 Goal=   None    Shift=    0.000
 RMSDP=2.58D-04 MaxDP=3.72D-02 DE=-7.80D-04 OVMax= 1.86D-03

 Cycle   8  Pass 1  IDiag  1:
 RMSU=  1.33D-04    CP:  1.10D+00  7.38D-01  4.83D-02  7.97D-01  4.34D-01
                    CP:  5.41D-01  8.25D-01
 E= -3096.58181499771     Delta-E=       -0.000060714290 Rises=F Damp=F
 DIIS: error= 4.27D-05 at cycle   8 NSaved=   8.
 NSaved= 8 IEnMin= 8 EnMin= -3096.58181499771     IErMin= 8 ErrMin= 4.27D-05
 ErrMax= 4.27D-05 EMaxC= 1.00D-01 BMatC= 2.74D-06 BMatP= 6.58D-05
 IDIUse=1 WtCom= 1.00D+00 WtEn= 0.00D+00
 Coeff-Com: -0.262D-06 0.383D-03-0.295D-02 0.255D-01 0.270D-01 0.102D+00
 Coeff-Com:  0.241D+00 0.607D+00
 Coeff:     -0.262D-06 0.383D-03-0.295D-02 0.255D-01 0.270D-01 0.102D+00
 Coeff:      0.241D+00 0.607D+00
 Gap=     0.184 Goal=   None    Shift=    0.000
 RMSDP=1.86D-04 MaxDP=2.19D-02 DE=-6.07D-05 OVMax= 3.70D-04

 Cycle   9  Pass 1  IDiag  1:
 RMSU=  4.40D-05    CP:  1.10D+00  7.38D-01  4.79D-02  7.94D-01  4.36D-01
                    CP:  5.68D-01  8.23D-01  6.98D-01
 E= -3096.58181676071     Delta-E=       -0.000001763001 Rises=F Damp=F
 DIIS: error= 2.07D-05 at cycle   9 NSaved=   9.
 NSaved= 9 IEnMin= 9 EnMin= -3096.58181676071     IErMin= 9 ErrMin= 2.07D-05
 ErrMax= 2.07D-05 EMaxC= 1.00D-01 BMatC= 6.47D-07 BMatP= 2.74D-06
 IDIUse=1 WtCom= 1.00D+00 WtEn= 0.00D+00
 Coeff-Com: -0.988D-07-0.917D-05-0.327D-03 0.140D-02 0.151D-02 0.163D-01
 Coeff-Com:  0.641D-01 0.364D+00 0.553D+00
 Coeff:     -0.988D-07-0.917D-05-0.327D-03 0.140D-02 0.151D-02 0.163D-01
 Coeff:      0.641D-01 0.364D+00 0.553D+00
 Gap=     0.184 Goal=   None    Shift=    0.000
 RMSDP=4.28D-05 MaxDP=4.61D-03 DE=-1.76D-06 OVMax= 1.95D-04

 Cycle  10  Pass 1  IDiag  1:
 RMSU=  8.51D-06    CP:  1.10D+00  7.38D-01  4.80D-02  7.94D-01  4.36D-01
                    CP:  5.64D-01  8.26D-01  8.05D-01  8.02D-01
 E= -3096.58181733190     Delta-E=       -0.000000571192 Rises=F Damp=F
 DIIS: error= 5.49D-06 at cycle  10 NSaved=  10.
 NSaved=10 IEnMin=10 EnMin= -3096.58181733190     IErMin=10 ErrMin= 5.49D-06
 ErrMax= 5.49D-06 EMaxC= 1.00D-01 BMatC= 2.82D-08 BMatP= 6.47D-07
 IDIUse=1 WtCom= 1.00D+00 WtEn= 0.00D+00
 Coeff-Com: -0.143D-07-0.155D-04-0.155D-04-0.478D-03-0.644D-03 0.312D-02
 Coeff-Com:  0.189D-01 0.148D+00 0.274D+00 0.557D+00
 Coeff:     -0.143D-07-0.155D-04-0.155D-04-0.478D-03-0.644D-03 0.312D-02
 Coeff:      0.189D-01 0.148D+00 0.274D+00 0.557D+00
 Gap=     0.184 Goal=   None    Shift=    0.000
 RMSDP=9.65D-06 MaxDP=1.12D-03 DE=-5.71D-07 OVMax= 5.78D-05

 Cycle  11  Pass 1  IDiag  1:
 RMSU=  4.28D-06    CP:  1.10D+00  7.38D-01  4.80D-02  7.94D-01  4.36D-01
                    CP:  5.65D-01  8.28D-01  8.10D-01  7.68D-01  6.78D-01
 E= -3096.58181735813     Delta-E=       -0.000000026232 Rises=F Damp=F
 DIIS: error= 2.01D-06 at cycle  11 NSaved=  11.
 NSaved=11 IEnMin=11 EnMin= -3096.58181735813     IErMin=11 ErrMin= 2.01D-06
 ErrMax= 2.01D-06 EMaxC= 1.00D-01 BMatC= 5.27D-09 BMatP= 2.82D-08
 IDIUse=1 WtCom= 1.00D+00 WtEn= 0.00D+00
 Coeff-Com:  0.459D-08-0.733D-05 0.271D-04-0.409D-03-0.571D-03 0.521D-04
 Coeff-Com:  0.370D-02 0.457D-01 0.965D-01 0.338D+00 0.517D+00
 Coeff:      0.459D-08-0.733D-05 0.271D-04-0.409D-03-0.571D-03 0.521D-04
 Coeff:      0.370D-02 0.457D-01 0.965D-01 0.338D+00 0.517D+00
 Gap=     0.184 Goal=   None    Shift=    0.000
 RMSDP=1.79D-06 MaxDP=1.40D-04 DE=-2.62D-08 OVMax= 2.19D-05

 Cycle  12  Pass 1  IDiag  1:
 RMSU=  1.01D-06    CP:  1.10D+00  7.38D-01  4.80D-02  7.94D-01  4.36D-01
                    CP:  5.65D-01  8.28D-01  8.10D-01  7.73D-01  7.25D-01
                    CP:  9.03D-01
 E= -3096.58181736285     Delta-E=       -0.000000004713 Rises=F Damp=F
 DIIS: error= 5.84D-07 at cycle  12 NSaved=  12.
 NSaved=12 IEnMin=12 EnMin= -3096.58181736285     IErMin=12 ErrMin= 5.84D-07
 ErrMax= 5.84D-07 EMaxC= 1.00D-01 BMatC= 3.82D-10 BMatP= 5.27D-09
 IDIUse=1 WtCom= 1.00D+00 WtEn= 0.00D+00
 Coeff-Com: -0.773D-09-0.315D-05 0.154D-04-0.177D-03-0.270D-03-0.296D-03
 Coeff-Com:  0.115D-03 0.105D-01 0.238D-01 0.129D+00 0.274D+00 0.563D+00
 Coeff:     -0.773D-09-0.315D-05 0.154D-04-0.177D-03-0.270D-03-0.296D-03
 Coeff:      0.115D-03 0.105D-01 0.238D-01 0.129D+00 0.274D+00 0.563D+00
 Gap=     0.184 Goal=   None    Shift=    0.000
 RMSDP=8.25D-07 MaxDP=1.01D-04 DE=-4.71D-09 OVMax= 6.62D-06

 Cycle  13  Pass 1  IDiag  1:
 RMSU=  3.58D-07    CP:  1.10D+00  7.38D-01  4.80D-02  7.94D-01  4.36D-01
                    CP:  5.65D-01  8.28D-01  8.10D-01  7.78D-01  7.52D-01
                    CP:  8.59D-01  8.28D-01
 E= -3096.58181736323     Delta-E=       -0.000000000387 Rises=F Damp=F
 DIIS: error= 1.56D-07 at cycle  13 NSaved=  13.
 NSaved=13 IEnMin=13 EnMin= -3096.58181736323     IErMin=13 ErrMin= 1.56D-07
 ErrMax= 1.56D-07 EMaxC= 1.00D-01 BMatC= 3.60D-11 BMatP= 3.82D-10
 IDIUse=1 WtCom= 1.00D+00 WtEn= 0.00D+00
 Coeff-Com:  0.388D-09-0.652D-06 0.269D-05-0.274D-04-0.588D-04-0.154D-03
 Coeff-Com: -0.470D-03-0.152D-02-0.342D-02 0.117D-01 0.504D-01 0.253D+00
 Coeff-Com:  0.691D+00
 Coeff:      0.388D-09-0.652D-06 0.269D-05-0.274D-04-0.588D-04-0.154D-03
 Coeff:     -0.470D-03-0.152D-02-0.342D-02 0.117D-01 0.504D-01 0.253D+00
 Coeff:      0.691D+00
 Gap=     0.184 Goal=   None    Shift=    0.000
 RMSDP=3.58D-07 MaxDP=5.18D-05 DE=-3.87D-10 OVMax= 2.93D-06

 Cycle  14  Pass 1  IDiag  1:
 RMSU=  1.25D-07    CP:  1.10D+00  7.38D-01  4.80D-02  7.94D-01  4.36D-01
                    CP:  5.65D-01  8.28D-01  8.11D-01  7.79D-01  7.53D-01
                    CP:  8.79D-01  9.23D-01  8.10D-01
 E= -3096.58181736326     Delta-E=       -0.000000000029 Rises=F Damp=F
 DIIS: error= 6.93D-08 at cycle  14 NSaved=  14.
 NSaved=14 IEnMin=14 EnMin= -3096.58181736326     IErMin=14 ErrMin= 6.93D-08
 ErrMax= 6.93D-08 EMaxC= 1.00D-01 BMatC= 4.77D-12 BMatP= 3.60D-11
 IDIUse=1 WtCom= 1.00D+00 WtEn= 0.00D+00
 Coeff-Com:  0.231D-09-0.116D-06 0.913D-08-0.711D-06-0.106D-04-0.594D-04
 Coeff-Com: -0.268D-03-0.176D-02-0.413D-02-0.563D-02 0.125D-02 0.802D-01
 Coeff-Com:  0.367D+00 0.564D+00
 Coeff:      0.231D-09-0.116D-06 0.913D-08-0.711D-06-0.106D-04-0.594D-04
 Coeff:     -0.268D-03-0.176D-02-0.413D-02-0.563D-02 0.125D-02 0.802D-01
 Coeff:      0.367D+00 0.564D+00
 Gap=     0.184 Goal=   None    Shift=    0.000
 RMSDP=2.00D-07 MaxDP=2.37D-05 DE=-2.91D-11 OVMax= 7.24D-07

 Cycle  15  Pass 1  IDiag  1:
 RMSU=  3.92D-08    CP:  1.10D+00  7.38D-01  4.80D-02  7.94D-01  4.36D-01
                    CP:  5.65D-01  8.28D-01  8.11D-01  7.79D-01  7.55D-01
                    CP:  8.84D-01  9.23D-01  8.66D-01  8.67D-01
 E= -3096.58181736316     Delta-E=        0.000000000098 Rises=F Damp=F
 DIIS: error= 1.61D-08 at cycle  15 NSaved=  15.
 NSaved=15 IEnMin=14 EnMin= -3096.58181736326     IErMin=15 ErrMin= 1.61D-08
 ErrMax= 1.61D-08 EMaxC= 1.00D-01 BMatC= 3.37D-13 BMatP= 4.77D-12
 IDIUse=1 WtCom= 1.00D+00 WtEn= 0.00D+00
 Coeff-Com: -0.523D-10-0.196D-07-0.219D-06 0.106D-05-0.136D-05-0.161D-04
 Coeff-Com: -0.854D-04-0.647D-03-0.153D-02-0.321D-02-0.345D-02 0.135D-01
 Coeff-Com:  0.108D+00 0.268D+00 0.620D+00
 Coeff:     -0.523D-10-0.196D-07-0.219D-06 0.106D-05-0.136D-05-0.161D-04
 Coeff:     -0.854D-04-0.647D-03-0.153D-02-0.321D-02-0.345D-02 0.135D-01
 Coeff:      0.108D+00 0.268D+00 0.620D+00
 Gap=     0.184 Goal=   None    Shift=    0.000
 RMSDP=5.67D-08 MaxDP=1.00D-05 DE= 9.82D-11 OVMax= 2.63D-07

 Cycle  16  Pass 1  IDiag  1:
 RMSU=  1.68D-08    CP:  1.10D+00  7.38D-01  4.80D-02  7.94D-01  4.36D-01
                    CP:  5.65D-01  8.28D-01  8.11D-01  7.79D-01  7.55D-01
                    CP:  8.84D-01  9.30D-01  8.64D-01  9.24D-01  7.00D-01
 E= -3096.58181736321     Delta-E=       -0.000000000050 Rises=F Damp=F
 DIIS: error= 5.49D-09 at cycle  16 NSaved=  16.
 NSaved=16 IEnMin=14 EnMin= -3096.58181736326     IErMin=16 ErrMin= 5.49D-09
 ErrMax= 5.49D-09 EMaxC= 1.00D-01 BMatC= 5.01D-14 BMatP= 3.37D-13
 IDIUse=1 WtCom= 1.00D+00 WtEn= 0.00D+00
 Coeff-Com: -0.211D-10 0.945D-08-0.110D-06 0.550D-06 0.309D-06-0.222D-05
 Coeff-Com: -0.167D-04-0.149D-03-0.344D-03-0.101D-02-0.188D-02-0.210D-02
 Coeff-Com:  0.152D-01 0.746D-01 0.333D+00 0.582D+00
 Coeff:     -0.211D-10 0.945D-08-0.110D-06 0.550D-06 0.309D-06-0.222D-05
 Coeff:     -0.167D-04-0.149D-03-0.344D-03-0.101D-02-0.188D-02-0.210D-02
 Coeff:      0.152D-01 0.746D-01 0.333D+00 0.582D+00
 Gap=     0.184 Goal=   None    Shift=    0.000
 RMSDP=1.17D-08 MaxDP=9.75D-07 DE=-5.00D-11 OVMax= 7.57D-08

 Cycle  17  Pass 1  IDiag  1:
 RMSU=  3.93D-09    CP:  1.10D+00  7.38D-01  4.80D-02  7.94D-01  4.36D-01
                    CP:  5.65D-01  8.28D-01  8.11D-01  7.79D-01  7.55D-01
                    CP:  8.84D-01  9.32D-01  8.69D-01  9.39D-01  7.61D-01
                    CP:  8.65D-01
 E= -3096.58181736330     Delta-E=       -0.000000000090 Rises=F Damp=F
 DIIS: error= 8.50D-10 at cycle  17 NSaved=  17.
 NSaved=17 IEnMin=17 EnMin= -3096.58181736330     IErMin=17 ErrMin= 8.50D-10
 ErrMax= 8.50D-10 EMaxC= 1.00D-01 BMatC= 1.49D-15 BMatP= 5.01D-14
 IDIUse=1 WtCom= 1.00D+00 WtEn= 0.00D+00
 Large coefficients: NSaved= 17 BigCof=    0.00 CofMax=   10.00 Det=-8.23D-15
 Inversion failed.  Reducing to 16 matrices.
 Large coefficients: NSaved= 16 BigCof=    0.00 CofMax=   10.00 Det=-8.22D-15
 Inversion failed.  Reducing to 15 matrices.
 Coeff-Com:  0.526D-08-0.722D-07 0.335D-07 0.122D-06 0.492D-06 0.197D-06
 Coeff-Com:  0.562D-05-0.931D-04-0.376D-03-0.189D-02-0.365D-02 0.388D-02
 Coeff-Com:  0.684D-01 0.200D+00 0.733D+00
 Coeff:      0.526D-08-0.722D-07 0.335D-07 0.122D-06 0.492D-06 0.197D-06
 Coeff:      0.562D-05-0.931D-04-0.376D-03-0.189D-02-0.365D-02 0.388D-02
 Coeff:      0.684D-01 0.200D+00 0.733D+00
 Gap=     0.184 Goal=   None    Shift=    0.000
 RMSDP=2.89D-09 MaxDP=3.34D-07 DE=-9.00D-11 OVMax= 2.18D-08

 SCF Done:  E(RB3LYP) =  -3096.58181736     A.U. after   17 cycles
             Convg  =    0.2890D-08             -V/T =  2.0057
 KE= 3.079150884164D+03 PE=-1.080766160237D+04 EE= 2.902201559681D+03
 Leave Link  502 at Fri May 17 09:18:45 2013, MaxMem=   78643200 cpu:     706.0
 (Enter D:\G09W\l701.exe)
 Compute integral first derivatives.
 ... and contract with generalized density number  0.
 Leave Link  701 at Fri May 17 09:18:45 2013, MaxMem=   78643200 cpu:       0.0
 (Enter D:\G09W\l702.exe)
 L702 exits ... SP integral derivatives will be done elsewhere.
 Leave Link  702 at Fri May 17 09:18:45 2013, MaxMem=   78643200 cpu:       0.0
 (Enter D:\G09W\l703.exe)
 Compute integral first derivatives, UseDBF=F ICtDFT=           0.
 Integral derivatives from FoFDir, PRISM(SPDF).
 Calling FoFJK, ICntrl=      2127 FMM=F ISym2X=0 I1Cent= 0 IOpClX= 0 NMat=1 NMatS=1 NMatT=0.
 FoFCou: FMM=F IPFlag=           0 FMFlag=      100000 FMFlg1=         800
         NFxFlg=           0 DoJE=F BraDBF=F KetDBF=F FulRan=T
         Omega=  0.000000  0.000000  1.000000  0.000000  0.000000 ICntrl=    2127 IOpCl=  0
         NMat0=    1 NMatS0=    1 NMatT0=    0 NMatD0=    1 NMtDS0=    0 NMtDT0=    0
         I1Cent=           0 NGrid=           0.
 Symmetry not used in FoFCou.
 Leave Link  703 at Fri May 17 09:21:11 2013, MaxMem=   78643200 cpu:     146.0
 (Enter D:\G09W\l716.exe)
 Dipole        =-1.27983051D+00-1.81212792D-01 8.94836227D-01
 ***** Axes restored to original set *****
 -------------------------------------------------------------------
 Center     Atomic                   Forces (Hartrees/Bohr)
 Number     Number              X              Y              Z
 -------------------------------------------------------------------
      1       34          -0.001595103    0.000000367    0.000680281
      2        8          -0.000685512   -0.000645072    0.000167487
      3        1           0.000072907    0.000127676   -0.000134388
      4        6           0.003333848    0.000227680   -0.001242440
      5        6           0.000777521    0.000475642    0.001028439
      6        1           0.000315596    0.000091601   -0.001214848
      7        1          -0.000092427    0.000276312    0.000425995
      8        6          -0.000203474    0.000578132   -0.000034183
      9        1           0.000141341    0.000102582   -0.000037952
     10        1          -0.000017761   -0.000084172    0.000342538
     11        6          -0.000504875   -0.000063661    0.000191335
     12        1           0.000166404   -0.000137868   -0.000077755
     13        1          -0.000020863    0.000000981    0.000028432
     14        6           0.000283872    0.001029987    0.001064656
     15        1           0.000475691   -0.000041001    0.000153967
     16        1          -0.000400721    0.000018133   -0.000228595
     17        6          -0.000374739   -0.000661145    0.002134381
     18        6           0.000125449   -0.000861201   -0.000375836
     19        1          -0.000154236    0.000040444   -0.000353217
     20        1          -0.000127333    0.000071412   -0.000969849
     21        1          -0.001194364   -0.000974069    0.000053563
     22        1           0.001051145    0.000315393    0.001510747
     23        6           0.000314643   -0.000203153   -0.000891662
     24        1           0.000503447   -0.000005588   -0.000181410
     25        1           0.000233719    0.000347167    0.000079254
     26        1          -0.000259044   -0.000082214    0.000001183
     27        1          -0.000322694   -0.000053955   -0.000245220
     28        8          -0.000827797   -0.000334943    0.002539778
     29        6          -0.003170920   -0.002708726   -0.005937555
     30        6           0.001415278    0.001567149    0.004599662
     31        6          -0.000969404    0.000452341    0.001019436
     32        6          -0.000846996    0.003337624    0.003263942
     33        1           0.001185559    0.000651807    0.000393106
     34        1          -0.000838752    0.001091843    0.000004655
     35        6          -0.001123578   -0.001314822   -0.010928819
     36        6           0.000282493    0.000783384    0.001738387
     37        1           0.000343297   -0.003177529    0.000956558
     38        1           0.001798214    0.000451946    0.000659174
     39        1           0.000910171   -0.000690485   -0.000183229
 -------------------------------------------------------------------
 Cartesian Forces:  Max     0.010928819 RMS     0.001588572
 Leave Link  716 at Fri May 17 09:21:11 2013, MaxMem=   78643200 cpu:       0.0
 (Enter D:\G09W\l103.exe)

 GradGradGradGradGradGradGradGradGradGradGradGradGradGradGradGradGradGrad
 Berny optimization.
 Using GEDIIS/GDIIS optimizer.
 Internal  Forces:  Max     0.006107996 RMS     0.001131074
 Search for a local minimum.
 Step number   3 out of a maximum of  233
 All quantities printed in internal units (Hartrees-Bohrs-Radians)
 RMS Force = .11311D-02 SwitMx=.10000D-02 MixMth= 1
 Mixed Optimization -- RFO/linear search
 Update second derivatives using D2CorX and points    2    3    1
 DE=  1.87D-03 DEPred=-8.25D-04 R=-2.27D+00
 Trust test=-2.27D+00 RLast= 5.76D-01 DXMaxT set to 7.50D-02
 ITU= -1 -1  0
 Use linear search instead of GDIIS.
 Quartic linear search produced a step of -0.78783.
 Iteration  1 RMS(Cart)=  0.14886609 RMS(Int)=  0.00430462
 Iteration  2 RMS(Cart)=  0.00988295 RMS(Int)=  0.00009061
 Iteration  3 RMS(Cart)=  0.00003605 RMS(Int)=  0.00008866
 Iteration  4 RMS(Cart)=  0.00000000 RMS(Int)=  0.00008866
 Variable       Old X    -DE/DX   Delta X   Delta X   Delta X     New X
                                 (Linear)    (Quad)   (Total)
    R1        3.67085   0.00304   0.01435   0.00000   0.01435   3.68520
    R2        3.69473   0.00048   0.00012   0.00000   0.00012   3.69484
    R3        1.83404   0.00001  -0.00016   0.00000  -0.00016   1.83388
    R4        2.72120  -0.00062  -0.00025   0.00000  -0.00025   2.72095
    R5        2.85928   0.00067   0.00307   0.00000   0.00307   2.86235
    R6        2.55406  -0.00164  -0.00384   0.00000  -0.00384   2.55022
    R7        2.07837  -0.00060  -0.00319   0.00000  -0.00319   2.07518
    R8        2.08005  -0.00009  -0.00051   0.00000  -0.00051   2.07955
    R9        2.90162  -0.00005  -0.00053   0.00000  -0.00053   2.90108
   R10        2.07410  -0.00004   0.00015   0.00000   0.00015   2.07425
   R11        2.07950  -0.00013  -0.00066   0.00000  -0.00066   2.07884
   R12        2.89425  -0.00047  -0.00066   0.00000  -0.00066   2.89359
   R13        2.07816   0.00015   0.00042   0.00000   0.00042   2.07858
   R14        2.07385   0.00000   0.00005   0.00000   0.00005   2.07390
   R15        2.89776   0.00014   0.00041   0.00000   0.00041   2.89817
   R16        2.07815  -0.00003  -0.00020   0.00000  -0.00020   2.07795
   R17        2.07801  -0.00021  -0.00019   0.00000  -0.00019   2.07783
   R18        2.87508   0.00118   0.00273   0.00000   0.00273   2.87781
   R19        2.85260   0.00172   0.00445   0.00000   0.00445   2.85705
   R20        2.07203  -0.00004  -0.00093   0.00000  -0.00093   2.07110
   R21        2.06642   0.00043   0.00145   0.00000   0.00145   2.06787
   R22        2.08158  -0.00015  -0.00028   0.00000  -0.00028   2.08130
   R23        2.06871   0.00159   0.00309   0.00000   0.00309   2.07180
   R24        2.07846  -0.00016   0.00021   0.00000   0.00021   2.07867
   R25        2.07353   0.00030   0.00072   0.00000   0.00072   2.07426
   R26        2.89647   0.00012   0.00205   0.00000   0.00216   2.89863
   R27        2.88388   0.00117   0.00370   0.00000   0.00374   2.88762
   R28        2.07757   0.00003   0.00028   0.00000   0.00028   2.07786
   R29        2.07352   0.00014   0.00022   0.00000   0.00022   2.07373
   R30        2.67916   0.00079   0.00409   0.00000   0.00409   2.68325
   R31        1.83241   0.00003  -0.00063   0.00000  -0.00063   1.83178
   R32        2.87057  -0.00088   0.00080   0.00000   0.00076   2.87133
   R33        2.54930  -0.00121  -0.00293   0.00000  -0.00305   2.54625
   R34        2.89378   0.00013  -0.00057   0.00000  -0.00050   2.89328
   R35        2.08099  -0.00140  -0.00290   0.00000  -0.00290   2.07809
   R36        2.08281   0.00053   0.00088   0.00000   0.00088   2.08369
   R37        2.88209   0.00413   0.00640   0.00000   0.00631   2.88839
   R38        2.85196   0.00288   0.00750   0.00000   0.00750   2.85946
   R39        2.08860   0.00034  -0.00226   0.00000  -0.00226   2.08633
   R40        2.08996  -0.00186  -0.00452   0.00000  -0.00452   2.08544
    A1        1.72685   0.00178   0.00077   0.00000   0.00077   1.72763
    A2        1.88136   0.00036  -0.00161   0.00000  -0.00161   1.87976
    A3        1.97520   0.00102   0.00905   0.00000   0.00906   1.98426
    A4        2.14139  -0.00048  -0.00587   0.00000  -0.00585   2.13554
    A5        2.15551  -0.00045  -0.00105   0.00000  -0.00104   2.15448
    A6        1.91563  -0.00099  -0.00571   0.00000  -0.00572   1.90992
    A7        1.88566   0.00022   0.00402   0.00000   0.00402   1.88968
    A8        1.97610   0.00072   0.00053   0.00000   0.00053   1.97663
    A9        1.82980   0.00020   0.00036   0.00000   0.00036   1.83016
   A10        1.92876  -0.00002  -0.00026   0.00000  -0.00026   1.92850
   A11        1.92173  -0.00017   0.00112   0.00000   0.00112   1.92285
   A12        1.91417   0.00022  -0.00003   0.00000  -0.00003   1.91414
   A13        1.91330   0.00021   0.00215   0.00000   0.00215   1.91545
   A14        1.92523  -0.00051  -0.00084   0.00000  -0.00084   1.92438
   A15        1.86501  -0.00019  -0.00185   0.00000  -0.00185   1.86315
   A16        1.94162   0.00017  -0.00268   0.00000  -0.00269   1.93894
   A17        1.90344   0.00012   0.00332   0.00000   0.00332   1.90677
   A18        1.90337   0.00018   0.00059   0.00000   0.00058   1.90395
   A19        1.93764   0.00000  -0.00097   0.00000  -0.00098   1.93667
   A20        1.92457  -0.00018   0.00317   0.00000   0.00317   1.92775
   A21        1.86434  -0.00005  -0.00105   0.00000  -0.00105   1.86329
   A22        1.91322  -0.00001  -0.00100   0.00000  -0.00100   1.91222
   A23        1.91962   0.00006  -0.00088   0.00000  -0.00088   1.91874
   A24        1.92021  -0.00021   0.00106   0.00000   0.00105   1.92127
   A25        1.92574   0.00021  -0.00196   0.00000  -0.00196   1.92378
   A26        1.98235   0.00014   0.00242   0.00000   0.00242   1.98478
   A27        1.83307  -0.00007  -0.00001   0.00000  -0.00001   1.83306
   A28        1.89880   0.00038   0.00192   0.00000   0.00192   1.90073
   A29        1.89745  -0.00046  -0.00363   0.00000  -0.00363   1.89382
   A30        2.11702  -0.00003   0.00060   0.00000   0.00060   2.11762
   A31        2.17556  -0.00130  -0.00548   0.00000  -0.00548   2.17008
   A32        1.99051   0.00133   0.00492   0.00000   0.00492   1.99543
   A33        1.95645   0.00010  -0.00300   0.00000  -0.00300   1.95345
   A34        1.81959  -0.00010   0.00022   0.00000   0.00022   1.81980
   A35        1.93828  -0.00078  -0.00890   0.00000  -0.00890   1.92938
   A36        1.92250   0.00023   0.00351   0.00000   0.00351   1.92601
   A37        1.93094   0.00080   0.00942   0.00000   0.00942   1.94037
   A38        1.89213  -0.00032  -0.00182   0.00000  -0.00181   1.89032
   A39        1.86809  -0.00002  -0.00552   0.00000  -0.00550   1.86260
   A40        1.92116  -0.00054  -0.00578   0.00000  -0.00578   1.91537
   A41        1.90807  -0.00022  -0.00088   0.00000  -0.00094   1.90713
   A42        1.91297  -0.00014  -0.00103   0.00000  -0.00108   1.91188
   A43        1.93900   0.00024   0.00140   0.00000   0.00139   1.94040
   A44        1.91412   0.00065   0.01115   0.00000   0.01128   1.92540
   A45        1.88645   0.00212   0.01079   0.00000   0.01079   1.89723
   A46        1.96501   0.00165  -0.00176   0.00000  -0.00127   1.96374
   A47        2.16186  -0.00159   0.00936   0.00000   0.00982   2.17168
   A48        2.13391   0.00061   0.00618   0.00000   0.00630   2.14021
   A49        1.82929   0.00074   0.00640   0.00000   0.00640   1.83568
   A50        1.91703   0.00034   0.00034   0.00000   0.00039   1.91743
   A51        1.88969  -0.00124  -0.00965   0.00000  -0.00967   1.88001
   A52        1.91928  -0.00052  -0.00261   0.00000  -0.00266   1.91662
   A53        1.91322   0.00019  -0.00132   0.00000  -0.00129   1.91193
   A54        1.98838   0.00050   0.00674   0.00000   0.00673   1.99510
   A55        1.90824   0.00029   0.00201   0.00000   0.00194   1.91018
   A56        1.93962   0.00035   0.00090   0.00000   0.00091   1.94053
   A57        1.91488  -0.00054   0.00240   0.00000   0.00252   1.91739
   A58        1.86848  -0.00021  -0.00280   0.00000  -0.00278   1.86570
   A59        1.91483  -0.00004  -0.00330   0.00000  -0.00330   1.91153
   A60        1.91721   0.00016   0.00058   0.00000   0.00052   1.91773
   A61        1.91463   0.00018   0.00001   0.00000  -0.00001   1.91462
   A62        1.91118  -0.00083  -0.00163   0.00000  -0.00154   1.90964
   A63        1.99646  -0.00036  -0.00302   0.00000  -0.00314   1.99333
   A64        1.83953  -0.00008   0.00124   0.00000   0.00122   1.84075
   A65        1.90522  -0.00005  -0.00199   0.00000  -0.00191   1.90330
   A66        1.89014   0.00116   0.00578   0.00000   0.00578   1.89592
   A67        2.11475  -0.00043  -0.00285   0.00000  -0.00264   2.11211
   A68        2.26370  -0.00542  -0.01031   0.00000  -0.00966   2.25405
   A69        1.89877   0.00611   0.01761   0.00000   0.01825   1.91702
   A70        1.99508  -0.00046   0.00004   0.00000   0.00004   1.99511
   A71        1.94850  -0.00318  -0.02469   0.00000  -0.02470   1.92381
   A72        1.91771   0.00091   0.00254   0.00000   0.00254   1.92025
   A73        1.86545   0.00338   0.01948   0.00000   0.01948   1.88493
   A74        1.87740  -0.00065  -0.00278   0.00000  -0.00277   1.87462
   A75        1.85278   0.00014   0.00677   0.00000   0.00678   1.85956
    D1        1.28959  -0.00400  -0.15896   0.00000  -0.15896   1.13063
    D2       -2.00644  -0.00338  -0.14311   0.00000  -0.14311  -2.14955
    D3        0.84996  -0.00339  -0.01812   0.00000  -0.01812   0.83184
    D4       -2.51359  -0.00003   0.07465   0.00000   0.07465  -2.43894
    D5       -1.16290  -0.00011   0.00096   0.00000   0.00096  -1.16193
    D6        3.04112  -0.00038  -0.00181   0.00000  -0.00181   3.03930
    D7        1.00694   0.00042   0.00438   0.00000   0.00438   1.01132
    D8       -0.90266   0.00050   0.02424   0.00000   0.02422  -0.87844
    D9        1.08315   0.00035   0.02385   0.00000   0.02384   1.10699
   D10       -3.06690   0.00076   0.02851   0.00000   0.02850  -3.03840
   D11        2.39481  -0.00012   0.00865   0.00000   0.00866   2.40347
   D12       -1.90257  -0.00028   0.00827   0.00000   0.00828  -1.89429
   D13        0.23058   0.00014   0.01293   0.00000   0.01293   0.24351
   D14       -2.93928  -0.00075  -0.02323   0.00000  -0.02325  -2.96252
   D15        0.18649  -0.00092  -0.01923   0.00000  -0.01925   0.16724
   D16        0.03190   0.00006  -0.00503   0.00000  -0.00503   0.02687
   D17       -3.12552  -0.00010  -0.00103   0.00000  -0.00103  -3.12655
   D18       -2.91402  -0.00034  -0.00307   0.00000  -0.00307  -2.91709
   D19        1.32663  -0.00036  -0.00206   0.00000  -0.00206   1.32457
   D20       -0.76961  -0.00032  -0.00702   0.00000  -0.00702  -0.77663
   D21        1.21212   0.00044   0.00423   0.00000   0.00423   1.21635
   D22       -0.83041   0.00042   0.00524   0.00000   0.00524  -0.82518
   D23       -2.92666   0.00046   0.00028   0.00000   0.00028  -2.92638
   D24       -0.80112   0.00031   0.00329   0.00000   0.00329  -0.79783
   D25       -2.84365   0.00029   0.00430   0.00000   0.00430  -2.83935
   D26        1.34329   0.00033  -0.00066   0.00000  -0.00066   1.34263
   D27       -1.03869   0.00004  -0.00653   0.00000  -0.00653  -1.04522
   D28       -3.08822  -0.00001  -0.00503   0.00000  -0.00502  -3.09324
   D29        1.06294   0.00003  -0.00543   0.00000  -0.00543   1.05751
   D30        1.08958   0.00007  -0.00896   0.00000  -0.00896   1.08062
   D31       -0.95995   0.00002  -0.00745   0.00000  -0.00745  -0.96741
   D32       -3.09198   0.00006  -0.00786   0.00000  -0.00786  -3.09983
   D33       -3.14086   0.00002  -0.01077   0.00000  -0.01077   3.13155
   D34        1.09279  -0.00003  -0.00927   0.00000  -0.00927   1.08353
   D35       -1.03924   0.00001  -0.00967   0.00000  -0.00967  -1.04890
   D36        1.32959   0.00012   0.01707   0.00000   0.01706   1.34665
   D37       -2.93903   0.00003   0.01653   0.00000   0.01653  -2.92250
   D38       -0.80353  -0.00032   0.01205   0.00000   0.01205  -0.79148
   D39       -2.85790   0.00023   0.01914   0.00000   0.01914  -2.83876
   D40       -0.84333   0.00014   0.01861   0.00000   0.01861  -0.82472
   D41        1.29216  -0.00021   0.01413   0.00000   0.01413   1.30630
   D42       -0.81304   0.00020   0.01676   0.00000   0.01676  -0.79628
   D43        1.20153   0.00011   0.01622   0.00000   0.01622   1.21776
   D44       -2.94616  -0.00024   0.01175   0.00000   0.01175  -2.93441
   D45        0.26310   0.00002  -0.00817   0.00000  -0.00817   0.25492
   D46       -2.86423   0.00019  -0.01171   0.00000  -0.01172  -2.87595
   D47       -1.88184  -0.00009  -0.01264   0.00000  -0.01264  -1.89448
   D48        1.27402   0.00008  -0.01618   0.00000  -0.01618   1.25783
   D49        2.41416   0.00004  -0.01173   0.00000  -0.01173   2.40243
   D50       -0.71317   0.00021  -0.01527   0.00000  -0.01527  -0.72845
   D51        2.19560  -0.00013  -0.05561   0.00000  -0.05561   2.13999
   D52       -2.07001  -0.00005  -0.05496   0.00000  -0.05496  -2.12497
   D53        0.02170   0.00021  -0.04882   0.00000  -0.04883  -0.02713
   D54       -0.96080  -0.00029  -0.05189   0.00000  -0.05189  -1.01269
   D55        1.05677  -0.00021  -0.05124   0.00000  -0.05124   1.00553
   D56       -3.13471   0.00005  -0.04510   0.00000  -0.04511   3.10337
   D57       -2.87564  -0.00024   0.04438   0.00000   0.04441  -2.83123
   D58       -0.87118   0.00055   0.05080   0.00000   0.05083  -0.82034
   D59        1.28441   0.00076   0.05196   0.00000   0.05199   1.33639
   D60       -0.82545  -0.00067   0.03370   0.00000   0.03371  -0.79174
   D61        1.17901   0.00012   0.04012   0.00000   0.04013   1.21914
   D62       -2.94859   0.00033   0.04129   0.00000   0.04129  -2.90731
   D63        1.30761  -0.00005   0.04207   0.00000   0.04210   1.34971
   D64       -2.97111   0.00075   0.04850   0.00000   0.04852  -2.92259
   D65       -0.81553   0.00096   0.04966   0.00000   0.04968  -0.76586
   D66       -3.14134   0.00021  -0.01874   0.00000  -0.01875   3.12310
   D67        1.08305   0.00007  -0.01710   0.00000  -0.01708   1.06597
   D68       -1.04067   0.00000  -0.02005   0.00000  -0.02004  -1.06071
   D69        1.08400   0.00022  -0.01225   0.00000  -0.01224   1.07176
   D70       -0.97479   0.00009  -0.01061   0.00000  -0.01058  -0.98537
   D71       -3.09851   0.00002  -0.01357   0.00000  -0.01354  -3.11205
   D72       -1.03346  -0.00019  -0.01946   0.00000  -0.01944  -1.05289
   D73       -3.09226  -0.00032  -0.01782   0.00000  -0.01777  -3.11003
   D74        1.06721  -0.00039  -0.02078   0.00000  -0.02073   1.04648
   D75        3.13175   0.00076  -0.08592   0.00000  -0.08592   3.04583
   D76        1.01170  -0.00093  -0.09267   0.00000  -0.09267   0.91903
   D77       -1.03908   0.00027  -0.08761   0.00000  -0.08760  -1.12669
   D78        1.08498   0.00191   0.05206   0.00000   0.05213   1.13711
   D79       -0.90114   0.00159   0.05033   0.00000   0.05040  -0.85073
   D80       -3.06000   0.00177   0.04989   0.00000   0.05001  -3.00999
   D81       -1.83873  -0.00106  -0.03924   0.00000  -0.03925  -1.87798
   D82        2.45834  -0.00138  -0.04097   0.00000  -0.04097   2.41737
   D83        0.29948  -0.00120  -0.04141   0.00000  -0.04137   0.25811
   D84       -2.92569  -0.00347  -0.10007   0.00000  -0.10005  -3.02574
   D85        0.08497  -0.00016   0.02664   0.00000   0.02691   0.11188
   D86       -0.02683   0.00029   0.00097   0.00000   0.00091  -0.02593
   D87        2.98382   0.00360   0.12767   0.00000   0.12787   3.11169
   D88       -2.95465  -0.00003  -0.01221   0.00000  -0.01215  -2.96680
   D89        1.31768   0.00043  -0.01279   0.00000  -0.01275   1.30493
   D90       -0.80731  -0.00021  -0.01698   0.00000  -0.01692  -0.82423
   D91       -0.85798  -0.00004  -0.01030   0.00000  -0.01026  -0.86824
   D92       -2.86884   0.00042  -0.01088   0.00000  -0.01086  -2.87970
   D93        1.28935  -0.00022  -0.01507   0.00000  -0.01503   1.27432
   D94        1.19145  -0.00022  -0.01530   0.00000  -0.01528   1.17617
   D95       -0.81940   0.00024  -0.01588   0.00000  -0.01588  -0.83528
   D96       -2.94440  -0.00040  -0.02007   0.00000  -0.02005  -2.96445
   D97        0.28956   0.00074   0.02902   0.00000   0.02901   0.31857
   D98       -2.74572  -0.00124  -0.07423   0.00000  -0.07402  -2.81974
   D99        2.44198   0.00069   0.02538   0.00000   0.02530   2.46728
   D100      -0.59331  -0.00129  -0.07788   0.00000  -0.07773  -0.67103
   D101      -1.84692   0.00119   0.02887   0.00000   0.02882  -1.81810
   D102       1.40098  -0.00079  -0.07438   0.00000  -0.07421   1.32677
   D103      -0.01484  -0.00015  -0.03246   0.00000  -0.03245  -0.04729
   D104       2.15033  -0.00201  -0.04967   0.00000  -0.04964   2.10068
   D105      -2.14935  -0.00053  -0.03370   0.00000  -0.03369  -2.18304
   D106       3.00847   0.00255   0.08223   0.00000   0.08221   3.09068
   D107      -1.10955   0.00070   0.06502   0.00000   0.06502  -1.04453
   D108       0.87396   0.00217   0.08099   0.00000   0.08097   0.95493
         Item               Value     Threshold  Converged?
 Maximum Force            0.006108     0.000450     NO 
 RMS     Force            0.001131     0.000300     NO 
 Maximum Displacement     0.561469     0.001800     NO 
 RMS     Displacement     0.152024     0.001200     NO 
 Predicted change in Energy=-1.978537D-04
 GradGradGradGradGradGradGradGradGradGradGradGradGradGradGradGradGradGrad

 Leave Link  103 at Fri May 17 09:21:11 2013, MaxMem=   78643200 cpu:       0.0
 (Enter D:\G09W\l202.exe)
                          Input orientation:                          
 ---------------------------------------------------------------------
 Center     Atomic      Atomic             Coordinates (Angstroms)
 Number     Number       Type             X           Y           Z
 ---------------------------------------------------------------------
      1         34           0       -0.008532   -1.269908   -0.428107
      2          8           0        3.159387    0.957659   -2.488400
      3          1           0        2.417931    1.578556   -2.407808
      4          6           0        1.509871   -0.336820    0.363586
      5          6           0        1.378752   -0.118406    1.856700
      6          1           0        0.400311    0.329398    2.075857
      7          1           0        1.355275   -1.102524    2.348584
      8          6           0        2.506933    0.740651    2.444941
      9          1           0        2.489661    0.673552    3.540399
     10          1           0        2.341065    1.797695    2.189387
     11          6           0        3.860579    0.292724    1.886686
     12          1           0        4.028323   -0.761339    2.152537
     13          1           0        4.680371    0.866933    2.336844
     14          6           0        3.889163    0.448389    0.361229
     15          1           0        4.033674    1.504729    0.092166
     16          1           0        4.760940   -0.074391   -0.057931
     17          6           0        2.635717   -0.070045   -0.331035
     18          6           0        2.782820   -0.262645   -1.823369
     19          1           0        3.606152   -0.953067   -2.039273
     20          1           0        1.867277   -0.671878   -2.261246
     21          1           0       -0.815304    1.470030   -1.606836
     22          1           0        0.035398    1.679642   -0.096993
     23          6           0       -1.935595    2.579524   -0.114292
     24          1           0       -1.838061    2.791345    0.960689
     25          1           0       -1.676613    3.505701   -0.643402
     26          1           0       -3.477469    1.960285   -1.493366
     27          1           0       -4.082668    2.951887   -0.164790
     28          8           0       -2.360769   -2.640005    0.576515
     29          6           0       -1.393407    0.072234   -0.106098
     30          6           0       -0.956197    1.468927   -0.514511
     31          6           0       -3.371954    2.154465   -0.416249
     32          6           0       -3.714613    0.885218    0.368436
     33          1           0       -4.675460    0.480958    0.018231
     34          1           0       -3.872514    1.141516    1.429190
     35          6           0       -2.651911   -0.210099    0.283761
     36          6           0       -3.252319   -1.540125    0.684005
     37          1           0       -3.623064   -1.449133    1.719944
     38          1           0       -4.137708   -1.707764    0.046947
     39          1           0       -2.796623   -3.429356    0.932285
 ---------------------------------------------------------------------
                    Distance matrix (angstroms):
                    1          2          3          4          5
     1  Se   0.000000
     2  O    4.386635   0.000000
     3  H    4.233283   0.970446   0.000000
     4  C    1.950122   3.539831   3.489107   0.000000
     5  C    2.910473   4.817517   4.705912   1.514690   0.000000
     6  H    2.999127   5.370256   5.072912   2.146355   1.098137
     7  H    3.098064   5.558380   5.562436   2.133171   1.100449
     8  C    4.315590   4.981029   4.925361   2.546982   1.535187
     9  H    5.076125   6.072534   6.017088   3.474619   2.167062
    10  H    4.667127   4.822552   4.603057   2.929265   2.169833
    11  C    4.771803   4.480535   4.709276   2.870886   2.515829
    12  H    4.818149   5.024769   5.372636   3.118199   2.742464
    13  H    5.847808   5.060100   5.304410   3.923626   3.478810
    14  C    4.332161   2.985350   3.333072   2.505512   2.976551
    15  H    4.930387   2.779026   2.977574   3.136009   3.577256
    16  H    4.930939   3.088249   3.707270   3.288768   3.886766
    17  C    2.905365   2.446351   2.660508   1.349517   2.523585
    18  C    3.279173   1.439865   1.965893   2.531536   3.941461
    19  H    3.970162   2.013005   2.820781   3.247751   4.564710
    20  H    2.690111   2.092018   2.321456   2.670159   4.183595
    21  H    3.089909   4.103394   3.332738   3.543121   4.396941
    22  H    2.968402   3.999924   3.320625   2.540143   2.975650
    23  C    4.316269   5.850271   5.021488   4.539237   4.706223
    24  H    4.665801   6.342957   5.561573   4.620671   4.429150
    25  H    5.063130   5.769179   4.857191   5.092414   5.359097
    26  H    4.858235   6.785515   5.978099   5.796424   6.255140
    27  H    5.872944   7.862790   7.012485   6.509322   6.583329
    28  O    2.901629   7.266980   7.038353   4.509085   4.688426
    29  C    1.955227   5.214141   4.700338   2.969335   3.402026
    30  C    2.899439   4.593002   3.870573   3.180137   3.687039
    31  C    4.799904   6.955901   6.149857   5.535961   5.735978
    32  C    4.360514   7.444369   6.767300   5.365504   5.400422
    33  H    5.004495   8.239858   7.576713   6.248708   6.355524
    34  H    4.918829   8.051642   7.381278   5.682523   5.417192
    35  C    2.935541   6.543678   6.012248   4.164476   4.327677
    36  C    3.439762   7.577139   7.171974   4.922302   4.984306
    37  H    4.208454   8.336933   7.918261   5.424386   5.177615
    38  H    4.179412   8.171906   7.733183   5.820214   6.019351
    39  H    3.779860   8.149911   7.964106   5.332269   5.408390
                    6          7          8          9         10
     6  H    0.000000
     7  H    1.742623   0.000000
     8  C    2.177891   2.175522   0.000000
     9  H    2.574628   2.421095   1.097647   0.000000
    10  H    2.436250   3.067311   1.100074   1.763806   0.000000
    11  C    3.465629   2.904585   1.531224   2.181562   2.159975
    12  H    3.789203   2.701856   2.157801   2.520428   3.065429
    13  H    4.321571   3.864604   2.179786   2.507021   2.521986
    14  C    3.889241   3.574283   2.517506   3.480866   2.749436
    15  H    4.303226   4.366121   2.906940   3.868480   2.710920
    16  H    4.871466   4.294989   3.465431   4.320429   3.796174
    17  C    3.309036   3.144185   2.894798   3.944904   3.150841
    18  C    4.607692   4.488705   4.393312   5.452743   4.532368
    19  H    5.371818   4.933769   4.917840   5.918208   5.200838
    20  H    4.686684   4.658126   4.955058   5.988040   5.111889
    21  H    4.042398   5.193726   5.290193   6.168565   4.947862
    22  H    2.584104   3.932349   3.667644   4.501804   3.249242
    23  C    3.913601   5.518429   5.446759   6.047510   4.920164
    24  H    3.509286   5.223587   5.028649   5.465265   4.467900
    25  H    4.668713   6.275354   5.889433   6.548519   5.204202
    26  H    5.516912   6.891791   7.267106   7.912086   6.887993
    27  H    5.656416   7.233707   7.424493   7.881290   6.938203
    28  O    4.323070   4.394662   6.214046   6.579584   6.663466
    29  C    2.836280   3.867916   4.708209   5.360666   4.710918
    30  C    3.138255   4.489162   4.613243   5.380413   4.276809
    31  C    4.875597   6.371732   6.689289   7.225420   6.289294
    32  C    4.489635   5.794469   6.560518   6.971310   6.389031
    33  H    5.479073   6.656405   7.585718   7.986345   7.461859
    34  H    4.397130   5.762879   6.472232   6.719633   6.294207
    35  C    3.580324   4.595373   5.673472   6.149983   5.708981
    36  C    4.332905   4.918560   6.439861   6.784518   6.685295
    37  H    4.413319   5.029829   6.549628   6.721997   6.806842
    38  H    5.372161   5.986376   7.476387   7.861099   7.671558
    39  H    5.065212   4.965713   6.914101   7.181985   7.436277
                   11         12         13         14         15
    11  C    0.000000
    12  H    1.099938   0.000000
    13  H    1.097459   1.763634   0.000000
    14  C    1.533645   2.166008   2.168927   0.000000
    15  H    2.172377   3.062715   2.421483   1.099606   0.000000
    16  H    2.174157   2.427920   2.574398   1.099540   1.745012
    17  C    2.559331   2.930080   3.489429   1.522869   2.147858
    18  C    3.903141   4.196165   4.709991   2.549908   2.890938
    19  H    4.126728   4.217376   4.859707   2.794027   3.281246
    20  H    4.702026   4.915242   5.605700   3.495769   3.869037
    21  H    5.954379   6.524769   6.791081   5.200869   5.138131
    22  H    4.526647   5.192516   5.306584   4.071543   4.006568
    23  C    6.544387   7.201958   7.260306   6.220584   6.068771
    24  H    6.290872   6.961072   6.934488   6.216904   6.073465
    25  H    6.883681   7.653183   7.500414   6.429176   6.095271
    26  H    8.249392   8.777059   9.078342   7.745491   7.690170
    27  H    8.624087   9.216628   9.348586   8.372233   8.248351
    28  O    7.001615   6.843517   8.060708   6.974680   7.635594
    29  C    5.623537   5.932237   6.594717   5.316525   5.616454
    30  C    5.509132   6.077226   6.345355   5.028513   5.026744
    31  C    7.815314   8.358509   8.606811   7.499266   7.451440
    32  C    7.748527   8.114630   8.622687   7.616317   7.777922
    33  H    8.740167   9.047342   9.646581   8.571551   8.769412
    34  H    7.792977   8.158880   8.605294   7.865406   8.026666
    35  C    6.725676   6.958571   7.690091   6.574592   6.904664
    36  C    7.443056   7.467988   8.453010   7.420184   7.918781
    37  H    7.685491   7.694408   8.642439   7.866400   8.366635
    38  H    8.447436   8.486064   9.467376   8.317357   8.780298
    39  H    7.686553   7.428810   8.737066   7.750016   8.467819
                   16         17         18         19         20
    16  H    0.000000
    17  C    2.142704   0.000000
    18  C    2.658039   1.511885   0.000000
    19  H    2.455876   2.153962   1.095981   0.000000
    20  H    3.685767   2.162965   1.094270   1.775395   0.000000
    21  H    5.989895   3.988614   3.999442   5.060402   3.494605
    22  H    5.040725   3.142903   3.781690   4.842922   3.683670
    23  C    7.203473   5.288108   5.767349   6.848045   5.444526
    24  H    7.266143   5.465417   6.199223   7.256711   6.008686
    25  H    7.389312   5.610679   5.956450   7.052424   5.712158
    26  H    8.606496   6.545555   6.651431   7.678758   6.007015
    27  H    9.347683   7.368609   7.760091   8.824982   7.275207
    28  O    7.596291   5.691503   6.153680   6.729951   5.459192
    29  C    6.156282   4.037905   4.527917   5.457472   3.978747
    30  C    5.939357   3.912025   4.323390   5.385721   3.950460
    31  C    8.440389   6.406857   6.760447   7.809285   6.232317
    32  C    8.540354   6.459758   6.952570   7.922750   6.363747
    33  H    9.453035   7.340224   7.718185   8.653026   7.023707
    34  H    8.844574   6.850061   7.539514   8.505761   7.060660
    35  C    7.421963   5.325091   5.829156   6.716535   5.207049
    36  C    8.179924   6.153080   6.658962   7.402668   5.969808
    37  H    8.679993   6.729096   7.416075   8.163293   6.826261
    38  H    9.047919   6.978845   7.313013   8.055386   6.516184
    39  H    8.327850   6.510857   6.982254   7.480488   6.289220
                   21         22         23         24         25
    21  H    0.000000
    22  H    1.745639   0.000000
    23  C    2.171110   2.166772   0.000000
    24  H    3.063346   2.421657   1.099984   0.000000
    25  H    2.411227   2.562038   1.097649   1.763371   0.000000
    26  H    2.709308   3.790627   2.159324   3.066057   2.520681
    27  H    3.866661   4.310646   2.179708   2.516096   2.514931
    28  O    4.903862   4.985436   5.282184   5.469952   6.302854
    29  C    2.130786   2.150657   2.565256   2.954541   3.486775
    30  C    1.101375   1.096350   1.533891   2.168568   2.164270
    31  C    2.902139   3.455058   1.528064   2.157407   2.179821
    32  C    3.556642   3.861388   2.503718   2.739623   3.470475
    33  H    4.303477   4.862335   3.453752   3.778485   4.310442
    34  H    4.321101   4.229727   2.863889   2.660908   3.834970
    35  C    3.125751   3.307223   2.907500   3.182648   3.951963
    36  C    4.499780   4.667540   4.398016   4.564900   5.450249
    37  H    5.241421   5.145370   4.737304   4.663084   5.824471
    38  H    4.885872   5.376806   4.822462   5.134714   5.806358
    39  H    5.863168   5.931409   6.159816   6.294185   7.199461
                   26         27         28         29         30
    26  H    0.000000
    27  H    1.764838   0.000000
    28  O    5.166632   5.897772   0.000000
    29  C    3.135692   3.940554   2.959390   0.000000
    30  C    2.748891   3.477972   4.477329   1.519441   0.000000
    31  C    1.099554   1.097373   4.999502   2.889036   2.513066
    32  C    2.162941   2.165852   3.781982   2.504820   2.954516
    33  H    2.430743   2.547624   3.925543   3.309741   3.884946
    34  H    3.060682   2.421235   4.160808   3.105873   3.519954
    35  C    2.924088   3.499488   2.464733   1.347418   2.516309
    36  C    4.128498   4.646299   1.419913   2.584476   3.970264
    37  H    4.687290   4.809619   2.078220   3.258889   4.540929
    38  H    4.032749   4.664784   2.075338   3.274600   4.530850
    39  H    5.949417   6.601344   0.969339   3.912594   5.428955
                   31         32         33         34         35
    31  C    0.000000
    32  C    1.531057   0.000000
    33  H    2.165301   1.099680   0.000000
    34  H    2.163856   1.102642   1.752673   0.000000
    35  C    2.568977   1.528472   2.154720   2.151451   0.000000
    36  C    3.856795   2.489093   2.559953   2.851515   1.513160
    37  H    4.196701   2.698916   2.780039   2.618821   2.130954
    38  H    3.964561   2.646870   2.253998   3.177942   2.122893
    39  H    5.773094   4.447042   4.433518   4.722004   3.287117
                   36         37         38         39
    36  C    0.000000
    37  H    1.104039   0.000000
    38  H    1.103566   1.769369   0.000000
    39  H    1.959208   2.285759   2.355039   0.000000
 Stoichiometry    C14H22O2Se
 Framework group  C1[X(C14H22O2Se)]
 Deg. of freedom   111
 Full point group                 C1      NOp   1
 Largest Abelian subgroup         C1      NOp   1
 Largest concise Abelian subgroup C1      NOp   1
                         Standard orientation:                         
 ---------------------------------------------------------------------
 Center     Atomic      Atomic             Coordinates (Angstroms)
 Number     Number       Type             X           Y           Z
 ---------------------------------------------------------------------
      1         34           0       -0.136719   -1.055041   -0.779878
      2          8           0        3.104024    1.530088   -2.214192
      3          1           0        2.380466    2.131394   -1.976161
      4          6           0        1.404275   -0.398864    0.218995
      5          6           0        1.272463   -0.563888    1.718888
      6          1           0        0.306358   -0.158248    2.047525
      7          1           0        1.218201   -1.639664    1.944164
      8          6           0        2.422223    0.083891    2.503255
      9          1           0        2.397833   -0.259244    3.545604
     10          1           0        2.288213    1.175543    2.525613
     11          6           0        3.764974   -0.246520    1.845611
     12          1           0        3.900898   -1.337965    1.833964
     13          1           0        4.598893    0.170053    2.424803
     14          6           0        3.805269    0.291325    0.409934
     15          1           0        3.981546    1.376678    0.418185
     16          1           0        4.663533   -0.132779   -0.130904
     17          6           0        2.540641    0.002933   -0.387987
     18          6           0        2.689173    0.192244   -1.880600
     19          1           0        3.493203   -0.444221   -2.267410
     20          1           0        1.764259   -0.065188   -2.405661
     21          1           0       -0.858310    1.916991   -1.220183
     22          1           0       -0.009057    1.710554    0.290913
     23          6           0       -1.953091    2.642325    0.508708
     24          1           0       -1.854560    2.570665    1.601924
     25          1           0       -1.664926    3.664695    0.232028
     26          1           0       -3.505688    2.439688   -0.978256
     27          1           0       -4.088232    3.077761    0.560626
     28          8           0       -2.532331   -2.566456   -0.150500
     29          6           0       -1.483700    0.200782   -0.123021
     30          6           0       -1.004345    1.642054   -0.163722
     31          6           0       -3.399699    2.350201    0.112513
     32          6           0       -3.782639    0.933607    0.549267
     33          1           0       -4.753109    0.659992    0.110383
     34          1           0       -3.938080    0.916014    1.640756
     35          6           0       -2.751676   -0.134625    0.185646
     36          6           0       -3.392192   -1.504614    0.235869
     37          1           0       -3.765049   -1.669472    1.261882
     38          1           0       -4.279034   -1.478704   -0.420407
     39          1           0       -2.992515   -3.407293   -0.006135
 ---------------------------------------------------------------------
 Rotational constants (GHZ):      0.5457624      0.2381809      0.2235242
 Leave Link  202 at Fri May 17 09:21:11 2013, MaxMem=   78643200 cpu:       0.0
 (Enter D:\G09W\l301.exe)
 Standard basis: 6-31+G(d) (6D, 7F)
 Ernie: Thresh=  0.10000D-02 Tol=  0.10000D-05 Strict=F.
 There are   382 symmetry adapted basis functions of A   symmetry.
 Integral buffers will be    262144 words long.
 Raffenetti 2 integral format.
 Two-electron integral symmetry is turned on.
   382 basis functions,   687 primitive gaussians,   382 cartesian basis functions
    78 alpha electrons       78 beta electrons
       nuclear repulsion energy      1729.0252041984 Hartrees.
 IExCor=  402 DFT=T Ex+Corr=B3LYP ExCW=0 ScaHFX=  0.200000
 ScaDFX=  0.800000  0.720000  1.000000  0.810000 ScalE2=  1.000000  1.000000
 IRadAn=      0 IRanWt=     -1 IRanGd=            0 ICorTp=0
 NAtoms=   39 NActive=   39 NUniq=   39 SFac= 1.00D+00 NAtFMM=   50 NAOKFM=F Big=F
 Leave Link  301 at Fri May 17 09:21:11 2013, MaxMem=   78643200 cpu:       0.0
 (Enter D:\G09W\l302.exe)
 NPDir=0 NMtPBC=     1 NCelOv=     1 NCel=       1 NClECP=     1 NCelD=      1
         NCelK=      1 NCelE2=     1 NClLst=     1 CellRange=     0.0.
 One-electron integrals computed using PRISM.
 NBasis=   382 RedAO= T  NBF=   382
 NBsUse=   382 1.00D-06 NBFU=   382
 Precomputing XC quadrature grid using
 IXCGrd= 2 IRadAn=           0 IRanWt=          -1 IRanGd=           0 AccXCQ= 0.00D+00.
 NRdTot=    2531 NPtTot=      325906 NUsed=      337699 NTot=      337715
 NSgBfM=   381   381   381   381   381 NAtAll=    39    39.
 Leave Link  302 at Fri May 17 09:21:12 2013, MaxMem=   78643200 cpu:       1.0
 (Enter D:\G09W\l303.exe)
 DipDrv:  MaxL=1.
 Leave Link  303 at Fri May 17 09:21:12 2013, MaxMem=   78643200 cpu:       0.0
 (Enter D:\G09W\l401.exe)
 Initial guess read from the read-write file.
 B after Tr=     0.000000    0.000000    0.000000
         Rot=    1.000000    0.000000    0.000000    0.000000 Ang=   0.00 deg.
 Guess basis will be translated and rotated to current coordinates.
 Initial guess orbital symmetries:
       Occupied  (A) (A) (A) (A) (A) (A) (A) (A) (A) (A) (A) (A)
                 (A) (A) (A) (A) (A) (A) (A) (A) (A) (A) (A) (A)
                 (A) (A) (A) (A) (A) (A) (A) (A) (A) (A) (A) (A)
                 (A) (A) (A) (A) (A) (A) (A) (A) (A) (A) (A) (A)
                 (A) (A) (A) (A) (A) (A) (A) (A) (A) (A) (A) (A)
                 (A) (A) (A) (A) (A) (A) (A) (A) (A) (A) (A) (A)
                 (A) (A) (A) (A) (A) (A)
       Virtual   (A) (A) (A) (A) (A) (A) (A) (A) (A) (A) (A) (A)
                 (A) (A) (A) (A) (A) (A) (A) (A) (A) (A) (A) (A)
                 (A) (A) (A) (A) (A) (A) (A) (A) (A) (A) (A) (A)
                 (A) (A) (A) (A) (A) (A) (A) (A) (A) (A) (A) (A)
                 (A) (A) (A) (A) (A) (A) (A) (A) (A) (A) (A) (A)
                 (A) (A) (A) (A) (A) (A) (A) (A) (A) (A) (A) (A)
                 (A) (A) (A) (A) (A) (A) (A) (A) (A) (A) (A) (A)
                 (A) (A) (A) (A) (A) (A) (A) (A) (A) (A) (A) (A)
                 (A) (A) (A) (A) (A) (A) (A) (A) (A) (A) (A) (A)
                 (A) (A) (A) (A) (A) (A) (A) (A) (A) (A) (A) (A)
                 (A) (A) (A) (A) (A) (A) (A) (A) (A) (A) (A) (A)
                 (A) (A) (A) (A) (A) (A) (A) (A) (A) (A) (A) (A)
                 (A) (A) (A) (A) (A) (A) (A) (A) (A) (A) (A) (A)
                 (A) (A) (A) (A) (A) (A) (A) (A) (A) (A) (A) (A)
                 (A) (A) (A) (A) (A) (A) (A) (A) (A) (A) (A) (A)
                 (A) (A) (A) (A) (A) (A) (A) (A) (A) (A) (A) (A)
                 (A) (A) (A) (A) (A) (A) (A) (A) (A) (A) (A) (A)
                 (A) (A) (A) (A) (A) (A) (A) (A) (A) (A) (A) (A)
                 (A) (A) (A) (A) (A) (A) (A) (A) (A) (A) (A) (A)
                 (A) (A) (A) (A) (A) (A) (A) (A) (A) (A) (A) (A)
                 (A) (A) (A) (A) (A) (A) (A) (A) (A) (A) (A) (A)
                 (A) (A) (A) (A) (A) (A) (A) (A) (A) (A) (A) (A)
                 (A) (A) (A) (A) (A) (A) (A) (A) (A) (A) (A) (A)
                 (A) (A) (A) (A) (A) (A) (A) (A) (A) (A) (A) (A)
                 (A) (A) (A) (A) (A) (A) (A) (A) (A) (A) (A) (A)
                 (A) (A) (A) (A)
 The electronic state of the initial guess is 1-A.
 Generating alternative initial guess.
 Harris functional with IExCor=  402 diagonalized for initial guess.
 ExpMin= 3.00D-02 ExpMax= 5.61D+05 ExpMxC= 5.42D+03 IAcc=3 IRadAn=         0 AccDes= 0.00D+00
 HarFok:  IExCor=  402 AccDes= 0.00D+00 IRadAn=         0 IDoV= 1
 ScaDFX=  1.000000  1.000000  1.000000  1.000000
 FoFCou: FMM=F IPFlag=           0 FMFlag=      100000 FMFlg1=           0
         NFxFlg=           0 DoJE=T BraDBF=F KetDBF=T FulRan=T
         Omega=  0.000000  0.000000  1.000000  0.000000  0.000000 ICntrl=     500 IOpCl=  0
         NMat0=    1 NMatS0=    1 NMatT0=    0 NMatD0=    1 NMtDS0=    0 NMtDT0=    0
         I1Cent=           4 NGrid=           0.
 Petite list used in FoFCou.
 Harris En= -3096.65110590541    
 Leave Link  401 at Fri May 17 09:21:25 2013, MaxMem=   78643200 cpu:      12.0
 (Enter D:\G09W\l502.exe)
 Closed shell SCF:
 Requested convergence on RMS density matrix=1.00D-08 within 128 cycles.
 Requested convergence on MAX density matrix=1.00D-06.
 Requested convergence on             energy=1.00D-06.
 No special actions if energy rises.
 Using DIIS extrapolation, IDIIS=  1040.
 Integral symmetry usage will be decided dynamically.
       337374 words used for storage of precomputed grid.
 IEnd=      797974 IEndB=      797974 NGot=    78643200 MDV=    78008173
 LenX=    78008173 LenY=    77861808
 Fock matrices will be formed incrementally for  20 cycles.

 Cycle   1  Pass 1  IDiag  1:
 FoFCou: FMM=F IPFlag=           0 FMFlag=      100000 FMFlg1=           0
         NFxFlg=           0 DoJE=F BraDBF=F KetDBF=F FulRan=T
         Omega=  0.000000  0.000000  1.000000  0.000000  0.000000 ICntrl=       0 IOpCl=  0
         NMat0=    1 NMatS0=    1 NMatT0=    0 NMatD0=    1 NMtDS0=    0 NMtDT0=    0
         I1Cent=           0 NGrid=           0.
 Symmetry not used in FoFCou.
 E= -3094.62131554274    
 DIIS: error= 3.39D-01 at cycle   1 NSaved=   1.
 NSaved= 1 IEnMin= 1 EnMin= -3094.62131554274     IErMin= 1 ErrMin= 3.39D-01
 ErrMax= 3.39D-01 EMaxC= 1.00D-01 BMatC= 5.12D+01 BMatP= 5.12D+01
 IDIUse=3 WtCom= 0.00D+00 WtEn= 1.00D+00
 Coeff-Com:  0.100D+01
 Coeff-En:   0.100D+01
 Coeff:      0.100D+01
 Recover alternate guess density for next cycle.
 RMSDP=2.74D-02 MaxDP=3.62D+00              OVMax= 0.00D+00

 Cycle   2  Pass 1  IDiag  1:
 RMSU=  1.48D-02    CP:  8.21D-01
 E= -3096.03126810968     Delta-E=       -1.409952566944 Rises=F Damp=F
 DIIS: error= 6.45D-02 at cycle   2 NSaved=   2.
 NSaved= 2 IEnMin= 2 EnMin= -3096.03126810968     IErMin= 2 ErrMin= 6.45D-02
 ErrMax= 6.45D-02 EMaxC= 1.00D-01 BMatC= 8.05D-01 BMatP= 5.12D+01
 IDIUse=3 WtCom= 3.55D-01 WtEn= 6.45D-01
 Coeff-Com:  0.154D-01 0.985D+00
 Coeff-En:   0.000D+00 0.100D+01
 Coeff:      0.548D-02 0.995D+00
 Gap=     0.335 Goal=   None    Shift=    0.000
 RMSDP=2.01D-01 MaxDP=2.58D+01 DE=-1.41D+00 OVMax= 2.84D-01

 Cycle   3  Pass 1  IDiag  1:
 RMSU=  7.89D-02    CP:  2.45D+00 -8.33D-01
 E= -3095.41884758433     Delta-E=        0.612420525355 Rises=F Damp=F
 DIIS: error= 2.18D-02 at cycle   3 NSaved=   3.
 NSaved= 3 IEnMin= 2 EnMin= -3096.03126810968     IErMin= 3 ErrMin= 2.18D-02
 ErrMax= 2.18D-02 EMaxC= 1.00D-01 BMatC= 1.12D+00 BMatP= 8.05D-01
 IDIUse=2 WtCom= 0.00D+00 WtEn= 1.00D+00
 Coeff-En:   0.000D+00 0.663D+00 0.337D+00
 Coeff:      0.000D+00 0.663D+00 0.337D+00
 Gap=     0.252 Goal=   None    Shift=    0.000
 RMSDP=1.76D-01 MaxDP=2.41D+01 DE= 6.12D-01 OVMax= 1.79D-01

 Cycle   4  Pass 1  IDiag  1:
 RMSU=  1.25D-02    CP:  1.03D+00  5.29D-01  1.08D-01
 E= -3096.56291101420     Delta-E=       -1.144063429874 Rises=F Damp=F
 DIIS: error= 3.37D-03 at cycle   4 NSaved=   4.
 NSaved= 4 IEnMin= 4 EnMin= -3096.56291101420     IErMin= 4 ErrMin= 3.37D-03
 ErrMax= 3.37D-03 EMaxC= 1.00D-01 BMatC= 2.11D-02 BMatP= 8.05D-01
 IDIUse=3 WtCom= 9.66D-01 WtEn= 3.37D-02
 Coeff-Com:  0.120D-03 0.894D-01-0.365D-01 0.947D+00
 Coeff-En:   0.000D+00 0.000D+00 0.000D+00 0.100D+01
 Coeff:      0.116D-03 0.864D-01-0.353D-01 0.949D+00
 Gap=     0.191 Goal=   None    Shift=    0.000
 RMSDP=1.46D-02 MaxDP=1.61D+00 DE=-1.14D+00 OVMax= 5.50D-02

 Cycle   5  Pass 1  IDiag  1:
 RMSU=  3.75D-03    CP:  9.11D-01  5.99D-01  6.40D-02  7.31D-01
 E= -3096.56711809158     Delta-E=       -0.004207077377 Rises=F Damp=F
 DIIS: error= 3.70D-03 at cycle   5 NSaved=   5.
 NSaved= 5 IEnMin= 5 EnMin= -3096.56711809158     IErMin= 4 ErrMin= 3.37D-03
 ErrMax= 3.70D-03 EMaxC= 1.00D-01 BMatC= 1.66D-02 BMatP= 2.11D-02
 IDIUse=3 WtCom= 9.63D-01 WtEn= 3.70D-02
 Coeff-Com:  0.704D-05 0.279D-01-0.494D-01 0.614D+00 0.407D+00
 Coeff-En:   0.000D+00 0.000D+00 0.000D+00 0.437D+00 0.563D+00
 Coeff:      0.678D-05 0.269D-01-0.475D-01 0.608D+00 0.413D+00
 Gap=     0.185 Goal=   None    Shift=    0.000
 RMSDP=5.01D-03 MaxDP=5.17D-01 DE=-4.21D-03 OVMax= 5.09D-02

 Cycle   6  Pass 1  IDiag  1:
 RMSU=  1.39D-03    CP:  9.40D-01  5.95D-01  6.91D-02  7.77D-01  3.58D-01
 E= -3096.58296964450     Delta-E=       -0.015851552919 Rises=F Damp=F
 DIIS: error= 8.10D-04 at cycle   6 NSaved=   6.
 NSaved= 6 IEnMin= 6 EnMin= -3096.58296964450     IErMin= 6 ErrMin= 8.10D-04
 ErrMax= 8.10D-04 EMaxC= 1.00D-01 BMatC= 8.17D-04 BMatP= 1.66D-02
 IDIUse=3 WtCom= 9.92D-01 WtEn= 8.10D-03
 Coeff-Com:  0.196D-05 0.739D-02-0.235D-01 0.251D+00 0.233D+00 0.532D+00
 Coeff-En:   0.000D+00 0.000D+00 0.000D+00 0.000D+00 0.000D+00 0.100D+01
 Coeff:      0.194D-05 0.733D-02-0.233D-01 0.249D+00 0.231D+00 0.536D+00
 Gap=     0.182 Goal=   None    Shift=    0.000
 RMSDP=1.35D-03 MaxDP=1.34D-01 DE=-1.59D-02 OVMax= 8.88D-03

 Cycle   7  Pass 1  IDiag  1:
 RMSU=  5.26D-04    CP:  9.39D-01  6.00D-01  6.77D-02  8.10D-01  4.00D-01
                    CP:  5.45D-01
 E= -3096.58374717760     Delta-E=       -0.000777533103 Rises=F Damp=F
 DIIS: error= 1.98D-04 at cycle   7 NSaved=   7.
 NSaved= 7 IEnMin= 7 EnMin= -3096.58374717760     IErMin= 7 ErrMin= 1.98D-04
 ErrMax= 1.98D-04 EMaxC= 1.00D-01 BMatC= 6.53D-05 BMatP= 8.17D-04
 IDIUse=3 WtCom= 9.98D-01 WtEn= 1.98D-03
 Coeff-Com: -0.345D-06 0.181D-02-0.962D-02 0.910D-01 0.938D-01 0.297D+00
 Coeff-Com:  0.526D+00
 Coeff-En:   0.000D+00 0.000D+00 0.000D+00 0.000D+00 0.000D+00 0.334D-02
 Coeff-En:   0.997D+00
 Coeff:     -0.344D-06 0.181D-02-0.960D-02 0.908D-01 0.936D-01 0.296D+00
 Coeff:      0.527D+00
 Gap=     0.182 Goal=   None    Shift=    0.000
 RMSDP=2.39D-04 MaxDP=2.92D-02 DE=-7.78D-04 OVMax= 1.81D-03

 Cycle   8  Pass 1  IDiag  1:
 RMSU=  1.25D-04    CP:  9.40D-01  5.99D-01  6.76D-02  8.11D-01  3.93D-01
                    CP:  5.73D-01  8.21D-01
 E= -3096.58380734530     Delta-E=       -0.000060167694 Rises=F Damp=F
 DIIS: error= 5.55D-05 at cycle   8 NSaved=   8.
 NSaved= 8 IEnMin= 8 EnMin= -3096.58380734530     IErMin= 8 ErrMin= 5.55D-05
 ErrMax= 5.55D-05 EMaxC= 1.00D-01 BMatC= 2.62D-06 BMatP= 6.53D-05
 IDIUse=1 WtCom= 1.00D+00 WtEn= 0.00D+00
 Coeff-Com: -0.168D-06 0.361D-03-0.285D-02 0.241D-01 0.256D-01 0.977D-01
 Coeff-Com:  0.236D+00 0.619D+00
 Coeff:     -0.168D-06 0.361D-03-0.285D-02 0.241D-01 0.256D-01 0.977D-01
 Coeff:      0.236D+00 0.619D+00
 Gap=     0.182 Goal=   None    Shift=    0.000
 RMSDP=1.46D-04 MaxDP=2.07D-02 DE=-6.02D-05 OVMax= 3.37D-04

 Cycle   9  Pass 1  IDiag  1:
 RMSU=  3.97D-05    CP:  9.39D-01  6.00D-01  6.72D-02  8.09D-01  3.94D-01
                    CP:  5.99D-01  8.21D-01  7.79D-01
 E= -3096.58380894058     Delta-E=       -0.000001595286 Rises=F Damp=F
 DIIS: error= 2.11D-05 at cycle   9 NSaved=   9.
 NSaved= 9 IEnMin= 9 EnMin= -3096.58380894058     IErMin= 9 ErrMin= 2.11D-05
 ErrMax= 2.11D-05 EMaxC= 1.00D-01 BMatC= 6.35D-07 BMatP= 2.62D-06
 IDIUse=1 WtCom= 1.00D+00 WtEn= 0.00D+00
 Coeff-Com:  0.694D-08-0.119D-04-0.303D-03 0.114D-02 0.126D-02 0.155D-01
 Coeff-Com:  0.636D-01 0.369D+00 0.550D+00
 Coeff:      0.694D-08-0.119D-04-0.303D-03 0.114D-02 0.126D-02 0.155D-01
 Coeff:      0.636D-01 0.369D+00 0.550D+00
 Gap=     0.182 Goal=   None    Shift=    0.000
 RMSDP=3.80D-05 MaxDP=4.94D-03 DE=-1.60D-06 OVMax= 1.70D-04

 Cycle  10  Pass 1  IDiag  1:
 RMSU=  8.49D-06    CP:  9.39D-01  6.00D-01  6.73D-02  8.09D-01  3.93D-01
                    CP:  5.96D-01  8.24D-01  8.69D-01  7.64D-01
 E= -3096.58380947734     Delta-E=       -0.000000536758 Rises=F Damp=F
 DIIS: error= 4.07D-06 at cycle  10 NSaved=  10.
 NSaved=10 IEnMin=10 EnMin= -3096.58380947734     IErMin=10 ErrMin= 4.07D-06
 ErrMax= 4.07D-06 EMaxC= 1.00D-01 BMatC= 2.61D-08 BMatP= 6.35D-07
 IDIUse=1 WtCom= 1.00D+00 WtEn= 0.00D+00
 Coeff-Com: -0.107D-07-0.154D-04-0.744D-05-0.523D-03-0.688D-03 0.290D-02
 Coeff-Com:  0.185D-01 0.147D+00 0.268D+00 0.565D+00
 Coeff:     -0.107D-07-0.154D-04-0.744D-05-0.523D-03-0.688D-03 0.290D-02
 Coeff:      0.185D-01 0.147D+00 0.268D+00 0.565D+00
 Gap=     0.182 Goal=   None    Shift=    0.000
 RMSDP=8.89D-06 MaxDP=7.64D-04 DE=-5.37D-07 OVMax= 5.51D-05

 Cycle  11  Pass 1  IDiag  1:
 RMSU=  4.44D-06    CP:  9.39D-01  6.00D-01  6.73D-02  8.09D-01  3.93D-01
                    CP:  5.97D-01  8.27D-01  8.74D-01  7.58D-01  6.50D-01
 E= -3096.58380950108     Delta-E=       -0.000000023743 Rises=F Damp=F
 DIIS: error= 1.83D-06 at cycle  11 NSaved=  11.
 NSaved=11 IEnMin=11 EnMin= -3096.58380950108     IErMin=11 ErrMin= 1.83D-06
 ErrMax= 1.83D-06 EMaxC= 1.00D-01 BMatC= 4.97D-09 BMatP= 2.61D-08
 IDIUse=1 WtCom= 1.00D+00 WtEn= 0.00D+00
 Coeff-Com:  0.202D-08-0.714D-05 0.276D-04-0.400D-03-0.560D-03 0.649D-04
 Coeff-Com:  0.375D-02 0.456D-01 0.947D-01 0.341D+00 0.516D+00
 Coeff:      0.202D-08-0.714D-05 0.276D-04-0.400D-03-0.560D-03 0.649D-04
 Coeff:      0.375D-02 0.456D-01 0.947D-01 0.341D+00 0.516D+00
 Gap=     0.182 Goal=   None    Shift=    0.000
 RMSDP=2.03D-06 MaxDP=1.57D-04 DE=-2.37D-08 OVMax= 2.04D-05

 Cycle  12  Pass 1  IDiag  1:
 RMSU=  1.04D-06    CP:  9.39D-01  6.00D-01  6.73D-02  8.09D-01  3.93D-01
                    CP:  5.97D-01  8.27D-01  8.73D-01  7.64D-01  7.12D-01
                    CP:  8.67D-01
 E= -3096.58380950605     Delta-E=       -0.000000004969 Rises=F Damp=F
 DIIS: error= 5.05D-07 at cycle  12 NSaved=  12.
 NSaved=12 IEnMin=12 EnMin= -3096.58380950605     IErMin=12 ErrMin= 5.05D-07
 ErrMax= 5.05D-07 EMaxC= 1.00D-01 BMatC= 3.83D-10 BMatP= 4.97D-09
 IDIUse=1 WtCom= 1.00D+00 WtEn= 0.00D+00
 Coeff-Com: -0.374D-09-0.309D-05 0.152D-04-0.170D-03-0.263D-03-0.286D-03
 Coeff-Com:  0.109D-03 0.101D-01 0.228D-01 0.129D+00 0.276D+00 0.562D+00
 Coeff:     -0.374D-09-0.309D-05 0.152D-04-0.170D-03-0.263D-03-0.286D-03
 Coeff:      0.109D-03 0.101D-01 0.228D-01 0.129D+00 0.276D+00 0.562D+00
 Gap=     0.182 Goal=   None    Shift=    0.000
 RMSDP=8.93D-07 MaxDP=1.03D-04 DE=-4.97D-09 OVMax= 5.99D-06

 Cycle  13  Pass 1  IDiag  1:
 RMSU=  3.59D-07    CP:  9.39D-01  6.00D-01  6.73D-02  8.09D-01  3.93D-01
                    CP:  5.97D-01  8.26D-01  8.73D-01  7.71D-01  7.40D-01
                    CP:  8.35D-01  8.51D-01
 E= -3096.58380950640     Delta-E=       -0.000000000342 Rises=F Damp=F
 DIIS: error= 1.55D-07 at cycle  13 NSaved=  13.
 NSaved=13 IEnMin=13 EnMin= -3096.58380950640     IErMin=13 ErrMin= 1.55D-07
 ErrMax= 1.55D-07 EMaxC= 1.00D-01 BMatC= 3.62D-11 BMatP= 3.83D-10
 IDIUse=1 WtCom= 1.00D+00 WtEn= 0.00D+00
 Coeff-Com:  0.400D-09-0.628D-06 0.247D-05-0.247D-04-0.560D-04-0.149D-03
 Coeff-Com: -0.483D-03-0.175D-02-0.379D-02 0.110D-01 0.514D-01 0.254D+00
 Coeff-Com:  0.690D+00
 Coeff:      0.400D-09-0.628D-06 0.247D-05-0.247D-04-0.560D-04-0.149D-03
 Coeff:     -0.483D-03-0.175D-02-0.379D-02 0.110D-01 0.514D-01 0.254D+00
 Coeff:      0.690D+00
 Gap=     0.182 Goal=   None    Shift=    0.000
 RMSDP=3.50D-07 MaxDP=4.47D-05 DE=-3.42D-10 OVMax= 3.14D-06

 Cycle  14  Pass 1  IDiag  1:
 RMSU=  1.12D-07    CP:  9.39D-01  6.00D-01  6.73D-02  8.09D-01  3.93D-01
                    CP:  5.97D-01  8.26D-01  8.74D-01  7.71D-01  7.36D-01
                    CP:  8.57D-01  9.08D-01  7.85D-01
 E= -3096.58380950623     Delta-E=        0.000000000169 Rises=F Damp=F
 DIIS: error= 6.30D-08 at cycle  14 NSaved=  14.
 NSaved=14 IEnMin=13 EnMin= -3096.58380950640     IErMin=14 ErrMin= 6.30D-08
 ErrMax= 6.30D-08 EMaxC= 1.00D-01 BMatC= 4.92D-12 BMatP= 3.62D-11
 IDIUse=1 WtCom= 1.00D+00 WtEn= 0.00D+00
 Coeff-Com:  0.358D-09-0.130D-06-0.141D-07-0.734D-06-0.110D-04-0.606D-04
 Coeff-Com: -0.279D-03-0.185D-02-0.422D-02-0.569D-02 0.251D-02 0.840D-01
 Coeff-Com:  0.373D+00 0.553D+00
 Coeff:      0.358D-09-0.130D-06-0.141D-07-0.734D-06-0.110D-04-0.606D-04
 Coeff:     -0.279D-03-0.185D-02-0.422D-02-0.569D-02 0.251D-02 0.840D-01
 Coeff:      0.373D+00 0.553D+00
 Gap=     0.182 Goal=   None    Shift=    0.000
 RMSDP=2.00D-07 MaxDP=2.45D-05 DE= 1.69D-10 OVMax= 7.53D-07

 Cycle  15  Pass 1  IDiag  1:
 RMSU=  3.96D-08    CP:  9.39D-01  6.00D-01  6.73D-02  8.09D-01  3.93D-01
                    CP:  5.97D-01  8.26D-01  8.74D-01  7.71D-01  7.39D-01
                    CP:  8.60D-01  9.16D-01  8.35D-01  8.64D-01
 E= -3096.58380950627     Delta-E=       -0.000000000047 Rises=F Damp=F
 DIIS: error= 1.78D-08 at cycle  15 NSaved=  15.
 NSaved=15 IEnMin=13 EnMin= -3096.58380950640     IErMin=15 ErrMin= 1.78D-08
 ErrMax= 1.78D-08 EMaxC= 1.00D-01 BMatC= 3.33D-13 BMatP= 4.92D-12
 IDIUse=1 WtCom= 1.00D+00 WtEn= 0.00D+00
 Coeff-Com: -0.133D-10-0.250D-07-0.215D-06 0.903D-06-0.165D-05-0.168D-04
 Coeff-Com: -0.891D-04-0.671D-03-0.153D-02-0.319D-02-0.302D-02 0.146D-01
 Coeff-Com:  0.110D+00 0.261D+00 0.622D+00
 Coeff:     -0.133D-10-0.250D-07-0.215D-06 0.903D-06-0.165D-05-0.168D-04
 Coeff:     -0.891D-04-0.671D-03-0.153D-02-0.319D-02-0.302D-02 0.146D-01
 Coeff:      0.110D+00 0.261D+00 0.622D+00
 Gap=     0.182 Goal=   None    Shift=    0.000
 RMSDP=5.82D-08 MaxDP=8.34D-06 DE=-4.73D-11 OVMax= 2.98D-07

 Cycle  16  Pass 1  IDiag  1:
 RMSU=  1.43D-08    CP:  9.39D-01  6.00D-01  6.73D-02  8.09D-01  3.93D-01
                    CP:  5.97D-01  8.26D-01  8.74D-01  7.71D-01  7.39D-01
                    CP:  8.61D-01  9.20D-01  8.35D-01  8.92D-01  6.79D-01
 E= -3096.58380950606     Delta-E=        0.000000000216 Rises=F Damp=F
 DIIS: error= 5.90D-09 at cycle  16 NSaved=  16.
 NSaved=16 IEnMin=13 EnMin= -3096.58380950640     IErMin=16 ErrMin= 5.90D-09
 ErrMax= 5.90D-09 EMaxC= 1.00D-01 BMatC= 5.53D-14 BMatP= 3.33D-13
 IDIUse=1 WtCom= 1.00D+00 WtEn= 0.00D+00
 Coeff-Com:  0.709D-11 0.851D-08-0.108D-06 0.488D-06 0.208D-06-0.233D-05
 Coeff-Com: -0.172D-04-0.151D-03-0.334D-03-0.101D-02-0.184D-02-0.212D-02
 Coeff-Com:  0.159D-01 0.729D-01 0.344D+00 0.573D+00
 Coeff:      0.709D-11 0.851D-08-0.108D-06 0.488D-06 0.208D-06-0.233D-05
 Coeff:     -0.172D-04-0.151D-03-0.334D-03-0.101D-02-0.184D-02-0.212D-02
 Coeff:      0.159D-01 0.729D-01 0.344D+00 0.573D+00
 Gap=     0.182 Goal=   None    Shift=    0.000
 RMSDP=1.12D-08 MaxDP=8.32D-07 DE= 2.16D-10 OVMax= 7.86D-08

 Cycle  17  Pass 1  IDiag  1:
 RMSU=  3.97D-09    CP:  9.39D-01  6.00D-01  6.73D-02  8.09D-01  3.93D-01
                    CP:  5.97D-01  8.26D-01  8.74D-01  7.71D-01  7.39D-01
                    CP:  8.60D-01  9.21D-01  8.39D-01  9.08D-01  7.47D-01
                    CP:  8.51D-01
 E= -3096.58380950614     Delta-E=       -0.000000000081 Rises=F Damp=F
 DIIS: error= 8.62D-10 at cycle  17 NSaved=  17.
 NSaved=17 IEnMin=13 EnMin= -3096.58380950640     IErMin=17 ErrMin= 8.62D-10
 ErrMax= 8.62D-10 EMaxC= 1.00D-01 BMatC= 1.36D-15 BMatP= 5.53D-14
 IDIUse=1 WtCom= 1.00D+00 WtEn= 0.00D+00
 Large coefficients: NSaved= 17 BigCof=    0.00 CofMax=   10.00 Det=-7.92D-15
 Inversion failed.  Reducing to 16 matrices.
 Large coefficients: NSaved= 16 BigCof=    0.00 CofMax=   10.00 Det=-7.91D-15
 Inversion failed.  Reducing to 15 matrices.
 Coeff-Com:  0.551D-08-0.704D-07 0.167D-07 0.111D-06 0.389D-06-0.403D-06
 Coeff-Com:  0.514D-05-0.995D-04-0.394D-03-0.189D-02-0.325D-02 0.432D-02
 Coeff-Com:  0.713D-01 0.190D+00 0.740D+00
 Coeff:      0.551D-08-0.704D-07 0.167D-07 0.111D-06 0.389D-06-0.403D-06
 Coeff:      0.514D-05-0.995D-04-0.394D-03-0.189D-02-0.325D-02 0.432D-02
 Coeff:      0.713D-01 0.190D+00 0.740D+00
 Gap=     0.182 Goal=   None    Shift=    0.000
 RMSDP=3.31D-09 MaxDP=3.75D-07 DE=-8.09D-11 OVMax= 2.06D-08

 SCF Done:  E(RB3LYP) =  -3096.58380951     A.U. after   17 cycles
             Convg  =    0.3306D-08             -V/T =  2.0057
 KE= 3.079117193822D+03 PE=-1.080621720209D+04 EE= 2.901490994567D+03
 Leave Link  502 at Fri May 17 09:33:08 2013, MaxMem=   78643200 cpu:     703.0
 (Enter D:\G09W\l701.exe)
 Compute integral first derivatives.
 ... and contract with generalized density number  0.
 Leave Link  701 at Fri May 17 09:33:08 2013, MaxMem=   78643200 cpu:       0.0
 (Enter D:\G09W\l702.exe)
 L702 exits ... SP integral derivatives will be done elsewhere.
 Leave Link  702 at Fri May 17 09:33:08 2013, MaxMem=   78643200 cpu:       0.0
 (Enter D:\G09W\l703.exe)
 Compute integral first derivatives, UseDBF=F ICtDFT=           0.
 Integral derivatives from FoFDir, PRISM(SPDF).
 Calling FoFJK, ICntrl=      2127 FMM=F ISym2X=0 I1Cent= 0 IOpClX= 0 NMat=1 NMatS=1 NMatT=0.
 FoFCou: FMM=F IPFlag=           0 FMFlag=      100000 FMFlg1=         800
         NFxFlg=           0 DoJE=F BraDBF=F KetDBF=F FulRan=T
         Omega=  0.000000  0.000000  1.000000  0.000000  0.000000 ICntrl=    2127 IOpCl=  0
         NMat0=    1 NMatS0=    1 NMatT0=    0 NMatD0=    1 NMtDS0=    0 NMtDT0=    0
         I1Cent=           0 NGrid=           0.
 Symmetry not used in FoFCou.
 Leave Link  703 at Fri May 17 09:35:33 2013, MaxMem=   78643200 cpu:     145.0
 (Enter D:\G09W\l716.exe)
 Dipole        =-1.31721468D+00-6.99976817D-03 1.04042345D+00
 ***** Axes restored to original set *****
 -------------------------------------------------------------------
 Center     Atomic                   Forces (Hartrees/Bohr)
 Number     Number              X              Y              Z
 -------------------------------------------------------------------
      1       34          -0.000241345   -0.000081660    0.000571441
      2        8           0.000119301   -0.000127847    0.000074932
      3        1          -0.000059029    0.000066288   -0.000007870
      4        6           0.000131278   -0.000394808   -0.000160183
      5        6          -0.000094228    0.000057225   -0.000383070
      6        1          -0.000272614    0.000221841   -0.000135841
      7        1          -0.000049328   -0.000007102    0.000024147
      8        6          -0.000001310   -0.000007932    0.000079264
      9        1          -0.000014988    0.000010620   -0.000019182
     10        1           0.000008783    0.000006585   -0.000027464
     11        6           0.000028271    0.000005949    0.000067702
     12        1          -0.000038173    0.000006222    0.000018019
     13        1           0.000007653   -0.000025476   -0.000004058
     14        6          -0.000009822   -0.000040091   -0.000108198
     15        1          -0.000020393    0.000008633    0.000061311
     16        1          -0.000008442    0.000083387   -0.000060246
     17        6           0.000222346   -0.000070685   -0.000259817
     18        6           0.000137107    0.000356727   -0.000312769
     19        1           0.000048836   -0.000108975    0.000031243
     20        1          -0.000043620    0.000072413    0.000359470
     21        1          -0.000016387   -0.000021142   -0.000028236
     22        1           0.000082857   -0.000054267    0.000114765
     23        6           0.000139662    0.000167264    0.000221710
     24        1          -0.000045764   -0.000097389   -0.000038304
     25        1           0.000001770   -0.000007175   -0.000008383
     26        1           0.000072935   -0.000003704    0.000008754
     27        1           0.000012430   -0.000000717    0.000028937
     28        8           0.000314183    0.000684669    0.000599439
     29        6           0.000339175    0.000601709   -0.000440087
     30        6          -0.000138780   -0.000164190    0.000322206
     31        6          -0.000189307   -0.000184633   -0.000160226
     32        6           0.000191377   -0.000179845    0.000188622
     33        1          -0.000067033   -0.000013199    0.000007047
     34        1          -0.000048595    0.000055930   -0.000052041
     35        6          -0.000147422   -0.000459368    0.000209268
     36        6           0.000583526   -0.000533989   -0.000543409
     37        1          -0.000151102    0.000498507    0.000234473
     38        1          -0.000341258   -0.000120102    0.000118689
     39        1          -0.000442552   -0.000199673   -0.000592054
 -------------------------------------------------------------------
 Cartesian Forces:  Max     0.000684669 RMS     0.000223728
 Leave Link  716 at Fri May 17 09:35:33 2013, MaxMem=   78643200 cpu:       0.0
 (Enter D:\G09W\l103.exe)

 GradGradGradGradGradGradGradGradGradGradGradGradGradGradGradGradGradGrad
 Berny optimization.
 Using GEDIIS/GDIIS optimizer.
 Internal  Forces:  Max     0.000888938 RMS     0.000182324
 Search for a local minimum.
 Step number   4 out of a maximum of  233
 All quantities printed in internal units (Hartrees-Bohrs-Radians)
 RMS Force = .18232D-03 SwitMx=.10000D-02 MixMth= 2
 Mixed Optimization -- En-DIIS/RFO-DIIS
 Update second derivatives using D2CorX and points    2    3    1    4
 ITU=  0 -1 -1  0
 Use linear search instead of GDIIS.
     Eigenvalues ---    0.00441   0.00451   0.00457   0.00568   0.00591
     Eigenvalues ---    0.00596   0.00612   0.00984   0.01014   0.01085
     Eigenvalues ---    0.01165   0.01193   0.01524   0.01558   0.01642
     Eigenvalues ---    0.02826   0.02841   0.02911   0.03070   0.03355
     Eigenvalues ---    0.03938   0.04020   0.04217   0.04262   0.04907
     Eigenvalues ---    0.04935   0.05215   0.05249   0.05641   0.05700
     Eigenvalues ---    0.05758   0.05923   0.05944   0.05972   0.07184
     Eigenvalues ---    0.07311   0.07345   0.07507   0.07888   0.07932
     Eigenvalues ---    0.07960   0.07969   0.09444   0.09548   0.09585
     Eigenvalues ---    0.09603   0.09661   0.09732   0.11721   0.11851
     Eigenvalues ---    0.11971   0.12032   0.12186   0.12241   0.14033
     Eigenvalues ---    0.14375   0.15811   0.15944   0.15999   0.16034
     Eigenvalues ---    0.18678   0.18713   0.19155   0.19326   0.22060
     Eigenvalues ---    0.22247   0.24001   0.24226   0.24271   0.24838
     Eigenvalues ---    0.24998   0.25295   0.28103   0.28175   0.28256
     Eigenvalues ---    0.28430   0.28465   0.28679   0.29209   0.29751
     Eigenvalues ---    0.30135   0.30357   0.30864   0.31077   0.33117
     Eigenvalues ---    0.33241   0.33376   0.33530   0.33639   0.33658
     Eigenvalues ---    0.33680   0.33684   0.33687   0.33727   0.33729
     Eigenvalues ---    0.33736   0.33881   0.33934   0.33941   0.33964
     Eigenvalues ---    0.33971   0.34105   0.34146   0.34264   0.36561
     Eigenvalues ---    0.39694   0.42423   0.53265   0.53298   0.53531
     Eigenvalues ---    0.54416
 RFO step:  Lambda=-1.55679169D-04 EMin= 4.41223933D-03
 Quartic linear search produced a step of  0.01732.
 Iteration  1 RMS(Cart)=  0.03511318 RMS(Int)=  0.00031133
 Iteration  2 RMS(Cart)=  0.00054237 RMS(Int)=  0.00000174
 Iteration  3 RMS(Cart)=  0.00000025 RMS(Int)=  0.00000174
 Variable       Old X    -DE/DX   Delta X   Delta X   Delta X     New X
                                 (Linear)    (Quad)   (Total)
    R1        3.68520  -0.00019  -0.00007  -0.00195  -0.00202   3.68318
    R2        3.69484  -0.00009   0.00000   0.00012   0.00012   3.69496
    R3        1.83388   0.00008   0.00000   0.00017   0.00017   1.83405
    R4        2.72095  -0.00007   0.00000  -0.00036  -0.00036   2.72059
    R5        2.86235  -0.00044  -0.00001  -0.00067  -0.00068   2.86167
    R6        2.55022   0.00039   0.00002   0.00072   0.00074   2.55096
    R7        2.07518   0.00031   0.00001   0.00082   0.00084   2.07602
    R8        2.07955   0.00002   0.00000   0.00010   0.00011   2.07965
    R9        2.90108   0.00000   0.00000   0.00018   0.00018   2.90126
   R10        2.07425  -0.00002   0.00000  -0.00009  -0.00009   2.07416
   R11        2.07884   0.00001   0.00000   0.00013   0.00013   2.07897
   R12        2.89359   0.00004   0.00000   0.00011   0.00012   2.89371
   R13        2.07858  -0.00001   0.00000  -0.00005  -0.00005   2.07853
   R14        2.07390  -0.00001   0.00000  -0.00004  -0.00004   2.07386
   R15        2.89817   0.00014   0.00000   0.00018   0.00018   2.89835
   R16        2.07795  -0.00001   0.00000  -0.00002  -0.00002   2.07794
   R17        2.07783  -0.00002   0.00000  -0.00008  -0.00008   2.07775
   R18        2.87781  -0.00002  -0.00001  -0.00031  -0.00033   2.87748
   R19        2.85705  -0.00016  -0.00002  -0.00076  -0.00078   2.85627
   R20        2.07110   0.00010   0.00000   0.00036   0.00037   2.07147
   R21        2.06787  -0.00013  -0.00001  -0.00027  -0.00028   2.06759
   R22        2.08130   0.00003   0.00000   0.00002   0.00002   2.08132
   R23        2.07180   0.00011  -0.00001  -0.00041  -0.00042   2.07138
   R24        2.07867  -0.00006   0.00000  -0.00022  -0.00022   2.07845
   R25        2.07426   0.00000   0.00000  -0.00006  -0.00006   2.07420
   R26        2.89863   0.00001  -0.00001  -0.00006  -0.00007   2.89856
   R27        2.88762   0.00013  -0.00002   0.00029   0.00027   2.88790
   R28        2.07786  -0.00001   0.00000  -0.00008  -0.00008   2.07778
   R29        2.07373   0.00000   0.00000   0.00000   0.00000   2.07373
   R30        2.68325  -0.00046  -0.00002  -0.00119  -0.00121   2.68204
   R31        1.83178   0.00015   0.00000   0.00024   0.00025   1.83203
   R32        2.87133  -0.00040   0.00000  -0.00070  -0.00071   2.87062
   R33        2.54625   0.00021   0.00001  -0.00001   0.00000   2.54625
   R34        2.89328  -0.00005   0.00000  -0.00020  -0.00020   2.89308
   R35        2.07809   0.00006   0.00001   0.00024   0.00025   2.07835
   R36        2.08369  -0.00003   0.00000  -0.00004  -0.00005   2.08364
   R37        2.88839  -0.00022  -0.00003  -0.00070  -0.00073   2.88766
   R38        2.85946  -0.00033  -0.00003  -0.00202  -0.00205   2.85741
   R39        2.08633   0.00031   0.00001   0.00125   0.00126   2.08759
   R40        2.08544   0.00022   0.00002   0.00078   0.00080   2.08624
    A1        1.72763  -0.00036   0.00000   0.00261   0.00260   1.73023
    A2        1.87976   0.00003   0.00001   0.00038   0.00039   1.88015
    A3        1.98426  -0.00080  -0.00004  -0.00257  -0.00261   1.98165
    A4        2.13554   0.00072   0.00003   0.00252   0.00254   2.13808
    A5        2.15448   0.00010   0.00001   0.00058   0.00058   2.15506
    A6        1.90992  -0.00013   0.00003  -0.00002   0.00001   1.90993
    A7        1.88968   0.00002  -0.00002  -0.00008  -0.00009   1.88959
    A8        1.97663   0.00004   0.00000   0.00042   0.00041   1.97705
    A9        1.83016   0.00004   0.00000  -0.00003  -0.00003   1.83013
   A10        1.92850   0.00004   0.00000  -0.00018  -0.00017   1.92833
   A11        1.92285   0.00000  -0.00001  -0.00016  -0.00017   1.92269
   A12        1.91414  -0.00003   0.00000   0.00015   0.00015   1.91429
   A13        1.91545   0.00002  -0.00001  -0.00023  -0.00024   1.91521
   A14        1.92438   0.00002   0.00000  -0.00016  -0.00016   1.92422
   A15        1.86315   0.00001   0.00001   0.00022   0.00023   1.86338
   A16        1.93894   0.00005   0.00001   0.00072   0.00074   1.93967
   A17        1.90677  -0.00006  -0.00002  -0.00069  -0.00071   1.90606
   A18        1.90395   0.00001   0.00000   0.00004   0.00004   1.90399
   A19        1.93667   0.00002   0.00000   0.00018   0.00018   1.93685
   A20        1.92775  -0.00007  -0.00001  -0.00107  -0.00109   1.92666
   A21        1.86329  -0.00001   0.00000   0.00022   0.00023   1.86351
   A22        1.91222   0.00006   0.00000   0.00046   0.00046   1.91268
   A23        1.91874   0.00000   0.00000   0.00023   0.00023   1.91897
   A24        1.92127  -0.00008   0.00000  -0.00095  -0.00095   1.92031
   A25        1.92378   0.00008   0.00001   0.00134   0.00135   1.92513
   A26        1.98478   0.00002  -0.00001  -0.00082  -0.00084   1.98394
   A27        1.83306  -0.00001   0.00000  -0.00016  -0.00016   1.83290
   A28        1.90073   0.00004  -0.00001   0.00013   0.00012   1.90084
   A29        1.89382  -0.00004   0.00002   0.00053   0.00055   1.89437
   A30        2.11762  -0.00015   0.00000  -0.00069  -0.00069   2.11693
   A31        2.17008   0.00018   0.00003   0.00060   0.00062   2.17070
   A32        1.99543  -0.00003  -0.00002   0.00011   0.00009   1.99551
   A33        1.95345   0.00012   0.00001   0.00073   0.00075   1.95419
   A34        1.81980  -0.00001   0.00000   0.00058   0.00058   1.82038
   A35        1.92938   0.00020   0.00004   0.00171   0.00175   1.93113
   A36        1.92601  -0.00001  -0.00002  -0.00003  -0.00005   1.92596
   A37        1.94037  -0.00039  -0.00004  -0.00344  -0.00349   1.93688
   A38        1.89032   0.00012   0.00001   0.00075   0.00075   1.89107
   A39        1.86260   0.00002   0.00003   0.00106   0.00108   1.86368
   A40        1.91537   0.00004   0.00003   0.00018   0.00020   1.91558
   A41        1.90713  -0.00002   0.00000  -0.00035  -0.00034   1.90679
   A42        1.91188  -0.00002   0.00000   0.00015   0.00016   1.91204
   A43        1.94040   0.00003  -0.00001   0.00028   0.00027   1.94067
   A44        1.92540  -0.00005  -0.00005  -0.00124  -0.00129   1.92411
   A45        1.89723  -0.00025  -0.00005  -0.00131  -0.00137   1.89587
   A46        1.96374   0.00037   0.00002   0.00537   0.00539   1.96913
   A47        2.17168  -0.00044  -0.00004  -0.00503  -0.00507   2.16661
   A48        2.14021   0.00008  -0.00003  -0.00015  -0.00018   2.14003
   A49        1.83568   0.00002  -0.00003  -0.00045  -0.00048   1.83520
   A50        1.91743   0.00002   0.00000  -0.00015  -0.00015   1.91727
   A51        1.88001   0.00001   0.00004   0.00002   0.00007   1.88008
   A52        1.91662   0.00004   0.00001   0.00015   0.00016   1.91679
   A53        1.91193  -0.00006   0.00001   0.00191   0.00192   1.91385
   A54        1.99510  -0.00003  -0.00003  -0.00140  -0.00144   1.99367
   A55        1.91018  -0.00002  -0.00001  -0.00034  -0.00035   1.90983
   A56        1.94053   0.00000   0.00000  -0.00001  -0.00002   1.94051
   A57        1.91739  -0.00003  -0.00001  -0.00092  -0.00093   1.91646
   A58        1.86570   0.00002   0.00001   0.00075   0.00076   1.86646
   A59        1.91153   0.00007   0.00002   0.00068   0.00069   1.91222
   A60        1.91773  -0.00004   0.00000  -0.00010  -0.00010   1.91763
   A61        1.91462   0.00002   0.00000   0.00011   0.00011   1.91473
   A62        1.90964  -0.00005   0.00001  -0.00034  -0.00032   1.90932
   A63        1.99333  -0.00004   0.00001  -0.00119  -0.00117   1.99215
   A64        1.84075  -0.00002  -0.00001  -0.00031  -0.00031   1.84044
   A65        1.90330   0.00000   0.00001   0.00030   0.00031   1.90361
   A66        1.89592   0.00009  -0.00003   0.00150   0.00147   1.89739
   A67        2.11211  -0.00002   0.00002   0.00076   0.00078   2.11289
   A68        2.25405   0.00036   0.00006  -0.00116  -0.00111   2.25294
   A69        1.91702  -0.00034  -0.00007   0.00038   0.00031   1.91733
   A70        1.99511  -0.00003   0.00000  -0.00266  -0.00266   1.99245
   A71        1.92381   0.00034   0.00012   0.00420   0.00431   1.92812
   A72        1.92025   0.00002  -0.00001   0.00112   0.00111   1.92136
   A73        1.88493  -0.00031  -0.00009  -0.00240  -0.00249   1.88244
   A74        1.87462   0.00006   0.00001   0.00099   0.00101   1.87563
   A75        1.85956  -0.00009  -0.00003  -0.00132  -0.00135   1.85820
    D1        1.13063  -0.00086   0.00074  -0.00818  -0.00744   1.12320
    D2       -2.14955  -0.00068   0.00067  -0.00405  -0.00338  -2.15294
    D3        0.83184  -0.00089   0.00008  -0.03864  -0.03855   0.79329
    D4       -2.43894  -0.00072  -0.00035  -0.03700  -0.03735  -2.47629
    D5       -1.16193   0.00010   0.00000   0.00110   0.00110  -1.16084
    D6        3.03930   0.00005   0.00001   0.00041   0.00042   3.03972
    D7        1.01132  -0.00017  -0.00002  -0.00158  -0.00160   1.00972
    D8       -0.87844   0.00009  -0.00011  -0.00303  -0.00314  -0.88158
    D9        1.10699   0.00007  -0.00011  -0.00311  -0.00322   1.10377
   D10       -3.03840   0.00011  -0.00013  -0.00308  -0.00322  -3.04162
   D11        2.40347  -0.00015  -0.00004  -0.00738  -0.00742   2.39605
   D12       -1.89429  -0.00017  -0.00004  -0.00746  -0.00749  -1.90178
   D13        0.24351  -0.00014  -0.00006  -0.00743  -0.00750   0.23602
   D14       -2.96252   0.00001   0.00011   0.00036   0.00047  -2.96206
   D15        0.16724   0.00003   0.00009   0.00230   0.00239   0.16963
   D16        0.02687   0.00015   0.00002   0.00467   0.00470   0.03157
   D17       -3.12655   0.00017   0.00000   0.00661   0.00662  -3.11993
   D18       -2.91709  -0.00005   0.00001   0.00290   0.00292  -2.91417
   D19        1.32457  -0.00005   0.00001   0.00269   0.00270   1.32727
   D20       -0.77663   0.00000   0.00003   0.00380   0.00383  -0.77280
   D21        1.21635   0.00007  -0.00002   0.00275   0.00273   1.21908
   D22       -0.82518   0.00007  -0.00002   0.00254   0.00251  -0.82266
   D23       -2.92638   0.00012   0.00000   0.00365   0.00365  -2.92273
   D24       -0.79783   0.00000  -0.00002   0.00298   0.00297  -0.79486
   D25       -2.83935   0.00000  -0.00002   0.00277   0.00274  -2.83661
   D26        1.34263   0.00005   0.00000   0.00388   0.00388   1.34651
   D27       -1.04522   0.00000   0.00003   0.00215   0.00218  -1.04304
   D28       -3.09324   0.00000   0.00002   0.00175   0.00177  -3.09147
   D29        1.05751   0.00004   0.00003   0.00207   0.00210   1.05961
   D30        1.08062   0.00001   0.00004   0.00271   0.00275   1.08337
   D31       -0.96741   0.00000   0.00003   0.00231   0.00234  -0.96506
   D32       -3.09983   0.00004   0.00004   0.00264   0.00267  -3.09716
   D33        3.13155   0.00001   0.00005   0.00298   0.00303   3.13458
   D34        1.08353   0.00000   0.00004   0.00258   0.00262   1.08615
   D35       -1.04890   0.00004   0.00005   0.00291   0.00295  -1.04595
   D36        1.34665  -0.00003  -0.00008  -0.00609  -0.00617   1.34049
   D37       -2.92250  -0.00005  -0.00008  -0.00606  -0.00614  -2.92864
   D38       -0.79148  -0.00003  -0.00006  -0.00495  -0.00501  -0.79649
   D39       -2.83876  -0.00002  -0.00009  -0.00642  -0.00651  -2.84526
   D40       -0.82472  -0.00004  -0.00009  -0.00639  -0.00648  -0.83120
   D41        1.30630  -0.00002  -0.00007  -0.00528  -0.00535   1.30095
   D42       -0.79628   0.00000  -0.00008  -0.00575  -0.00583  -0.80210
   D43        1.21776  -0.00002  -0.00008  -0.00572  -0.00580   1.21196
   D44       -2.93441   0.00000  -0.00005  -0.00461  -0.00467  -2.93908
   D45        0.25492  -0.00004   0.00004   0.00181   0.00185   0.25678
   D46       -2.87595  -0.00006   0.00005   0.00006   0.00011  -2.87584
   D47       -1.89448   0.00002   0.00006   0.00352   0.00358  -1.89090
   D48        1.25783   0.00001   0.00008   0.00176   0.00184   1.25967
   D49        2.40243   0.00004   0.00005   0.00337   0.00343   2.40585
   D50       -0.72845   0.00002   0.00007   0.00161   0.00168  -0.72676
   D51        2.13999   0.00006   0.00026   0.01476   0.01502   2.15501
   D52       -2.12497   0.00011   0.00026   0.01591   0.01616  -2.10881
   D53       -0.02713   0.00000   0.00023   0.01457   0.01479  -0.01234
   D54       -1.01269   0.00008   0.00024   0.01657   0.01682  -0.99587
   D55        1.00553   0.00013   0.00024   0.01772   0.01796   1.02349
   D56        3.10337   0.00001   0.00021   0.01638   0.01659   3.11996
   D57       -2.83123  -0.00004  -0.00021  -0.00664  -0.00684  -2.83807
   D58       -0.82034   0.00002  -0.00024  -0.00718  -0.00742  -0.82776
   D59        1.33639  -0.00005  -0.00024  -0.00558  -0.00582   1.33058
   D60       -0.79174   0.00000  -0.00016  -0.00516  -0.00532  -0.79706
   D61        1.21914   0.00006  -0.00019  -0.00571  -0.00590   1.21325
   D62       -2.90731  -0.00001  -0.00019  -0.00410  -0.00429  -2.91160
   D63        1.34971  -0.00001  -0.00020  -0.00553  -0.00573   1.34398
   D64       -2.92259   0.00005  -0.00023  -0.00608  -0.00631  -2.92890
   D65       -0.76586  -0.00002  -0.00023  -0.00447  -0.00470  -0.77056
   D66        3.12310   0.00002   0.00009   0.00528   0.00536   3.12847
   D67        1.06597   0.00002   0.00008   0.00458   0.00466   1.07062
   D68       -1.06071   0.00008   0.00009   0.00533   0.00542  -1.05528
   D69        1.07176  -0.00001   0.00006   0.00403   0.00409   1.07584
   D70       -0.98537  -0.00001   0.00005   0.00333   0.00338  -0.98200
   D71       -3.11205   0.00005   0.00006   0.00408   0.00415  -3.10791
   D72       -1.05289   0.00003   0.00009   0.00450   0.00459  -1.04831
   D73       -3.11003   0.00002   0.00008   0.00379   0.00388  -3.10615
   D74        1.04648   0.00009   0.00010   0.00455   0.00465   1.05113
   D75        3.04583   0.00035   0.00040   0.03675   0.03715   3.08298
   D76        0.91903   0.00051   0.00043   0.03861   0.03904   0.95807
   D77       -1.12669   0.00041   0.00041   0.03703   0.03743  -1.08925
   D78        1.13711   0.00005  -0.00024   0.00446   0.00422   1.14132
   D79       -0.85073   0.00005  -0.00023   0.00401   0.00378  -0.84695
   D80       -3.00999   0.00007  -0.00023   0.00334   0.00312  -3.00687
   D81       -1.87798  -0.00006   0.00018   0.00328   0.00346  -1.87452
   D82        2.41737  -0.00006   0.00019   0.00283   0.00302   2.42039
   D83        0.25811  -0.00005   0.00019   0.00217   0.00236   0.26047
   D84       -3.02574  -0.00009   0.00047  -0.00146  -0.00099  -3.02673
   D85        0.11188  -0.00017  -0.00012  -0.00551  -0.00563   0.10625
   D86       -0.02593   0.00010  -0.00001   0.00067   0.00067  -0.02526
   D87        3.11169   0.00003  -0.00059  -0.00338  -0.00398   3.10772
   D88       -2.96680  -0.00003   0.00006  -0.00090  -0.00084  -2.96764
   D89        1.30493   0.00001   0.00006  -0.00041  -0.00035   1.30459
   D90       -0.82423  -0.00005   0.00008  -0.00128  -0.00119  -0.82543
   D91       -0.86824  -0.00003   0.00005  -0.00146  -0.00142  -0.86966
   D92       -2.87970   0.00000   0.00005  -0.00097  -0.00092  -2.88061
   D93        1.27432  -0.00005   0.00007  -0.00184  -0.00177   1.27256
   D94        1.17617   0.00001   0.00007  -0.00022  -0.00014   1.17603
   D95       -0.83528   0.00005   0.00007   0.00028   0.00035  -0.83493
   D96       -2.96445  -0.00001   0.00009  -0.00059  -0.00049  -2.96494
   D97        0.31857  -0.00004  -0.00014  -0.00111  -0.00125   0.31732
   D98       -2.81974   0.00002   0.00035   0.00223   0.00259  -2.81716
   D99        2.46728  -0.00004  -0.00012  -0.00158  -0.00170   2.46558
   D100      -0.67103   0.00002   0.00037   0.00177   0.00214  -0.66890
   D101      -1.81810  -0.00001  -0.00014  -0.00099  -0.00112  -1.81923
   D102       1.32677   0.00005   0.00035   0.00236   0.00271   1.32948
   D103      -0.04729   0.00002   0.00015   0.01136   0.01151  -0.03578
   D104       2.10068   0.00021   0.00023   0.01317   0.01340   2.11408
   D105      -2.18304  -0.00002   0.00016   0.01095   0.01111  -2.17194
   D106       3.09068  -0.00004  -0.00038   0.00767   0.00729   3.09797
   D107      -1.04453   0.00015  -0.00030   0.00948   0.00918  -1.03536
   D108       0.95493  -0.00009  -0.00038   0.00726   0.00688   0.96181
         Item               Value     Threshold  Converged?
 Maximum Force            0.000889     0.000450     NO 
 RMS     Force            0.000182     0.000300     YES
 Maximum Displacement     0.148601     0.001800     NO 
 RMS     Displacement     0.035136     0.001200     NO 
 Predicted change in Energy=-7.796023D-05
 GradGradGradGradGradGradGradGradGradGradGradGradGradGradGradGradGradGrad

 Leave Link  103 at Fri May 17 09:35:33 2013, MaxMem=   78643200 cpu:       0.0
 (Enter D:\G09W\l202.exe)
                          Input orientation:                          
 ---------------------------------------------------------------------
 Center     Atomic      Atomic             Coordinates (Angstroms)
 Number     Number       Type             X           Y           Z
 ---------------------------------------------------------------------
      1         34           0       -0.011890   -1.276520   -0.391610
      2          8           0        3.174062    0.905461   -2.505349
      3          1           0        2.444595    1.541402   -2.431878
      4          6           0        1.513194   -0.333336    0.372150
      5          6           0        1.386276   -0.083354    1.860302
      6          1           0        0.410955    0.375845    2.071875
      7          1           0        1.356796   -1.057038    2.372341
      8          6           0        2.521284    0.779703    2.429493
      9          1           0        2.507085    0.732784    3.525995
     10          1           0        2.360670    1.832834    2.154848
     11          6           0        3.870412    0.314379    1.874365
     12          1           0        4.032251   -0.736427    2.156177
     13          1           0        4.695290    0.890436    2.312662
     14          6           0        3.893806    0.446468    0.346504
     15          1           0        4.037548    1.498764    0.061681
     16          1           0        4.763627   -0.082475   -0.068863
     17          6           0        2.636923   -0.081177   -0.332053
     18          6           0        2.777272   -0.297604   -1.821351
     19          1           0        3.587059   -1.006676   -2.028862
     20          1           0        1.852190   -0.696714   -2.248014
     21          1           0       -0.793930    1.486631   -1.555124
     22          1           0        0.034089    1.676330   -0.030679
     23          6           0       -1.936906    2.575527   -0.064811
     24          1           0       -1.860722    2.768241    1.015358
     25          1           0       -1.667434    3.510213   -0.573252
     26          1           0       -3.449820    1.975265   -1.483530
     27          1           0       -4.082393    2.950248   -0.154791
     28          8           0       -2.369753   -2.645533    0.551090
     29          6           0       -1.395926    0.069598   -0.082465
     30          6           0       -0.951046    1.470748   -0.465119
     31          6           0       -3.367072    2.155647   -0.402076
     32          6           0       -3.725643    0.877053    0.359792
     33          1           0       -4.679691    0.477693   -0.014235
     34          1           0       -3.904719    1.120657    1.420147
     35          6           0       -2.661416   -0.216683    0.281017
     36          6           0       -3.268857   -1.551711    0.648553
     37          1           0       -3.668974   -1.470710    1.675062
     38          1           0       -4.136991   -1.714336   -0.013784
     39          1           0       -2.823386   -3.447123    0.853649
 ---------------------------------------------------------------------
                    Distance matrix (angstroms):
                    1          2          3          4          5
     1  Se   0.000000
     2  O    4.402184   0.000000
     3  H    4.258838   0.970536   0.000000
     4  C    1.949053   3.545857   3.499246   0.000000
     5  C    2.906823   4.820046   4.709850   1.514330   0.000000
     6  H    2.996309   5.372730   5.077205   2.146377   1.098581
     7  H    3.092069   5.562887   5.569175   2.132831   1.100505
     8  C    4.313194   4.979417   4.921280   2.547108   1.535281
     9  H    5.072491   6.070567   6.012822   3.474359   2.167217
    10  H    4.667073   4.820691   4.596741   2.930618   2.169788
    11  C    4.768424   4.473944   4.699177   2.869261   2.515814
    12  H    4.810197   5.016184   5.362779   3.113018   2.741392
    13  H    5.845197   5.052483   5.291507   3.922874   3.478861
    14  C    4.332200   2.976872   3.319412   2.505207   2.976575
    15  H    4.930073   2.772590   2.959248   3.134541   3.573147
    16  H    4.933100   3.072328   3.687645   3.289793   3.889496
    17  C    2.906648   2.446464   2.660642   1.349908   2.523994
    18  C    3.283574   1.439674   1.966052   2.531919   3.941490
    19  H    3.963060   2.013424   2.821408   3.243325   4.563065
    20  H    2.693921   2.092972   2.322480   2.666875   4.179898
    21  H    3.098444   4.121365   3.355554   3.514184   4.345491
    22  H    2.975182   4.071567   3.405070   2.527604   2.915597
    23  C    4.318652   5.904857   5.086254   4.533830   4.671108
    24  H    4.664529   6.419842   5.650162   4.627830   4.403240
    25  H    5.068198   5.827333   4.923362   5.077702   5.306700
    26  H    4.856517   6.787076   5.985961   5.779680   6.229523
    27  H    5.872873   7.896987   7.054895   6.509239   6.570364
    28  O    2.884856   7.258461   7.043186   4.522781   4.731443
    29  C    1.955290   5.239639   4.736618   2.971870   3.396820
    30  C    2.904290   4.636658   3.924731   3.166736   3.644982
    31  C    4.799701   6.983778   6.186507   5.532763   5.720647
    32  C    4.358262   7.470995   6.804897   5.376859   5.413467
    33  H    5.000804   8.250458   7.598153   6.257706   6.373745
    34  H    4.917626   8.097220   7.438341   5.706679   5.444081
    35  C    2.931837   6.563219   6.043344   4.177234   4.346922
    36  C    3.430088   7.582611   7.190267   4.942555   5.029381
    37  H    4.205129   8.363562   7.957104   5.463155   5.245438
    38  H    4.165441   8.156147   7.730736   5.829297   6.056301
    39  H    3.763867   8.136168   7.964402   5.360358   5.481746
                    6          7          8          9         10
     6  H    0.000000
     7  H    1.743000   0.000000
     8  C    2.178183   2.175526   0.000000
     9  H    2.575972   2.420237   1.097598   0.000000
    10  H    2.435383   3.066990   1.100142   1.763971   0.000000
    11  C    3.465636   2.906377   1.531287   2.182110   2.159560
    12  H    3.789201   2.703254   2.157863   2.522125   3.065174
    13  H    4.321841   3.865458   2.179958   2.507045   2.522592
    14  C    3.887434   3.577843   2.516685   3.480537   2.746384
    15  H    4.295813   4.365513   2.902179   3.864003   2.702753
    16  H    4.872225   4.302993   3.466011   4.321994   3.793087
    17  C    3.307971   3.147185   2.894931   3.945115   3.150307
    18  C    4.605453   4.492387   4.392698   5.452413   4.530175
    19  H    5.367965   4.934288   4.919751   5.920178   5.202911
    20  H    4.678567   4.660786   4.950411   5.984274   5.103172
    21  H    3.980040   5.149840   5.231402   6.105962   4.882136
    22  H    2.500804   3.872383   3.611443   4.433500   3.195934
    23  C    3.862186   5.475738   5.414979   6.003220   4.893632
    24  H    3.464145   5.179438   5.015580   5.433611   4.471417
    25  H    4.597897   6.219507   5.832455   6.476462   5.146042
    26  H    5.486769   6.867762   7.238453   7.881867   6.857103
    27  H    5.636999   7.213148   7.416086   7.866801   6.935135
    28  O    4.378796   4.441558   6.259623   6.636764   6.708555
    29  C    2.828390   3.856534   4.707304   5.356706   4.714508
    30  C    3.080616   4.446011   4.573116   5.332190   4.238253
    31  C    4.854031   6.350878   6.677106   7.208329   6.280851
    32  C    4.504873   5.798469   6.581583   6.992321   6.417082
    33  H    5.502445   6.670106   7.610325   8.015488   7.490527
    34  H    4.427701   5.773437   6.513720   6.759903   6.348392
    35  C    3.605236   4.607153   5.698167   6.176146   5.738737
    36  C    4.391166   4.961130   6.490991   6.845444   6.739113
    37  H    4.495892   5.090745   6.629692   6.813592   6.892039
    38  H    5.422420   6.025556   7.518142   7.915945   7.713947
    39  H    5.153651   5.049044   6.993914   7.281962   7.513022
                   11         12         13         14         15
    11  C    0.000000
    12  H    1.099910   0.000000
    13  H    1.097438   1.763744   0.000000
    14  C    1.533739   2.166408   2.169162   0.000000
    15  H    2.171757   3.063172   2.422726   1.099597   0.000000
    16  H    2.175192   2.431741   2.573497   1.099500   1.744864
    17  C    2.558563   2.927043   3.489330   1.522696   2.147788
    18  C    3.902281   4.193836   4.709596   2.549487   2.891546
    19  H    4.130455   4.217319   4.865803   2.801443   3.294015
    20  H    4.699951   4.914381   5.603751   3.493792   3.864014
    21  H    5.906916   6.481340   6.741421   5.164591   5.094840
    22  H    4.494605   5.156455   5.275952   4.068444   4.008459
    23  C    6.526725   7.178626   7.244165   6.220874   6.072028
    24  H    6.293268   6.950633   6.941934   6.241201   6.108246
    25  H    6.846307   7.613813   7.461635   6.415596   6.082425
    26  H    8.223125   8.751121   9.051560   7.721080   7.659987
    27  H    8.620463   9.207583   9.347666   8.374960   8.251491
    28  O    7.032197   6.870709   8.094507   6.988168   7.646452
    29  C    5.623470   5.926745   6.596463   5.320461   5.620137
    30  C    5.482411   6.047815   6.319330   5.018014   5.016410
    31  C    7.807280   8.346181   8.600712   7.496800   7.448152
    32  C    7.765989   8.124976   8.644420   7.631617   7.793749
    33  H    8.757724   9.059951   9.668251   8.581139   8.777164
    34  H    7.830010   8.184498   8.649263   7.900901   8.066474
    35  C    6.744298   6.970763   7.711966   6.589005   6.918597
    36  C    7.480245   7.499587   8.494762   7.442291   7.939356
    37  H    7.750393   7.751097   8.714497   7.914308   8.414942
    38  H    8.473446   8.508910   9.497704   8.324216   8.783666
    39  H    7.745817   7.486268   8.801911   7.780611   8.494788
                   16         17         18         19         20
    16  H    0.000000
    17  C    2.142929   0.000000
    18  C    2.657650   1.511471   0.000000
    19  H    2.465777   2.153710   1.096175   0.000000
    20  H    3.688151   2.159999   1.094124   1.775915   0.000000
    21  H    5.963012   3.965435   4.000982   5.063010   3.499863
    22  H    5.046125   3.155059   3.824653   4.880046   3.722016
    23  C    7.208477   5.296169   5.793426   6.870507   5.461794
    24  H    7.292744   5.492132   6.241579   7.293531   6.036657
    25  H    7.383791   5.611038   5.984366   7.080310   5.735052
    26  H    8.584654   6.527119   6.637524   7.662051   5.986252
    27  H    9.351837   7.373612   7.770519   8.831188   7.273320
    28  O    7.605177   5.694090   6.134583   6.695193   5.427493
    29  C    6.161445   4.043377   4.535873   5.456827   3.978328
    30  C    5.935234   3.911483   4.343591   5.401603   3.966704
    31  C    8.439697   6.407514   6.766517   7.810676   6.227692
    32  C    8.554072   6.471406   6.958815   7.920209   6.355283
    33  H    9.460075   7.344806   7.711877   8.637200   7.002462
    34  H    8.877213   6.878059   7.560938   8.517508   7.064011
    35  C    7.434493   5.335411   5.831451   6.708433   5.196063
    36  C    8.197203   6.164600   6.650480   7.380325   5.945271
    37  H    8.722226   6.761926   7.426653   8.159926   6.817100
    38  H    9.049144   6.975271   7.285703   8.013880   6.472838
    39  H    8.350727   6.523071   6.960062   7.440326   6.248686
                   21         22         23         24         25
    21  H    0.000000
    22  H    1.745147   0.000000
    23  C    2.170973   2.166690   0.000000
    24  H    3.063976   2.424206   1.099867   0.000000
    25  H    2.412875   2.559824   1.097618   1.763963   0.000000
    26  H    2.701414   3.786524   2.159163   3.065695   2.522215
    27  H    3.862265   4.310881   2.179822   2.517577   2.514099
    28  O    4.898380   4.979499   5.275051   5.457436   6.296873
    29  C    2.130518   2.151561   2.563719   2.950242   3.486032
    30  C    1.101385   1.096126   1.533853   2.168597   2.164329
    31  C    2.897958   3.454791   1.528209   2.157193   2.180119
    32  C    3.554354   3.863534   2.502935   2.735743   3.469917
    33  H    4.300166   4.863818   3.453452   3.775348   4.310727
    34  H    4.320090   4.234133   2.862522   2.656372   3.832631
    35  C    3.124131   3.308534   2.905331   3.176498   3.950636
    36  C    4.495884   4.668089   4.395119   4.558440   5.447975
    37  H    5.238878   5.150348   4.732785   4.655501   5.819851
    38  H    4.878316   5.375389   4.821400   5.131669   5.805826
    39  H    5.853443   5.932703   6.156438   6.291551   7.195609
                   26         27         28         29         30
    26  H    0.000000
    27  H    1.765301   0.000000
    28  O    5.163139   5.894418   0.000000
    29  C    3.132576   3.939604   2.953247   0.000000
    30  C    2.745099   3.477148   4.470926   1.519067   0.000000
    31  C    1.099513   1.097371   4.995448   2.887762   2.512020
    32  C    2.163328   2.165688   3.779371   2.505026   2.954885
    33  H    2.431899   2.547557   3.925551   3.309729   3.884875
    34  H    3.060821   2.420619   4.158795   3.107509   3.521502
    35  C    2.922301   3.498364   2.461162   1.347420   2.515852
    36  C    4.125298   4.644872   1.419273   2.582808   3.968346
    37  H    4.679688   4.802515   2.081226   3.260092   4.540890
    38  H    4.030572   4.667034   2.075896   3.271173   4.527550
    39  H    5.937771   6.597606   0.969470   3.909127   5.424967
                   31         32         33         34         35
    31  C    0.000000
    32  C    1.530953   0.000000
    33  H    2.165391   1.099814   0.000000
    34  H    2.163507   1.102616   1.752551   0.000000
    35  C    2.567589   1.528085   2.154708   2.152185   0.000000
    36  C    3.854603   2.488158   2.558949   2.853284   1.512074
    37  H    4.190001   2.691679   2.769756   2.614525   2.128643
    38  H    3.964885   2.650295   2.258210   3.185482   2.123015
    39  H    5.767449   4.444824   4.427558   4.728088   3.284796
                   36         37         38         39
    36  C    0.000000
    37  H    1.104707   0.000000
    38  H    1.103990   1.769349   0.000000
    39  H    1.957830   2.301293   2.341058   0.000000
 Stoichiometry    C14H22O2Se
 Framework group  C1[X(C14H22O2Se)]
 Deg. of freedom   111
 Full point group                 C1      NOp   1
 Largest Abelian subgroup         C1      NOp   1
 Largest concise Abelian subgroup C1      NOp   1
                         Standard orientation:                         
 ---------------------------------------------------------------------
 Center     Atomic      Atomic             Coordinates (Angstroms)
 Number     Number       Type             X           Y           Z
 ---------------------------------------------------------------------
      1         34           0       -0.141691   -1.115379   -0.676421
      2          8           0        3.122539    1.320643   -2.346698
      3          1           0        2.412568    1.954384   -2.156292
      4          6           0        1.407100   -0.379003    0.249756
      5          6           0        1.279017   -0.406301    1.758413
      6          1           0        0.317044    0.035896    2.051581
      7          1           0        1.216506   -1.456816    2.080319
      8          6           0        2.436623    0.299807    2.478446
      9          1           0        2.414413    0.050243    3.547064
     10          1           0        2.310155    1.390155    2.404540
     11          6           0        3.774091   -0.096232    1.846645
     12          1           0        3.901812   -1.185666    1.928025
     13          1           0        4.613669    0.362099    2.384614
     14          6           0        3.810700    0.316912    0.370052
     15          1           0        3.988474    1.398787    0.286040
     16          1           0        4.666300   -0.152565   -0.136345
     17          6           0        2.542260   -0.035641   -0.395043
     18          6           0        2.684807    0.024402   -1.898579
     19          1           0        3.473611   -0.658747   -2.234280
     20          1           0        1.750452   -0.259179   -2.392208
     21          1           0       -0.831307    1.839102   -1.305569
     22          1           0       -0.006995    1.715903    0.227685
     23          6           0       -1.949134    2.667126    0.361153
     24          1           0       -1.873532    2.653096    1.458329
     25          1           0       -1.647973    3.671147    0.035563
     26          1           0       -3.471277    2.388948   -1.144731
     27          1           0       -4.081490    3.119145    0.342124
     28          8           0       -2.546191   -2.561199   -0.005318
     29          6           0       -1.485459    0.192490   -0.122413
     30          6           0       -0.995369    1.625708   -0.237583
     31          6           0       -3.389501    2.362362   -0.048586
     32          6           0       -3.791825    0.976266    0.461994
     33          1           0       -4.755455    0.683559    0.020031
     34          1           0       -3.969671    1.023905    1.549130
     35          6           0       -2.761319   -0.116565    0.181243
     36          6           0       -3.411764   -1.476937    0.293837
     37          1           0       -3.815345   -1.575757    1.317426
     38          1           0       -4.280506   -1.486231   -0.387334
     39          1           0       -3.026092   -3.390446    0.142722
 ---------------------------------------------------------------------
 Rotational constants (GHZ):      0.5482132      0.2376112      0.2228217
 Leave Link  202 at Fri May 17 09:35:33 2013, MaxMem=   78643200 cpu:       0.0
 (Enter D:\G09W\l301.exe)
 Standard basis: 6-31+G(d) (6D, 7F)
 Ernie: Thresh=  0.10000D-02 Tol=  0.10000D-05 Strict=F.
 There are   382 symmetry adapted basis functions of A   symmetry.
 Integral buffers will be    262144 words long.
 Raffenetti 2 integral format.
 Two-electron integral symmetry is turned on.
   382 basis functions,   687 primitive gaussians,   382 cartesian basis functions
    78 alpha electrons       78 beta electrons
       nuclear repulsion energy      1729.1578557479 Hartrees.
 IExCor=  402 DFT=T Ex+Corr=B3LYP ExCW=0 ScaHFX=  0.200000
 ScaDFX=  0.800000  0.720000  1.000000  0.810000 ScalE2=  1.000000  1.000000
 IRadAn=      0 IRanWt=     -1 IRanGd=            0 ICorTp=0
 NAtoms=   39 NActive=   39 NUniq=   39 SFac= 1.00D+00 NAtFMM=   50 NAOKFM=F Big=F
 Leave Link  301 at Fri May 17 09:35:33 2013, MaxMem=   78643200 cpu:       0.0
 (Enter D:\G09W\l302.exe)
 NPDir=0 NMtPBC=     1 NCelOv=     1 NCel=       1 NClECP=     1 NCelD=      1
         NCelK=      1 NCelE2=     1 NClLst=     1 CellRange=     0.0.
 One-electron integrals computed using PRISM.
 NBasis=   382 RedAO= T  NBF=   382
 NBsUse=   382 1.00D-06 NBFU=   382
 Precomputing XC quadrature grid using
 IXCGrd= 2 IRadAn=           0 IRanWt=          -1 IRanGd=           0 AccXCQ= 0.00D+00.
 NRdTot=    2531 NPtTot=      325906 NUsed=      337699 NTot=      337715
 NSgBfM=   380   380   380   381   381 NAtAll=    39    39.
 Leave Link  302 at Fri May 17 09:35:35 2013, MaxMem=   78643200 cpu:       2.0
 (Enter D:\G09W\l303.exe)
 DipDrv:  MaxL=1.
 Leave Link  303 at Fri May 17 09:35:35 2013, MaxMem=   78643200 cpu:       0.0
 (Enter D:\G09W\l401.exe)
 Initial guess read from the read-write file.
 B after Tr=     0.000000    0.000000    0.000000
         Rot=    1.000000    0.000000    0.000000    0.000000 Ang=   0.00 deg.
 Guess basis will be translated and rotated to current coordinates.
 Initial guess orbital symmetries:
       Occupied  (A) (A) (A) (A) (A) (A) (A) (A) (A) (A) (A) (A)
                 (A) (A) (A) (A) (A) (A) (A) (A) (A) (A) (A) (A)
                 (A) (A) (A) (A) (A) (A) (A) (A) (A) (A) (A) (A)
                 (A) (A) (A) (A) (A) (A) (A) (A) (A) (A) (A) (A)
                 (A) (A) (A) (A) (A) (A) (A) (A) (A) (A) (A) (A)
                 (A) (A) (A) (A) (A) (A) (A) (A) (A) (A) (A) (A)
                 (A) (A) (A) (A) (A) (A)
       Virtual   (A) (A) (A) (A) (A) (A) (A) (A) (A) (A) (A) (A)
                 (A) (A) (A) (A) (A) (A) (A) (A) (A) (A) (A) (A)
                 (A) (A) (A) (A) (A) (A) (A) (A) (A) (A) (A) (A)
                 (A) (A) (A) (A) (A) (A) (A) (A) (A) (A) (A) (A)
                 (A) (A) (A) (A) (A) (A) (A) (A) (A) (A) (A) (A)
                 (A) (A) (A) (A) (A) (A) (A) (A) (A) (A) (A) (A)
                 (A) (A) (A) (A) (A) (A) (A) (A) (A) (A) (A) (A)
                 (A) (A) (A) (A) (A) (A) (A) (A) (A) (A) (A) (A)
                 (A) (A) (A) (A) (A) (A) (A) (A) (A) (A) (A) (A)
                 (A) (A) (A) (A) (A) (A) (A) (A) (A) (A) (A) (A)
                 (A) (A) (A) (A) (A) (A) (A) (A) (A) (A) (A) (A)
                 (A) (A) (A) (A) (A) (A) (A) (A) (A) (A) (A) (A)
                 (A) (A) (A) (A) (A) (A) (A) (A) (A) (A) (A) (A)
                 (A) (A) (A) (A) (A) (A) (A) (A) (A) (A) (A) (A)
                 (A) (A) (A) (A) (A) (A) (A) (A) (A) (A) (A) (A)
                 (A) (A) (A) (A) (A) (A) (A) (A) (A) (A) (A) (A)
                 (A) (A) (A) (A) (A) (A) (A) (A) (A) (A) (A) (A)
                 (A) (A) (A) (A) (A) (A) (A) (A) (A) (A) (A) (A)
                 (A) (A) (A) (A) (A) (A) (A) (A) (A) (A) (A) (A)
                 (A) (A) (A) (A) (A) (A) (A) (A) (A) (A) (A) (A)
                 (A) (A) (A) (A) (A) (A) (A) (A) (A) (A) (A) (A)
                 (A) (A) (A) (A) (A) (A) (A) (A) (A) (A) (A) (A)
                 (A) (A) (A) (A) (A) (A) (A) (A) (A) (A) (A) (A)
                 (A) (A) (A) (A) (A) (A) (A) (A) (A) (A) (A) (A)
                 (A) (A) (A) (A) (A) (A) (A) (A) (A) (A) (A) (A)
                 (A) (A) (A) (A)
 The electronic state of the initial guess is 1-A.
 Generating alternative initial guess.
 Harris functional with IExCor=  402 diagonalized for initial guess.
 ExpMin= 3.00D-02 ExpMax= 5.61D+05 ExpMxC= 5.42D+03 IAcc=3 IRadAn=         0 AccDes= 0.00D+00
 HarFok:  IExCor=  402 AccDes= 0.00D+00 IRadAn=         0 IDoV= 1
 ScaDFX=  1.000000  1.000000  1.000000  1.000000
 FoFCou: FMM=F IPFlag=           0 FMFlag=      100000 FMFlg1=           0
         NFxFlg=           0 DoJE=T BraDBF=F KetDBF=T FulRan=T
         Omega=  0.000000  0.000000  1.000000  0.000000  0.000000 ICntrl=     500 IOpCl=  0
         NMat0=    1 NMatS0=    1 NMatT0=    0 NMatD0=    1 NMtDS0=    0 NMtDT0=    0
         I1Cent=           4 NGrid=           0.
 Petite list used in FoFCou.
 Harris En= -3096.65104922216    
 Leave Link  401 at Fri May 17 09:35:47 2013, MaxMem=   78643200 cpu:      12.0
 (Enter D:\G09W\l502.exe)
 Closed shell SCF:
 Requested convergence on RMS density matrix=1.00D-08 within 128 cycles.
 Requested convergence on MAX density matrix=1.00D-06.
 Requested convergence on             energy=1.00D-06.
 No special actions if energy rises.
 Using DIIS extrapolation, IDIIS=  1040.
 Integral symmetry usage will be decided dynamically.
       337374 words used for storage of precomputed grid.
 IEnd=      797974 IEndB=      797974 NGot=    78643200 MDV=    78008173
 LenX=    78008173 LenY=    77861808
 Fock matrices will be formed incrementally for  20 cycles.

 Cycle   1  Pass 1  IDiag  1:
 FoFCou: FMM=F IPFlag=           0 FMFlag=      100000 FMFlg1=           0
         NFxFlg=           0 DoJE=F BraDBF=F KetDBF=F FulRan=T
         Omega=  0.000000  0.000000  1.000000  0.000000  0.000000 ICntrl=       0 IOpCl=  0
         NMat0=    1 NMatS0=    1 NMatT0=    0 NMatD0=    1 NMtDS0=    0 NMtDT0=    0
         I1Cent=           0 NGrid=           0.
 Symmetry not used in FoFCou.
 E= -3096.42018760360    
 DIIS: error= 1.07D-01 at cycle   1 NSaved=   1.
 NSaved= 1 IEnMin= 1 EnMin= -3096.42018760360     IErMin= 1 ErrMin= 1.07D-01
 ErrMax= 1.07D-01 EMaxC= 1.00D-01 BMatC= 4.25D+00 BMatP= 4.25D+00
 IDIUse=3 WtCom= 0.00D+00 WtEn= 1.00D+00
 Coeff-Com:  0.100D+01
 Coeff-En:   0.100D+01
 Coeff:      0.100D+01
 Recover alternate guess density for next cycle.
 RMSDP=2.20D-02 MaxDP=2.92D+00              OVMax= 0.00D+00

 Cycle   2  Pass 1  IDiag  1:
 RMSU=  1.27D-02    CP:  8.67D-01
 E= -3096.03032855192     Delta-E=        0.389859051681 Rises=F Damp=F
 Switch densities from cycles 1 and 2 for lowest energy.
 DIIS: error= 6.69D-02 at cycle   2 NSaved=   2.
 NSaved= 2 IEnMin= 1 EnMin= -3096.42018760360     IErMin= 2 ErrMin= 6.69D-02
 ErrMax= 6.69D-02 EMaxC= 1.00D+00 BMatC= 8.06D-01 BMatP= 4.25D+00
 IDIUse=1 WtCom= 1.00D+00 WtEn= 0.00D+00
 Coeff-Com:  0.160D+00 0.840D+00
 Coeff:      0.160D+00 0.840D+00
 Gap=     0.312 Goal=   None    Shift=    0.000
 RMSDP=1.32D-01 MaxDP=1.81D+01 DE= 3.90D-01 OVMax= 2.69D-01

 Cycle   3  Pass 1  IDiag  1:
 RMSU=  5.55D-02    CP:  2.09D+00 -1.08D+00
 E= -3095.77461081720     Delta-E=        0.255717734721 Rises=F Damp=F
 DIIS: error= 1.89D-02 at cycle   3 NSaved=   3.
 NSaved= 3 IEnMin= 1 EnMin= -3096.42018760360     IErMin= 3 ErrMin= 1.89D-02
 ErrMax= 1.89D-02 EMaxC= 1.00D+00 BMatC= 7.81D-01 BMatP= 8.06D-01
 IDIUse=1 WtCom= 1.00D+00 WtEn= 0.00D+00
 Coeff-Com:  0.234D-01 0.484D+00 0.493D+00
 Coeff:      0.234D-01 0.484D+00 0.493D+00
 Gap=     0.281 Goal=   None    Shift=    0.000
 RMSDP=1.34D-01 MaxDP=1.85D+01 DE= 2.56D-01 OVMax= 2.10D-01

 Cycle   4  Pass 1  IDiag  1:
 RMSU=  5.24D-03    CP:  1.00D+00  1.28D-01 -2.53D-02
 E= -3096.53227467624     Delta-E=       -0.757663859044 Rises=F Damp=F
 DIIS: error= 5.74D-03 at cycle   4 NSaved=   4.
 NSaved= 4 IEnMin= 4 EnMin= -3096.53227467624     IErMin= 4 ErrMin= 5.74D-03
 ErrMax= 5.74D-03 EMaxC= 1.00D+00 BMatC= 4.93D-02 BMatP= 7.81D-01
 IDIUse=1 WtCom= 1.00D+00 WtEn= 0.00D+00
 Coeff-Com:  0.179D-02 0.719D-01 0.214D+00 0.712D+00
 Coeff:      0.179D-02 0.719D-01 0.214D+00 0.712D+00
 Gap=     0.193 Goal=   None    Shift=    0.000
 RMSDP=1.06D-02 MaxDP=5.54D-01 DE=-7.58D-01 OVMax= 1.09D-01

 Cycle   5  Pass 1  IDiag  1:
 RMSU=  3.43D-03    CP:  9.72D-01  1.08D-01  2.91D-02 -5.44D-02
 E= -3096.56815037099     Delta-E=       -0.035875694748 Rises=F Damp=F
 DIIS: error= 4.03D-03 at cycle   5 NSaved=   5.
 NSaved= 5 IEnMin= 5 EnMin= -3096.56815037099     IErMin= 5 ErrMin= 4.03D-03
 ErrMax= 4.03D-03 EMaxC= 1.00D+00 BMatC= 1.56D-02 BMatP= 4.93D-02
 IDIUse=1 WtCom= 1.00D+00 WtEn= 0.00D+00
 Coeff-Com:  0.189D-03 0.133D-01 0.102D+00 0.457D+00 0.427D+00
 Coeff:      0.189D-03 0.133D-01 0.102D+00 0.457D+00 0.427D+00
 Gap=     0.185 Goal=   None    Shift=    0.000
 RMSDP=4.82D-03 MaxDP=4.59D-01 DE=-3.59D-02 OVMax= 5.01D-02

 Cycle   6  Pass 1  IDiag  1:
 RMSU=  1.62D-03    CP:  1.00D+00  8.40D-02  3.36D-02  1.58D-01  4.81D-01
 E= -3096.58299363668     Delta-E=       -0.014843265695 Rises=F Damp=F
 DIIS: error= 8.55D-04 at cycle   6 NSaved=   6.
 NSaved= 6 IEnMin= 6 EnMin= -3096.58299363668     IErMin= 6 ErrMin= 8.55D-04
 ErrMax= 8.55D-04 EMaxC= 1.00D+00 BMatC= 8.97D-04 BMatP= 1.56D-02
 IDIUse=1 WtCom= 1.00D+00 WtEn= 0.00D+00
 Coeff-Com:  0.179D-04 0.102D-03 0.295D-01 0.164D+00 0.234D+00 0.572D+00
 Coeff:      0.179D-04 0.102D-03 0.295D-01 0.164D+00 0.234D+00 0.572D+00
 Gap=     0.182 Goal=   None    Shift=    0.000
 RMSDP=1.46D-03 MaxDP=1.43D-01 DE=-1.48D-02 OVMax= 9.45D-03

 Cycle   7  Pass 1  IDiag  1:
 RMSU=  5.01D-04    CP:  1.00D+00  6.69D-02  2.62D-02  2.23D-01  5.68D-01
                    CP:  6.17D-01
 E= -3096.58381978623     Delta-E=       -0.000826149550 Rises=F Damp=F
 DIIS: error= 2.54D-04 at cycle   7 NSaved=   7.
 NSaved= 7 IEnMin= 7 EnMin= -3096.58381978623     IErMin= 7 ErrMin= 2.54D-04
 ErrMax= 2.54D-04 EMaxC= 1.00D+00 BMatC= 1.02D-04 BMatP= 8.97D-04
 IDIUse=1 WtCom= 1.00D+00 WtEn= 0.00D+00
 Coeff-Com: -0.141D-05-0.130D-02 0.477D-02 0.411D-01 0.814D-01 0.313D+00
 Coeff-Com:  0.561D+00
 Coeff:     -0.141D-05-0.130D-02 0.477D-02 0.411D-01 0.814D-01 0.313D+00
 Coeff:      0.561D+00
 Gap=     0.182 Goal=   None    Shift=    0.000
 RMSDP=3.13D-04 MaxDP=3.34D-02 DE=-8.26D-04 OVMax= 2.40D-03

 Cycle   8  Pass 1  IDiag  1:
 RMSU=  1.12D-04    CP:  1.00D+00  6.72D-02  2.64D-02  2.22D-01  5.53D-01
                    CP:  6.74D-01  7.00D-01
 E= -3096.58391590924     Delta-E=       -0.000096123003 Rises=F Damp=F
 DIIS: error= 7.54D-05 at cycle   8 NSaved=   8.
 NSaved= 8 IEnMin= 8 EnMin= -3096.58391590924     IErMin= 8 ErrMin= 7.54D-05
 ErrMax= 7.54D-05 EMaxC= 1.00D+00 BMatC= 4.71D-06 BMatP= 1.02D-04
 IDIUse=1 WtCom= 1.00D+00 WtEn= 0.00D+00
 Coeff-Com:  0.280D-06-0.473D-03-0.295D-03 0.575D-02 0.179D-01 0.964D-01
 Coeff-Com:  0.248D+00 0.633D+00
 Coeff:      0.280D-06-0.473D-03-0.295D-03 0.575D-02 0.179D-01 0.964D-01
 Coeff:      0.248D+00 0.633D+00
 Gap=     0.182 Goal=   None    Shift=    0.000
 RMSDP=1.89D-04 MaxDP=2.36D-02 DE=-9.61D-05 OVMax= 5.05D-04

 Cycle   9  Pass 1  IDiag  1:
 RMSU=  5.96D-05    CP:  1.00D+00  6.98D-02  2.60D-02  2.16D-01  5.48D-01
                    CP:  6.87D-01  7.06D-01  6.56D-01
 E= -3096.58391918057     Delta-E=       -0.000003271331 Rises=F Damp=F
 DIIS: error= 3.11D-05 at cycle   9 NSaved=   9.
 NSaved= 9 IEnMin= 9 EnMin= -3096.58391918057     IErMin= 9 ErrMin= 3.11D-05
 ErrMax= 3.11D-05 EMaxC= 1.00D+00 BMatC= 1.07D-06 BMatP= 4.71D-06
 IDIUse=1 WtCom= 1.00D+00 WtEn= 0.00D+00
 Coeff-Com:  0.284D-06-0.120D-03-0.703D-03-0.753D-03 0.219D-02 0.269D-01
 Coeff-Com:  0.933D-01 0.381D+00 0.498D+00
 Coeff:      0.284D-06-0.120D-03-0.703D-03-0.753D-03 0.219D-02 0.269D-01
 Coeff:      0.933D-01 0.381D+00 0.498D+00
 Gap=     0.182 Goal=   None    Shift=    0.000
 RMSDP=5.32D-05 MaxDP=6.02D-03 DE=-3.27D-06 OVMax= 2.26D-04

 Cycle  10  Pass 1  IDiag  1:
 RMSU=  1.40D-05    CP:  1.00D+00  6.93D-02  2.61D-02  2.18D-01  5.48D-01
                    CP:  6.85D-01  7.06D-01  7.70D-01  7.91D-01
 E= -3096.58392011467     Delta-E=       -0.000000934106 Rises=F Damp=F
 DIIS: error= 5.18D-06 at cycle  10 NSaved=  10.
 NSaved=10 IEnMin=10 EnMin= -3096.58392011467     IErMin=10 ErrMin= 5.18D-06
 ErrMax= 5.18D-06 EMaxC= 1.00D+00 BMatC= 3.84D-08 BMatP= 1.07D-06
 IDIUse=1 WtCom= 1.00D+00 WtEn= 0.00D+00
 Coeff-Com:  0.146D-07-0.196D-04-0.299D-03-0.643D-03-0.350D-03 0.592D-02
 Coeff-Com:  0.249D-01 0.128D+00 0.226D+00 0.617D+00
 Coeff:      0.146D-07-0.196D-04-0.299D-03-0.643D-03-0.350D-03 0.592D-02
 Coeff:      0.249D-01 0.128D+00 0.226D+00 0.617D+00
 Gap=     0.182 Goal=   None    Shift=    0.000
 RMSDP=1.24D-05 MaxDP=1.24D-03 DE=-9.34D-07 OVMax= 7.19D-05

 Cycle  11  Pass 1  IDiag  1:
 RMSU=  6.12D-06    CP:  1.00D+00  6.93D-02  2.60D-02  2.19D-01  5.48D-01
                    CP:  6.86D-01  7.09D-01  7.79D-01  8.14D-01  7.67D-01
 E= -3096.58392014840     Delta-E=       -0.000000033724 Rises=F Damp=F
 DIIS: error= 2.55D-06 at cycle  11 NSaved=  11.
 NSaved=11 IEnMin=11 EnMin= -3096.58392014840     IErMin=11 ErrMin= 2.55D-06
 ErrMax= 2.55D-06 EMaxC= 1.00D+00 BMatC= 9.49D-09 BMatP= 3.84D-08
 IDIUse=1 WtCom= 1.00D+00 WtEn= 0.00D+00
 Coeff-Com: -0.103D-07 0.290D-05-0.908D-04-0.275D-03-0.580D-03 0.372D-05
 Coeff-Com:  0.240D-02 0.263D-01 0.676D-01 0.374D+00 0.531D+00
 Coeff:     -0.103D-07 0.290D-05-0.908D-04-0.275D-03-0.580D-03 0.372D-05
 Coeff:      0.240D-02 0.263D-01 0.676D-01 0.374D+00 0.531D+00
 Gap=     0.182 Goal=   None    Shift=    0.000
 RMSDP=3.38D-06 MaxDP=2.51D-04 DE=-3.37D-08 OVMax= 2.97D-05

 Cycle  12  Pass 1  IDiag  1:
 RMSU=  1.21D-06    CP:  1.00D+00  6.93D-02  2.60D-02  2.19D-01  5.48D-01
                    CP:  6.86D-01  7.09D-01  7.80D-01  8.30D-01  8.18D-01
                    CP:  8.02D-01
 E= -3096.58392015773     Delta-E=       -0.000000009331 Rises=F Damp=F
 DIIS: error= 7.95D-07 at cycle  12 NSaved=  12.
 NSaved=12 IEnMin=12 EnMin= -3096.58392015773     IErMin=12 ErrMin= 7.95D-07
 ErrMax= 7.95D-07 EMaxC= 1.00D+00 BMatC= 8.07D-10 BMatP= 9.49D-09
 IDIUse=1 WtCom= 1.00D+00 WtEn= 0.00D+00
 Coeff-Com: -0.650D-08 0.273D-05-0.185D-04-0.737D-04-0.312D-03-0.648D-03
 Coeff-Com: -0.145D-02 0.270D-03 0.100D-01 0.136D+00 0.282D+00 0.574D+00
 Coeff:     -0.650D-08 0.273D-05-0.185D-04-0.737D-04-0.312D-03-0.648D-03
 Coeff:     -0.145D-02 0.270D-03 0.100D-01 0.136D+00 0.282D+00 0.574D+00
 Gap=     0.182 Goal=   None    Shift=    0.000
 RMSDP=1.31D-06 MaxDP=1.27D-04 DE=-9.33D-09 OVMax= 9.95D-06

 Cycle  13  Pass 1  IDiag  1:
 RMSU=  5.42D-07    CP:  1.00D+00  6.93D-02  2.60D-02  2.19D-01  5.48D-01
                    CP:  6.86D-01  7.09D-01  7.80D-01  8.36D-01  8.36D-01
                    CP:  7.54D-01  8.46D-01
 E= -3096.58392015848     Delta-E=       -0.000000000753 Rises=F Damp=F
 DIIS: error= 2.41D-07 at cycle  13 NSaved=  13.
 NSaved=13 IEnMin=13 EnMin= -3096.58392015848     IErMin=13 ErrMin= 2.41D-07
 ErrMax= 2.41D-07 EMaxC= 1.00D+00 BMatC= 9.73D-11 BMatP= 8.07D-10
 IDIUse=1 WtCom= 1.00D+00 WtEn= 0.00D+00
 Coeff-Com:  0.207D-09 0.719D-06 0.324D-05 0.620D-05-0.867D-04-0.313D-03
 Coeff-Com: -0.104D-02-0.362D-02-0.560D-02 0.150D-01 0.646D-01 0.298D+00
 Coeff-Com:  0.633D+00
 Coeff:      0.207D-09 0.719D-06 0.324D-05 0.620D-05-0.867D-04-0.313D-03
 Coeff:     -0.104D-02-0.362D-02-0.560D-02 0.150D-01 0.646D-01 0.298D+00
 Coeff:      0.633D+00
 Gap=     0.182 Goal=   None    Shift=    0.000
 RMSDP=5.23D-07 MaxDP=6.57D-05 DE=-7.53D-10 OVMax= 3.71D-06

 Cycle  14  Pass 1  IDiag  1:
 RMSU=  1.46D-07    CP:  1.00D+00  6.93D-02  2.60D-02  2.19D-01  5.48D-01
                    CP:  6.86D-01  7.08D-01  7.81D-01  8.37D-01  8.33D-01
                    CP:  7.82D-01  9.09D-01  7.06D-01
 E= -3096.58392015852     Delta-E=       -0.000000000038 Rises=F Damp=F
 DIIS: error= 7.08D-08 at cycle  14 NSaved=  14.
 NSaved=14 IEnMin=14 EnMin= -3096.58392015852     IErMin=14 ErrMin= 7.08D-08
 ErrMax= 7.08D-08 EMaxC= 1.00D+00 BMatC= 6.96D-12 BMatP= 9.73D-11
 IDIUse=1 WtCom= 1.00D+00 WtEn= 0.00D+00
 Coeff-Com:  0.365D-09 0.158D-06 0.268D-05 0.717D-05-0.258D-04-0.116D-03
 Coeff-Com: -0.425D-03-0.183D-02-0.371D-02-0.253D-02 0.113D-01 0.107D+00
 Coeff-Com:  0.315D+00 0.575D+00
 Coeff:      0.365D-09 0.158D-06 0.268D-05 0.717D-05-0.258D-04-0.116D-03
 Coeff:     -0.425D-03-0.183D-02-0.371D-02-0.253D-02 0.113D-01 0.107D+00
 Coeff:      0.315D+00 0.575D+00
 Gap=     0.182 Goal=   None    Shift=    0.000
 RMSDP=2.73D-07 MaxDP=3.44D-05 DE=-3.82D-11 OVMax= 8.68D-07

 Cycle  15  Pass 1  IDiag  1:
 RMSU=  4.69D-08    CP:  1.00D+00  6.93D-02  2.60D-02  2.19D-01  5.48D-01
                    CP:  6.86D-01  7.09D-01  7.81D-01  8.36D-01  8.35D-01
                    CP:  7.86D-01  9.18D-01  7.42D-01  8.58D-01
 E= -3096.58392015836     Delta-E=        0.000000000156 Rises=F Damp=F
 DIIS: error= 2.26D-08 at cycle  15 NSaved=  15.
 NSaved=15 IEnMin=14 EnMin= -3096.58392015852     IErMin=15 ErrMin= 2.26D-08
 ErrMax= 2.26D-08 EMaxC= 1.00D+00 BMatC= 6.32D-13 BMatP= 6.96D-12
 IDIUse=1 WtCom= 1.00D+00 WtEn= 0.00D+00
 Coeff-Com:  0.272D-09-0.222D-07 0.907D-06 0.301D-05-0.345D-05-0.181D-04
 Coeff-Com: -0.823D-04-0.434D-03-0.113D-02-0.242D-02-0.132D-02 0.183D-01
 Coeff-Com:  0.826D-01 0.278D+00 0.626D+00
 Coeff:      0.272D-09-0.222D-07 0.907D-06 0.301D-05-0.345D-05-0.181D-04
 Coeff:     -0.823D-04-0.434D-03-0.113D-02-0.242D-02-0.132D-02 0.183D-01
 Coeff:      0.826D-01 0.278D+00 0.626D+00
 Gap=     0.182 Goal=   None    Shift=    0.000
 RMSDP=6.68D-08 MaxDP=8.99D-06 DE= 1.56D-10 OVMax= 3.68D-07

 Cycle  16  Pass 1  IDiag  1:
 RMSU=  1.88D-08    CP:  1.00D+00  6.93D-02  2.60D-02  2.19D-01  5.48D-01
                    CP:  6.86D-01  7.09D-01  7.81D-01  8.36D-01  8.35D-01
                    CP:  7.86D-01  9.25D-01  7.48D-01  9.61D-01  7.54D-01
 E= -3096.58392015856     Delta-E=       -0.000000000195 Rises=F Damp=F
 DIIS: error= 7.69D-09 at cycle  16 NSaved=  16.
 NSaved=16 IEnMin=16 EnMin= -3096.58392015856     IErMin=16 ErrMin= 7.69D-09
 ErrMax= 7.69D-09 EMaxC= 1.00D+00 BMatC= 1.07D-13 BMatP= 6.32D-13
 IDIUse=1 WtCom= 1.00D+00 WtEn= 0.00D+00
 Coeff-Com:  0.182D-09-0.213D-07 0.224D-06 0.973D-06 0.891D-06 0.335D-05
 Coeff-Com:  0.175D-05-0.327D-04-0.216D-03-0.104D-02-0.199D-02-0.162D-02
 Coeff-Com:  0.116D-01 0.911D-01 0.354D+00 0.548D+00
 Coeff:      0.182D-09-0.213D-07 0.224D-06 0.973D-06 0.891D-06 0.335D-05
 Coeff:      0.175D-05-0.327D-04-0.216D-03-0.104D-02-0.199D-02-0.162D-02
 Coeff:      0.116D-01 0.911D-01 0.354D+00 0.548D+00
 Gap=     0.182 Goal=   None    Shift=    0.000
 RMSDP=1.92D-08 MaxDP=1.94D-06 DE=-1.95D-10 OVMax= 9.34D-08

 Cycle  17  Pass 1  IDiag  1:
 RMSU=  7.14D-09    CP:  1.00D+00  6.93D-02  2.60D-02  2.19D-01  5.48D-01
                    CP:  6.86D-01  7.09D-01  7.81D-01  8.36D-01  8.35D-01
                    CP:  7.85D-01  9.25D-01  7.47D-01  9.58D-01  8.03D-01
                    CP:  7.94D-01
 E= -3096.58392015852     Delta-E=        0.000000000036 Rises=F Damp=F
 DIIS: error= 1.36D-09 at cycle  17 NSaved=  17.
 NSaved=17 IEnMin=16 EnMin= -3096.58392015856     IErMin=17 ErrMin= 1.36D-09
 ErrMax= 1.36D-09 EMaxC= 1.00D+00 BMatC= 2.75D-15 BMatP= 1.07D-13
 IDIUse=1 WtCom= 1.00D+00 WtEn= 0.00D+00
 Coeff-Com:  0.197D-10 0.256D-09-0.211D-08 0.778D-07 0.599D-06 0.281D-05
 Coeff-Com:  0.739D-05 0.251D-04 0.189D-04-0.179D-03-0.623D-03-0.221D-02
 Coeff-Com: -0.320D-02 0.647D-02 0.652D-01 0.179D+00 0.755D+00
 Coeff:      0.197D-10 0.256D-09-0.211D-08 0.778D-07 0.599D-06 0.281D-05
 Coeff:      0.739D-05 0.251D-04 0.189D-04-0.179D-03-0.623D-03-0.221D-02
 Coeff:     -0.320D-02 0.647D-02 0.652D-01 0.179D+00 0.755D+00
 Gap=     0.182 Goal=   None    Shift=    0.000
 RMSDP=4.20D-09 MaxDP=5.12D-07 DE= 3.64D-11 OVMax= 2.95D-08

 SCF Done:  E(RB3LYP) =  -3096.58392016     A.U. after   17 cycles
             Convg  =    0.4197D-08             -V/T =  2.0057
 KE= 3.079123039897D+03 PE=-1.080648545475D+04 EE= 2.901620638944D+03
 Leave Link  502 at Fri May 17 09:47:34 2013, MaxMem=   78643200 cpu:     707.0
 (Enter D:\G09W\l701.exe)
 Compute integral first derivatives.
 ... and contract with generalized density number  0.
 Leave Link  701 at Fri May 17 09:47:34 2013, MaxMem=   78643200 cpu:       0.0
 (Enter D:\G09W\l702.exe)
 L702 exits ... SP integral derivatives will be done elsewhere.
 Leave Link  702 at Fri May 17 09:47:34 2013, MaxMem=   78643200 cpu:       0.0
 (Enter D:\G09W\l703.exe)
 Compute integral first derivatives, UseDBF=F ICtDFT=           0.
 Integral derivatives from FoFDir, PRISM(SPDF).
 Calling FoFJK, ICntrl=      2127 FMM=F ISym2X=0 I1Cent= 0 IOpClX= 0 NMat=1 NMatS=1 NMatT=0.
 FoFCou: FMM=F IPFlag=           0 FMFlag=      100000 FMFlg1=         800
         NFxFlg=           0 DoJE=F BraDBF=F KetDBF=F FulRan=T
         Omega=  0.000000  0.000000  1.000000  0.000000  0.000000 ICntrl=    2127 IOpCl=  0
         NMat0=    1 NMatS0=    1 NMatT0=    0 NMatD0=    1 NMtDS0=    0 NMtDT0=    0
         I1Cent=           0 NGrid=           0.
 Symmetry not used in FoFCou.
 Leave Link  703 at Fri May 17 09:49:59 2013, MaxMem=   78643200 cpu:     145.0
 (Enter D:\G09W\l716.exe)
 Dipole        =-1.33085746D+00 8.51997098D-02 9.91400345D-01
 ***** Axes restored to original set *****
 -------------------------------------------------------------------
 Center     Atomic                   Forces (Hartrees/Bohr)
 Number     Number              X              Y              Z
 -------------------------------------------------------------------
      1       34           0.000233801    0.000026004    0.000051897
      2        8          -0.000025543   -0.000171186    0.000121977
      3        1           0.000070860   -0.000007736   -0.000047394
      4        6          -0.000068788    0.000170974   -0.000247412
      5        6           0.000152494   -0.000141398    0.000048006
      6        1          -0.000041225    0.000008619   -0.000091280
      7        1          -0.000030708    0.000050058    0.000071950
      8        6          -0.000031197   -0.000014076    0.000037290
      9        1           0.000002437    0.000021403   -0.000003378
     10        1           0.000021134    0.000024023    0.000007337
     11        6           0.000067051    0.000051562    0.000015288
     12        1          -0.000012710   -0.000022056   -0.000021133
     13        1           0.000010832   -0.000009231   -0.000003692
     14        6          -0.000067062   -0.000071865    0.000040468
     15        1           0.000053021    0.000020934    0.000015576
     16        1           0.000001685    0.000044531   -0.000021165
     17        6          -0.000227409    0.000347967    0.000179153
     18        6           0.000064718   -0.000066366   -0.000044611
     19        1          -0.000024873   -0.000016357   -0.000077788
     20        1          -0.000033827   -0.000011304   -0.000069519
     21        1           0.000011298    0.000032305   -0.000062489
     22        1           0.000134422   -0.000061352    0.000003794
     23        6           0.000022579    0.000004632   -0.000060571
     24        1           0.000023146   -0.000007802   -0.000008541
     25        1           0.000022167    0.000000159    0.000018023
     26        1          -0.000028510    0.000022746   -0.000006256
     27        1          -0.000002325    0.000017542   -0.000026467
     28        8          -0.000271941    0.000074657    0.000800981
     29        6           0.000258003    0.000202624   -0.000294970
     30        6          -0.000039752   -0.000162862    0.000221308
     31        6          -0.000149471    0.000021996    0.000029176
     32        6           0.000124928   -0.000114668    0.000037255
     33        1          -0.000038025    0.000002005   -0.000011905
     34        1          -0.000006533   -0.000001628   -0.000002487
     35        6          -0.000135367    0.000090441    0.000051024
     36        6           0.000057497    0.000047927   -0.000404609
     37        1           0.000131324   -0.000090914    0.000055554
     38        1          -0.000093393   -0.000105705    0.000154950
     39        1          -0.000134735   -0.000206601   -0.000455342
 -------------------------------------------------------------------
 Cartesian Forces:  Max     0.000800981 RMS     0.000135576
 Leave Link  716 at Fri May 17 09:49:59 2013, MaxMem=   78643200 cpu:       0.0
 (Enter D:\G09W\l103.exe)

 GradGradGradGradGradGradGradGradGradGradGradGradGradGradGradGradGradGrad
 Berny optimization.
 Using GEDIIS/GDIIS optimizer.
 Internal  Forces:  Max     0.000776738 RMS     0.000138732
 Search for a local minimum.
 Step number   5 out of a maximum of  233
 All quantities printed in internal units (Hartrees-Bohrs-Radians)
 RMS Force = .13873D-03 SwitMx=.10000D-02 MixMth= 2
 Mixed Optimization -- En-DIIS/RFO-DIIS
 Swaping is turned off.
 Update second derivatives using D2CorX and points    2    3    1    4    5
 DE= -1.11D-04 DEPred=-7.80D-05 R= 1.42D+00
 SS=  1.41D+00  RLast= 1.05D-01 DXNew= 1.2613D-01 3.1511D-01
 Trust test= 1.42D+00 RLast= 1.05D-01 DXMaxT set to 1.26D-01
 ITU=  1  0 -1 -1  0
     Eigenvalues ---    0.00287   0.00452   0.00458   0.00516   0.00591
     Eigenvalues ---    0.00595   0.00617   0.00879   0.00993   0.01029
     Eigenvalues ---    0.01164   0.01181   0.01521   0.01570   0.01734
     Eigenvalues ---    0.02799   0.02832   0.02898   0.03115   0.03252
     Eigenvalues ---    0.03935   0.03992   0.04216   0.04303   0.04907
     Eigenvalues ---    0.04938   0.05218   0.05245   0.05642   0.05700
     Eigenvalues ---    0.05784   0.05933   0.05959   0.05972   0.07198
     Eigenvalues ---    0.07299   0.07339   0.07493   0.07878   0.07931
     Eigenvalues ---    0.07949   0.07961   0.09455   0.09531   0.09585
     Eigenvalues ---    0.09595   0.09642   0.09715   0.11800   0.11922
     Eigenvalues ---    0.12010   0.12167   0.12211   0.12298   0.14076
     Eigenvalues ---    0.14734   0.15804   0.15932   0.15995   0.16463
     Eigenvalues ---    0.18674   0.18717   0.19185   0.19325   0.22072
     Eigenvalues ---    0.22574   0.24222   0.24269   0.24718   0.24905
     Eigenvalues ---    0.25102   0.25907   0.28162   0.28208   0.28245
     Eigenvalues ---    0.28407   0.28474   0.28655   0.29447   0.29760
     Eigenvalues ---    0.30151   0.30528   0.31031   0.31830   0.33171
     Eigenvalues ---    0.33375   0.33472   0.33528   0.33641   0.33677
     Eigenvalues ---    0.33683   0.33684   0.33724   0.33727   0.33736
     Eigenvalues ---    0.33772   0.33931   0.33940   0.33964   0.33969
     Eigenvalues ---    0.34009   0.34089   0.34144   0.34426   0.37604
     Eigenvalues ---    0.39669   0.42297   0.53294   0.53519   0.53592
     Eigenvalues ---    0.54804
 En-DIIS/RFO-DIIS IScMMF=        0 using points:     5    4
 RFO step:  Lambda=-1.30009805D-05.
 DidBck=F Rises=F RFO-DIIS coefs:    1.49295   -0.49295
 Iteration  1 RMS(Cart)=  0.04115432 RMS(Int)=  0.00058272
 Iteration  2 RMS(Cart)=  0.00117966 RMS(Int)=  0.00000377
 Iteration  3 RMS(Cart)=  0.00000126 RMS(Int)=  0.00000368
 Iteration  4 RMS(Cart)=  0.00000000 RMS(Int)=  0.00000368
 Variable       Old X    -DE/DX   Delta X   Delta X   Delta X     New X
                                  (DIIS)     (GDIIS)  (Total)
    R1        3.68318  -0.00004  -0.00100  -0.00148  -0.00248   3.68069
    R2        3.69496  -0.00007   0.00006  -0.00023  -0.00017   3.69479
    R3        1.83405  -0.00006   0.00008  -0.00012  -0.00004   1.83401
    R4        2.72059  -0.00017  -0.00018  -0.00081  -0.00099   2.71960
    R5        2.86167   0.00004  -0.00034   0.00032  -0.00002   2.86165
    R6        2.55096  -0.00015   0.00036  -0.00017   0.00020   2.55115
    R7        2.07602   0.00002   0.00041   0.00030   0.00071   2.07673
    R8        2.07965  -0.00001   0.00005   0.00002   0.00008   2.07973
    R9        2.90126   0.00004   0.00009   0.00026   0.00035   2.90161
   R10        2.07416   0.00000  -0.00005  -0.00006  -0.00010   2.07405
   R11        2.07897   0.00002   0.00006   0.00016   0.00022   2.07919
   R12        2.89371   0.00001   0.00006   0.00016   0.00022   2.89393
   R13        2.07853   0.00002  -0.00003   0.00004   0.00001   2.07854
   R14        2.07386   0.00000  -0.00002  -0.00002  -0.00004   2.07382
   R15        2.89835   0.00000   0.00009  -0.00007   0.00001   2.89836
   R16        2.07794   0.00002  -0.00001   0.00011   0.00010   2.07804
   R17        2.07775  -0.00001  -0.00004  -0.00007  -0.00011   2.07764
   R18        2.87748   0.00004  -0.00016   0.00001  -0.00014   2.87733
   R19        2.85627   0.00016  -0.00039   0.00037  -0.00001   2.85625
   R20        2.07147   0.00001   0.00018   0.00016   0.00034   2.07181
   R21        2.06759   0.00006  -0.00014   0.00024   0.00010   2.06770
   R22        2.08132   0.00006   0.00001   0.00026   0.00026   2.08158
   R23        2.07138   0.00011  -0.00021  -0.00007  -0.00027   2.07111
   R24        2.07845  -0.00001  -0.00011  -0.00009  -0.00020   2.07825
   R25        2.07420   0.00000  -0.00003  -0.00007  -0.00010   2.07409
   R26        2.89856   0.00000  -0.00004  -0.00017  -0.00021   2.89835
   R27        2.88790   0.00004   0.00013   0.00034   0.00047   2.88837
   R28        2.07778   0.00000  -0.00004  -0.00004  -0.00008   2.07770
   R29        2.07373   0.00001   0.00000   0.00004   0.00004   2.07377
   R30        2.68204  -0.00018  -0.00060  -0.00104  -0.00164   2.68040
   R31        1.83203   0.00009   0.00012   0.00031   0.00043   1.83246
   R32        2.87062  -0.00016  -0.00035  -0.00079  -0.00114   2.86948
   R33        2.54625   0.00057   0.00000   0.00130   0.00130   2.54755
   R34        2.89308   0.00002  -0.00010   0.00017   0.00008   2.89316
   R35        2.07835   0.00004   0.00013   0.00031   0.00043   2.07878
   R36        2.08364   0.00000  -0.00002  -0.00001  -0.00003   2.08361
   R37        2.88766  -0.00002  -0.00036  -0.00034  -0.00070   2.88697
   R38        2.85741   0.00041  -0.00101   0.00085  -0.00016   2.85725
   R39        2.08759   0.00000   0.00062   0.00047   0.00109   2.08869
   R40        2.08624   0.00000   0.00039   0.00032   0.00071   2.08695
    A1        1.73023  -0.00056   0.00128  -0.00058   0.00070   1.73093
    A2        1.88015   0.00011   0.00019   0.00124   0.00143   1.88158
    A3        1.98165   0.00006  -0.00129  -0.00045  -0.00175   1.97990
    A4        2.13808  -0.00004   0.00125  -0.00030   0.00094   2.13902
    A5        2.15506  -0.00003   0.00029  -0.00050  -0.00022   2.15483
    A6        1.90993  -0.00010   0.00000  -0.00055  -0.00054   1.90939
    A7        1.88959   0.00007  -0.00005   0.00095   0.00091   1.89050
    A8        1.97705   0.00003   0.00020   0.00043   0.00063   1.97768
    A9        1.83013   0.00000  -0.00001  -0.00055  -0.00056   1.82956
   A10        1.92833   0.00005  -0.00008   0.00026   0.00018   1.92850
   A11        1.92269  -0.00005  -0.00008  -0.00061  -0.00069   1.92200
   A12        1.91429   0.00001   0.00007   0.00021   0.00029   1.91458
   A13        1.91521   0.00003  -0.00012   0.00029   0.00017   1.91538
   A14        1.92422  -0.00004  -0.00008  -0.00046  -0.00055   1.92367
   A15        1.86338  -0.00001   0.00011   0.00002   0.00013   1.86351
   A16        1.93967   0.00002   0.00036   0.00040   0.00077   1.94044
   A17        1.90606  -0.00001  -0.00035  -0.00045  -0.00080   1.90526
   A18        1.90399   0.00001   0.00002  -0.00017  -0.00015   1.90384
   A19        1.93685   0.00002   0.00009   0.00058   0.00067   1.93752
   A20        1.92666  -0.00003  -0.00053  -0.00068  -0.00122   1.92544
   A21        1.86351   0.00000   0.00011   0.00027   0.00038   1.86389
   A22        1.91268  -0.00001   0.00023  -0.00040  -0.00017   1.91251
   A23        1.91897   0.00001   0.00011   0.00041   0.00053   1.91950
   A24        1.92031  -0.00001  -0.00047  -0.00043  -0.00090   1.91942
   A25        1.92513  -0.00001   0.00067   0.00032   0.00098   1.92611
   A26        1.98394   0.00002  -0.00041  -0.00002  -0.00044   1.98350
   A27        1.83290  -0.00002  -0.00008  -0.00075  -0.00083   1.83207
   A28        1.90084   0.00003   0.00006   0.00074   0.00079   1.90164
   A29        1.89437  -0.00001   0.00027   0.00010   0.00037   1.89474
   A30        2.11693   0.00002  -0.00034   0.00004  -0.00031   2.11662
   A31        2.17070  -0.00003   0.00031  -0.00013   0.00015   2.17085
   A32        1.99551   0.00001   0.00004  -0.00002   0.00000   1.99551
   A33        1.95419   0.00003   0.00037   0.00058   0.00094   1.95514
   A34        1.82038  -0.00010   0.00029  -0.00150  -0.00121   1.81917
   A35        1.93113   0.00001   0.00086   0.00121   0.00207   1.93319
   A36        1.92596   0.00006  -0.00002   0.00025   0.00023   1.92619
   A37        1.93688   0.00004  -0.00172  -0.00020  -0.00192   1.93496
   A38        1.89107  -0.00004   0.00037  -0.00043  -0.00006   1.89101
   A39        1.86368   0.00000   0.00053   0.00030   0.00084   1.86452
   A40        1.91558  -0.00005   0.00010  -0.00037  -0.00027   1.91531
   A41        1.90679  -0.00001  -0.00017  -0.00007  -0.00024   1.90655
   A42        1.91204  -0.00001   0.00008   0.00007   0.00015   1.91219
   A43        1.94067   0.00000   0.00013   0.00038   0.00052   1.94119
   A44        1.92411   0.00006  -0.00064  -0.00031  -0.00095   1.92316
   A45        1.89587   0.00015  -0.00067   0.00101   0.00034   1.89621
   A46        1.96913  -0.00053   0.00266   0.00041   0.00306   1.97219
   A47        2.16661   0.00056  -0.00250   0.00066  -0.00184   2.16476
   A48        2.14003  -0.00001  -0.00009  -0.00039  -0.00049   2.13954
   A49        1.83520  -0.00001  -0.00024  -0.00133  -0.00157   1.83363
   A50        1.91727  -0.00001  -0.00007  -0.00058  -0.00066   1.91662
   A51        1.88008   0.00001   0.00003   0.00042   0.00045   1.88053
   A52        1.91679   0.00002   0.00008   0.00077   0.00085   1.91764
   A53        1.91385  -0.00008   0.00095   0.00104   0.00199   1.91584
   A54        1.99367   0.00006  -0.00071  -0.00041  -0.00113   1.99254
   A55        1.90983   0.00003  -0.00017  -0.00012  -0.00028   1.90954
   A56        1.94051   0.00001  -0.00001   0.00004   0.00003   1.94054
   A57        1.91646  -0.00006  -0.00046  -0.00040  -0.00086   1.91560
   A58        1.86646  -0.00003   0.00037  -0.00012   0.00025   1.86671
   A59        1.91222   0.00001   0.00034   0.00032   0.00067   1.91289
   A60        1.91763   0.00004  -0.00005   0.00029   0.00025   1.91788
   A61        1.91473  -0.00007   0.00005  -0.00039  -0.00034   1.91439
   A62        1.90932  -0.00002  -0.00016  -0.00050  -0.00067   1.90865
   A63        1.99215   0.00015  -0.00058   0.00114   0.00056   1.99271
   A64        1.84044   0.00002  -0.00015  -0.00056  -0.00071   1.83973
   A65        1.90361  -0.00003   0.00015   0.00019   0.00034   1.90395
   A66        1.89739  -0.00005   0.00072   0.00000   0.00072   1.89811
   A67        2.11289  -0.00018   0.00038  -0.00027   0.00010   2.11299
   A68        2.25294   0.00078  -0.00054   0.00318   0.00263   2.25557
   A69        1.91733  -0.00060   0.00015  -0.00292  -0.00278   1.91455
   A70        1.99245   0.00073  -0.00131   0.00319   0.00188   1.99433
   A71        1.92812  -0.00038   0.00213  -0.00133   0.00079   1.92891
   A72        1.92136  -0.00021   0.00055  -0.00052   0.00002   1.92138
   A73        1.88244  -0.00003  -0.00123  -0.00042  -0.00164   1.88080
   A74        1.87563  -0.00015   0.00050   0.00046   0.00095   1.87658
   A75        1.85820   0.00001  -0.00067  -0.00166  -0.00233   1.85588
    D1        1.12320  -0.00019  -0.00367   0.02733   0.02366   1.14686
    D2       -2.15294  -0.00023  -0.00167   0.01734   0.01567  -2.13727
    D3        0.79329  -0.00036  -0.01900  -0.03378  -0.05278   0.74051
    D4       -2.47629  -0.00025  -0.01841  -0.02792  -0.04633  -2.52262
    D5       -1.16084  -0.00003   0.00054  -0.00122  -0.00068  -1.16152
    D6        3.03972  -0.00005   0.00020  -0.00091  -0.00071   3.03901
    D7        1.00972   0.00005  -0.00079  -0.00016  -0.00095   1.00877
    D8       -0.88158  -0.00002  -0.00155  -0.01040  -0.01194  -0.89353
    D9        1.10377  -0.00004  -0.00159  -0.01082  -0.01241   1.09136
   D10       -3.04162  -0.00003  -0.00159  -0.01063  -0.01221  -3.05383
   D11        2.39605   0.00003  -0.00366  -0.00031  -0.00397   2.39209
   D12       -1.90178   0.00001  -0.00369  -0.00073  -0.00443  -1.90621
   D13        0.23602   0.00002  -0.00369  -0.00054  -0.00424   0.23178
   D14       -2.96206   0.00006   0.00023   0.01080   0.01104  -2.95102
   D15        0.16963  -0.00006   0.00118  -0.00285  -0.00167   0.16795
   D16        0.03157   0.00001   0.00231  -0.00018   0.00213   0.03370
   D17       -3.11993  -0.00010   0.00326  -0.01384  -0.01058  -3.13051
   D18       -2.91417  -0.00004   0.00144  -0.00032   0.00112  -2.91306
   D19        1.32727  -0.00005   0.00133  -0.00064   0.00068   1.32795
   D20       -0.77280  -0.00003   0.00189   0.00002   0.00191  -0.77089
   D21        1.21908   0.00003   0.00135  -0.00011   0.00123   1.22031
   D22       -0.82266   0.00002   0.00124  -0.00044   0.00080  -0.82186
   D23       -2.92273   0.00004   0.00180   0.00023   0.00203  -2.92070
   D24       -0.79486   0.00003   0.00146   0.00076   0.00222  -0.79264
   D25       -2.83661   0.00002   0.00135   0.00044   0.00179  -2.83482
   D26        1.34651   0.00004   0.00191   0.00110   0.00302   1.34952
   D27       -1.04304   0.00002   0.00107   0.00195   0.00302  -1.04002
   D28       -3.09147   0.00000   0.00087   0.00138   0.00225  -3.08922
   D29        1.05961  -0.00001   0.00103   0.00093   0.00196   1.06157
   D30        1.08337   0.00002   0.00136   0.00218   0.00353   1.08690
   D31       -0.96506   0.00000   0.00116   0.00161   0.00276  -0.96230
   D32       -3.09716   0.00000   0.00132   0.00115   0.00247  -3.09469
   D33        3.13458   0.00001   0.00150   0.00216   0.00366   3.13824
   D34        1.08615  -0.00001   0.00129   0.00159   0.00289   1.08904
   D35       -1.04595  -0.00001   0.00146   0.00114   0.00260  -1.04336
   D36        1.34049   0.00004  -0.00304  -0.00132  -0.00436   1.33612
   D37       -2.92864   0.00000  -0.00302  -0.00230  -0.00533  -2.93396
   D38       -0.79649   0.00000  -0.00247  -0.00195  -0.00442  -0.80090
   D39       -2.84526   0.00002  -0.00321  -0.00221  -0.00542  -2.85069
   D40       -0.83120  -0.00001  -0.00319  -0.00319  -0.00638  -0.83759
   D41        1.30095  -0.00002  -0.00264  -0.00283  -0.00547   1.29548
   D42       -0.80210   0.00002  -0.00287  -0.00188  -0.00475  -0.80685
   D43        1.21196  -0.00001  -0.00286  -0.00286  -0.00571   1.20625
   D44       -2.93908  -0.00002  -0.00230  -0.00250  -0.00480  -2.94388
   D45        0.25678  -0.00001   0.00091   0.00153   0.00245   0.25922
   D46       -2.87584   0.00009   0.00005   0.01391   0.01396  -2.86188
   D47       -1.89090  -0.00003   0.00177   0.00155   0.00332  -1.88758
   D48        1.25967   0.00007   0.00091   0.01393   0.01483   1.27450
   D49        2.40585  -0.00002   0.00169   0.00200   0.00369   2.40955
   D50       -0.72676   0.00009   0.00083   0.01438   0.01520  -0.71156
   D51        2.15501   0.00017   0.00740   0.03151   0.03892   2.19393
   D52       -2.10881   0.00009   0.00797   0.03017   0.03813  -2.07068
   D53       -0.01234   0.00010   0.00729   0.02966   0.03696   0.02462
   D54       -0.99587   0.00006   0.00829   0.01870   0.02699  -0.96888
   D55        1.02349  -0.00002   0.00885   0.01736   0.02621   1.04970
   D56        3.11996   0.00000   0.00818   0.01685   0.02503  -3.13819
   D57       -2.83807   0.00003  -0.00337  -0.00527  -0.00864  -2.84672
   D58       -0.82776   0.00002  -0.00366  -0.00676  -0.01041  -0.83818
   D59        1.33058  -0.00002  -0.00287  -0.00509  -0.00796   1.32262
   D60       -0.79706   0.00000  -0.00262  -0.00507  -0.00770  -0.80476
   D61        1.21325  -0.00001  -0.00291  -0.00656  -0.00947   1.20378
   D62       -2.91160  -0.00005  -0.00212  -0.00490  -0.00701  -2.91861
   D63        1.34398   0.00003  -0.00282  -0.00475  -0.00757   1.33641
   D64       -2.92890   0.00003  -0.00311  -0.00624  -0.00934  -2.93824
   D65       -0.77056  -0.00001  -0.00232  -0.00457  -0.00688  -0.77744
   D66        3.12847   0.00000   0.00264   0.00093   0.00357   3.13204
   D67        1.07062   0.00001   0.00229   0.00113   0.00342   1.07405
   D68       -1.05528  -0.00001   0.00267   0.00100   0.00368  -1.05161
   D69        1.07584   0.00000   0.00201   0.00037   0.00238   1.07823
   D70       -0.98200   0.00001   0.00166   0.00057   0.00223  -0.97976
   D71       -3.10791  -0.00001   0.00204   0.00045   0.00249  -3.10542
   D72       -1.04831  -0.00003   0.00226   0.00023   0.00249  -1.04582
   D73       -3.10615  -0.00002   0.00191   0.00043   0.00234  -3.10381
   D74        1.05113  -0.00004   0.00229   0.00031   0.00260   1.05372
   D75        3.08298   0.00031   0.01831   0.04492   0.06323  -3.13697
   D76        0.95807   0.00011   0.01925   0.04419   0.06344   1.02151
   D77       -1.08925   0.00046   0.01845   0.04735   0.06580  -1.02345
   D78        1.14132   0.00011   0.00208   0.01213   0.01422   1.15554
   D79       -0.84695   0.00015   0.00186   0.01294   0.01481  -0.83214
   D80       -3.00687   0.00014   0.00154   0.01142   0.01296  -2.99391
   D81       -1.87452  -0.00005   0.00171   0.00630   0.00800  -1.86652
   D82        2.42039  -0.00001   0.00149   0.00711   0.00859   2.42898
   D83        0.26047  -0.00002   0.00116   0.00558   0.00674   0.26721
   D84       -3.02673  -0.00008  -0.00049  -0.00897  -0.00944  -3.03617
   D85        0.10625  -0.00012  -0.00278  -0.01256  -0.01533   0.09092
   D86       -0.02526   0.00001   0.00033  -0.00249  -0.00216  -0.02742
   D87        3.10772  -0.00002  -0.00196  -0.00608  -0.00805   3.09967
   D88       -2.96764  -0.00001  -0.00042   0.00179   0.00138  -2.96626
   D89        1.30459   0.00002  -0.00017   0.00296   0.00279   1.30738
   D90       -0.82543   0.00000  -0.00059   0.00255   0.00197  -0.82346
   D91       -0.86966  -0.00001  -0.00070   0.00160   0.00090  -0.86875
   D92       -2.88061   0.00002  -0.00045   0.00277   0.00232  -2.87830
   D93        1.27256   0.00000  -0.00087   0.00237   0.00149   1.27405
   D94        1.17603  -0.00001  -0.00007   0.00182   0.00175   1.17777
   D95       -0.83493   0.00002   0.00017   0.00299   0.00316  -0.83177
   D96       -2.96494   0.00000  -0.00024   0.00258   0.00233  -2.96261
   D97        0.31732   0.00003  -0.00062  -0.00148  -0.00209   0.31523
   D98       -2.81716   0.00005   0.00127   0.00146   0.00273  -2.81443
   D99        2.46558   0.00001  -0.00084  -0.00104  -0.00188   2.46371
   D100      -0.66890   0.00003   0.00105   0.00190   0.00295  -0.66595
   D101      -1.81923  -0.00001  -0.00055  -0.00160  -0.00215  -1.82138
   D102       1.32948   0.00001   0.00134   0.00133   0.00267   1.33215
   D103      -0.03578   0.00006   0.00567   0.00629   0.01197  -0.02381
   D104       2.11408   0.00004   0.00661   0.00643   0.01304   2.12712
   D105      -2.17194  -0.00005   0.00547   0.00453   0.01000  -2.16193
   D106       3.09797   0.00003   0.00359   0.00303   0.00662   3.10459
   D107      -1.03536   0.00001   0.00452   0.00317   0.00769  -1.02767
   D108       0.96181  -0.00007   0.00339   0.00127   0.00466   0.96646
         Item               Value     Threshold  Converged?
 Maximum Force            0.000777     0.000450     NO 
 RMS     Force            0.000139     0.000300     YES
 Maximum Displacement     0.181227     0.001800     NO 
 RMS     Displacement     0.041102     0.001200     NO 
 Predicted change in Energy=-5.582679D-05
 GradGradGradGradGradGradGradGradGradGradGradGradGradGradGradGradGradGrad

 Leave Link  103 at Fri May 17 09:49:59 2013, MaxMem=   78643200 cpu:       0.0
 (Enter D:\G09W\l202.exe)
                          Input orientation:                          
 ---------------------------------------------------------------------
 Center     Atomic      Atomic             Coordinates (Angstroms)
 Number     Number       Type             X           Y           Z
 ---------------------------------------------------------------------
      1         34           0       -0.011134   -1.294530   -0.326909
      2          8           0        3.177265    0.855115   -2.522735
      3          1           0        2.467251    1.513583   -2.457920
      4          6           0        1.514808   -0.323590    0.395909
      5          6           0        1.408730   -0.055151    1.882468
      6          1           0        0.435820    0.406554    2.101512
      7          1           0        1.386297   -1.021964    2.407798
      8          6           0        2.551239    0.814920    2.425885
      9          1           0        2.552815    0.780532    3.522887
     10          1           0        2.386444    1.864911    2.141393
     11          6           0        3.892277    0.344123    1.855655
     12          1           0        4.057262   -0.704502    2.143719
     13          1           0        4.723963    0.923215    2.276704
     14          6           0        3.892061    0.463128    0.326534
     15          1           0        4.027087    1.513822    0.031509
     16          1           0        4.757926   -0.064664   -0.098303
     17          6           0        2.627180   -0.075697   -0.327771
     18          6           0        2.751315   -0.322623   -1.813753
     19          1           0        3.539874   -1.057575   -2.013783
     20          1           0        1.812116   -0.704594   -2.225129
     21          1           0       -0.763615    1.484600   -1.502137
     22          1           0        0.039089    1.656296    0.036714
     23          6           0       -1.928386    2.562928   -0.021735
     24          1           0       -1.876794    2.738698    1.062661
     25          1           0       -1.642174    3.503292   -0.510040
     26          1           0       -3.409494    1.987944   -1.483794
     27          1           0       -4.069373    2.950345   -0.158972
     28          8           0       -2.406697   -2.661643    0.533555
     29          6           0       -1.397920    0.056467   -0.054091
     30          6           0       -0.939629    1.458391   -0.415082
     31          6           0       -3.352354    2.154892   -0.398573
     32          6           0       -3.734809    0.869325    0.339660
     33          1           0       -4.680995    0.478372   -0.062812
     34          1           0       -3.940593    1.102728    1.397443
     35          6           0       -2.673635   -0.227855    0.276223
     36          6           0       -3.300235   -1.562740    0.610240
     37          1           0       -3.735083   -1.486979    1.623563
     38          1           0       -4.148056   -1.714307   -0.081027
     39          1           0       -2.891028   -3.471256    0.757748
 ---------------------------------------------------------------------
                    Distance matrix (angstroms):
                    1          2          3          4          5
     1  Se   0.000000
     2  O    4.428149   0.000000
     3  H    4.309187   0.970516   0.000000
     4  C    1.947740   3.559718   3.525152   0.000000
     5  C    2.904035   4.833437   4.735015   1.514321   0.000000
     6  H    2.998447   5.394478   5.112792   2.146254   1.098956
     7  H    3.083136   5.571459   5.592198   2.133527   1.100546
     8  C    4.312007   4.988222   4.934241   2.547782   1.535465
     9  H    5.069580   6.078244   6.026171   3.474843   2.167550
    10  H    4.671505   4.837270   4.613420   2.931894   2.170163
    11  C    4.762918   4.465720   4.690978   2.868634   2.515581
    12  H    4.796247   4.998259   5.350058   3.108698   2.739458
    13  H    5.841090   5.042969   5.278063   3.923083   3.478993
    14  C    4.330275   2.963600   3.299505   2.505009   2.975983
    15  H    4.931788   2.771328   2.937746   3.133754   3.569807
    16  H    4.930392   3.036833   3.647719   3.290760   3.891100
    17  C    2.906244   2.446809   2.662504   1.350013   2.523925
    18  C    3.284270   1.439151   1.966545   2.532105   3.941589
    19  H    3.938445   2.012188   2.821105   3.232065   4.552736
    20  H    2.697314   2.094013   2.324587   2.665220   4.178139
    21  H    3.109815   4.119272   3.369399   3.473232   4.306445
    22  H    2.973570   4.128053   3.484184   2.495339   2.865620
    23  C    4.318445   5.936270   5.133979   4.512427   4.649374
    24  H    4.656019   6.476609   5.724170   4.617914   4.390028
    25  H    5.070791   5.855833   4.963925   5.043045   5.262569
    26  H    4.864346   6.763733   5.975790   5.755451   6.222639
    27  H    5.875072   7.905133   7.076503   6.496893   6.573439
    28  O    2.889312   7.272491   7.080735   4.567674   4.813611
    29  C    1.955198   5.259692   4.779239   2.971688   3.411745
    30  C    2.906622   4.664222   3.972791   3.139654   3.617228
    31  C    4.802853   6.988377   6.206447   5.519361   5.723230
    32  C    4.358020   7.481328   6.834257   5.383744   5.448937
    33  H    5.002053   8.242900   7.609574   6.264307   6.415100
    34  H    4.915372   8.129760   7.489531   5.727028   5.494651
    35  C    2.930952   6.575715   6.077570   4.191247   4.390394
    36  C    3.430506   7.590755   7.220891   4.976553   5.105462
    37  H    4.208227   8.393911   8.008172   5.515611   5.345650
    38  H    4.165429   8.137825   7.735062   5.850607   6.122580
    39  H    3.769404   8.142679   7.993766   5.426797   5.605594
                    6          7          8          9         10
     6  H    0.000000
     7  H    1.742951   0.000000
     8  C    2.178756   2.175215   0.000000
     9  H    2.577175   2.419335   1.097542   0.000000
    10  H    2.435843   3.066808   1.100260   1.764109   0.000000
    11  C    3.465752   2.907060   1.531403   2.182722   2.159161
    12  H    3.788280   2.702698   2.157862   2.524043   3.064885
    13  H    4.322707   3.865349   2.180530   2.507432   2.523706
    14  C    3.885788   3.579946   2.515717   3.480086   2.743281
    15  H    4.290473   4.364715   2.898211   3.860170   2.695660
    16  H    4.872559   4.308695   3.466217   4.323181   3.789911
    17  C    3.306968   3.149373   2.895096   3.945405   3.149711
    18  C    4.606790   4.491531   4.394151   5.453080   4.534492
    19  H    5.358589   4.918287   4.918769   5.916726   5.209301
    20  H    4.674255   4.663267   4.948449   5.982802   5.098894
    21  H    3.948052   5.117868   5.183250   6.061789   4.831441
    22  H    2.445944   3.822314   3.567485   4.386249   3.159632
    23  C    3.840261   5.453550   5.395685   5.985185   4.876896
    24  H    3.444748   5.157492   5.016650   5.432178   4.483566
    25  H    4.552807   6.177650   5.782016   6.424628   5.093541
    26  H    5.490142   6.870490   7.224396   7.878694   6.837398
    27  H    5.646010   7.220241   7.421188   7.881468   6.938835
    28  O    4.466791   4.537415   6.344173   6.736574   6.785944
    29  C    2.851629   3.869854   4.724552   5.378415   4.734135
    30  C    3.054745   4.419360   4.546571   5.307000   4.214687
    31  C    4.863885   6.357904   6.680232   7.220646   6.282462
    32  C    4.551091   5.837799   6.623420   7.048052   6.458110
    33  H    5.556191   6.720636   7.655853   8.079390   7.531913
    34  H    4.487022   5.823305   6.579088   6.840004   6.416057
    35  C    3.660993   4.653737   5.745236   6.234858   5.784716
    36  C    4.478853   5.048488   6.571878   6.944972   6.814070
    37  H    4.605468   5.201903   6.742426   6.948863   6.998315
    38  H    5.502132   6.107590   7.586973   8.007128   7.774938
    39  H    5.283089   5.197808   7.125465   7.440371   7.631570
                   11         12         13         14         15
    11  C    0.000000
    12  H    1.099916   0.000000
    13  H    1.097420   1.763983   0.000000
    14  C    1.533745   2.166290   2.169540   0.000000
    15  H    2.171147   3.063218   2.423913   1.099651   0.000000
    16  H    2.175869   2.434540   2.572492   1.099442   1.744304
    17  C    2.558138   2.923832   3.489643   1.522620   2.148347
    18  C    3.900116   4.184843   4.709065   2.549419   2.899158
    19  H    4.130557   4.204424   4.871743   2.813123   3.321548
    20  H    4.698902   4.911976   5.603134   3.492954   3.862626
    21  H    5.852588   6.428475   6.686427   5.105170   5.030283
    22  H    4.458408   5.114543   5.244331   4.043890   3.990546
    23  C    6.505983   7.154948   7.226703   6.197424   6.047406
    24  H    6.296428   6.945310   6.952687   6.244981   6.117140
    25  H    6.797574   7.565153   7.412856   6.369475   6.032561
    26  H    8.195726   8.727002   9.023752   7.675614   7.604188
    27  H    8.616205   9.203396   9.346899   8.355023   8.225117
    28  O    7.103496   6.943039   8.169215   7.034302   7.686361
    29  C    5.631702   5.930300   6.607670   5.319225   5.618000
    30  C    5.453912   6.016186   6.293520   4.988565   4.987062
    31  C    7.800328   8.339173   8.596571   7.474584   7.419710
    32  C    7.794006   8.151560   8.677895   7.637691   7.794702
    33  H    8.786327   9.089835   9.701775   8.581906   8.769934
    34  H    7.882848   8.233389   8.710904   7.931356   8.094362
    35  C    6.777387   7.001408   7.749280   6.602148   6.927699
    36  C    7.544496   7.564450   8.564159   7.477550   7.968050
    37  H    7.847511   7.848788   8.819925   7.978629   8.472941
    38  H    8.522607   8.561335   9.551342   8.339713   8.790134
    39  H    7.859755   7.606220   8.922258   7.853383   8.557964
                   16         17         18         19         20
    16  H    0.000000
    17  C    2.143095   0.000000
    18  C    2.652508   1.511465   0.000000
    19  H    2.477618   2.154005   1.096354   0.000000
    20  H    3.689268   2.158659   1.094178   1.776066   0.000000
    21  H    5.904099   3.912947   3.964580   5.024386   3.456831
    22  H    5.024675   3.135421   3.833604   4.881100   3.719323
    23  C    7.184489   5.273441   5.782503   6.854062   5.433507
    24  H    7.295628   5.489981   6.250187   7.294963   6.022780
    25  H    7.339013   5.574026   5.969928   7.065152   5.707886
    26  H    8.534608   6.483551   6.588107   7.605905   5.921532
    27  H    9.328192   7.350459   7.744185   8.797977   7.226306
    28  O    7.646919   5.724414   6.130739   6.665109   5.407288
    29  C    6.157197   4.036558   4.522861   5.428010   3.949298
    30  C    5.906114   3.883707   4.330284   5.380696   3.940416
    31  C    8.413872   6.382426   6.737625   7.773780   6.179379
    32  C    8.555157   6.466331   6.937416   7.884964   6.310606
    33  H    9.454596   7.333936   7.677670   8.587672   6.945179
    34  H    8.903050   6.892074   7.558110   8.500633   7.034422
    35  C    7.442782   5.337284   5.814384   6.673849   5.158101
    36  C    8.226800   6.182670   6.635879   7.343554   5.908626
    37  H    8.781743   6.802779   7.432646   8.144917   6.796762
    38  H    9.057491   6.974937   7.248479   7.954314   6.414074
    39  H    8.416900   6.569535   6.954318   7.407006   6.218644
                   21         22         23         24         25
    21  H    0.000000
    22  H    1.744097   0.000000
    23  C    2.170501   2.167108   0.000000
    24  H    3.064330   2.427914   1.099760   0.000000
    25  H    2.414797   2.556752   1.097563   1.764381   0.000000
    26  H    2.693393   3.783472   2.159143   3.065491   2.523469
    27  H    3.857530   4.311881   2.180080   2.518846   2.514020
    28  O    4.902560   4.987316   5.275724   5.452012   6.299208
    29  C    2.130433   2.152370   2.562184   2.944625   3.485421
    30  C    1.101525   1.095982   1.533742   2.168222   2.164303
    31  C    2.892873   3.455425   1.528458   2.157154   2.180671
    32  C    3.549475   3.866964   2.502411   2.733040   3.469711
    33  H    4.293020   4.865861   3.453102   3.773501   4.310985
    34  H    4.318168   4.242156   2.862730   2.654758   3.831962
    35  C    3.121417   3.311535   2.903901   3.170785   3.950137
    36  C    4.492534   4.673565   4.393460   4.553377   5.446915
    37  H    5.237356   5.161651   4.730000   4.650182   5.816815
    38  H    4.868984   5.376524   4.819252   5.127954   5.804037
    39  H    5.847519   5.949560   6.160004   6.299617   7.198003
                   26         27         28         29         30
    26  H    0.000000
    27  H    1.765449   0.000000
    28  O    5.166620   5.893937   0.000000
    29  C    3.133861   3.939822   2.958222   0.000000
    30  C    2.742773   3.476610   4.475140   1.518465   0.000000
    31  C    1.099473   1.097393   4.996213   2.888230   2.511300
    32  C    2.163821   2.165920   3.777461   2.505360   2.954600
    33  H    2.432018   2.548329   3.922726   3.310085   3.883600
    34  H    3.060588   2.419235   4.155674   3.109147   3.523850
    35  C    2.923852   3.498347   2.461869   1.348108   2.515572
    36  C    4.123623   4.642326   1.418407   2.584950   3.968750
    37  H    4.672982   4.793644   2.081480   3.264824   4.543769
    38  H    4.027393   4.665967   2.075449   3.271026   4.524556
    39  H    5.924203   6.592862   0.969697   3.915773   5.430000
                   31         32         33         34         35
    31  C    0.000000
    32  C    1.530994   0.000000
    33  H    2.165350   1.100043   0.000000
    34  H    2.163041   1.102601   1.752245   0.000000
    35  C    2.567780   1.527717   2.154807   2.152386   0.000000
    36  C    3.852429   2.485359   2.554532   2.852099   1.511990
    37  H    4.183150   2.683389   2.757030   2.607671   2.127766
    38  H    3.962913   2.650077   2.256590   3.188198   2.123932
    39  H    5.762243   4.441555   4.413259   4.736257   3.286149
                   36         37         38         39
    36  C    0.000000
    37  H    1.105285   0.000000
    38  H    1.104366   1.768574   0.000000
    39  H    1.957458   2.323665   2.317441   0.000000
 Stoichiometry    C14H22O2Se
 Framework group  C1[X(C14H22O2Se)]
 Deg. of freedom   111
 Full point group                 C1      NOp   1
 Largest Abelian subgroup         C1      NOp   1
 Largest concise Abelian subgroup C1      NOp   1
                         Standard orientation:                         
 ---------------------------------------------------------------------
 Center     Atomic      Atomic             Coordinates (Angstroms)
 Number     Number       Type             X           Y           Z
 ---------------------------------------------------------------------
      1         34           0       -0.149430   -1.164176   -0.574995
      2          8           0        3.127223    1.149425   -2.450973
      3          1           0        2.441975    1.818634   -2.294457
      4          6           0        1.408267   -0.361670    0.275448
      5          6           0        1.305303   -0.299499    1.784985
      6          1           0        0.349280    0.163375    2.066894
      7          1           0        1.244347   -1.328625    2.170196
      8          6           0        2.476917    0.442649    2.443916
      9          1           0        2.472060    0.255484    3.525371
     10          1           0        2.352750    1.527512    2.308904
     11          6           0        3.802117    0.005942    1.812784
     12          1           0        3.926507   -1.078076    1.951524
     13          1           0        4.652844    0.488928    2.310094
     14          6           0        3.813517    0.337082    0.315257
     15          1           0        3.989035    1.412838    0.169743
     16          1           0        4.661071   -0.158443   -0.179597
     17          6           0        2.532497   -0.057222   -0.407158
     18          6           0        2.654305   -0.098866   -1.913131
     19          1           0        3.415823   -0.827840   -2.214260
     20          1           0        1.703449   -0.384108   -2.373280
     21          1           0       -0.792172    1.778066   -1.350265
     22          1           0        0.009149    1.703042    0.197034
     23          6           0       -1.922833    2.682291    0.266848
     24          1           0       -1.869808    2.702956    1.365135
     25          1           0       -1.599445    3.670161   -0.085541
     26          1           0       -3.417485    2.373053   -1.260336
     27          1           0       -4.047207    3.165294    0.186252
     28          8           0       -2.598346   -2.546934    0.087513
     29          6           0       -1.486109    0.186712   -0.115442
     30          6           0       -0.974141    1.607060   -0.277417
     31          6           0       -3.359250    2.384666   -0.162468
     32          6           0       -3.792865    1.023961    0.389259
     33          1           0       -4.751079    0.728851   -0.063324
     34          1           0       -3.994758    1.115045    1.469384
     35          6           0       -2.773081   -0.092750    0.172657
     36          6           0       -3.450611   -1.436670    0.317378
     37          1           0       -3.887080   -1.486756    1.331598
     38          1           0       -4.300243   -1.458306   -0.387803
     39          1           0       -3.113594   -3.361121    0.196743
 ---------------------------------------------------------------------
 Rotational constants (GHZ):      0.5497431      0.2370373      0.2217068
 Leave Link  202 at Fri May 17 09:49:59 2013, MaxMem=   78643200 cpu:       0.0
 (Enter D:\G09W\l301.exe)
 Standard basis: 6-31+G(d) (6D, 7F)
 Ernie: Thresh=  0.10000D-02 Tol=  0.10000D-05 Strict=F.
 There are   382 symmetry adapted basis functions of A   symmetry.
 Integral buffers will be    262144 words long.
 Raffenetti 2 integral format.
 Two-electron integral symmetry is turned on.
   382 basis functions,   687 primitive gaussians,   382 cartesian basis functions
    78 alpha electrons       78 beta electrons
       nuclear repulsion energy      1728.5033615316 Hartrees.
 IExCor=  402 DFT=T Ex+Corr=B3LYP ExCW=0 ScaHFX=  0.200000
 ScaDFX=  0.800000  0.720000  1.000000  0.810000 ScalE2=  1.000000  1.000000
 IRadAn=      0 IRanWt=     -1 IRanGd=            0 ICorTp=0
 NAtoms=   39 NActive=   39 NUniq=   39 SFac= 1.00D+00 NAtFMM=   50 NAOKFM=F Big=F
 Leave Link  301 at Fri May 17 09:49:59 2013, MaxMem=   78643200 cpu:       0.0
 (Enter D:\G09W\l302.exe)
 NPDir=0 NMtPBC=     1 NCelOv=     1 NCel=       1 NClECP=     1 NCelD=      1
         NCelK=      1 NCelE2=     1 NClLst=     1 CellRange=     0.0.
 One-electron integrals computed using PRISM.
 NBasis=   382 RedAO= T  NBF=   382
 NBsUse=   382 1.00D-06 NBFU=   382
 Precomputing XC quadrature grid using
 IXCGrd= 2 IRadAn=           0 IRanWt=          -1 IRanGd=           0 AccXCQ= 0.00D+00.
 NRdTot=    2531 NPtTot=      325906 NUsed=      337699 NTot=      337715
 NSgBfM=   380   380   380   380   380 NAtAll=    39    39.
 Leave Link  302 at Fri May 17 09:50:00 2013, MaxMem=   78643200 cpu:       1.0
 (Enter D:\G09W\l303.exe)
 DipDrv:  MaxL=1.
 Leave Link  303 at Fri May 17 09:50:01 2013, MaxMem=   78643200 cpu:       1.0
 (Enter D:\G09W\l401.exe)
 Initial guess read from the read-write file.
 B after Tr=     0.000000    0.000000    0.000000
         Rot=    1.000000    0.000000    0.000000    0.000000 Ang=   0.00 deg.
 Guess basis will be translated and rotated to current coordinates.
 Initial guess orbital symmetries:
       Occupied  (A) (A) (A) (A) (A) (A) (A) (A) (A) (A) (A) (A)
                 (A) (A) (A) (A) (A) (A) (A) (A) (A) (A) (A) (A)
                 (A) (A) (A) (A) (A) (A) (A) (A) (A) (A) (A) (A)
                 (A) (A) (A) (A) (A) (A) (A) (A) (A) (A) (A) (A)
                 (A) (A) (A) (A) (A) (A) (A) (A) (A) (A) (A) (A)
                 (A) (A) (A) (A) (A) (A) (A) (A) (A) (A) (A) (A)
                 (A) (A) (A) (A) (A) (A)
       Virtual   (A) (A) (A) (A) (A) (A) (A) (A) (A) (A) (A) (A)
                 (A) (A) (A) (A) (A) (A) (A) (A) (A) (A) (A) (A)
                 (A) (A) (A) (A) (A) (A) (A) (A) (A) (A) (A) (A)
                 (A) (A) (A) (A) (A) (A) (A) (A) (A) (A) (A) (A)
                 (A) (A) (A) (A) (A) (A) (A) (A) (A) (A) (A) (A)
                 (A) (A) (A) (A) (A) (A) (A) (A) (A) (A) (A) (A)
                 (A) (A) (A) (A) (A) (A) (A) (A) (A) (A) (A) (A)
                 (A) (A) (A) (A) (A) (A) (A) (A) (A) (A) (A) (A)
                 (A) (A) (A) (A) (A) (A) (A) (A) (A) (A) (A) (A)
                 (A) (A) (A) (A) (A) (A) (A) (A) (A) (A) (A) (A)
                 (A) (A) (A) (A) (A) (A) (A) (A) (A) (A) (A) (A)
                 (A) (A) (A) (A) (A) (A) (A) (A) (A) (A) (A) (A)
                 (A) (A) (A) (A) (A) (A) (A) (A) (A) (A) (A) (A)
                 (A) (A) (A) (A) (A) (A) (A) (A) (A) (A) (A) (A)
                 (A) (A) (A) (A) (A) (A) (A) (A) (A) (A) (A) (A)
                 (A) (A) (A) (A) (A) (A) (A) (A) (A) (A) (A) (A)
                 (A) (A) (A) (A) (A) (A) (A) (A) (A) (A) (A) (A)
                 (A) (A) (A) (A) (A) (A) (A) (A) (A) (A) (A) (A)
                 (A) (A) (A) (A) (A) (A) (A) (A) (A) (A) (A) (A)
                 (A) (A) (A) (A) (A) (A) (A) (A) (A) (A) (A) (A)
                 (A) (A) (A) (A) (A) (A) (A) (A) (A) (A) (A) (A)
                 (A) (A) (A) (A) (A) (A) (A) (A) (A) (A) (A) (A)
                 (A) (A) (A) (A) (A) (A) (A) (A) (A) (A) (A) (A)
                 (A) (A) (A) (A) (A) (A) (A) (A) (A) (A) (A) (A)
                 (A) (A) (A) (A) (A) (A) (A) (A) (A) (A) (A) (A)
                 (A) (A) (A) (A)
 The electronic state of the initial guess is 1-A.
 Generating alternative initial guess.
 Harris functional with IExCor=  402 diagonalized for initial guess.
 ExpMin= 3.00D-02 ExpMax= 5.61D+05 ExpMxC= 5.42D+03 IAcc=3 IRadAn=         0 AccDes= 0.00D+00
 HarFok:  IExCor=  402 AccDes= 0.00D+00 IRadAn=         0 IDoV= 1
 ScaDFX=  1.000000  1.000000  1.000000  1.000000
 FoFCou: FMM=F IPFlag=           0 FMFlag=      100000 FMFlg1=           0
         NFxFlg=           0 DoJE=T BraDBF=F KetDBF=T FulRan=T
         Omega=  0.000000  0.000000  1.000000  0.000000  0.000000 ICntrl=     500 IOpCl=  0
         NMat0=    1 NMatS0=    1 NMatT0=    0 NMatD0=    1 NMtDS0=    0 NMtDT0=    0
         I1Cent=           4 NGrid=           0.
 Petite list used in FoFCou.
 Harris En= -3096.65090213682    
 Leave Link  401 at Fri May 17 09:50:13 2013, MaxMem=   78643200 cpu:      12.0
 (Enter D:\G09W\l502.exe)
 Closed shell SCF:
 Requested convergence on RMS density matrix=1.00D-08 within 128 cycles.
 Requested convergence on MAX density matrix=1.00D-06.
 Requested convergence on             energy=1.00D-06.
 No special actions if energy rises.
 Using DIIS extrapolation, IDIIS=  1040.
 Integral symmetry usage will be decided dynamically.
       337374 words used for storage of precomputed grid.
 IEnd=      797974 IEndB=      797974 NGot=    78643200 MDV=    78008173
 LenX=    78008173 LenY=    77861808
 Fock matrices will be formed incrementally for  20 cycles.

 Cycle   1  Pass 1  IDiag  1:
 FoFCou: FMM=F IPFlag=           0 FMFlag=      100000 FMFlg1=           0
         NFxFlg=           0 DoJE=F BraDBF=F KetDBF=F FulRan=T
         Omega=  0.000000  0.000000  1.000000  0.000000  0.000000 ICntrl=       0 IOpCl=  0
         NMat0=    1 NMatS0=    1 NMatT0=    0 NMatD0=    1 NMtDS0=    0 NMtDT0=    0
         I1Cent=           0 NGrid=           0.
 Symmetry not used in FoFCou.
 E= -3096.48991508800    
 DIIS: error= 8.39D-02 at cycle   1 NSaved=   1.
 NSaved= 1 IEnMin= 1 EnMin= -3096.48991508800     IErMin= 1 ErrMin= 8.39D-02
 ErrMax= 8.39D-02 EMaxC= 1.00D-01 BMatC= 2.43D+00 BMatP= 2.43D+00
 IDIUse=3 WtCom= 1.61D-01 WtEn= 8.39D-01
 Coeff-Com:  0.100D+01
 Coeff-En:   0.100D+01
 Coeff:      0.100D+01
 Recover alternate guess density for next cycle.
 RMSDP=2.13D-02 MaxDP=2.79D+00              OVMax= 0.00D+00

 Cycle   2  Pass 1  IDiag  1:
 RMSU=  1.29D-02    CP:  8.86D-01
 E= -3096.02995069826     Delta-E=        0.459964389738 Rises=F Damp=F
 Switch densities from cycles 1 and 2 for lowest energy.
 DIIS: error= 6.21D-02 at cycle   2 NSaved=   2.
 NSaved= 2 IEnMin= 1 EnMin= -3096.48991508800     IErMin= 2 ErrMin= 6.21D-02
 ErrMax= 6.21D-02 EMaxC= 1.00D+00 BMatC= 8.06D-01 BMatP= 2.43D+00
 IDIUse=1 WtCom= 1.00D+00 WtEn= 0.00D+00
 Coeff-Com:  0.249D+00 0.751D+00
 Coeff:      0.249D+00 0.751D+00
 Gap=     0.299 Goal=   None    Shift=    0.000
 RMSDP=1.10D-01 MaxDP=1.54D+01 DE= 4.60D-01 OVMax= 2.42D-01

 Cycle   3  Pass 1  IDiag  1:
 RMSU=  4.63D-02    CP:  1.90D+00 -7.35D-01
 E= -3095.94678853836     Delta-E=        0.083162159901 Rises=F Damp=F
 DIIS: error= 1.71D-02 at cycle   3 NSaved=   3.
 NSaved= 3 IEnMin= 1 EnMin= -3096.48991508800     IErMin= 3 ErrMin= 1.71D-02
 ErrMax= 1.71D-02 EMaxC= 1.00D+00 BMatC= 6.16D-01 BMatP= 8.06D-01
 IDIUse=1 WtCom= 1.00D+00 WtEn= 0.00D+00
 Coeff-Com:  0.353D-01 0.445D+00 0.519D+00
 Coeff:      0.353D-01 0.445D+00 0.519D+00
 Gap=     0.259 Goal=   None    Shift=    0.000
 RMSDP=1.11D-01 MaxDP=1.56D+01 DE= 8.32D-02 OVMax= 1.97D-01

 Cycle   4  Pass 1  IDiag  1:
 RMSU=  5.29D-03    CP:  1.01D+00  1.76D-01 -2.72D-02
 E= -3096.53616358971     Delta-E=       -0.589375051344 Rises=F Damp=F
 DIIS: error= 5.96D-03 at cycle   4 NSaved=   4.
 NSaved= 4 IEnMin= 4 EnMin= -3096.53616358971     IErMin= 4 ErrMin= 5.96D-03
 ErrMax= 5.96D-03 EMaxC= 1.00D+00 BMatC= 4.58D-02 BMatP= 6.16D-01
 IDIUse=1 WtCom= 1.00D+00 WtEn= 0.00D+00
 Coeff-Com:  0.263D-02 0.671D-01 0.230D+00 0.701D+00
 Coeff:      0.263D-02 0.671D-01 0.230D+00 0.701D+00
 Gap=     0.192 Goal=   None    Shift=    0.000
 RMSDP=9.96D-03 MaxDP=5.43D-01 DE=-5.89D-01 OVMax= 1.04D-01

 Cycle   5  Pass 1  IDiag  1:
 RMSU=  3.56D-03    CP:  9.85D-01  1.43D-01  4.25D-02  7.82D-02
 E= -3096.57033149711     Delta-E=       -0.034167907401 Rises=F Damp=F
 DIIS: error= 3.96D-03 at cycle   5 NSaved=   5.
 NSaved= 5 IEnMin= 5 EnMin= -3096.57033149711     IErMin= 5 ErrMin= 3.96D-03
 ErrMax= 3.96D-03 EMaxC= 1.00D+00 BMatC= 1.35D-02 BMatP= 4.58D-02
 IDIUse=1 WtCom= 1.00D+00 WtEn= 0.00D+00
 Coeff-Com:  0.258D-03 0.130D-01 0.111D+00 0.452D+00 0.424D+00
 Coeff:      0.258D-03 0.130D-01 0.111D+00 0.452D+00 0.424D+00
 Gap=     0.185 Goal=   None    Shift=    0.000
 RMSDP=4.25D-03 MaxDP=3.87D-01 DE=-3.42D-02 OVMax= 4.61D-02

 Cycle   6  Pass 1  IDiag  1:
 RMSU=  1.52D-03    CP:  1.01D+00  1.30D-01  4.78D-02  2.52D-01  5.54D-01
 E= -3096.58322060688     Delta-E=       -0.012889109776 Rises=F Damp=F
 DIIS: error= 7.55D-04 at cycle   6 NSaved=   6.
 NSaved= 6 IEnMin= 6 EnMin= -3096.58322060688     IErMin= 6 ErrMin= 7.55D-04
 ErrMax= 7.55D-04 EMaxC= 1.00D+00 BMatC= 7.22D-04 BMatP= 1.35D-02
 IDIUse=1 WtCom= 1.00D+00 WtEn= 0.00D+00
 Coeff-Com:  0.212D-04 0.499D-03 0.337D-01 0.164D+00 0.231D+00 0.570D+00
 Coeff:      0.212D-04 0.499D-03 0.337D-01 0.164D+00 0.231D+00 0.570D+00
 Gap=     0.183 Goal=   None    Shift=    0.000
 RMSDP=1.34D-03 MaxDP=1.26D-01 DE=-1.29D-02 OVMax= 8.48D-03

 Cycle   7  Pass 1  IDiag  1:
 RMSU=  4.51D-04    CP:  1.01D+00  1.13D-01  3.94D-02  3.18D-01  6.22D-01
                    CP:  6.33D-01
 E= -3096.58388592686     Delta-E=       -0.000665319982 Rises=F Damp=F
 DIIS: error= 2.39D-04 at cycle   7 NSaved=   7.
 NSaved= 7 IEnMin= 7 EnMin= -3096.58388592686     IErMin= 7 ErrMin= 2.39D-04
 ErrMax= 2.39D-04 EMaxC= 1.00D+00 BMatC= 8.16D-05 BMatP= 7.22D-04
 IDIUse=1 WtCom= 1.00D+00 WtEn= 0.00D+00
 Coeff-Com: -0.249D-05-0.109D-02 0.597D-02 0.416D-01 0.793D-01 0.311D+00
 Coeff-Com:  0.563D+00
 Coeff:     -0.249D-05-0.109D-02 0.597D-02 0.416D-01 0.793D-01 0.311D+00
 Coeff:      0.563D+00
 Gap=     0.183 Goal=   None    Shift=    0.000
 RMSDP=2.86D-04 MaxDP=3.18D-02 DE=-6.65D-04 OVMax= 2.13D-03

 Cycle   8  Pass 1  IDiag  1:
 RMSU=  1.03D-04    CP:  1.01D+00  1.13D-01  3.98D-02  3.18D-01  6.08D-01
                    CP:  6.85D-01  7.08D-01
 E= -3096.58396220064     Delta-E=       -0.000076273780 Rises=F Damp=F
 DIIS: error= 6.04D-05 at cycle   8 NSaved=   8.
 NSaved= 8 IEnMin= 8 EnMin= -3096.58396220064     IErMin= 8 ErrMin= 6.04D-05
 ErrMax= 6.04D-05 EMaxC= 1.00D+00 BMatC= 3.87D-06 BMatP= 8.16D-05
 IDIUse=1 WtCom= 1.00D+00 WtEn= 0.00D+00
 Coeff-Com:  0.313D-06-0.427D-03-0.107D-03 0.573D-02 0.170D-01 0.949D-01
 Coeff-Com:  0.249D+00 0.633D+00
 Coeff:      0.313D-06-0.427D-03-0.107D-03 0.573D-02 0.170D-01 0.949D-01
 Coeff:      0.249D+00 0.633D+00
 Gap=     0.183 Goal=   None    Shift=    0.000
 RMSDP=1.91D-04 MaxDP=2.09D-02 DE=-7.63D-05 OVMax= 4.78D-04

 Cycle   9  Pass 1  IDiag  1:
 RMSU=  5.34D-05    CP:  1.01D+00  1.16D-01  3.92D-02  3.10D-01  6.03D-01
                    CP:  6.96D-01  7.13D-01  6.22D-01
 E= -3096.58396488068     Delta-E=       -0.000002680032 Rises=F Damp=F
 DIIS: error= 2.55D-05 at cycle   9 NSaved=   9.
 NSaved= 9 IEnMin= 9 EnMin= -3096.58396488068     IErMin= 9 ErrMin= 2.55D-05
 ErrMax= 2.55D-05 EMaxC= 1.00D+00 BMatC= 9.11D-07 BMatP= 3.87D-06
 IDIUse=1 WtCom= 1.00D+00 WtEn= 0.00D+00
 Coeff-Com:  0.376D-06-0.115D-03-0.735D-03-0.954D-03 0.168D-02 0.255D-01
 Coeff-Com:  0.930D-01 0.384D+00 0.498D+00
 Coeff:      0.376D-06-0.115D-03-0.735D-03-0.954D-03 0.168D-02 0.255D-01
 Coeff:      0.930D-01 0.384D+00 0.498D+00
 Gap=     0.183 Goal=   None    Shift=    0.000
 RMSDP=5.54D-05 MaxDP=5.50D-03 DE=-2.68D-06 OVMax= 2.08D-04

 Cycle  10  Pass 1  IDiag  1:
 RMSU=  1.30D-05    CP:  1.01D+00  1.15D-01  3.94D-02  3.12D-01  6.04D-01
                    CP:  6.94D-01  7.14D-01  7.42D-01  7.82D-01
 E= -3096.58396569158     Delta-E=       -0.000000810906 Rises=F Damp=F
 DIIS: error= 4.41D-06 at cycle  10 NSaved=  10.
 NSaved=10 IEnMin=10 EnMin= -3096.58396569158     IErMin=10 ErrMin= 4.41D-06
 ErrMax= 4.41D-06 EMaxC= 1.00D+00 BMatC= 3.05D-08 BMatP= 9.11D-07
 IDIUse=1 WtCom= 1.00D+00 WtEn= 0.00D+00
 Coeff-Com:  0.505D-07-0.216D-04-0.325D-03-0.723D-03-0.468D-03 0.560D-02
 Coeff-Com:  0.253D-01 0.131D+00 0.225D+00 0.615D+00
 Coeff:      0.505D-07-0.216D-04-0.325D-03-0.723D-03-0.468D-03 0.560D-02
 Coeff:      0.253D-01 0.131D+00 0.225D+00 0.615D+00
 Gap=     0.183 Goal=   None    Shift=    0.000
 RMSDP=1.11D-05 MaxDP=1.20D-03 DE=-8.11D-07 OVMax= 6.47D-05

 Cycle  11  Pass 1  IDiag  1:
 RMSU=  5.63D-06    CP:  1.01D+00  1.15D-01  3.93D-02  3.13D-01  6.04D-01
                    CP:  6.95D-01  7.17D-01  7.50D-01  7.99D-01  7.71D-01
 E= -3096.58396571881     Delta-E=       -0.000000027224 Rises=F Damp=F
 DIIS: error= 2.54D-06 at cycle  11 NSaved=  11.
 NSaved=11 IEnMin=11 EnMin= -3096.58396571881     IErMin=11 ErrMin= 2.54D-06
 ErrMax= 2.54D-06 EMaxC= 1.00D+00 BMatC= 7.51D-09 BMatP= 3.05D-08
 IDIUse=1 WtCom= 1.00D+00 WtEn= 0.00D+00
 Coeff-Com: -0.155D-07 0.129D-05-0.103D-03-0.302D-03-0.582D-03 0.124D-04
 Coeff-Com:  0.273D-02 0.278D-01 0.676D-01 0.372D+00 0.531D+00
 Coeff:     -0.155D-07 0.129D-05-0.103D-03-0.302D-03-0.582D-03 0.124D-04
 Coeff:      0.273D-02 0.278D-01 0.676D-01 0.372D+00 0.531D+00
 Gap=     0.183 Goal=   None    Shift=    0.000
 RMSDP=2.95D-06 MaxDP=2.55D-04 DE=-2.72D-08 OVMax= 2.67D-05

 Cycle  12  Pass 1  IDiag  1:
 RMSU=  1.03D-06    CP:  1.01D+00  1.15D-01  3.93D-02  3.13D-01  6.03D-01
                    CP:  6.95D-01  7.17D-01  7.51D-01  8.14D-01  8.21D-01
                    CP:  8.02D-01
 E= -3096.58396572587     Delta-E=       -0.000000007061 Rises=F Damp=F
 DIIS: error= 7.10D-07 at cycle  12 NSaved=  12.
 NSaved=12 IEnMin=12 EnMin= -3096.58396572587     IErMin=12 ErrMin= 7.10D-07
 ErrMax= 7.10D-07 EMaxC= 1.00D+00 BMatC= 6.40D-10 BMatP= 7.51D-09
 IDIUse=1 WtCom= 1.00D+00 WtEn= 0.00D+00
 Coeff-Com: -0.100D-07 0.218D-05-0.230D-04-0.822D-04-0.301D-03-0.605D-03
 Coeff-Com: -0.128D-02 0.101D-02 0.106D-01 0.137D+00 0.282D+00 0.572D+00
 Coeff:     -0.100D-07 0.218D-05-0.230D-04-0.822D-04-0.301D-03-0.605D-03
 Coeff:     -0.128D-02 0.101D-02 0.106D-01 0.137D+00 0.282D+00 0.572D+00
 Gap=     0.183 Goal=   None    Shift=    0.000
 RMSDP=1.16D-06 MaxDP=1.11D-04 DE=-7.06D-09 OVMax= 9.22D-06

 Cycle  13  Pass 1  IDiag  1:
 RMSU=  4.73D-07    CP:  1.01D+00  1.15D-01  3.93D-02  3.13D-01  6.03D-01
                    CP:  6.95D-01  7.17D-01  7.51D-01  8.20D-01  8.39D-01
                    CP:  7.52D-01  8.36D-01
 E= -3096.58396572653     Delta-E=       -0.000000000658 Rises=F Damp=F
 DIIS: error= 2.39D-07 at cycle  13 NSaved=  13.
 NSaved=13 IEnMin=13 EnMin= -3096.58396572653     IErMin=13 ErrMin= 2.39D-07
 ErrMax= 2.39D-07 EMaxC= 1.00D+00 BMatC= 7.92D-11 BMatP= 6.40D-10
 IDIUse=1 WtCom= 1.00D+00 WtEn= 0.00D+00
 Coeff-Com:  0.241D-09 0.701D-06 0.297D-05 0.628D-05-0.798D-04-0.298D-03
 Coeff-Com: -0.103D-02-0.357D-02-0.549D-02 0.147D-01 0.639D-01 0.299D+00
 Coeff-Com:  0.633D+00
 Coeff:      0.241D-09 0.701D-06 0.297D-05 0.628D-05-0.798D-04-0.298D-03
 Coeff:     -0.103D-02-0.357D-02-0.549D-02 0.147D-01 0.639D-01 0.299D+00
 Coeff:      0.633D+00
 Gap=     0.183 Goal=   None    Shift=    0.000
 RMSDP=4.49D-07 MaxDP=5.32D-05 DE=-6.58D-10 OVMax= 3.33D-06

 Cycle  14  Pass 1  IDiag  1:
 RMSU=  1.29D-07    CP:  1.01D+00  1.15D-01  3.93D-02  3.13D-01  6.03D-01
                    CP:  6.95D-01  7.17D-01  7.52D-01  8.21D-01  8.37D-01
                    CP:  7.80D-01  9.01D-01  6.90D-01
 E= -3096.58396572669     Delta-E=       -0.000000000168 Rises=F Damp=F
 DIIS: error= 6.16D-08 at cycle  14 NSaved=  14.
 NSaved=14 IEnMin=14 EnMin= -3096.58396572669     IErMin=14 ErrMin= 6.16D-08
[truncated: 1,141,864 more chars]
