# Supplementary material for: Synthesis, Structure and Antioxidant Activity of Cyclohexene-Fused Selenuranes and Related Derivatives
Source: Molecules. 2015 Jul 13;20(7):12670–85. doi: 10.3390/molecules200712670 (PMC6332442; doi:10.3390/molecules200712670)
Supplement: Supplementary file 1 [file molecules-20-12670-s001.zip › computational/opt+freq/PS-ALSE.LOG]

 Entering Link 1 = D:\G09W\l1.exe PID=      4688.
  
 Copyright (c) 1988,1990,1992,1993,1995,1998,2003,2009,2010,
            Gaussian, Inc.  All Rights Reserved.
  
 This is part of the Gaussian(R) 09 program.  It is based on
 the Gaussian(R) 03 system (copyright 2003, Gaussian, Inc.),
 the Gaussian(R) 98 system (copyright 1998, Gaussian, Inc.),
 the Gaussian(R) 94 system (copyright 1995, Gaussian, Inc.),
 the Gaussian 92(TM) system (copyright 1992, Gaussian, Inc.),
 the Gaussian 90(TM) system (copyright 1990, Gaussian, Inc.),
 the Gaussian 88(TM) system (copyright 1988, Gaussian, Inc.),
 the Gaussian 86(TM) system (copyright 1986, Carnegie Mellon
 University), and the Gaussian 82(TM) system (copyright 1983,
 Carnegie Mellon University). Gaussian is a federally registered
 trademark of Gaussian, Inc.
  
 This software contains proprietary and confidential information,
 including trade secrets, belonging to Gaussian, Inc.
  
 This software is provided under written license and may be
 used, copied, transmitted, or stored only in accord with that
 written license.
  
 The following legend is applicable only to US Government
 contracts under FAR:
  
                    RESTRICTED RIGHTS LEGEND
  
 Use, reproduction and disclosure by the US Government is
 subject to restrictions as set forth in subparagraphs (a)
 and (c) of the Commercial Computer Software - Restricted
 Rights clause in FAR 52.227-19.
  
 Gaussian, Inc.
 340 Quinnipiac St., Bldg. 40, Wallingford CT 06492
  
  
 ---------------------------------------------------------------
 Warning -- This program may not be used in any manner that
 competes with the business of Gaussian, Inc. or will provide
 assistance to any competitor of Gaussian, Inc.  The licensee
 of this program is prohibited from giving any competitor of
 Gaussian, Inc. access to this program.  By using this program,
 the user acknowledges that Gaussian, Inc. is engaged in the
 business of creating and licensing software in the field of
 computational chemistry and represents and warrants to the
 licensee that it is not a competitor of Gaussian, Inc. and that
 it will not use this program in any manner prohibited above.
 ---------------------------------------------------------------
  

 Cite this work as:
 Gaussian 09, Revision B.01,
 M. J. Frisch, G. W. Trucks, H. B. Schlegel, G. E. Scuseria, 
 M. A. Robb, J. R. Cheeseman, G. Scalmani, V. Barone, B. Mennucci, 
 G. A. Petersson, H. Nakatsuji, M. Caricato, X. Li, H. P. Hratchian, 
 A. F. Izmaylov, J. Bloino, G. Zheng, J. L. Sonnenberg, M. Hada, 
 M. Ehara, K. Toyota, R. Fukuda, J. Hasegawa, M. Ishida, T. Nakajima, 
 Y. Honda, O. Kitao, H. Nakai, T. Vreven, J. A. Montgomery, Jr., 
 J. E. Peralta, F. Ogliaro, M. Bearpark, J. J. Heyd, E. Brothers, 
 K. N. Kudin, V. N. Staroverov, T. Keith, R. Kobayashi, J. Normand, 
 K. Raghavachari, A. Rendell, J. C. Burant, S. S. Iyengar, J. Tomasi, 
 M. Cossi, N. Rega, J. M. Millam, M. Klene, J. E. Knox, J. B. Cross, 
 V. Bakken, C. Adamo, J. Jaramillo, R. Gomperts, R. E. Stratmann, 
 O. Yazyev, A. J. Austin, R. Cammi, C. Pomelli, J. W. Ochterski, 
 R. L. Martin, K. Morokuma, V. G. Zakrzewski, G. A. Voth, 
 P. Salvador, J. J. Dannenberg, S. Dapprich, A. D. Daniels, 
 O. Farkas, J. B. Foresman, J. V. Ortiz, J. Cioslowski, 
 and D. J. Fox, Gaussian, Inc., Wallingford CT, 2010.
 
 ******************************************
 Gaussian 09:  IA32W-G09RevB.01 12-Aug-2010
                14-May-2013 
 ******************************************
 %chk=ps-alse.chk
 %mem=600MB
 %nprocshared=2
 Will use up to    2 processors via shared memory.
 ---------------------------
 #p opt freq b3lyp/6-31+g(d)
 ---------------------------
 1/14=-1,18=20,19=15,26=3,38=1/1,3;
 2/9=110,12=2,17=6,18=5,40=1/2;
 3/5=1,6=6,7=11,11=2,16=1,25=1,30=1,71=1,74=-5/1,2,3;
 4//1;
 5/5=2,38=5/2;
 6/7=2,8=2,9=2,10=2,28=1/1;
 7//1,2,3,16;
 1/14=-1,18=20,19=15/3(2);
 2/9=110/2;
 99//99;
 2/9=110/2;
 3/5=1,6=6,7=11,11=2,16=1,25=1,30=1,71=1,74=-5/1,2,3;
 4/5=5,16=3/1;
 5/5=2,38=5/2;
 7//1,2,3,16;
 1/14=-1,18=20,19=15/3(-5);
 2/9=110/2;
 6/7=2,8=2,9=2,10=2,19=2,28=1/1;
 99/9=1/99;
 Leave Link    1 at Tue May 14 15:11:51 2013, MaxMem=   78643200 cpu:       0.0
 (Enter D:\G09W\l101.exe)
 -------
 ps-alse
 -------
 Symbolic Z-matrix:
 Charge =  0 Multiplicity = 1
 34                   -3.0329    6.005     8.9 
 8                    -3.4593    4.21      12.9891 
 1                    -2.8909    4.7028    13.3144 
 6                    -3.4844    6.905     10.5578 
 6                    -3.5189    8.4016    10.4553 
 1                    -2.7198    8.709     9.9973 
 1                    -4.2865    8.6677    9.9248 
 6                    -3.5988    9.055     11.8026 
 1                    -3.8229    9.9928    11.6948 
 1                    -2.7356    8.9999    12.2412 
 6                    -4.6365    8.3842    12.6531 
 1                    -5.5049    8.4714    12.2288 
 1                    -4.6809    8.8302    13.5143 
 6                    -4.3281    6.9105    12.8671 
 1                    -3.6447    6.8307    13.5514 
 1                    -5.1269    6.4682    13.196 
 6                    -3.8564    6.2003    11.6258 
 6                    -3.8578    4.7147    11.7195 
 1                    -4.7505    4.3908    11.5215 
 1                    -3.2596    4.3605    11.0423 
 1                    -0.8563    5.7516    4.8961 
 1                    -0.2656    5.6662    10.2838 
 1                    -0.8841    7.0509    10.6922 
 6                     0.964     7.2537    9.7816 
 1                     0.8375    8.2144    9.8187 
 1                     1.542     7.0087    10.5207 
 1                     1.9322    6.0113    8.5987 
 1                     2.4253    7.4941    8.4838 
 8                    -1.3655    5.6433    5.5291 
 6                    -1.2       6.6013    8.7172 
 6                    -0.397     6.5829    9.9956 
 6                     1.6367    6.9344    8.5598 
 6                     0.7938    7.1207    7.3433 
 1                     1.1315    6.5371    6.6448 
 1                     0.8999    8.0346    7.0338 
 6                    -0.6879    6.8445    7.5236 
 6                    -1.4909    6.8628    6.2541 
 1                    -2.4247    7.0142    6.4663 
 1                    -1.1892    7.5978    5.6953 
 
 NAtoms=     39 NQM=     39 NQMF=      0 NMic=      0 NMicF=      0 NTot=     39.
                    Isotopes and Nuclear Properties:
 (Nuclear quadrupole moments (NQMom) in fm**2, nuclear magnetic moments (NMagM)
  in nuclear magnetons)

  Atom         1           2           3           4           5           6           7           8           9          10
 IAtWgt=          80          16           1          12          12           1           1          12           1           1
 AtmWgt=  79.9165205  15.9949146   1.0078250  12.0000000  12.0000000   1.0078250   1.0078250  12.0000000   1.0078250   1.0078250
 NucSpn=           0           0           1           0           0           1           1           0           1           1
 AtZEff=   0.0000000   0.0000000   0.0000000   0.0000000   0.0000000   0.0000000   0.0000000   0.0000000   0.0000000   0.0000000
 NQMom=    0.0000000   0.0000000   0.0000000   0.0000000   0.0000000   0.0000000   0.0000000   0.0000000   0.0000000   0.0000000
 NMagM=    0.0000000   0.0000000   2.7928460   0.0000000   0.0000000   2.7928460   2.7928460   0.0000000   2.7928460   2.7928460

  Atom        11          12          13          14          15          16          17          18          19          20
 IAtWgt=          12           1           1          12           1           1          12          12           1           1
 AtmWgt=  12.0000000   1.0078250   1.0078250  12.0000000   1.0078250   1.0078250  12.0000000  12.0000000   1.0078250   1.0078250
 NucSpn=           0           1           1           0           1           1           0           0           1           1
 AtZEff=   0.0000000   0.0000000   0.0000000   0.0000000   0.0000000   0.0000000   0.0000000   0.0000000   0.0000000   0.0000000
 NQMom=    0.0000000   0.0000000   0.0000000   0.0000000   0.0000000   0.0000000   0.0000000   0.0000000   0.0000000   0.0000000
 NMagM=    0.0000000   2.7928460   2.7928460   0.0000000   2.7928460   2.7928460   0.0000000   0.0000000   2.7928460   2.7928460

  Atom        21          22          23          24          25          26          27          28          29          30
 IAtWgt=           1           1           1          12           1           1           1           1          16          12
 AtmWgt=   1.0078250   1.0078250   1.0078250  12.0000000   1.0078250   1.0078250   1.0078250   1.0078250  15.9949146  12.0000000
 NucSpn=           1           1           1           0           1           1           1           1           0           0
 AtZEff=   0.0000000   0.0000000   0.0000000   0.0000000   0.0000000   0.0000000   0.0000000   0.0000000   0.0000000   0.0000000
 NQMom=    0.0000000   0.0000000   0.0000000   0.0000000   0.0000000   0.0000000   0.0000000   0.0000000   0.0000000   0.0000000
 NMagM=    2.7928460   2.7928460   2.7928460   0.0000000   2.7928460   2.7928460   2.7928460   2.7928460   0.0000000   0.0000000

  Atom        31          32          33          34          35          36          37          38          39
 IAtWgt=          12          12          12           1           1          12          12           1           1
 AtmWgt=  12.0000000  12.0000000  12.0000000   1.0078250   1.0078250  12.0000000  12.0000000   1.0078250   1.0078250
 NucSpn=           0           0           0           1           1           0           0           1           1
 AtZEff=   0.0000000   0.0000000   0.0000000   0.0000000   0.0000000   0.0000000   0.0000000   0.0000000   0.0000000
 NQMom=    0.0000000   0.0000000   0.0000000   0.0000000   0.0000000   0.0000000   0.0000000   0.0000000   0.0000000
 NMagM=    0.0000000   0.0000000   0.0000000   2.7928460   2.7928460   0.0000000   0.0000000   2.7928460   2.7928460
 Leave Link  101 at Tue May 14 15:11:51 2013, MaxMem=   78643200 cpu:       0.0
 (Enter D:\G09W\l103.exe)

 GradGradGradGradGradGradGradGradGradGradGradGradGradGradGradGradGradGrad
 Berny optimization.
 Initialization pass.
                           ----------------------------
                           !    Initial Parameters    !
                           ! (Angstroms and Degrees)  !
 --------------------------                            --------------------------
 ! Name  Definition              Value          Derivative Info.                !
 --------------------------------------------------------------------------------
 ! R1    R(1,4)                  1.9396         estimate D2E/DX2                !
 ! R2    R(1,30)                 1.9361         estimate D2E/DX2                !
 ! R3    R(2,3)                  0.8196         estimate D2E/DX2                !
 ! R4    R(2,18)                 1.4232         estimate D2E/DX2                !
 ! R5    R(4,5)                  1.5005         estimate D2E/DX2                !
 ! R6    R(4,17)                 1.3325         estimate D2E/DX2                !
 ! R7    R(5,6)                  0.971          estimate D2E/DX2                !
 ! R8    R(5,7)                  0.9703         estimate D2E/DX2                !
 ! R9    R(5,8)                  1.4995         estimate D2E/DX2                !
 ! R10   R(8,9)                  0.9702         estimate D2E/DX2                !
 ! R11   R(8,10)                 0.9698         estimate D2E/DX2                !
 ! R12   R(8,11)                 1.5            estimate D2E/DX2                !
 ! R13   R(11,12)                0.9704         estimate D2E/DX2                !
 ! R14   R(11,13)                0.9709         estimate D2E/DX2                !
 ! R15   R(11,14)                1.5208         estimate D2E/DX2                !
 ! R16   R(14,15)                0.9704         estimate D2E/DX2                !
 ! R17   R(14,16)                0.9705         estimate D2E/DX2                !
 ! R18   R(14,17)                1.5059         estimate D2E/DX2                !
 ! R19   R(17,18)                1.4886         estimate D2E/DX2                !
 ! R20   R(18,19)                0.9701         estimate D2E/DX2                !
 ! R21   R(18,20)                0.9705         estimate D2E/DX2                !
 ! R22   R(21,29)                0.8196         estimate D2E/DX2                !
 ! R23   R(22,31)                0.9699         estimate D2E/DX2                !
 ! R24   R(23,31)                0.9703         estimate D2E/DX2                !
 ! R25   R(24,25)                0.9697         estimate D2E/DX2                !
 ! R26   R(24,26)                0.9697         estimate D2E/DX2                !
 ! R27   R(24,31)                1.5323         estimate D2E/DX2                !
 ! R28   R(24,32)                1.4308         estimate D2E/DX2                !
 ! R29   R(27,32)                0.97           estimate D2E/DX2                !
 ! R30   R(28,32)                0.97           estimate D2E/DX2                !
 ! R31   R(29,37)                1.4243         estimate D2E/DX2                !
 ! R32   R(30,31)                1.5098         estimate D2E/DX2                !
 ! R33   R(30,36)                1.3214         estimate D2E/DX2                !
 ! R34   R(32,33)                1.4917         estimate D2E/DX2                !
 ! R35   R(33,34)                0.9708         estimate D2E/DX2                !
 ! R36   R(33,35)                0.9707         estimate D2E/DX2                !
 ! R37   R(33,36)                1.518          estimate D2E/DX2                !
 ! R38   R(36,37)                1.5023         estimate D2E/DX2                !
 ! R39   R(37,38)                0.9695         estimate D2E/DX2                !
 ! R40   R(37,39)                0.9713         estimate D2E/DX2                !
 ! A1    A(4,1,30)              99.0999         estimate D2E/DX2                !
 ! A2    A(3,2,18)             109.5744         estimate D2E/DX2                !
 ! A3    A(1,4,5)              114.1902         estimate D2E/DX2                !
 ! A4    A(1,4,17)             120.3067         estimate D2E/DX2                !
 ! A5    A(5,4,17)             125.1559         estimate D2E/DX2                !
 ! A6    A(4,5,6)              109.2117         estimate D2E/DX2                !
 ! A7    A(4,5,7)              109.2126         estimate D2E/DX2                !
 ! A8    A(4,5,8)              111.9908         estimate D2E/DX2                !
 ! A9    A(6,5,7)              107.8393         estimate D2E/DX2                !
 ! A10   A(6,5,8)              109.251          estimate D2E/DX2                !
 ! A11   A(7,5,8)              109.2441         estimate D2E/DX2                !
 ! A12   A(5,8,9)              109.4912         estimate D2E/DX2                !
 ! A13   A(5,8,10)             109.5218         estimate D2E/DX2                !
 ! A14   A(5,8,11)             110.5749         estimate D2E/DX2                !
 ! A15   A(9,8,10)             108.1049         estimate D2E/DX2                !
 ! A16   A(9,8,11)             109.6003         estimate D2E/DX2                !
 ! A17   A(10,8,11)            109.5061         estimate D2E/DX2                !
 ! A18   A(8,11,12)            109.3269         estimate D2E/DX2                !
 ! A19   A(8,11,13)            109.2171         estimate D2E/DX2                !
 ! A20   A(8,11,14)            111.8912         estimate D2E/DX2                !
 ! A21   A(12,11,13)           107.7966         estimate D2E/DX2                !
 ! A22   A(12,11,14)           109.2732         estimate D2E/DX2                !
 ! A23   A(13,11,14)           109.246          estimate D2E/DX2                !
 ! A24   A(11,14,15)           108.7681         estimate D2E/DX2                !
 ! A25   A(11,14,16)           108.809          estimate D2E/DX2                !
 ! A26   A(11,14,17)           113.8629         estimate D2E/DX2                !
 ! A27   A(15,14,16)           107.6493         estimate D2E/DX2                !
 ! A28   A(15,14,17)           108.7775         estimate D2E/DX2                !
 ! A29   A(16,14,17)           108.798          estimate D2E/DX2                !
 ! A30   A(4,17,14)            119.9139         estimate D2E/DX2                !
 ! A31   A(4,17,18)            125.346          estimate D2E/DX2                !
 ! A32   A(14,17,18)           114.7397         estimate D2E/DX2                !
 ! A33   A(2,18,17)            114.1935         estimate D2E/DX2                !
 ! A34   A(2,18,19)            108.7448         estimate D2E/DX2                !
 ! A35   A(2,18,20)            108.6909         estimate D2E/DX2                !
 ! A36   A(17,18,19)           108.7385         estimate D2E/DX2                !
 ! A37   A(17,18,20)           108.6469         estimate D2E/DX2                !
 ! A38   A(19,18,20)           107.6339         estimate D2E/DX2                !
 ! A39   A(25,24,26)           107.3914         estimate D2E/DX2                !
 ! A40   A(25,24,31)           108.2092         estimate D2E/DX2                !
 ! A41   A(25,24,32)           108.3661         estimate D2E/DX2                !
 ! A42   A(26,24,31)           108.2011         estimate D2E/DX2                !
 ! A43   A(26,24,32)           108.3136         estimate D2E/DX2                !
 ! A44   A(31,24,32)           116.0489         estimate D2E/DX2                !
 ! A45   A(21,29,37)           109.555          estimate D2E/DX2                !
 ! A46   A(1,30,31)            114.8227         estimate D2E/DX2                !
 ! A47   A(1,30,36)            120.5878         estimate D2E/DX2                !
 ! A48   A(31,30,36)           124.1233         estimate D2E/DX2                !
 ! A49   A(22,31,23)           108.0924         estimate D2E/DX2                !
 ! A50   A(22,31,24)           109.5679         estimate D2E/DX2                !
 ! A51   A(22,31,30)           109.5839         estimate D2E/DX2                !
 ! A52   A(23,31,24)           109.5715         estimate D2E/DX2                !
 ! A53   A(23,31,30)           109.5729         estimate D2E/DX2                !
 ! A54   A(24,31,30)           110.4141         estimate D2E/DX2                !
 ! A55   A(24,32,27)           108.744          estimate D2E/DX2                !
 ! A56   A(24,32,28)           108.6847         estimate D2E/DX2                !
 ! A57   A(24,32,33)           113.7566         estimate D2E/DX2                !
 ! A58   A(27,32,28)           107.7325         estimate D2E/DX2                !
 ! A59   A(27,32,33)           108.8866         estimate D2E/DX2                !
 ! A60   A(28,32,33)           108.8706         estimate D2E/DX2                !
 ! A61   A(32,33,34)           108.3683         estimate D2E/DX2                !
 ! A62   A(32,33,35)           108.412          estimate D2E/DX2                !
 ! A63   A(32,33,36)           115.5933         estimate D2E/DX2                !
 ! A64   A(34,33,35)           107.3695         estimate D2E/DX2                !
 ! A65   A(34,33,36)           108.3978         estimate D2E/DX2                !
 ! A66   A(35,33,36)           108.4133         estimate D2E/DX2                !
 ! A67   A(30,36,33)           121.2696         estimate D2E/DX2                !
 ! A68   A(30,36,37)           123.9469         estimate D2E/DX2                !
 ! A69   A(33,36,37)           114.782          estimate D2E/DX2                !
 ! A70   A(29,37,36)           111.8805         estimate D2E/DX2                !
 ! A71   A(29,37,38)           109.2645         estimate D2E/DX2                !
 ! A72   A(29,37,39)           109.1298         estimate D2E/DX2                !
 ! A73   A(36,37,38)           109.3771         estimate D2E/DX2                !
 ! A74   A(36,37,39)           109.229          estimate D2E/DX2                !
 ! A75   A(38,37,39)           107.8733         estimate D2E/DX2                !
 ! D1    D(30,1,4,5)            66.6718         estimate D2E/DX2                !
 ! D2    D(30,1,4,17)         -119.7516         estimate D2E/DX2                !
 ! D3    D(4,1,30,31)           42.5087         estimate D2E/DX2                !
 ! D4    D(4,1,30,36)         -145.0098         estimate D2E/DX2                !
 ! D5    D(3,2,18,17)          -33.937          estimate D2E/DX2                !
 ! D6    D(3,2,18,19)         -155.5631         estimate D2E/DX2                !
 ! D7    D(3,2,18,20)           87.5316         estimate D2E/DX2                !
 ! D8    D(1,4,5,6)            -47.4357         estimate D2E/DX2                !
 ! D9    D(1,4,5,7)             70.2735         estimate D2E/DX2                !
 ! D10   D(1,4,5,8)           -168.5851         estimate D2E/DX2                !
 ! D11   D(17,4,5,6)           139.3488         estimate D2E/DX2                !
 ! D12   D(17,4,5,7)          -102.942          estimate D2E/DX2                !
 ! D13   D(17,4,5,8)            18.1994         estimate D2E/DX2                !
 ! D14   D(1,4,17,14)         -174.2965         estimate D2E/DX2                !
 ! D15   D(1,4,17,18)            5.4648         estimate D2E/DX2                !
 ! D16   D(5,4,17,14)           -1.4669         estimate D2E/DX2                !
 ! D17   D(5,4,17,18)          178.2944         estimate D2E/DX2                !
 ! D18   D(4,5,8,9)           -167.0979         estimate D2E/DX2                !
 ! D19   D(4,5,8,10)            74.5268         estimate D2E/DX2                !
 ! D20   D(4,5,8,11)           -46.2369         estimate D2E/DX2                !
 ! D21   D(6,5,8,9)             71.7753         estimate D2E/DX2                !
 ! D22   D(6,5,8,10)           -46.6            estimate D2E/DX2                !
 ! D23   D(6,5,8,11)          -167.3637         estimate D2E/DX2                !
 ! D24   D(7,5,8,9)            -45.9748         estimate D2E/DX2                !
 ! D25   D(7,5,8,10)          -164.3501         estimate D2E/DX2                !
 ! D26   D(7,5,8,11)            74.8862         estimate D2E/DX2                !
 ! D27   D(5,8,11,12)          -61.4432         estimate D2E/DX2                !
 ! D28   D(5,8,11,13)         -179.1701         estimate D2E/DX2                !
 ! D29   D(5,8,11,14)           59.7479         estimate D2E/DX2                !
 ! D30   D(9,8,11,12)           59.3529         estimate D2E/DX2                !
 ! D31   D(9,8,11,13)          -58.374          estimate D2E/DX2                !
 ! D32   D(9,8,11,14)         -179.4561         estimate D2E/DX2                !
 ! D33   D(10,8,11,12)         177.7838         estimate D2E/DX2                !
 ! D34   D(10,8,11,13)          60.0569         estimate D2E/DX2                !
 ! D35   D(10,8,11,14)         -61.0252         estimate D2E/DX2                !
 ! D36   D(8,11,14,15)          78.8066         estimate D2E/DX2                !
 ! D37   D(8,11,14,16)        -164.1915         estimate D2E/DX2                !
 ! D38   D(8,11,14,17)         -42.6645         estimate D2E/DX2                !
 ! D39   D(12,11,14,15)       -159.9713         estimate D2E/DX2                !
 ! D40   D(12,11,14,16)        -42.9693         estimate D2E/DX2                !
 ! D41   D(12,11,14,17)         78.5577         estimate D2E/DX2                !
 ! D42   D(13,11,14,15)        -42.2588         estimate D2E/DX2                !
 ! D43   D(13,11,14,16)         74.7432         estimate D2E/DX2                !
 ! D44   D(13,11,14,17)       -163.7298         estimate D2E/DX2                !
 ! D45   D(11,14,17,4)          13.616          estimate D2E/DX2                !
 ! D46   D(11,14,17,18)       -166.1697         estimate D2E/DX2                !
 ! D47   D(15,14,17,4)        -107.8499         estimate D2E/DX2                !
 ! D48   D(15,14,17,18)         72.3645         estimate D2E/DX2                !
 ! D49   D(16,14,17,4)         135.1491         estimate D2E/DX2                !
 ! D50   D(16,14,17,18)        -44.6366         estimate D2E/DX2                !
 ! D51   D(4,17,18,2)          142.124          estimate D2E/DX2                !
 ! D52   D(4,17,18,19)         -96.2465         estimate D2E/DX2                !
 ! D53   D(4,17,18,20)          20.6311         estimate D2E/DX2                !
 ! D54   D(14,17,18,2)         -38.1039         estimate D2E/DX2                !
 ! D55   D(14,17,18,19)         83.5257         estimate D2E/DX2                !
 ! D56   D(14,17,18,20)       -159.5967         estimate D2E/DX2                !
 ! D57   D(25,24,31,22)       -159.4386         estimate D2E/DX2                !
 ! D58   D(25,24,31,23)        -41.0032         estimate D2E/DX2                !
 ! D59   D(25,24,31,30)         79.7735         estimate D2E/DX2                !
 ! D60   D(26,24,31,22)        -43.3736         estimate D2E/DX2                !
 ! D61   D(26,24,31,23)         75.0618         estimate D2E/DX2                !
 ! D62   D(26,24,31,30)       -164.1616         estimate D2E/DX2                !
 ! D63   D(32,24,31,22)         78.5563         estimate D2E/DX2                !
 ! D64   D(32,24,31,23)       -163.0082         estimate D2E/DX2                !
 ! D65   D(32,24,31,30)        -42.2316         estimate D2E/DX2                !
 ! D66   D(25,24,32,27)        168.2034         estimate D2E/DX2                !
 ! D67   D(25,24,32,28)         51.1845         estimate D2E/DX2                !
 ! D68   D(25,24,32,33)        -70.2743         estimate D2E/DX2                !
 ! D69   D(26,24,32,27)         51.9956         estimate D2E/DX2                !
 ! D70   D(26,24,32,28)        -65.0232         estimate D2E/DX2                !
 ! D71   D(26,24,32,33)        173.5179         estimate D2E/DX2                !
 ! D72   D(31,24,32,27)        -69.8746         estimate D2E/DX2                !
 ! D73   D(31,24,32,28)        173.1065         estimate D2E/DX2                !
 ! D74   D(31,24,32,33)         51.6477         estimate D2E/DX2                !
 ! D75   D(21,29,37,36)       -103.0504         estimate D2E/DX2                !
 ! D76   D(21,29,37,38)        135.6771         estimate D2E/DX2                !
 ! D77   D(21,29,37,39)         17.9443         estimate D2E/DX2                !
 ! D78   D(1,30,31,22)          67.1821         estimate D2E/DX2                !
 ! D79   D(1,30,31,23)         -51.2637         estimate D2E/DX2                !
 ! D80   D(1,30,31,24)        -172.0395         estimate D2E/DX2                !
 ! D81   D(36,30,31,22)       -104.9977         estimate D2E/DX2                !
 ! D82   D(36,30,31,23)        136.5565         estimate D2E/DX2                !
 ! D83   D(36,30,31,24)         15.7807         estimate D2E/DX2                !
 ! D84   D(1,30,36,33)        -171.2309         estimate D2E/DX2                !
 ! D85   D(1,30,36,37)           8.2941         estimate D2E/DX2                !
 ! D86   D(31,30,36,33)          0.5212         estimate D2E/DX2                !
 ! D87   D(31,30,36,37)       -179.9538         estimate D2E/DX2                !
 ! D88   D(24,32,33,34)       -154.6676         estimate D2E/DX2                !
 ! D89   D(24,32,33,35)         89.0968         estimate D2E/DX2                !
 ! D90   D(24,32,33,36)        -32.8123         estimate D2E/DX2                !
 ! D91   D(27,32,33,34)        -33.2246         estimate D2E/DX2                !
 ! D92   D(27,32,33,35)       -149.4602         estimate D2E/DX2                !
 ! D93   D(27,32,33,36)         88.6306         estimate D2E/DX2                !
 ! D94   D(28,32,33,34)         83.9771         estimate D2E/DX2                !
 ! D95   D(28,32,33,35)        -32.2585         estimate D2E/DX2                !
 ! D96   D(28,32,33,36)       -154.1677         estimate D2E/DX2                !
 ! D97   D(32,33,36,30)          7.1455         estimate D2E/DX2                !
 ! D98   D(32,33,36,37)       -172.4205         estimate D2E/DX2                !
 ! D99   D(34,33,36,30)        128.985          estimate D2E/DX2                !
 ! D100  D(34,33,36,37)        -50.581          estimate D2E/DX2                !
 ! D101  D(35,33,36,30)       -114.763          estimate D2E/DX2                !
 ! D102  D(35,33,36,37)         65.671          estimate D2E/DX2                !
 ! D103  D(30,36,37,29)        -99.5889         estimate D2E/DX2                !
 ! D104  D(30,36,37,38)         21.6185         estimate D2E/DX2                !
 ! D105  D(30,36,37,39)        139.474          estimate D2E/DX2                !
 ! D106  D(33,36,37,29)         79.964          estimate D2E/DX2                !
 ! D107  D(33,36,37,38)       -158.8286         estimate D2E/DX2                !
 ! D108  D(33,36,37,39)        -40.9731         estimate D2E/DX2                !
 --------------------------------------------------------------------------------
 Trust Radius=3.00D-01 FncErr=1.00D-07 GrdErr=1.00D-06
 Number of steps in this run=    233 maximum allowed number of steps=    234.
 GradGradGradGradGradGradGradGradGradGradGradGradGradGradGradGradGradGrad

 Leave Link  103 at Tue May 14 15:11:51 2013, MaxMem=   78643200 cpu:       0.0
 (Enter D:\G09W\l202.exe)
                          Input orientation:                          
 ---------------------------------------------------------------------
 Center     Atomic      Atomic             Coordinates (Angstroms)
 Number     Number       Type             X           Y           Z
 ---------------------------------------------------------------------
      1         34           0       -3.032900    6.005000    8.900000
      2          8           0       -3.459300    4.210000   12.989100
      3          1           0       -2.890900    4.702800   13.314400
      4          6           0       -3.484400    6.905000   10.557800
      5          6           0       -3.518900    8.401600   10.455300
      6          1           0       -2.719800    8.709000    9.997300
      7          1           0       -4.286500    8.667700    9.924800
      8          6           0       -3.598800    9.055000   11.802600
      9          1           0       -3.822900    9.992800   11.694800
     10          1           0       -2.735600    8.999900   12.241200
     11          6           0       -4.636500    8.384200   12.653100
     12          1           0       -5.504900    8.471400   12.228800
     13          1           0       -4.680900    8.830200   13.514300
     14          6           0       -4.328100    6.910500   12.867100
     15          1           0       -3.644700    6.830700   13.551400
     16          1           0       -5.126900    6.468200   13.196000
     17          6           0       -3.856400    6.200300   11.625800
     18          6           0       -3.857800    4.714700   11.719500
     19          1           0       -4.750500    4.390800   11.521500
     20          1           0       -3.259600    4.360500   11.042300
     21          1           0       -0.856300    5.751600    4.896100
     22          1           0       -0.265600    5.666200   10.283800
     23          1           0       -0.884100    7.050900   10.692200
     24          6           0        0.964000    7.253700    9.781600
     25          1           0        0.837500    8.214400    9.818700
     26          1           0        1.542000    7.008700   10.520700
     27          1           0        1.932200    6.011300    8.598700
     28          1           0        2.425300    7.494100    8.483800
     29          8           0       -1.365500    5.643300    5.529100
     30          6           0       -1.200000    6.601300    8.717200
     31          6           0       -0.397000    6.582900    9.995600
     32          6           0        1.636700    6.934400    8.559800
     33          6           0        0.793800    7.120700    7.343300
     34          1           0        1.131500    6.537100    6.644800
     35          1           0        0.899900    8.034600    7.033800
     36          6           0       -0.687900    6.844500    7.523600
     37          6           0       -1.490900    6.862800    6.254100
     38          1           0       -2.424700    7.014200    6.466300
     39          1           0       -1.189200    7.597800    5.695300
 ---------------------------------------------------------------------
                    Distance matrix (angstroms):
                    1          2          3          4          5
     1  Se   0.000000
     2  O    4.486043   0.000000
     3  H    4.604652   0.819604   0.000000
     4  C    1.939627   3.629721   3.577816   0.000000
     5  C    2.898076   4.898286   4.716986   1.500503   0.000000
     6  H    2.934913   5.453323   5.204043   2.037938   0.970989
     7  H    3.116360   5.472228   5.399770   2.037441   0.970283
     8  C    4.248274   4.990117   4.661363   2.486989   1.499511
     9  H    4.933311   5.937019   5.610332   3.307848   2.039778
    10  H    4.496825   4.901657   4.431811   2.789828   2.039843
    11  C    4.724181   4.350016   4.127607   2.811699   2.465696
    12  H    4.824399   4.787699   4.713159   3.054222   2.663526
    13  H    5.655919   4.807743   4.503276   3.725440   3.300216
    14  C    4.270288   2.839436   2.671996   2.458603   2.948722
    15  H    4.763570   2.686750   2.269877   2.998809   3.474102
    16  H    4.801563   2.814812   2.851377   3.138264   3.719561
    17  C    2.854169   2.444907   2.454805   1.332520   2.515889
    18  C    3.208569   1.423168   1.865139   2.507267   3.912325
    19  H    3.525344   1.963093   2.601912   2.975387   4.328988
    20  H    2.710207   1.962794   2.327133   2.599953   4.091735
    21  H    4.564320   8.639953   8.723953   6.347605   6.709444
    22  H    3.112497   4.431578   4.123697   3.459823   4.253914
    23  H    2.987177   4.469689   4.051759   2.607855   2.970300
    24  C    4.279215   6.254418   5.817905   4.529055   4.676317
    25  H    4.550325   6.674515   6.200985   4.575983   4.406645
    26  H    4.956187   6.240090   5.724730   5.027606   5.249491
    27  H    4.974238   7.182518   6.871120   5.828922   6.234981
    28  H    5.672970   8.106267   7.706363   6.290713   6.328024
    29  O    3.778097   7.879717   7.988885   5.600843   6.042582
    30  C    1.936107   5.391835   5.253351   2.949326   3.411652
    31  C    2.912435   4.895853   4.557274   3.154656   3.642150
    32  C    4.773331   7.280815   6.934365   5.497139   5.685579
    33  C    4.279221   7.644350   7.421408   5.355608   5.470341
    34  H    4.765636   8.169515   8.001745   6.062463   6.294640
    35  H    4.803009   8.312388   8.057108   5.737304   5.600638
    36  C    2.845745   6.670303   6.555414   4.126796   4.362796
    37  C    3.180310   7.501478   7.514881   4.743169   4.912308
    38  H    2.703939   7.175016   7.242678   4.227914   4.362829
    39  H    4.025710   8.356438   8.326313   5.421422   5.360149
                    6          7          8          9         10
     6  H    0.000000
     7  H    1.568920   0.000000
     8  C    2.037514   2.036925   0.000000
     9  H    2.397181   2.259140   0.970212   0.000000
    10  H    2.262733   2.807375   0.969804   1.570549   0.000000
    11  C    3.291277   2.765229   1.500048   2.041538   2.040139
    12  H    3.576706   2.613704   2.038493   2.330008   2.819306
    13  H    4.028634   3.614757   2.037497   2.323442   2.331046
    14  C    3.749264   3.427333   2.502782   3.336179   2.700629
    15  H    4.124934   4.115666   2.829827   3.671184   2.692307
    16  H    4.587701   4.030487   3.311825   4.046829   3.611020
    17  C    3.199601   3.027615   2.871747   3.793276   3.077770
    18  C    4.496159   4.362447   4.348815   5.278273   4.460319
    19  H    5.009369   4.588749   4.812504   5.680922   5.081495
    20  H    4.504760   4.566761   4.767750   5.697883   4.820370
    21  H    6.183938   6.749647   8.132251   8.544637   8.248255
    22  H    3.919670   5.030459   4.990084   5.776225   4.587578
    23  H    2.569431   3.844382   3.552323   4.277444   3.102588
    24  C    3.966712   5.439453   5.305494   5.837586   4.773456
    25  H    3.595958   5.145106   4.931858   5.329333   4.387774
    26  H    4.618215   6.089236   5.679651   6.250241   5.022236
    27  H    5.556507   6.891098   7.079622   7.652408   6.632337
    28  H    5.498974   6.964343   7.052703   7.456140   6.558992
    29  O    5.585468   6.082879   7.482254   7.935542   7.628645
    30  C    2.896696   3.905738   4.614605   5.219960   4.530996
    31  C    3.148921   4.413572   4.430356   5.123621   4.043966
    32  C    4.918811   6.320748   6.513306   6.999233   6.077500
    33  C    4.681004   5.904812   6.551474   6.964081   6.322775
    34  H    5.548776   6.682259   7.437638   7.873401   7.234607
    35  H    4.726455   5.971385   6.634830   6.918404   6.423837
    36  C    3.704615   4.694650   5.627565   6.094172   5.576251
    37  C    4.350884   4.954501   6.327309   6.695994   6.477796
    38  H    3.927772   4.261641   5.832621   6.177721   6.114665
    39  H    4.699437   5.350385   6.725230   6.976131   6.870665
                   11         12         13         14         15
    11  C    0.000000
    12  H    0.970440   0.000000
    13  H    0.970852   1.568510   0.000000
    14  C    1.520756   2.056379   2.056352   0.000000
    15  H    2.050359   2.810963   2.252351   0.970397   0.000000
    16  H    2.050924   2.256362   2.424722   0.970508   1.566727
    17  C    2.536399   2.870376   3.341049   1.505892   2.037193
    18  C    3.865645   4.133415   4.564662   2.521846   2.806907
    19  H    4.152199   4.209595   4.866659   2.887551   3.361012
    20  H    4.547603   4.832044   5.301801   3.312716   3.542001
    21  H    9.021726   9.098092   9.918604   8.771162   9.157175
    22  H    5.666204   6.253194   6.319960   4.972487   4.842684
    23  H    4.438843   5.072549   5.054290   4.075664   3.980506
    24  C    6.394462   7.022695   6.948618   6.135505   5.969124
    25  H    6.166630   6.789747   6.670038   6.138104   5.994814
    26  H    6.679296   7.397019   7.141708   6.322445   6.009882
    27  H    8.075682   8.633665   8.708755   7.630148   7.503497
    28  H    8.248901   8.824297   8.808472   8.072318   7.935085
    29  O    8.304417   8.367721   9.214751   8.014302   8.423893
    30  C    5.520831   5.861806   6.332206   5.205985   5.422054
    31  C    5.317927   5.885937   5.981923   4.879178   4.822103
    32  C    7.629552   8.174740   8.249436   7.357462   7.267738
    33  C    7.699258   8.084932   8.424724   7.535941   7.637073
    34  H    8.531194   8.886190   9.286137   8.286355   8.402346
    35  H    7.896232   8.258346   8.589248   7.913468   8.036285
    36  C    6.653863   6.927424   7.468302   6.465942   6.713958
    37  C    7.290861   7.375421   8.170512   7.196093   7.608579
    38  H    6.711591   6.694585   7.619882   6.678617   7.191711
    39  H    7.804696   7.878773   8.651447   7.858740   8.266573
                   16         17         18         19         20
    16  H    0.000000
    17  C    2.037515   0.000000
    18  C    2.620196   1.488553   0.000000
    19  H    2.694665   2.021035   0.970066   0.000000
    20  H    3.545086   2.020274   0.970516   1.566312   0.000000
    21  H    9.361617   7.381788   7.526151   7.804646   6.744389
    22  H    5.723316   3.870410   3.983778   4.824197   3.353239
    23  H    4.960837   3.229504   3.918682   4.765807   3.606081
    24  C    7.026678   5.267540   5.783747   6.624119   5.272454
    25  H    7.073149   5.418017   6.156848   6.981775   5.756385
    26  H    7.205803   5.569334   5.988105   6.888436   5.508211
    27  H    8.436517   6.535055   6.704078   7.471764   5.970855
    28  H    8.960638   7.141837   7.594219   8.387502   6.977353
    29  O    8.579624   6.609431   6.737574   6.995416   5.968967
    30  C    5.958012   3.959446   4.431362   5.035520   3.830043
    31  C    5.712064   3.843356   4.294082   5.107508   3.772151
    32  C    8.213281   6.333515   6.715676   7.485846   6.063128
    33  C    8.350721   6.388372   6.824760   7.459824   6.142585
    34  H    9.060383   7.057120   7.346212   7.936418   6.584630
    35  H    8.760630   6.861014   7.457428   8.083548   6.846059
    36  C    7.212659   5.223259   5.673614   6.205527   5.016487
    37  C    7.846412   5.906747   6.331441   6.669429   5.684775
    38  H    7.272473   5.415961   5.910802   6.151961   5.355274
    39  H    8.546460   6.651150   7.191987   7.544025   6.584609
                   21         22         23         24         25
    21  H    0.000000
    22  H    5.420658   0.000000
    23  H    5.940011   1.570582   0.000000
    24  C    5.425671   2.069850   2.070216   0.000000
    25  H    5.759022   2.815399   2.254028   0.969703   0.000000
    26  H    6.242457   2.264033   2.432520   0.969731   1.562958
    27  H    4.642459   2.790875   3.659926   1.969828   2.745982
    28  H    5.164958   3.717817   4.003197   1.969130   2.195882
    29  O    0.819575   4.880315   5.373145   5.109179   5.464836
    30  C    3.929494   2.049817   2.050014   2.498293   2.822552
    31  C    5.187188   0.969878   0.970331   1.532348   2.053552
    32  C    4.586585   2.863434   3.303806   1.430829   1.965184
    33  C    3.253621   3.447381   3.746378   2.447849   2.706602
    34  H    2.761578   3.994080   4.550613   3.221969   3.601862
    35  H    3.586933   4.186909   4.187387   2.857327   2.791396
    36  C    2.850710   3.030748   3.181371   2.827505   3.077492
    37  C    1.865917   4.378549   4.483338   4.315390   4.467062
    38  H    2.553344   4.588259   4.498114   4.746774   4.829184
    39  H    2.039117   5.063442   5.035990   4.631687   4.635745
                   26         27         28         29         30
    26  H    0.000000
    27  H    2.200261   0.000000
    28  H    2.272618   1.566858   0.000000
    29  O    5.935819   4.520254   5.150328   0.000000
    30  C    3.307136   3.189486   3.740905   3.333037   0.000000
    31  C    2.053474   2.775469   3.328844   4.665883   1.509786
    32  C    1.964591   0.970024   0.970015   4.457049   2.860524
    33  C    3.266224   2.025525   2.025330   3.183804   2.476412
    34  H    3.926005   2.176077   2.443704   2.877268   3.120073
    35  H    3.690967   2.758314   2.172898   3.621391   3.049224
    36  C    3.739254   2.952116   3.322044   2.424882   1.321391
    37  C    5.236759   4.235542   4.550464   1.424265   2.493966
    38  H    5.672116   4.953334   5.274762   1.969674   2.595559
    39  H    5.575928   4.548610   4.566300   1.969460   3.181982
                   31         32         33         34         35
    31  C    0.000000
    32  C    2.514162   0.000000
    33  C    2.956675   1.491664   0.000000
    34  H    3.683242   2.019975   0.970841   0.000000
    35  H    3.544241   2.020394   0.970701   1.564438   0.000000
    36  C    2.502767   2.546676   1.517969   2.043771   2.043857
    37  C    3.908169   3.886291   2.544155   2.671275   2.774342
    38  H    4.093110   4.569910   3.337546   3.592498   3.523668
    39  H    4.488896   4.078133   2.622178   2.722551   2.519269
                   36         37         38         39
    36  C    0.000000
    37  C    1.502256   0.000000
    38  H    2.040381   0.969502   0.000000
    39  H    2.039962   0.971342   1.568914   0.000000
 Stoichiometry    C14H22O2Se
 Framework group  C1[X(C14H22O2Se)]
 Deg. of freedom   111
 Full point group                 C1      NOp   1
 Largest Abelian subgroup         C1      NOp   1
 Largest concise Abelian subgroup C1      NOp   1
                         Standard orientation:                         
 ---------------------------------------------------------------------
 Center     Atomic      Atomic             Coordinates (Angstroms)
 Number     Number       Type             X           Y           Z
 ---------------------------------------------------------------------
      1         34           0        0.134520   -1.270500   -0.086966
      2          8           0       -3.330486   -0.424708    2.633870
      3          1           0       -3.243126    0.387507    2.567340
      4          6           0       -1.460729   -0.236354   -0.471513
      5          6           0       -1.418694    0.494690   -1.781214
      6          1           0       -0.569718    0.959158   -1.860772
      7          1           0       -1.475700   -0.146819   -2.506931
      8          6           0       -2.537697    1.484816   -1.907768
      9          1           0       -2.601545    1.785294   -2.828065
     10          1           0       -2.351912    2.256761   -1.350896
     11          6           0       -3.838607    0.866487   -1.488905
     12          1           0       -4.039241    0.115709   -2.070137
     13          1           0       -4.550107    1.519115   -1.590875
     14          6           0       -3.800349    0.387955   -0.045908
     15          1           0       -3.918570    1.152554    0.539825
     16          1           0       -4.545777   -0.215267    0.103580
     17          6           0       -2.523266   -0.316685    0.328594
     18          6           0       -2.580573   -1.070296    1.611004
     19          1           0       -2.969743   -1.942777    1.442625
     20          1           0       -1.674589   -1.209106    1.930105
     21          1           0        4.632873   -2.007596   -0.320477
     22          1           0        0.749597    1.105405    1.827295
     23          1           0        0.030958    1.648183    0.540563
     24          6           0        1.883190    2.524744    0.834964
     25          1           0        1.764866    2.977109   -0.014558
     26          1           0        1.658875    3.158012    1.534272
     27          1           0        3.425855    1.894857    1.885512
     28          1           0        3.802337    2.964524    0.804254
     29          8           0        3.821901   -2.081308   -0.227768
     30          6           0        1.398998    0.181447    0.116643
     31          6           0        0.885238    1.363867    0.902382
     32          6           0        3.263943    2.175072    0.971066
     33          6           0        3.702392    1.088260    0.048209
     34          1           0        4.467634    0.640864    0.444155
     35          1           0        4.000937    1.492928   -0.782077
     36          6           0        2.652141    0.042161   -0.278713
     37          6           0        3.158886   -1.135747   -1.061348
     38          1           0        2.415465   -1.569014   -1.508045
     39          1           0        3.776382   -0.824770   -1.743622
 ---------------------------------------------------------------------
 Rotational constants (GHZ):      0.5883560      0.2301687      0.2156883
 Leave Link  202 at Tue May 14 15:11:51 2013, MaxMem=   78643200 cpu:       0.0
 (Enter D:\G09W\l301.exe)
 Standard basis: 6-31+G(d) (6D, 7F)
 Ernie: Thresh=  0.10000D-02 Tol=  0.10000D-05 Strict=F.
 There are   382 symmetry adapted basis functions of A   symmetry.
 Integral buffers will be    262144 words long.
 Raffenetti 2 integral format.
 Two-electron integral symmetry is turned on.
   382 basis functions,   687 primitive gaussians,   382 cartesian basis functions
    78 alpha electrons       78 beta electrons
       nuclear repulsion energy      1749.1134300726 Hartrees.
 IExCor=  402 DFT=T Ex+Corr=B3LYP ExCW=0 ScaHFX=  0.200000
 ScaDFX=  0.800000  0.720000  1.000000  0.810000 ScalE2=  1.000000  1.000000
 IRadAn=      0 IRanWt=     -1 IRanGd=            0 ICorTp=0
 NAtoms=   39 NActive=   39 NUniq=   39 SFac= 1.00D+00 NAtFMM=   50 NAOKFM=F Big=F
 Leave Link  301 at Tue May 14 15:11:51 2013, MaxMem=   78643200 cpu:       0.0
 (Enter D:\G09W\l302.exe)
 NPDir=0 NMtPBC=     1 NCelOv=     1 NCel=       1 NClECP=     1 NCelD=      1
         NCelK=      1 NCelE2=     1 NClLst=     1 CellRange=     0.0.
 One-electron integrals computed using PRISM.
 NBasis=   382 RedAO= T  NBF=   382
 NBsUse=   382 1.00D-06 NBFU=   382
 Precomputing XC quadrature grid using
 IXCGrd= 2 IRadAn=           0 IRanWt=          -1 IRanGd=           0 AccXCQ= 0.00D+00.
 NRdTot=    2529 NPtTot=      325906 NUsed=      337690 NTot=      337706
 NSgBfM=   380   380   380   380   380 NAtAll=    39    39.
 Leave Link  302 at Tue May 14 15:11:53 2013, MaxMem=   78643200 cpu:       2.0
 (Enter D:\G09W\l303.exe)
 DipDrv:  MaxL=1.
 Leave Link  303 at Tue May 14 15:11:53 2013, MaxMem=   78643200 cpu:       0.0
 (Enter D:\G09W\l401.exe)
 Harris functional with IExCor=  402 diagonalized for initial guess.
 ExpMin= 3.00D-02 ExpMax= 5.61D+05 ExpMxC= 5.42D+03 IAcc=3 IRadAn=         0 AccDes= 0.00D+00
 HarFok:  IExCor=  402 AccDes= 0.00D+00 IRadAn=         0 IDoV= 1
 ScaDFX=  1.000000  1.000000  1.000000  1.000000
 FoFCou: FMM=F IPFlag=           0 FMFlag=      100000 FMFlg1=           0
         NFxFlg=           0 DoJE=T BraDBF=F KetDBF=T FulRan=T
         Omega=  0.000000  0.000000  1.000000  0.000000  0.000000 ICntrl=     500 IOpCl=  0
         NMat0=    1 NMatS0=    1 NMatT0=    0 NMatD0=    1 NMtDS0=    0 NMtDT0=    0
         I1Cent=           4 NGrid=           0.
 Petite list used in FoFCou.
 Harris En= -3096.57731433848    
 Initial guess orbital symmetries:
       Occupied  (A) (A) (A) (A) (A) (A) (A) (A) (A) (A) (A) (A)
                 (A) (A) (A) (A) (A) (A) (A) (A) (A) (A) (A) (A)
                 (A) (A) (A) (A) (A) (A) (A) (A) (A) (A) (A) (A)
                 (A) (A) (A) (A) (A) (A) (A) (A) (A) (A) (A) (A)
                 (A) (A) (A) (A) (A) (A) (A) (A) (A) (A) (A) (A)
                 (A) (A) (A) (A) (A) (A) (A) (A) (A) (A) (A) (A)
                 (A) (A) (A) (A) (A) (A)
       Virtual   (A) (A) (A) (A) (A) (A) (A) (A) (A) (A) (A) (A)
                 (A) (A) (A) (A) (A) (A) (A) (A) (A) (A) (A) (A)
                 (A) (A) (A) (A) (A) (A) (A) (A) (A) (A) (A) (A)
                 (A) (A) (A) (A) (A) (A) (A) (A) (A) (A) (A) (A)
                 (A) (A) (A) (A) (A) (A) (A) (A) (A) (A) (A) (A)
                 (A) (A) (A) (A) (A) (A) (A) (A) (A) (A) (A) (A)
                 (A) (A) (A) (A) (A) (A) (A) (A) (A) (A) (A) (A)
                 (A) (A) (A) (A) (A) (A) (A) (A) (A) (A) (A) (A)
                 (A) (A) (A) (A) (A) (A) (A) (A) (A) (A) (A) (A)
                 (A) (A) (A) (A) (A) (A) (A) (A) (A) (A) (A) (A)
                 (A) (A) (A) (A) (A) (A) (A) (A) (A) (A) (A) (A)
                 (A) (A) (A) (A) (A) (A) (A) (A) (A) (A) (A) (A)
                 (A) (A) (A) (A) (A) (A) (A) (A) (A) (A) (A) (A)
                 (A) (A) (A) (A) (A) (A) (A) (A) (A) (A) (A) (A)
                 (A) (A) (A) (A) (A) (A) (A) (A) (A) (A) (A) (A)
                 (A) (A) (A) (A) (A) (A) (A) (A) (A) (A) (A) (A)
                 (A) (A) (A) (A) (A) (A) (A) (A) (A) (A) (A) (A)
                 (A) (A) (A) (A) (A) (A) (A) (A) (A) (A) (A) (A)
                 (A) (A) (A) (A) (A) (A) (A) (A) (A) (A) (A) (A)
                 (A) (A) (A) (A) (A) (A) (A) (A) (A) (A) (A) (A)
                 (A) (A) (A) (A) (A) (A) (A) (A) (A) (A) (A) (A)
                 (A) (A) (A) (A) (A) (A) (A) (A) (A) (A) (A) (A)
                 (A) (A) (A) (A) (A) (A) (A) (A) (A) (A) (A) (A)
                 (A) (A) (A) (A) (A) (A) (A) (A) (A) (A) (A) (A)
                 (A) (A) (A) (A) (A) (A) (A) (A) (A) (A) (A) (A)
                 (A) (A) (A) (A)
 The electronic state of the initial guess is 1-A.
 Leave Link  401 at Tue May 14 15:12:06 2013, MaxMem=   78643200 cpu:      13.0
 (Enter D:\G09W\l502.exe)
 Closed shell SCF:
 Requested convergence on RMS density matrix=1.00D-08 within 128 cycles.
 Requested convergence on MAX density matrix=1.00D-06.
 Requested convergence on             energy=1.00D-06.
 No special actions if energy rises.
 Using DIIS extrapolation, IDIIS=  1040.
 Integral symmetry usage will be decided dynamically.
       337365 words used for storage of precomputed grid.
 IEnd=      797965 IEndB=      797965 NGot=    78643200 MDV=    78008182
 LenX=    78008182 LenY=    77861817
 Fock matrices will be formed incrementally for  20 cycles.

 Cycle   1  Pass 1  IDiag  1:
 FoFCou: FMM=F IPFlag=           0 FMFlag=      100000 FMFlg1=           0
         NFxFlg=           0 DoJE=F BraDBF=F KetDBF=F FulRan=T
         Omega=  0.000000  0.000000  1.000000  0.000000  0.000000 ICntrl=       0 IOpCl=  0
         NMat0=    1 NMatS0=    1 NMatT0=    0 NMatD0=    1 NMtDS0=    0 NMtDT0=    0
         I1Cent=           0 NGrid=           0.
 Symmetry not used in FoFCou.
 E= -3095.50516153098    
 DIIS: error= 5.94D-02 at cycle   1 NSaved=   1.
 NSaved= 1 IEnMin= 1 EnMin= -3095.50516153098     IErMin= 1 ErrMin= 5.94D-02
 ErrMax= 5.94D-02 EMaxC= 1.00D-01 BMatC= 1.00D+00 BMatP= 1.00D+00
 IDIUse=3 WtCom= 4.06D-01 WtEn= 5.94D-01
 Coeff-Com:  0.100D+01
 Coeff-En:   0.100D+01
 Coeff:      0.100D+01
 Gap=     0.365 Goal=   None    Shift=    0.000
 GapD=    0.365 DampG=1.000 DampE=0.500 DampFc=0.5000 IDamp=-1.
 Damping current iteration by 5.00D-01
 RMSDP=2.66D-01 MaxDP=4.77D+01              OVMax= 2.66D-01

 Cycle   2  Pass 1  IDiag  1:
 RMSU=  6.73D-02    CP:  2.06D+00
 E= -3095.75631037552     Delta-E=       -0.251148844537 Rises=F Damp=T
 DIIS: error= 2.67D-02 at cycle   2 NSaved=   2.
 NSaved= 2 IEnMin= 2 EnMin= -3095.75631037552     IErMin= 2 ErrMin= 2.67D-02
 ErrMax= 2.67D-02 EMaxC= 1.00D-01 BMatC= 1.21D-01 BMatP= 1.00D+00
 IDIUse=3 WtCom= 7.33D-01 WtEn= 2.67D-01
 Coeff-Com:  0.653D-01 0.935D+00
 Coeff-En:   0.275D+00 0.725D+00
 Coeff:      0.121D+00 0.879D+00
 Gap=     0.318 Goal=   None    Shift=    0.000
 RMSDP=1.14D-01 MaxDP=1.91D+01 DE=-2.51D-01 OVMax= 2.94D-01

 Cycle   3  Pass 1  IDiag  1:
 RMSU=  1.33D-02    CP:  1.13D+00  1.92D-01
 E= -3096.20734519914     Delta-E=       -0.451034823624 Rises=F Damp=F
 DIIS: error= 5.43D-03 at cycle   3 NSaved=   3.
 NSaved= 3 IEnMin= 3 EnMin= -3096.20734519914     IErMin= 3 ErrMin= 5.43D-03
 ErrMax= 5.43D-03 EMaxC= 1.00D-01 BMatC= 4.61D-02 BMatP= 1.21D-01
 IDIUse=3 WtCom= 9.46D-01 WtEn= 5.43D-02
 Coeff-Com: -0.602D-01 0.368D+00 0.693D+00
 Coeff-En:   0.000D+00 0.000D+00 0.100D+01
 Coeff:     -0.569D-01 0.348D+00 0.709D+00
 Gap=     0.209 Goal=   None    Shift=    0.000
 RMSDP=1.14D-02 MaxDP=1.51D+00 DE=-4.51D-01 OVMax= 1.28D-01

 Cycle   4  Pass 1  IDiag  1:
 RMSU=  6.18D-03    CP:  1.15D+00  2.59D-01  8.18D-01
 E= -3096.23262529680     Delta-E=       -0.025280097655 Rises=F Damp=F
 DIIS: error= 3.77D-03 at cycle   4 NSaved=   4.
 NSaved= 4 IEnMin= 4 EnMin= -3096.23262529680     IErMin= 4 ErrMin= 3.77D-03
 ErrMax= 3.77D-03 EMaxC= 1.00D-01 BMatC= 2.36D-02 BMatP= 4.61D-02
 IDIUse=3 WtCom= 9.62D-01 WtEn= 3.77D-02
 Coeff-Com: -0.437D-01 0.144D+00 0.457D+00 0.443D+00
 Coeff-En:   0.000D+00 0.000D+00 0.339D+00 0.661D+00
 Coeff:     -0.420D-01 0.139D+00 0.452D+00 0.451D+00
 Gap=     0.201 Goal=   None    Shift=    0.000
 RMSDP=3.44D-03 MaxDP=2.67D-01 DE=-2.53D-02 OVMax= 5.70D-02

 Cycle   5  Pass 1  IDiag  1:
 RMSU=  2.13D-03    CP:  1.15D+00  2.57D-01  8.45D-01  8.21D-01
 E= -3096.25500550331     Delta-E=       -0.022380206512 Rises=F Damp=F
 DIIS: error= 1.02D-03 at cycle   5 NSaved=   5.
 NSaved= 5 IEnMin= 5 EnMin= -3096.25500550331     IErMin= 5 ErrMin= 1.02D-03
 ErrMax= 1.02D-03 EMaxC= 1.00D-01 BMatC= 1.45D-03 BMatP= 2.36D-02
 IDIUse=3 WtCom= 9.90D-01 WtEn= 1.02D-02
 Coeff-Com: -0.186D-01 0.467D-01 0.190D+00 0.256D+00 0.526D+00
 Coeff-En:   0.000D+00 0.000D+00 0.000D+00 0.000D+00 0.100D+01
 Coeff:     -0.184D-01 0.462D-01 0.188D+00 0.254D+00 0.531D+00
 Gap=     0.196 Goal=   None    Shift=    0.000
 RMSDP=1.58D-03 MaxDP=1.13D-01 DE=-2.24D-02 OVMax= 1.13D-02

 Cycle   6  Pass 1  IDiag  1:
 RMSU=  4.93D-04    CP:  1.14D+00  2.52D-01  8.75D-01  7.73D-01  6.35D-01
 E= -3096.25639746151     Delta-E=       -0.001391958204 Rises=F Damp=F
 DIIS: error= 2.09D-04 at cycle   6 NSaved=   6.
 NSaved= 6 IEnMin= 6 EnMin= -3096.25639746151     IErMin= 6 ErrMin= 2.09D-04
 ErrMax= 2.09D-04 EMaxC= 1.00D-01 BMatC= 8.91D-05 BMatP= 1.45D-03
 IDIUse=3 WtCom= 9.98D-01 WtEn= 2.09D-03
 Coeff-Com: -0.570D-02 0.107D-01 0.532D-01 0.822D-01 0.263D+00 0.597D+00
 Coeff-En:   0.000D+00 0.000D+00 0.000D+00 0.000D+00 0.000D+00 0.100D+01
 Coeff:     -0.569D-02 0.107D-01 0.530D-01 0.820D-01 0.262D+00 0.598D+00
 Gap=     0.195 Goal=   None    Shift=    0.000
 RMSDP=3.48D-04 MaxDP=4.85D-02 DE=-1.39D-03 OVMax= 1.90D-03

 Cycle   7  Pass 1  IDiag  1:
 RMSU=  1.54D-04    CP:  1.15D+00  2.53D-01  8.75D-01  7.68D-01  6.92D-01
                    CP:  8.39D-01
 E= -3096.25647820766     Delta-E=       -0.000080746147 Rises=F Damp=F
 DIIS: error= 5.62D-05 at cycle   7 NSaved=   7.
 NSaved= 7 IEnMin= 7 EnMin= -3096.25647820766     IErMin= 7 ErrMin= 5.62D-05
 ErrMax= 5.62D-05 EMaxC= 1.00D-01 BMatC= 3.90D-06 BMatP= 8.91D-05
 IDIUse=1 WtCom= 1.00D+00 WtEn= 0.00D+00
 Coeff-Com: -0.848D-03 0.711D-03 0.620D-02 0.109D-01 0.614D-01 0.232D+00
 Coeff-Com:  0.689D+00
 Coeff:     -0.848D-03 0.711D-03 0.620D-02 0.109D-01 0.614D-01 0.232D+00
 Coeff:      0.689D+00
 Gap=     0.196 Goal=   None    Shift=    0.000
 RMSDP=2.13D-04 MaxDP=3.36D-02 DE=-8.07D-05 OVMax= 6.37D-04

 Cycle   8  Pass 1  IDiag  1:
 RMSU=  5.81D-05    CP:  1.14D+00  2.51D-01  8.73D-01  7.70D-01  7.02D-01
                    CP:  8.72D-01  8.25D-01
 E= -3096.25648129279     Delta-E=       -0.000003085127 Rises=F Damp=F
 DIIS: error= 2.55D-05 at cycle   8 NSaved=   8.
 NSaved= 8 IEnMin= 8 EnMin= -3096.25648129279     IErMin= 8 ErrMin= 2.55D-05
 ErrMax= 2.55D-05 EMaxC= 1.00D-01 BMatC= 8.68D-07 BMatP= 3.90D-06
 IDIUse=1 WtCom= 1.00D+00 WtEn= 0.00D+00
 Coeff-Com:  0.207D-03-0.774D-03-0.260D-02-0.390D-02 0.425D-02 0.598D-01
 Coeff-Com:  0.374D+00 0.569D+00
 Coeff:      0.207D-03-0.774D-03-0.260D-02-0.390D-02 0.425D-02 0.598D-01
 Coeff:      0.374D+00 0.569D+00
 Gap=     0.196 Goal=   None    Shift=    0.000
 RMSDP=5.58D-05 MaxDP=7.74D-03 DE=-3.09D-06 OVMax= 3.38D-04

 Cycle   9  Pass 1  IDiag  1:
 RMSU=  1.58D-05    CP:  1.15D+00  2.52D-01  8.73D-01  7.69D-01  7.02D-01
                    CP:  8.70D-01  9.23D-01  7.74D-01
 E= -3096.25648209854     Delta-E=       -0.000000805752 Rises=F Damp=F
 DIIS: error= 7.75D-06 at cycle   9 NSaved=   9.
 NSaved= 9 IEnMin= 9 EnMin= -3096.25648209854     IErMin= 9 ErrMin= 7.75D-06
 ErrMax= 7.75D-06 EMaxC= 1.00D-01 BMatC= 7.67D-08 BMatP= 8.68D-07
 IDIUse=1 WtCom= 1.00D+00 WtEn= 0.00D+00
 Coeff-Com:  0.175D-03-0.439D-03-0.170D-02-0.290D-02-0.185D-02 0.137D-01
 Coeff-Com:  0.141D+00 0.304D+00 0.547D+00
 Coeff:      0.175D-03-0.439D-03-0.170D-02-0.290D-02-0.185D-02 0.137D-01
 Coeff:      0.141D+00 0.304D+00 0.547D+00
 Gap=     0.196 Goal=   None    Shift=    0.000
 RMSDP=1.38D-05 MaxDP=8.49D-04 DE=-8.06D-07 OVMax= 8.53D-05

 Cycle  10  Pass 1  IDiag  1:
 RMSU=  6.27D-06    CP:  1.15D+00  2.52D-01  8.74D-01  7.69D-01  7.03D-01
                    CP:  8.75D-01  9.29D-01  7.99D-01  7.20D-01
 E= -3096.25648217179     Delta-E=       -0.000000073252 Rises=F Damp=F
 DIIS: error= 2.14D-06 at cycle  10 NSaved=  10.
 NSaved=10 IEnMin=10 EnMin= -3096.25648217179     IErMin=10 ErrMin= 2.14D-06
 ErrMax= 2.14D-06 EMaxC= 1.00D-01 BMatC= 5.57D-09 BMatP= 7.67D-08
 IDIUse=1 WtCom= 1.00D+00 WtEn= 0.00D+00
 Coeff-Com:  0.629D-04-0.132D-03-0.477D-03-0.973D-03-0.113D-02-0.493D-04
 Coeff-Com:  0.261D-01 0.843D-01 0.260D+00 0.632D+00
 Coeff:      0.629D-04-0.132D-03-0.477D-03-0.973D-03-0.113D-02-0.493D-04
 Coeff:      0.261D-01 0.843D-01 0.260D+00 0.632D+00
 Gap=     0.196 Goal=   None    Shift=    0.000
 RMSDP=4.99D-06 MaxDP=7.49D-04 DE=-7.33D-08 OVMax= 2.15D-05

 Cycle  11  Pass 1  IDiag  1:
 RMSU=  1.10D-06    CP:  1.15D+00  2.52D-01  8.74D-01  7.69D-01  7.03D-01
                    CP:  8.75D-01  9.29D-01  8.16D-01  7.59D-01  8.34D-01
 E= -3096.25648217701     Delta-E=       -0.000000005220 Rises=F Damp=F
 DIIS: error= 6.95D-07 at cycle  11 NSaved=  11.
 NSaved=11 IEnMin=11 EnMin= -3096.25648217701     IErMin=11 ErrMin= 6.95D-07
 ErrMax= 6.95D-07 EMaxC= 1.00D-01 BMatC= 5.16D-10 BMatP= 5.57D-09
 IDIUse=1 WtCom= 1.00D+00 WtEn= 0.00D+00
 Coeff-Com:  0.165D-04-0.297D-04-0.700D-04-0.238D-03-0.317D-03-0.999D-03
 Coeff-Com:  0.150D-02 0.162D-01 0.802D-01 0.299D+00 0.605D+00
 Coeff:      0.165D-04-0.297D-04-0.700D-04-0.238D-03-0.317D-03-0.999D-03
 Coeff:      0.150D-02 0.162D-01 0.802D-01 0.299D+00 0.605D+00
 Gap=     0.196 Goal=   None    Shift=    0.000
 RMSDP=8.67D-07 MaxDP=5.19D-05 DE=-5.22D-09 OVMax= 8.96D-06

 Cycle  12  Pass 1  IDiag  1:
 RMSU=  4.55D-07    CP:  1.15D+00  2.52D-01  8.74D-01  7.69D-01  7.04D-01
                    CP:  8.74D-01  9.31D-01  8.18D-01  7.61D-01  8.32D-01
                    CP:  8.75D-01
 E= -3096.25648217748     Delta-E=       -0.000000000470 Rises=F Damp=F
 DIIS: error= 3.14D-07 at cycle  12 NSaved=  12.
 NSaved=12 IEnMin=12 EnMin= -3096.25648217748     IErMin=12 ErrMin= 3.14D-07
 ErrMax= 3.14D-07 EMaxC= 1.00D-01 BMatC= 1.32D-10 BMatP= 5.16D-10
 IDIUse=1 WtCom= 1.00D+00 WtEn= 0.00D+00
 Coeff-Com:  0.280D-06 0.214D-05 0.396D-04 0.926D-05 0.958D-05-0.559D-03
 Coeff-Com: -0.333D-02-0.449D-02 0.382D-02 0.756D-01 0.381D+00 0.548D+00
 Coeff:      0.280D-06 0.214D-05 0.396D-04 0.926D-05 0.958D-05-0.559D-03
 Coeff:     -0.333D-02-0.449D-02 0.382D-02 0.756D-01 0.381D+00 0.548D+00
 Gap=     0.196 Goal=   None    Shift=    0.000
 RMSDP=4.47D-07 MaxDP=4.62D-05 DE=-4.70D-10 OVMax= 3.54D-06

 Cycle  13  Pass 1  IDiag  1:
 RMSU=  1.35D-07    CP:  1.15D+00  2.52D-01  8.74D-01  7.69D-01  7.04D-01
                    CP:  8.74D-01  9.31D-01  8.19D-01  7.60D-01  8.56D-01
                    CP:  9.12D-01  7.64D-01
 E= -3096.25648217764     Delta-E=       -0.000000000163 Rises=F Damp=F
 DIIS: error= 5.72D-08 at cycle  13 NSaved=  13.
 NSaved=13 IEnMin=13 EnMin= -3096.25648217764     IErMin=13 ErrMin= 5.72D-08
 ErrMax= 5.72D-08 EMaxC= 1.00D-01 BMatC= 7.01D-12 BMatP= 1.32D-10
 IDIUse=1 WtCom= 1.00D+00 WtEn= 0.00D+00
 Coeff-Com: -0.874D-06 0.278D-05 0.240D-04 0.185D-04 0.267D-04-0.197D-03
 Coeff-Com: -0.174D-02-0.362D-02-0.510D-02 0.130D-01 0.141D+00 0.276D+00
 Coeff-Com:  0.581D+00
 Coeff:     -0.874D-06 0.278D-05 0.240D-04 0.185D-04 0.267D-04-0.197D-03
 Coeff:     -0.174D-02-0.362D-02-0.510D-02 0.130D-01 0.141D+00 0.276D+00
 Coeff:      0.581D+00
 Gap=     0.196 Goal=   None    Shift=    0.000
 RMSDP=1.46D-07 MaxDP=1.91D-05 DE=-1.63D-10 OVMax= 7.02D-07

 Cycle  14  Pass 1  IDiag  1:
 RMSU=  4.38D-08    CP:  1.15D+00  2.52D-01  8.74D-01  7.69D-01  7.04D-01
                    CP:  8.74D-01  9.32D-01  8.19D-01  7.62D-01  8.57D-01
                    CP:  9.21D-01  8.03D-01  8.72D-01
 E= -3096.25648217758     Delta-E=        0.000000000058 Rises=F Damp=F
 DIIS: error= 8.83D-09 at cycle  14 NSaved=  14.
 NSaved=14 IEnMin=13 EnMin= -3096.25648217764     IErMin=14 ErrMin= 8.83D-09
 ErrMax= 8.83D-09 EMaxC= 1.00D-01 BMatC= 1.74D-13 BMatP= 7.01D-12
 IDIUse=1 WtCom= 1.00D+00 WtEn= 0.00D+00
 Coeff-Com: -0.348D-06 0.751D-06 0.473D-05 0.461D-05 0.960D-05-0.148D-04
 Coeff-Com: -0.259D-03-0.712D-03-0.169D-02-0.144D-02 0.127D-01 0.414D-01
 Coeff-Com:  0.171D+00 0.779D+00
 Coeff:     -0.348D-06 0.751D-06 0.473D-05 0.461D-05 0.960D-05-0.148D-04
 Coeff:     -0.259D-03-0.712D-03-0.169D-02-0.144D-02 0.127D-01 0.414D-01
 Coeff:      0.171D+00 0.779D+00
 Gap=     0.196 Goal=   None    Shift=    0.000
 RMSDP=3.43D-08 MaxDP=4.34D-06 DE= 5.82D-11 OVMax= 1.90D-07

 Cycle  15  Pass 1  IDiag  1:
 RMSU=  1.10D-08    CP:  1.15D+00  2.52D-01  8.74D-01  7.69D-01  7.04D-01
                    CP:  8.74D-01  9.32D-01  8.19D-01  7.61D-01  8.57D-01
                    CP:  9.27D-01  8.20D-01  8.90D-01  9.81D-01
 E= -3096.25648217767     Delta-E=       -0.000000000085 Rises=F Damp=F
 DIIS: error= 1.78D-09 at cycle  15 NSaved=  15.
 NSaved=15 IEnMin=15 EnMin= -3096.25648217767     IErMin=15 ErrMin= 1.78D-09
 ErrMax= 1.78D-09 EMaxC= 1.00D-01 BMatC= 7.36D-15 BMatP= 1.74D-13
 IDIUse=1 WtCom= 1.00D+00 WtEn= 0.00D+00
 Coeff-Com: -0.472D-07 0.738D-07 0.100D-06 0.219D-06 0.116D-05 0.418D-05
 Coeff-Com:  0.861D-05-0.328D-04-0.242D-03-0.114D-02-0.333D-02-0.989D-03
 Coeff-Com:  0.223D-01 0.219D+00 0.765D+00
 Coeff:     -0.472D-07 0.738D-07 0.100D-06 0.219D-06 0.116D-05 0.418D-05
 Coeff:      0.861D-05-0.328D-04-0.242D-03-0.114D-02-0.333D-02-0.989D-03
 Coeff:      0.223D-01 0.219D+00 0.765D+00
 Gap=     0.196 Goal=   None    Shift=    0.000
 RMSDP=6.89D-09 MaxDP=6.95D-07 DE=-8.46D-11 OVMax= 4.27D-08

 SCF Done:  E(RB3LYP) =  -3096.25648218     A.U. after   15 cycles
             Convg  =    0.6886D-08             -V/T =  2.0038
 KE= 3.084569409278D+03 PE=-1.084926619811D+04 EE= 2.919326876583D+03
 Leave Link  502 at Tue May 14 15:22:54 2013, MaxMem=   78643200 cpu:     648.0
 (Enter D:\G09W\l601.exe)
 Copying SCF densities to generalized density rwf, IOpCl= 0 IROHF=0.

 **********************************************************************

            Population analysis using the SCF density.

 **********************************************************************

 Orbital symmetries:
       Occupied  (A) (A) (A) (A) (A) (A) (A) (A) (A) (A) (A) (A)
                 (A) (A) (A) (A) (A) (A) (A) (A) (A) (A) (A) (A)
                 (A) (A) (A) (A) (A) (A) (A) (A) (A) (A) (A) (A)
                 (A) (A) (A) (A) (A) (A) (A) (A) (A) (A) (A) (A)
                 (A) (A) (A) (A) (A) (A) (A) (A) (A) (A) (A) (A)
                 (A) (A) (A) (A) (A) (A) (A) (A) (A) (A) (A) (A)
                 (A) (A) (A) (A) (A) (A)
       Virtual   (A) (A) (A) (A) (A) (A) (A) (A) (A) (A) (A) (A)
                 (A) (A) (A) (A) (A) (A) (A) (A) (A) (A) (A) (A)
                 (A) (A) (A) (A) (A) (A) (A) (A) (A) (A) (A) (A)
                 (A) (A) (A) (A) (A) (A) (A) (A) (A) (A) (A) (A)
                 (A) (A) (A) (A) (A) (A) (A) (A) (A) (A) (A) (A)
                 (A) (A) (A) (A) (A) (A) (A) (A) (A) (A) (A) (A)
                 (A) (A) (A) (A) (A) (A) (A) (A) (A) (A) (A) (A)
                 (A) (A) (A) (A) (A) (A) (A) (A) (A) (A) (A) (A)
                 (A) (A) (A) (A) (A) (A) (A) (A) (A) (A) (A) (A)
                 (A) (A) (A) (A) (A) (A) (A) (A) (A) (A) (A) (A)
                 (A) (A) (A) (A) (A) (A) (A) (A) (A) (A) (A) (A)
                 (A) (A) (A) (A) (A) (A) (A) (A) (A) (A) (A) (A)
                 (A) (A) (A) (A) (A) (A) (A) (A) (A) (A) (A) (A)
                 (A) (A) (A) (A) (A) (A) (A) (A) (A) (A) (A) (A)
                 (A) (A) (A) (A) (A) (A) (A) (A) (A) (A) (A) (A)
                 (A) (A) (A) (A) (A) (A) (A) (A) (A) (A) (A) (A)
                 (A) (A) (A) (A) (A) (A) (A) (A) (A) (A) (A) (A)
                 (A) (A) (A) (A) (A) (A) (A) (A) (A) (A) (A) (A)
                 (A) (A) (A) (A) (A) (A) (A) (A) (A) (A) (A) (A)
                 (A) (A) (A) (A) (A) (A) (A) (A) (A) (A) (A) (A)
                 (A) (A) (A) (A) (A) (A) (A) (A) (A) (A) (A) (A)
                 (A) (A) (A) (A) (A) (A) (A) (A) (A) (A) (A) (A)
                 (A) (A) (A) (A) (A) (A) (A) (A) (A) (A) (A) (A)
                 (A) (A) (A) (A) (A) (A) (A) (A) (A) (A) (A) (A)
                 (A) (A) (A) (A) (A) (A) (A) (A) (A) (A) (A) (A)
                 (A) (A) (A) (A)
 The electronic state is 1-A.
 Alpha  occ. eigenvalues -- -453.86418 -57.46290 -52.13540 -52.13403 -52.13149
 Alpha  occ. eigenvalues --  -19.14043 -19.13940 -10.20965 -10.20903 -10.20843
 Alpha  occ. eigenvalues --  -10.20529 -10.19557 -10.18662 -10.16343 -10.16276
 Alpha  occ. eigenvalues --  -10.16186 -10.15914 -10.15466 -10.15386 -10.14985
 Alpha  occ. eigenvalues --  -10.14720  -7.70349  -5.74590  -5.74187  -5.73359
 Alpha  occ. eigenvalues --   -2.10229  -2.10193  -2.09484  -2.09157  -2.09029
 Alpha  occ. eigenvalues --   -1.06076  -1.06036  -0.86779  -0.86208  -0.79898
 Alpha  occ. eigenvalues --   -0.79264  -0.78409  -0.76922  -0.71891  -0.71208
 Alpha  occ. eigenvalues --   -0.68539  -0.65633  -0.64131  -0.62363  -0.60808
 Alpha  occ. eigenvalues --   -0.54418  -0.54262  -0.52508  -0.51706  -0.49821
 Alpha  occ. eigenvalues --   -0.48558  -0.48047  -0.47518  -0.47240  -0.46442
 Alpha  occ. eigenvalues --   -0.45949  -0.45699  -0.43353  -0.41934  -0.41466
 Alpha  occ. eigenvalues --   -0.40754  -0.39712  -0.39281  -0.38208  -0.36310
 Alpha  occ. eigenvalues --   -0.35785  -0.35305  -0.35176  -0.34154  -0.33834
 Alpha  occ. eigenvalues --   -0.32528  -0.31167  -0.29921  -0.28767  -0.27639
 Alpha  occ. eigenvalues --   -0.27009  -0.24561  -0.20421
 Alpha virt. eigenvalues --   -0.00853  -0.00429   0.00141   0.00497   0.01076
 Alpha virt. eigenvalues --    0.01525   0.02071   0.02356   0.03126   0.03458
 Alpha virt. eigenvalues --    0.03940   0.04270   0.04649   0.05261   0.05354
 Alpha virt. eigenvalues --    0.05912   0.06851   0.07126   0.07640   0.07979
 Alpha virt. eigenvalues --    0.08151   0.08844   0.09097   0.09138   0.09617
 Alpha virt. eigenvalues --    0.09922   0.10698   0.10868   0.12072   0.12474
 Alpha virt. eigenvalues --    0.12731   0.12847   0.13198   0.13738   0.14347
 Alpha virt. eigenvalues --    0.14774   0.15277   0.15653   0.15969   0.16450
 Alpha virt. eigenvalues --    0.16701   0.17088   0.17380   0.17705   0.18104
 Alpha virt. eigenvalues --    0.18265   0.18796   0.19159   0.19303   0.19458
 Alpha virt. eigenvalues --    0.20169   0.20243   0.20383   0.21310   0.21406
 Alpha virt. eigenvalues --    0.21681   0.22000   0.22321   0.22801   0.23040
 Alpha virt. eigenvalues --    0.23585   0.23872   0.24331   0.24402   0.25017
 Alpha virt. eigenvalues --    0.25625   0.25771   0.26032   0.26428   0.26900
 Alpha virt. eigenvalues --    0.26980   0.27306   0.28045   0.28657   0.29013
 Alpha virt. eigenvalues --    0.29121   0.29289   0.29956   0.30388   0.31133
 Alpha virt. eigenvalues --    0.31372   0.31821   0.32487   0.32590   0.33129
 Alpha virt. eigenvalues --    0.34015   0.34268   0.34745   0.35777   0.36287
 Alpha virt. eigenvalues --    0.36552   0.36881   0.37454   0.39098   0.39898
 Alpha virt. eigenvalues --    0.40421   0.40913   0.41155   0.42557   0.43425
 Alpha virt. eigenvalues --    0.43960   0.44047   0.45121   0.45605   0.45863
 Alpha virt. eigenvalues --    0.47354   0.48112   0.48556   0.49338   0.49931
 Alpha virt. eigenvalues --    0.54828   0.56966   0.59136   0.60848   0.62165
 Alpha virt. eigenvalues --    0.63040   0.63728   0.64113   0.65401   0.66637
 Alpha virt. eigenvalues --    0.67236   0.67602   0.68564   0.70134   0.70214
 Alpha virt. eigenvalues --    0.71594   0.71848   0.72665   0.72845   0.73173
 Alpha virt. eigenvalues --    0.74174   0.74658   0.76037   0.76793   0.77679
 Alpha virt. eigenvalues --    0.78206   0.78385   0.79928   0.81199   0.81635
 Alpha virt. eigenvalues --    0.82524   0.83323   0.84494   0.85259   0.85783
 Alpha virt. eigenvalues --    0.86724   0.88486   0.88964   0.91333   0.93845
 Alpha virt. eigenvalues --    0.95352   0.95580   0.96430   0.98971   1.00225
 Alpha virt. eigenvalues --    1.01003   1.03103   1.05648   1.06311   1.06771
 Alpha virt. eigenvalues --    1.07157   1.08474   1.08788   1.09045   1.09769
 Alpha virt. eigenvalues --    1.12081   1.13265   1.13870   1.16030   1.18821
 Alpha virt. eigenvalues --    1.20412   1.21486   1.22113   1.22310   1.22938
 Alpha virt. eigenvalues --    1.23715   1.25010   1.25905   1.27078   1.27453
 Alpha virt. eigenvalues --    1.27740   1.28329   1.28617   1.29120   1.30383
 Alpha virt. eigenvalues --    1.30632   1.30889   1.33331   1.33886   1.36063
 Alpha virt. eigenvalues --    1.36430   1.36951   1.38687   1.39909   1.41064
 Alpha virt. eigenvalues --    1.43525   1.45001   1.47228   1.48499   1.50976
 Alpha virt. eigenvalues --    1.52020   1.53812   1.56153   1.58891   1.60454
 Alpha virt. eigenvalues --    1.65722   1.67035   1.69563   1.70070   1.71346
 Alpha virt. eigenvalues --    1.72021   1.74046   1.75256   1.76286   1.76951
 Alpha virt. eigenvalues --    1.78806   1.81999   1.83015   1.84277   1.85365
 Alpha virt. eigenvalues --    1.88959   1.89708   1.90303   1.91806   1.92409
 Alpha virt. eigenvalues --    1.94197   1.94653   1.96069   1.97467   1.98771
 Alpha virt. eigenvalues --    2.01523   2.02163   2.02720   2.03003   2.05222
 Alpha virt. eigenvalues --    2.05270   2.08030   2.11447   2.14569   2.15408
 Alpha virt. eigenvalues --    2.17881   2.19809   2.20074   2.21459   2.25509
 Alpha virt. eigenvalues --    2.28670   2.29090   2.30796   2.31060   2.33739
 Alpha virt. eigenvalues --    2.35756   2.36903   2.38583   2.39259   2.44130
 Alpha virt. eigenvalues --    2.45446   2.46315   2.48198   2.52306   2.54524
 Alpha virt. eigenvalues --    2.55749   2.56323   2.57270   2.59437   2.61138
 Alpha virt. eigenvalues --    2.62769   2.63168   2.64834   2.68445   2.70109
 Alpha virt. eigenvalues --    2.71856   2.73329   2.75059   2.76707   2.77303
 Alpha virt. eigenvalues --    2.79072   2.79192   2.81208   2.82021   2.83963
 Alpha virt. eigenvalues --    2.98853   2.99425   3.01614   3.01993   3.07829
 Alpha virt. eigenvalues --    3.08105   4.18936   4.21028   4.28210   4.30882
 Alpha virt. eigenvalues --    4.39285   4.39793   4.40773   4.41778   4.49553
 Alpha virt. eigenvalues --    4.51335   4.55326   4.57517   4.61862   4.63117
 Alpha virt. eigenvalues --    4.71128   4.72701   8.50943  83.17859
          Condensed to atoms (all electrons):
              1          2          3          4          5          6
     1  Se  34.309249  -0.003825   0.002850  -0.422481  -0.148623  -0.023410
     2  O   -0.003825   8.450482   0.179248   0.126360   0.022579   0.000103
     3  H    0.002850   0.179248   0.331917  -0.096728   0.002972  -0.000002
     4  C   -0.422481   0.126360  -0.096728  21.679611  -0.009159  -0.119627
     5  C   -0.148623   0.022579   0.002972  -0.009159   9.066399   0.361435
     6  H   -0.023410   0.000103  -0.000002  -0.119627   0.361435   0.514278
     7  H    0.005162  -0.000068   0.000001  -0.123187   0.491943  -0.040960
     8  C   -0.063848  -0.000094  -0.002585   0.517223  -0.846620  -0.020486
     9  H   -0.001023   0.000001   0.000000  -0.044592  -0.052830  -0.001550
    10  H   -0.001347  -0.000011   0.000013  -0.014600  -0.106679  -0.007538
    11  C   -0.021342   0.032431   0.009324   0.101685   0.106307   0.009924
    12  H   -0.000667  -0.000107   0.000006  -0.045627   0.024306   0.000089
    13  H    0.000665   0.000075   0.000002   0.045330   0.017482  -0.000255
    14  C    0.013932  -0.107047  -0.026802  -1.117666  -0.878164   0.031435
    15  H   -0.005686   0.001912   0.001823   0.044404  -0.021075   0.000114
    16  H    0.005277  -0.004834   0.000028   0.124820  -0.002016  -0.000025
    17  C    0.559478  -0.042175   0.132205 -13.417547  -1.622394   0.053267
    18  C   -0.055983   0.129684  -0.037073  -1.484516   0.034288   0.000093
    19  H    0.016681  -0.063575   0.007511   0.043042  -0.002549  -0.000011
    20  H   -0.013817  -0.050774  -0.001946  -0.024490   0.021770   0.000012
    21  H    0.002611   0.000000   0.000000   0.000125   0.000105   0.000000
    22  H    0.008738   0.000330   0.000003   0.000699   0.009754   0.000101
    23  H   -0.018552  -0.000056   0.000042   0.112899  -0.006460  -0.000177
    24  C   -0.026213  -0.003224  -0.000769   0.292613   0.020416  -0.010546
    25  H   -0.001750   0.000000   0.000000  -0.004508  -0.000029   0.000055
    26  H   -0.000169   0.000002   0.000000   0.005728  -0.000763  -0.000001
    27  H   -0.001366   0.000000   0.000000  -0.001445  -0.000262   0.000000
    28  H    0.000062   0.000000   0.000000  -0.000690   0.000129   0.000000
    29  O    0.003164   0.000004   0.000000  -0.008370  -0.000608   0.000008
    30  C    0.166481   0.028774   0.004261  -0.122105  -0.143884   0.095608
    31  C   -0.212556  -0.016452  -0.005807   1.326694   0.226607  -0.020667
    32  C    0.022458   0.000328   0.000004  -0.062429  -0.005305   0.000317
    33  C    0.017707  -0.000875   0.000003   0.022629  -0.019198  -0.005271
    34  H    0.003597   0.000000   0.000000  -0.000888   0.000095   0.000000
    35  H   -0.004756   0.000000   0.000000   0.001757   0.000303  -0.000004
    36  C   -0.025851  -0.005003   0.000484  -1.395720  -0.128545  -0.044983
    37  C   -0.152079   0.000248  -0.000001   0.075733   0.077120  -0.000554
    38  H    0.014194   0.000000   0.000000  -0.007958   0.011424   0.000023
    39  H   -0.011692   0.000000   0.000000   0.004573  -0.000352  -0.000007
              7          8          9         10         11         12
     1  Se   0.005162  -0.063848  -0.001023  -0.001347  -0.021342  -0.000667
     2  O   -0.000068  -0.000094   0.000001  -0.000011   0.032431  -0.000107
     3  H    0.000001  -0.002585   0.000000   0.000013   0.009324   0.000006
     4  C   -0.123187   0.517223  -0.044592  -0.014600   0.101685  -0.045627
     5  C    0.491943  -0.846620  -0.052830  -0.106679   0.106307   0.024306
     6  H   -0.040960  -0.020486  -0.001550  -0.007538   0.009924   0.000089
     7  H    0.502459  -0.054317  -0.006905   0.007031   0.002535   0.002652
     8  C   -0.054317   6.752364   0.409460   0.479649   0.252960  -0.070185
     9  H   -0.006905   0.409460   0.537577  -0.043838  -0.050249  -0.006461
    10  H    0.007031   0.479649  -0.043838   0.525640  -0.067194   0.007713
    11  C    0.002535   0.252960  -0.050249  -0.067194   6.860612   0.483855
    12  H    0.002652  -0.070185  -0.006461   0.007713   0.483855   0.519573
    13  H   -0.000159  -0.074545  -0.003399  -0.006394   0.441350  -0.043932
    14  C   -0.055179   0.058891   0.008450  -0.027307  -1.253249  -0.146857
    15  H   -0.000109   0.021252  -0.000174   0.002501  -0.067702   0.006965
    16  H    0.000143   0.004632  -0.000181   0.000057  -0.039885  -0.006931
    17  C    0.034308  -0.654447   0.044685   0.028227  -0.035283   0.056579
    18  C    0.005152  -0.115404   0.004035   0.008415  -0.197355   0.002812
    19  H    0.000063  -0.002912   0.000001   0.000002   0.000127   0.000022
    20  H   -0.000020  -0.001747   0.000000   0.000000   0.008600  -0.000010
    21  H    0.000000   0.000003   0.000000   0.000000   0.000002   0.000000
    22  H   -0.000003   0.003077   0.000000  -0.000006  -0.000459   0.000000
    23  H    0.000056  -0.005333   0.000006   0.000069   0.006868   0.000000
    24  C    0.003153   0.021249  -0.000911   0.001808   0.018475   0.000070
    25  H   -0.000001   0.001345   0.000000  -0.000006   0.000012   0.000000
    26  H    0.000000  -0.000713   0.000000  -0.000001  -0.000065   0.000000
    27  H    0.000000   0.000045   0.000000   0.000000   0.000002   0.000000
    28  H    0.000000  -0.000002   0.000000   0.000000  -0.000005   0.000000
    29  O   -0.000004   0.000198   0.000000   0.000000  -0.000046   0.000000
    30  C   -0.020192   0.279892   0.003539  -0.001678  -0.089939  -0.000340
    31  C    0.008248  -0.045985  -0.002512  -0.003999   0.028734  -0.000654
    32  C   -0.000051   0.000455  -0.000035  -0.000230   0.001435   0.000003
    33  C    0.000267  -0.017241  -0.000008  -0.000054   0.006417   0.000007
    34  H    0.000000   0.000051   0.000000   0.000000  -0.000004   0.000000
    35  H    0.000000   0.000149   0.000000   0.000000   0.000032   0.000000
    36  C    0.002742  -0.197491   0.000309   0.003329   0.013756  -0.000095
    37  C    0.000625   0.014603  -0.000076   0.000044  -0.002678  -0.000024
    38  H   -0.000009   0.001545   0.000000   0.000000   0.000011   0.000000
    39  H    0.000000  -0.000114   0.000000   0.000000   0.000020   0.000000
             13         14         15         16         17         18
     1  Se   0.000665   0.013932  -0.005686   0.005277   0.559478  -0.055983
     2  O    0.000075  -0.107047   0.001912  -0.004834  -0.042175   0.129684
     3  H    0.000002  -0.026802   0.001823   0.000028   0.132205  -0.037073
     4  C    0.045330  -1.117666   0.044404   0.124820 -13.417547  -1.484516
     5  C    0.017482  -0.878164  -0.021075  -0.002016  -1.622394   0.034288
     6  H   -0.000255   0.031435   0.000114  -0.000025   0.053267   0.000093
     7  H   -0.000159  -0.055179  -0.000109   0.000143   0.034308   0.005152
     8  C   -0.074545   0.058891   0.021252   0.004632  -0.654447  -0.115404
     9  H   -0.003399   0.008450  -0.000174  -0.000181   0.044685   0.004035
    10  H   -0.006394  -0.027307   0.002501   0.000057   0.028227   0.008415
    11  C    0.441350  -1.253249  -0.067702  -0.039885  -0.035283  -0.197355
    12  H   -0.043932  -0.146857   0.006965  -0.006931   0.056579   0.002812
    13  H    0.537042  -0.058668  -0.007683  -0.001204  -0.037853  -0.013610
    14  C   -0.058668  11.286567   0.557078   0.355040  -1.706464  -0.572177
    15  H   -0.007683   0.557078   0.533391  -0.043505  -0.182644  -0.054270
    16  H   -0.001204   0.355040  -0.043505   0.510451  -0.051562  -0.080643
    17  C   -0.037853  -1.706464  -0.182644  -0.051562  22.736578   0.640202
    18  C   -0.013610  -0.572177  -0.054270  -0.080643   0.640202   6.997452
    19  H   -0.000004  -0.137603  -0.000303   0.003418  -0.005532   0.454949
    20  H    0.000005   0.065611  -0.000258  -0.000207  -0.232813   0.511586
    21  H    0.000000  -0.000005   0.000000   0.000000   0.000164   0.000033
    22  H    0.000000   0.003388   0.000004   0.000000  -0.022679  -0.006540
    23  H   -0.000003  -0.012669   0.000027  -0.000002  -0.058231  -0.002217
    24  C   -0.000074  -0.012870  -0.000172   0.000217  -0.218603  -0.033204
    25  H    0.000000  -0.000313   0.000000   0.000000   0.002707  -0.000092
    26  H    0.000000   0.000143   0.000000   0.000000  -0.003263  -0.000494
    27  H    0.000000   0.000005   0.000000   0.000000   0.000678  -0.000045
    28  H    0.000000  -0.000012   0.000000   0.000000   0.000251   0.000031
    29  O    0.000000   0.000392   0.000000   0.000000  -0.001274  -0.001156
    30  C   -0.000468   0.345446   0.006175  -0.003192  -0.434869  -0.231527
    31  C    0.000276  -0.073573  -0.003722   0.001661  -1.226942  -0.044737
    32  C   -0.000001   0.005225   0.000107  -0.000005   0.034576  -0.007706
    33  C    0.000003  -0.007911  -0.000030  -0.000003   0.126617   0.018869
    34  H    0.000000   0.000024   0.000000   0.000000  -0.000242  -0.000030
    35  H    0.000000  -0.000052   0.000000   0.000000  -0.000069   0.000012
    36  C    0.000056  -0.212849  -0.000270  -0.000385   1.480463   0.300541
    37  C   -0.000005  -0.004864  -0.000004   0.000013  -0.135172  -0.015445
    38  H    0.000000  -0.000124   0.000000   0.000000   0.000666   0.000173
    39  H    0.000000  -0.000082   0.000000   0.000000  -0.000511   0.000071
             19         20         21         22         23         24
     1  Se   0.016681  -0.013817   0.002611   0.008738  -0.018552  -0.026213
     2  O   -0.063575  -0.050774   0.000000   0.000330  -0.000056  -0.003224
     3  H    0.007511  -0.001946   0.000000   0.000003   0.000042  -0.000769
     4  C    0.043042  -0.024490   0.000125   0.000699   0.112899   0.292613
     5  C   -0.002549   0.021770   0.000105   0.009754  -0.006460   0.020416
     6  H   -0.000011   0.000012   0.000000   0.000101  -0.000177  -0.010546
     7  H    0.000063  -0.000020   0.000000  -0.000003   0.000056   0.003153
     8  C   -0.002912  -0.001747   0.000003   0.003077  -0.005333   0.021249
     9  H    0.000001   0.000000   0.000000   0.000000   0.000006  -0.000911
    10  H    0.000002   0.000000   0.000000  -0.000006   0.000069   0.001808
    11  C    0.000127   0.008600   0.000002  -0.000459   0.006868   0.018475
    12  H    0.000022  -0.000010   0.000000   0.000000   0.000000   0.000070
    13  H   -0.000004   0.000005   0.000000   0.000000  -0.000003  -0.000074
    14  C   -0.137603   0.065611  -0.000005   0.003388  -0.012669  -0.012870
    15  H   -0.000303  -0.000258   0.000000   0.000004   0.000027  -0.000172
    16  H    0.003418  -0.000207   0.000000   0.000000  -0.000002   0.000217
    17  C   -0.005532  -0.232813   0.000164  -0.022679  -0.058231  -0.218603
    18  C    0.454949   0.511586   0.000033  -0.006540  -0.002217  -0.033204
    19  H    0.529099  -0.053463   0.000000   0.000001   0.000002   0.000000
    20  H   -0.053463   0.545480   0.000000   0.000096  -0.000072   0.000684
    21  H    0.000000   0.000000   0.317179  -0.000001   0.000000  -0.001604
    22  H    0.000001   0.000096  -0.000001   0.499300  -0.044227   0.016243
    23  H    0.000002  -0.000072   0.000000  -0.044227   0.507443   0.021598
    24  C    0.000000   0.000684  -0.001604   0.016243   0.021598   7.584748
    25  H    0.000000   0.000000   0.000000   0.006440  -0.007946   0.533527
    26  H    0.000000   0.000000   0.000000  -0.007551  -0.001287   0.441856
    27  H    0.000000   0.000000   0.000010   0.002577  -0.000018  -0.086417
    28  H    0.000000   0.000000  -0.000001  -0.000236  -0.000202  -0.111657
    29  O    0.000000   0.000001   0.190970   0.000297  -0.000067  -0.002166
    30  C   -0.002248  -0.017547   0.008930  -0.055580  -0.061397   0.653944
    31  C   -0.001522   0.020468  -0.002047   0.468943   0.326286  -0.956215
    32  C   -0.000062   0.000212  -0.004509   0.002493   0.007500   0.129708
    33  C    0.000020   0.000119   0.026018  -0.051974   0.035921   0.137567
    34  H    0.000000   0.000000  -0.001126   0.000172  -0.000032   0.026118
    35  H    0.000000   0.000000   0.000238  -0.000077   0.000107   0.018770
    36  C   -0.001221   0.008083  -0.048585  -0.065046  -0.037842  -1.549263
    37  C   -0.000027   0.000275   0.007723  -0.004206  -0.002700  -0.103303
    38  H    0.000000   0.000000   0.007335  -0.000005   0.000005  -0.003946
    39  H    0.000000   0.000000  -0.012164  -0.000004   0.000013   0.007790
             25         26         27         28         29         30
     1  Se  -0.001750  -0.000169  -0.001366   0.000062   0.003164   0.166481
     2  O    0.000000   0.000002   0.000000   0.000000   0.000004   0.028774
     3  H    0.000000   0.000000   0.000000   0.000000   0.000000   0.004261
     4  C   -0.004508   0.005728  -0.001445  -0.000690  -0.008370  -0.122105
     5  C   -0.000029  -0.000763  -0.000262   0.000129  -0.000608  -0.143884
     6  H    0.000055  -0.000001   0.000000   0.000000   0.000008   0.095608
     7  H   -0.000001   0.000000   0.000000   0.000000  -0.000004  -0.020192
     8  C    0.001345  -0.000713   0.000045  -0.000002   0.000198   0.279892
     9  H    0.000000   0.000000   0.000000   0.000000   0.000000   0.003539
    10  H   -0.000006  -0.000001   0.000000   0.000000   0.000000  -0.001678
    11  C    0.000012  -0.000065   0.000002  -0.000005  -0.000046  -0.089939
    12  H    0.000000   0.000000   0.000000   0.000000   0.000000  -0.000340
    13  H    0.000000   0.000000   0.000000   0.000000   0.000000  -0.000468
    14  C   -0.000313   0.000143   0.000005  -0.000012   0.000392   0.345446
    15  H    0.000000   0.000000   0.000000   0.000000   0.000000   0.006175
    16  H    0.000000   0.000000   0.000000   0.000000   0.000000  -0.003192
    17  C    0.002707  -0.003263   0.000678   0.000251  -0.001274  -0.434869
    18  C   -0.000092  -0.000494  -0.000045   0.000031  -0.001156  -0.231527
    19  H    0.000000   0.000000   0.000000   0.000000   0.000000  -0.002248
    20  H    0.000000   0.000000   0.000000   0.000000   0.000001  -0.017547
    21  H    0.000000   0.000000   0.000010  -0.000001   0.190970   0.008930
    22  H    0.006440  -0.007551   0.002577  -0.000236   0.000297  -0.055580
    23  H   -0.007946  -0.001287  -0.000018  -0.000202  -0.000067  -0.061397
    24  C    0.533527   0.441856  -0.086417  -0.111657  -0.002166   0.653944
    25  H    0.532218  -0.045737   0.009864  -0.011126  -0.000028  -0.045164
    26  H   -0.045737   0.543826  -0.010926  -0.002322   0.000002  -0.011259
    27  H    0.009864  -0.010926   0.525871  -0.044483  -0.000161  -0.012448
    28  H   -0.011126  -0.002322  -0.044483   0.542359   0.000025  -0.026382
    29  O   -0.000028   0.000002  -0.000161   0.000025   8.508817   0.761722
    30  C   -0.045164  -0.011259  -0.012448  -0.026382   0.761722  41.626410
    31  C   -0.112237  -0.081614   0.030832   0.037330   0.003778  -2.867940
    32  C   -0.069202  -0.077097   0.506524   0.452269  -0.019171  -0.683765
    33  C   -0.033473   0.021315  -0.180028  -0.059629  -0.319784  -5.495001
    34  H   -0.000108  -0.000217  -0.010139   0.000606   0.009227   0.259511
    35  H    0.002608  -0.000272   0.007520  -0.010802  -0.001937   0.107855
    36  C    0.022526   0.021845   0.051996   0.032432  -0.650267 -29.418600
    37  C    0.005153   0.001331  -0.002974  -0.004928   0.346854   1.788283
    38  H    0.000001   0.000000   0.000003   0.000004  -0.059643   0.096738
    39  H    0.000004  -0.000001   0.000002  -0.000003  -0.060378  -0.037749
             31         32         33         34         35         36
     1  Se  -0.212556   0.022458   0.017707   0.003597  -0.004756  -0.025851
     2  O   -0.016452   0.000328  -0.000875   0.000000   0.000000  -0.005003
     3  H   -0.005807   0.000004   0.000003   0.000000   0.000000   0.000484
     4  C    1.326694  -0.062429   0.022629  -0.000888   0.001757  -1.395720
     5  C    0.226607  -0.005305  -0.019198   0.000095   0.000303  -0.128545
     6  H   -0.020667   0.000317  -0.005271   0.000000  -0.000004  -0.044983
     7  H    0.008248  -0.000051   0.000267   0.000000   0.000000   0.002742
     8  C   -0.045985   0.000455  -0.017241   0.000051   0.000149  -0.197491
     9  H   -0.002512  -0.000035  -0.000008   0.000000   0.000000   0.000309
    10  H   -0.003999  -0.000230  -0.000054   0.000000   0.000000   0.003329
    11  C    0.028734   0.001435   0.006417  -0.000004   0.000032   0.013756
    12  H   -0.000654   0.000003   0.000007   0.000000   0.000000  -0.000095
    13  H    0.000276  -0.000001   0.000003   0.000000   0.000000   0.000056
    14  C   -0.073573   0.005225  -0.007911   0.000024  -0.000052  -0.212849
    15  H   -0.003722   0.000107  -0.000030   0.000000   0.000000  -0.000270
    16  H    0.001661  -0.000005  -0.000003   0.000000   0.000000  -0.000385
    17  C   -1.226942   0.034576   0.126617  -0.000242  -0.000069   1.480463
    18  C   -0.044737  -0.007706   0.018869  -0.000030   0.000012   0.300541
    19  H   -0.001522  -0.000062   0.000020   0.000000   0.000000  -0.001221
    20  H    0.020468   0.000212   0.000119   0.000000   0.000000   0.008083
    21  H   -0.002047  -0.004509   0.026018  -0.001126   0.000238  -0.048585
    22  H    0.468943   0.002493  -0.051974   0.000172  -0.000077  -0.065046
    23  H    0.326286   0.007500   0.035921  -0.000032   0.000107  -0.037842
    24  C   -0.956215   0.129708   0.137567   0.026118   0.018770  -1.549263
    25  H   -0.112237  -0.069202  -0.033473  -0.000108   0.002608   0.022526
    26  H   -0.081614  -0.077097   0.021315  -0.000217  -0.000272   0.021845
    27  H    0.030832   0.506524  -0.180028  -0.010139   0.007520   0.051996
    28  H    0.037330   0.452269  -0.059629   0.000606  -0.010802   0.032432
    29  O    0.003778  -0.019171  -0.319784   0.009227  -0.001937  -0.650267
    30  C   -2.867940  -0.683765  -5.495001   0.259511   0.107855 -29.418600
    31  C    9.536612  -0.247329  -0.300737  -0.025685  -0.014383   0.710528
    32  C   -0.247329   6.303915  -0.301646  -0.074507  -0.054962   0.776777
    33  C   -0.300737  -0.301646  12.864032   0.389749   0.553240   0.510209
    34  H   -0.025685  -0.074507   0.389749   0.527935  -0.049965  -0.185243
    35  H   -0.014383  -0.054962   0.553240  -0.049965   0.532306  -0.266270
    36  C    0.710528   0.776777   0.510209  -0.185243  -0.266270  37.938684
    37  C    0.066349  -0.168286  -1.480172  -0.086161  -0.040340  -2.449345
    38  H   -0.021395  -0.004936  -0.040584   0.000127   0.000044  -0.292668
    39  H    0.000674   0.002062   0.047611  -0.001342   0.003328  -0.054938
             37         38         39
     1  Se  -0.152079   0.014194  -0.011692
     2  O    0.000248   0.000000   0.000000
     3  H   -0.000001   0.000000   0.000000
     4  C    0.075733  -0.007958   0.004573
     5  C    0.077120   0.011424  -0.000352
     6  H   -0.000554   0.000023  -0.000007
     7  H    0.000625  -0.000009   0.000000
     8  C    0.014603   0.001545  -0.000114
     9  H   -0.000076   0.000000   0.000000
    10  H    0.000044   0.000000   0.000000
    11  C   -0.002678   0.000011   0.000020
    12  H   -0.000024   0.000000   0.000000
    13  H   -0.000005   0.000000   0.000000
    14  C   -0.004864  -0.000124  -0.000082
    15  H   -0.000004   0.000000   0.000000
    16  H    0.000013   0.000000   0.000000
    17  C   -0.135172   0.000666  -0.000511
    18  C   -0.015445   0.000173   0.000071
    19  H   -0.000027   0.000000   0.000000
    20  H    0.000275   0.000000   0.000000
    21  H    0.007723   0.007335  -0.012164
    22  H   -0.004206  -0.000005  -0.000004
    23  H   -0.002700   0.000005   0.000013
    24  C   -0.103303  -0.003946   0.007790
    25  H    0.005153   0.000001   0.000004
    26  H    0.001331   0.000000  -0.000001
    27  H   -0.002974   0.000003   0.000002
    28  H   -0.004928   0.000004  -0.000003
    29  O    0.346854  -0.059643  -0.060378
    30  C    1.788283   0.096738  -0.037749
    31  C    0.066349  -0.021395   0.000674
    32  C   -0.168286  -0.004936   0.002062
    33  C   -1.480172  -0.040584   0.047611
    34  H   -0.086161   0.000127  -0.001342
    35  H   -0.040340   0.000044   0.003328
    36  C   -2.449345  -0.292668  -0.054938
    37  C    7.727384   0.617647   0.392558
    38  H    0.617647   0.526664  -0.056786
    39  H    0.392558  -0.056786   0.594256
 Mulliken atomic charges:
              1
     1  Se   0.064731
     2  O   -0.674441
     3  H    0.499017
     4  C   -0.001588
     5  C   -0.499918
     6  H    0.229214
     7  H    0.234625
     8  C   -0.644974
     9  H    0.206681
    10  H    0.216382
    11  C   -0.560018
    12  H    0.217239
    13  H    0.205973
    14  C   -0.319119
    15  H    0.211852
    16  H    0.228826
    17  C    0.158915
    18  C   -0.154175
    19  H    0.216093
    20  H    0.214163
    21  H    0.508597
    22  H    0.235939
    23  H    0.240649
    24  C   -0.809397
    25  H    0.215262
    26  H    0.207706
    27  H    0.214785
    28  H    0.206984
    29  O   -0.700399
    30  C   -0.450293
    31  C   -0.505310
    32  C   -0.465134
    33  C   -0.464703
    34  H    0.218478
    35  H    0.215620
    36  C    1.155722
    37  C   -0.468598
    38  H    0.211451
    39  H    0.183162
 Sum of Mulliken atomic charges =   0.00000
 Mulliken charges with hydrogens summed into heavy atoms:
              1
     1  Se   0.064731
     2  O   -0.175425
     4  C   -0.001588
     5  C   -0.036078
     8  C   -0.221911
    11  C   -0.136805
    14  C    0.121559
    17  C    0.158915
    18  C    0.276082
    24  C   -0.386430
    29  O   -0.191802
    30  C   -0.450293
    31  C   -0.028722
    32  C   -0.043365
    33  C   -0.030605
    36  C    1.155722
    37  C   -0.073985
 Sum of Mulliken charges with hydrogens summed into heavy atoms =   0.00000
 Electronic spatial extent (au):  <R**2>=           5645.8864
 Charge=              0.0000 electrons
 Dipole moment (field-independent basis, Debye):
    X=              1.2776    Y=              3.9812    Z=             -2.5912  Tot=              4.9190
 Quadrupole moment (field-independent basis, Debye-Ang):
   XX=           -105.3646   YY=           -118.1917   ZZ=           -119.8593
   XY=              1.2259   XZ=              4.4530   YZ=              4.5834
 Traceless Quadrupole moment (field-independent basis, Debye-Ang):
   XX=              9.1073   YY=             -3.7198   ZZ=             -5.3874
   XY=              1.2259   XZ=              4.4530   YZ=              4.5834
 Octapole moment (field-independent basis, Debye-Ang**2):
  XXX=             92.7020  YYY=            -22.9780  ZZZ=            -22.9732  XYY=            -14.9236
  XXY=              2.6957  XXZ=            -46.4630  XZZ=             28.6112  YZZ=              0.0499
  YYZ=              4.9017  XYZ=             -3.5766
 Hexadecapole moment (field-independent basis, Debye-Ang**3):
 XXXX=          -4581.4032 YYYY=          -1367.3616 ZZZZ=          -1138.1100 XXXY=           -134.4387
 XXXZ=             30.0368 YYYX=             35.5491 YYYZ=             -0.7100 ZZZX=             68.2378
 ZZZY=             40.5819 XXYY=          -1030.6022 XXZZ=          -1081.6246 YYZZ=           -395.2422
 XXYZ=             64.6664 YYXZ=            -23.5821 ZZXY=            -50.4685
 N-N= 1.749113430073D+03 E-N=-1.084926619740D+04  KE= 3.084569409278D+03
 No NMR shielding tensors so no spin-rotation constants.
 Leave Link  601 at Tue May 14 15:22:55 2013, MaxMem=   78643200 cpu:       1.0
 (Enter D:\G09W\l701.exe)
 Compute integral first derivatives.
 ... and contract with generalized density number  0.
 Leave Link  701 at Tue May 14 15:22:55 2013, MaxMem=   78643200 cpu:       0.0
 (Enter D:\G09W\l702.exe)
 L702 exits ... SP integral derivatives will be done elsewhere.
 Leave Link  702 at Tue May 14 15:22:55 2013, MaxMem=   78643200 cpu:       0.0
 (Enter D:\G09W\l703.exe)
 Compute integral first derivatives, UseDBF=F ICtDFT=           0.
 Integral derivatives from FoFDir, PRISM(SPDF).
 Calling FoFJK, ICntrl=      2127 FMM=F ISym2X=0 I1Cent= 0 IOpClX= 0 NMat=1 NMatS=1 NMatT=0.
 FoFCou: FMM=F IPFlag=           0 FMFlag=      100000 FMFlg1=         800
         NFxFlg=           0 DoJE=F BraDBF=F KetDBF=F FulRan=T
         Omega=  0.000000  0.000000  1.000000  0.000000  0.000000 ICntrl=    2127 IOpCl=  0
         NMat0=    1 NMatS0=    1 NMatT0=    0 NMatD0=    1 NMtDS0=    0 NMtDT0=    0
         I1Cent=           0 NGrid=           0.
 Symmetry not used in FoFCou.
 Leave Link  703 at Tue May 14 15:25:25 2013, MaxMem=   78643200 cpu:     149.0
 (Enter D:\G09W\l716.exe)
 Dipole        = 5.02634659D-01 1.56631844D+00-1.01947152D+00
 ***** Axes restored to original set *****
 -------------------------------------------------------------------
 Center     Atomic                   Forces (Hartrees/Bohr)
 Number     Number              X              Y              Z
 -------------------------------------------------------------------
      1       34          -0.004937683   -0.004198051   -0.001909944
      2        8          -0.177113647   -0.149656082   -0.088893208
      3        1           0.175866184    0.147734764    0.099791282
      4        6           0.003094888   -0.005604905   -0.015662527
      5        6           0.000513033   -0.067514305    0.102840206
      6        1           0.095364028    0.036192657   -0.058308993
      7        1          -0.093297533    0.030819588   -0.067989708
      8        6          -0.064776363   -0.087042481   -0.031075485
      9        1          -0.026311812    0.115214753   -0.013543338
     10        1           0.106876884   -0.006463776    0.054743613
     11        6           0.092002920   -0.059074505   -0.039620433
     12        1          -0.106464719    0.010328219   -0.052476994
     13        1          -0.006922824    0.052617782    0.105402792
     14        6           0.009227299    0.060092677   -0.110946796
     15        1           0.082860984   -0.010847891    0.085169914
     16        1          -0.095993662   -0.056065743    0.041547388
     17        6           0.001260398    0.010814720    0.009308642
     18        6           0.040296672    0.068429711    0.080902056
     19        1          -0.109646722   -0.043558176   -0.015882892
     20        1           0.071222744   -0.043975224   -0.081617266
     21        1           0.155221021    0.030643303   -0.193307364
     22        1           0.013414229   -0.113865932    0.034726009
     23        1          -0.057929886    0.055341612    0.084621288
     24        6          -0.074588032   -0.057517916   -0.029839727
     25        1          -0.018486157    0.119691222    0.008023209
     26        1           0.068966493   -0.027952601    0.094601109
     27        1           0.038215771   -0.114420594    0.002406201
     28        1           0.098623644    0.065949078   -0.010992741
     29        8          -0.155785268   -0.041364533    0.185708635
     30        6          -0.012008320   -0.008012411    0.020647372
     31        6           0.043202888    0.052670268   -0.122135050
     32        6          -0.087399426    0.013805558   -0.027931375
     33        6          -0.061398662   -0.032787823    0.094827693
     34        1           0.039150213   -0.070170162   -0.087522131
     35        1           0.009535987    0.112939446   -0.040866667
     36        6           0.013040220    0.005516794   -0.014097682
     37        6           0.070336821   -0.090083414    0.044698114
     38        1          -0.113619320    0.012513976    0.023305843
     39        1           0.038386716    0.088860396   -0.068651046
 -------------------------------------------------------------------
 Cartesian Forces:  Max     0.193307364 RMS     0.075623103
 Leave Link  716 at Tue May 14 15:25:25 2013, MaxMem=   78643200 cpu:       0.0
 (Enter D:\G09W\l103.exe)

 GradGradGradGradGradGradGradGradGradGradGradGradGradGradGradGradGradGrad
 Berny optimization.
 Internal  Forces:  Max     0.250403246 RMS     0.043419605
 Search for a local minimum.
 Step number   1 out of a maximum of  233
 All quantities printed in internal units (Hartrees-Bohrs-Radians)
 RMS Force = .43420D-01 SwitMx=.10000D-02 MixMth= 1
 Mixed Optimization -- RFO/linear search
 Second derivative matrix not updated -- first step.
 ITU=  0
     Eigenvalues ---    0.00613   0.00641   0.00687   0.00692   0.00736
     Eigenvalues ---    0.00917   0.00966   0.01020   0.01230   0.01275
     Eigenvalues ---    0.01346   0.01371   0.01385   0.01555   0.01749
     Eigenvalues ---    0.01783   0.03173   0.03230   0.03259   0.03355
     Eigenvalues ---    0.04219   0.04310   0.04475   0.04564   0.05150
     Eigenvalues ---    0.05302   0.05499   0.05596   0.05904   0.05922
     Eigenvalues ---    0.05941   0.06048   0.06127   0.06168   0.07440
     Eigenvalues ---    0.07517   0.07588   0.08142   0.08154   0.08301
     Eigenvalues ---    0.08927   0.09020   0.09184   0.09339   0.09473
     Eigenvalues ---    0.09567   0.09745   0.09831   0.11681   0.11878
     Eigenvalues ---    0.11943   0.12063   0.12283   0.12688   0.14098
     Eigenvalues ---    0.14257   0.16000   0.16000   0.16444   0.16595
     Eigenvalues ---    0.18731   0.19268   0.19387   0.20300   0.22094
     Eigenvalues ---    0.22130   0.24284   0.24346   0.24770   0.24832
     Eigenvalues ---    0.24999   0.25000   0.25000   0.28444   0.29410
     Eigenvalues ---    0.30045   0.30673   0.30681   0.31036   0.31989
     Eigenvalues ---    0.32099   0.32142   0.32724   0.33609   0.39263
     Eigenvalues ---    0.41825   0.41987   0.53104   0.53175   0.53203
     Eigenvalues ---    0.53205   0.53234   0.53272   0.53273   0.53287
     Eigenvalues ---    0.53296   0.53309   0.53319   0.53334   0.53363
     Eigenvalues ---    0.53372   0.53374   0.53402   0.53417   0.53432
     Eigenvalues ---    0.53438   0.53479   0.56712   0.59341   1.01147
     Eigenvalues ---    1.01162
 RFO step:  Lambda=-4.05698733D-01 EMin= 6.13251422D-03
 Linear search not attempted -- first point.
 Maximum step size (   0.300) exceeded in Quadratic search.
    -- Step size scaled by   0.472
 Iteration  1 RMS(Cart)=  0.02504271 RMS(Int)=  0.00006180
 Iteration  2 RMS(Cart)=  0.00008202 RMS(Int)=  0.00000450
 Iteration  3 RMS(Cart)=  0.00000001 RMS(Int)=  0.00000450
 Variable       Old X    -DE/DX   Delta X   Delta X   Delta X     New X
                                 (Linear)    (Quad)   (Total)
    R1        3.66536   0.00469   0.00000   0.00389   0.00389   3.66925
    R2        3.65871   0.00727   0.00000   0.00600   0.00600   3.66471
    R3        1.54883   0.25040   0.00000   0.08344   0.08344   1.63227
    R4        2.68940   0.01006   0.00000   0.00576   0.00576   2.69515
    R5        2.83554   0.01103   0.00000   0.00721   0.00721   2.84275
    R6        2.51810   0.01730   0.00000   0.00828   0.00828   2.52637
    R7        1.83490   0.11744   0.00000   0.05916   0.05916   1.89407
    R8        1.83357   0.11944   0.00000   0.06008   0.06008   1.89365
    R9        2.83366   0.02788   0.00000   0.01800   0.01800   2.85167
   R10        1.83343   0.11895   0.00000   0.05982   0.05982   1.89325
   R11        1.83266   0.12025   0.00000   0.06042   0.06042   1.89308
   R12        2.83468   0.02544   0.00000   0.01641   0.01642   2.85110
   R13        1.83386   0.11915   0.00000   0.05995   0.05995   1.89382
   R14        1.83464   0.11798   0.00000   0.05942   0.05942   1.89406
   R15        2.87381   0.01438   0.00000   0.00951   0.00951   2.88332
   R16        1.83378   0.11931   0.00000   0.06002   0.06002   1.89381
   R17        1.83399   0.11864   0.00000   0.05971   0.05971   1.89370
   R18        2.84572   0.01712   0.00000   0.01120   0.01120   2.85693
   R19        2.81296   0.02064   0.00000   0.01314   0.01314   2.82610
   R20        1.83316   0.11868   0.00000   0.05967   0.05967   1.89283
   R21        1.83401   0.11690   0.00000   0.05883   0.05883   1.89284
   R22        1.54877   0.24979   0.00000   0.08323   0.08323   1.63200
   R23        1.83280   0.11976   0.00000   0.06018   0.06018   1.89299
   R24        1.83366   0.11652   0.00000   0.05862   0.05862   1.89228
   R25        1.83247   0.12131   0.00000   0.06094   0.06094   1.89341
   R26        1.83253   0.12027   0.00000   0.06042   0.06042   1.89295
   R27        2.89572   0.00947   0.00000   0.00631   0.00632   2.90203
   R28        2.70388   0.07609   0.00000   0.04461   0.04462   2.74849
   R29        1.83308   0.12062   0.00000   0.06063   0.06063   1.89372
   R30        1.83306   0.11910   0.00000   0.05987   0.05987   1.89293
   R31        2.69147   0.01300   0.00000   0.00745   0.00745   2.69892
   R32        2.85308   0.00687   0.00000   0.00430   0.00430   2.85738
   R33        2.49707   0.03054   0.00000   0.01393   0.01392   2.51099
   R34        2.81884   0.03517   0.00000   0.02260   0.02260   2.84144
   R35        1.83462   0.11877   0.00000   0.05981   0.05981   1.89443
   R36        1.83436   0.12041   0.00000   0.06062   0.06062   1.89498
   R37        2.86855   0.00594   0.00000   0.00386   0.00385   2.87240
   R38        2.83885   0.00988   0.00000   0.00642   0.00642   2.84527
   R39        1.83209   0.11649   0.00000   0.05849   0.05849   1.89059
   R40        1.83557   0.11866   0.00000   0.05982   0.05982   1.89539
    A1        1.72962   0.00341   0.00000   0.00245   0.00245   1.73207
    A2        1.91243   0.00326   0.00000   0.00272   0.00272   1.91516
    A3        1.99299  -0.00030   0.00000  -0.00031  -0.00031   1.99269
    A4        2.09975   0.00309   0.00000   0.00215   0.00215   2.10190
    A5        2.18438  -0.00278   0.00000  -0.00184  -0.00184   2.18254
    A6        1.90610  -0.00133   0.00000  -0.00122  -0.00122   1.90488
    A7        1.90612  -0.00146   0.00000  -0.00145  -0.00146   1.90466
    A8        1.95461   0.00036   0.00000   0.00045   0.00045   1.95506
    A9        1.88215  -0.00134   0.00000  -0.00131  -0.00131   1.88084
   A10        1.90679   0.00213   0.00000   0.00202   0.00202   1.90881
   A11        1.90667   0.00158   0.00000   0.00144   0.00144   1.90811
   A12        1.91098   0.00005   0.00000   0.00004   0.00004   1.91102
   A13        1.91152   0.00034   0.00000   0.00030   0.00030   1.91181
   A14        1.92990  -0.00078   0.00000  -0.00070  -0.00069   1.92920
   A15        1.88679  -0.00043   0.00000  -0.00040  -0.00040   1.88639
   A16        1.91289   0.00059   0.00000   0.00057   0.00057   1.91345
   A17        1.91124   0.00024   0.00000   0.00019   0.00019   1.91144
   A18        1.90812   0.00034   0.00000   0.00030   0.00030   1.90842
   A19        1.90620   0.00210   0.00000   0.00194   0.00194   1.90814
   A20        1.95287  -0.00206   0.00000  -0.00186  -0.00186   1.95101
   A21        1.88141  -0.00041   0.00000  -0.00031  -0.00031   1.88109
   A22        1.90718   0.00032   0.00000   0.00019   0.00019   1.90737
   A23        1.90670  -0.00023   0.00000  -0.00021  -0.00021   1.90649
   A24        1.89836   0.00075   0.00000   0.00064   0.00064   1.89901
   A25        1.89907   0.00140   0.00000   0.00131   0.00131   1.90038
   A26        1.98728  -0.00061   0.00000  -0.00044  -0.00044   1.98685
   A27        1.87884  -0.00132   0.00000  -0.00128  -0.00128   1.87756
   A28        1.89853   0.00057   0.00000   0.00052   0.00052   1.89905
   A29        1.89888  -0.00085   0.00000  -0.00083  -0.00083   1.89805
   A30        2.09289   0.00536   0.00000   0.00399   0.00399   2.09688
   A31        2.18770  -0.00614   0.00000  -0.00449  -0.00449   2.18321
   A32        2.00259   0.00078   0.00000   0.00050   0.00050   2.00308
   A33        1.99305  -0.00365   0.00000  -0.00286  -0.00286   1.99019
   A34        1.89795  -0.00595   0.00000  -0.00576  -0.00576   1.89219
   A35        1.89701   0.00172   0.00000   0.00150   0.00151   1.89852
   A36        1.89785   0.00413   0.00000   0.00330   0.00329   1.90113
   A37        1.89625   0.00350   0.00000   0.00329   0.00329   1.89953
   A38        1.87857   0.00047   0.00000   0.00073   0.00072   1.87928
   A39        1.87433  -0.00276   0.00000  -0.00206  -0.00207   1.87226
   A40        1.88861   0.00154   0.00000   0.00072   0.00073   1.88933
   A41        1.89134   0.00597   0.00000   0.00515   0.00514   1.89649
   A42        1.88846   0.00188   0.00000   0.00104   0.00105   1.88952
   A43        1.89043   0.00607   0.00000   0.00478   0.00477   1.89520
   A44        2.02544  -0.01228   0.00000  -0.00932  -0.00930   2.01613
   A45        1.91210   0.00365   0.00000   0.00305   0.00305   1.91514
   A46        2.00403  -0.00087   0.00000  -0.00051  -0.00050   2.00353
   A47        2.10465  -0.00155   0.00000  -0.00075  -0.00074   2.10391
   A48        2.16636   0.00252   0.00000   0.00134   0.00133   2.16769
   A49        1.88657   0.00051   0.00000   0.00000   0.00000   1.88657
   A50        1.91232   0.00167   0.00000   0.00131   0.00131   1.91363
   A51        1.91260  -0.00457   0.00000  -0.00334  -0.00335   1.90925
   A52        1.91238  -0.00455   0.00000  -0.00300  -0.00300   1.90938
   A53        1.91241  -0.00149   0.00000  -0.00127  -0.00128   1.91113
   A54        1.92709   0.00825   0.00000   0.00617   0.00617   1.93327
   A55        1.89794   0.00353   0.00000   0.00306   0.00305   1.90099
   A56        1.89691   0.00172   0.00000   0.00106   0.00106   1.89797
   A57        1.98543  -0.00428   0.00000  -0.00258  -0.00257   1.98286
   A58        1.88029  -0.00181   0.00000  -0.00150  -0.00150   1.87879
   A59        1.90043   0.00031   0.00000  -0.00009  -0.00009   1.90034
   A60        1.90015   0.00060   0.00000   0.00006   0.00006   1.90021
   A61        1.89138   0.00205   0.00000   0.00205   0.00204   1.89342
   A62        1.89215   0.00493   0.00000   0.00391   0.00392   1.89606
   A63        2.01748  -0.00381   0.00000  -0.00259  -0.00260   2.01488
   A64        1.87395  -0.00145   0.00000  -0.00117  -0.00117   1.87278
   A65        1.89190  -0.00097   0.00000  -0.00145  -0.00145   1.89045
   A66        1.89217  -0.00067   0.00000  -0.00071  -0.00071   1.89146
   A67        2.11655   0.00607   0.00000   0.00402   0.00400   2.12055
   A68        2.16328  -0.00181   0.00000  -0.00114  -0.00113   2.16215
   A69        2.00332  -0.00426   0.00000  -0.00289  -0.00288   2.00045
   A70        1.95268   0.00117   0.00000   0.00077   0.00077   1.95346
   A71        1.90703  -0.00472   0.00000  -0.00424  -0.00424   1.90278
   A72        1.90467  -0.00024   0.00000  -0.00022  -0.00022   1.90446
   A73        1.90899   0.00280   0.00000   0.00248   0.00248   1.91147
   A74        1.90641  -0.00066   0.00000  -0.00039  -0.00039   1.90601
   A75        1.88274   0.00168   0.00000   0.00164   0.00164   1.88438
    D1        1.16364  -0.00033   0.00000  -0.00041  -0.00041   1.16323
    D2       -2.09006  -0.00045   0.00000  -0.00048  -0.00048  -2.09054
    D3        0.74192   0.00261   0.00000   0.00314   0.00314   0.74505
    D4       -2.53090   0.00359   0.00000   0.00395   0.00395  -2.52695
    D5       -0.59231  -0.00304   0.00000  -0.00339  -0.00338  -0.59569
    D6       -2.71509  -0.00151   0.00000  -0.00146  -0.00147  -2.71655
    D7        1.52771   0.00027   0.00000   0.00003   0.00003   1.52774
    D8       -0.82791   0.00146   0.00000   0.00129   0.00129  -0.82662
    D9        1.22650  -0.00177   0.00000  -0.00183  -0.00183   1.22467
   D10       -2.94237  -0.00055   0.00000  -0.00071  -0.00071  -2.94308
   D11        2.43210   0.00113   0.00000   0.00106   0.00106   2.43315
   D12       -1.79668  -0.00209   0.00000  -0.00207  -0.00206  -1.79874
   D13        0.31764  -0.00087   0.00000  -0.00095  -0.00095   0.31669
   D14       -3.04205   0.00120   0.00000   0.00121   0.00122  -3.04083
   D15        0.09538   0.00015   0.00000   0.00003   0.00003   0.09541
   D16       -0.02560   0.00130   0.00000   0.00129   0.00129  -0.02432
   D17        3.11182   0.00025   0.00000   0.00010   0.00010   3.11193
   D18       -2.91641  -0.00032   0.00000  -0.00029  -0.00029  -2.91670
   D19        1.30074  -0.00003   0.00000  -0.00001  -0.00001   1.30073
   D20       -0.80699  -0.00005   0.00000   0.00000   0.00000  -0.80699
   D21        1.25272  -0.00033   0.00000  -0.00043  -0.00043   1.25229
   D22       -0.81332  -0.00003   0.00000  -0.00014  -0.00014  -0.81347
   D23       -2.92105  -0.00006   0.00000  -0.00014  -0.00013  -2.92118
   D24       -0.80241  -0.00085   0.00000  -0.00085  -0.00085  -0.80326
   D25       -2.86845  -0.00056   0.00000  -0.00056  -0.00056  -2.86901
   D26        1.30701  -0.00058   0.00000  -0.00055  -0.00055   1.30646
   D27       -1.07239   0.00042   0.00000   0.00041   0.00041  -1.07198
   D28       -3.12711  -0.00049   0.00000  -0.00051  -0.00051  -3.12762
   D29        1.04280  -0.00028   0.00000  -0.00036  -0.00036   1.04244
   D30        1.03590   0.00037   0.00000   0.00038   0.00038   1.03629
   D31       -1.01882  -0.00054   0.00000  -0.00054  -0.00054  -1.01936
   D32       -3.13210  -0.00033   0.00000  -0.00038  -0.00038  -3.13248
   D33        3.10291   0.00034   0.00000   0.00036   0.00036   3.10327
   D34        1.04819  -0.00057   0.00000  -0.00056  -0.00056   1.04763
   D35       -1.06509  -0.00036   0.00000  -0.00041  -0.00041  -1.06550
   D36        1.37543   0.00086   0.00000   0.00083   0.00083   1.37626
   D37       -2.86568   0.00048   0.00000   0.00039   0.00039  -2.86529
   D38       -0.74464   0.00001   0.00000  -0.00002  -0.00002  -0.74465
   D39       -2.79203   0.00017   0.00000   0.00012   0.00012  -2.79190
   D40       -0.74996  -0.00021   0.00000  -0.00031  -0.00031  -0.75027
   D41        1.37109  -0.00069   0.00000  -0.00072  -0.00072   1.37037
   D42       -0.73755  -0.00028   0.00000  -0.00027  -0.00027  -0.73782
   D43        1.30451  -0.00066   0.00000  -0.00070  -0.00070   1.30381
   D44       -2.85762  -0.00113   0.00000  -0.00111  -0.00111  -2.85874
   D45        0.23764   0.00005   0.00000  -0.00005  -0.00005   0.23759
   D46       -2.90021   0.00102   0.00000   0.00102   0.00103  -2.89918
   D47       -1.88234  -0.00090   0.00000  -0.00096  -0.00096  -1.88330
   D48        1.26300   0.00006   0.00000   0.00011   0.00011   1.26311
   D49        2.35880   0.00083   0.00000   0.00073   0.00073   2.35953
   D50       -0.77905   0.00179   0.00000   0.00181   0.00181  -0.77725
   D51        2.48053   0.00275   0.00000   0.00268   0.00267   2.48321
   D52       -1.67982  -0.00433   0.00000  -0.00425  -0.00425  -1.68407
   D53        0.36008   0.00043   0.00000   0.00025   0.00025   0.36033
   D54       -0.66504   0.00176   0.00000   0.00155   0.00156  -0.66348
   D55        1.45780  -0.00532   0.00000  -0.00537  -0.00537   1.45243
   D56       -2.78549  -0.00056   0.00000  -0.00087  -0.00087  -2.78635
   D57       -2.78273   0.00117   0.00000   0.00100   0.00101  -2.78172
   D58       -0.71564   0.00007   0.00000  -0.00001   0.00000  -0.71564
   D59        1.39231   0.00053   0.00000   0.00039   0.00039   1.39270
   D60       -0.75701  -0.00028   0.00000  -0.00049  -0.00049  -0.75750
   D61        1.31008  -0.00137   0.00000  -0.00150  -0.00150   1.30857
   D62       -2.86516  -0.00092   0.00000  -0.00110  -0.00111  -2.86627
   D63        1.37107   0.00065   0.00000   0.00015   0.00015   1.37121
   D64       -2.84503  -0.00045   0.00000  -0.00086  -0.00087  -2.84590
   D65       -0.73708   0.00001   0.00000  -0.00046  -0.00047  -0.73755
   D66        2.93570   0.00223   0.00000   0.00187   0.00188   2.93759
   D67        0.89334   0.00149   0.00000   0.00138   0.00139   0.89473
   D68       -1.22652   0.00232   0.00000   0.00225   0.00226  -1.22426
   D69        0.90749  -0.00092   0.00000  -0.00099  -0.00100   0.90650
   D70       -1.13487  -0.00166   0.00000  -0.00148  -0.00149  -1.13636
   D71        3.02846  -0.00083   0.00000  -0.00061  -0.00062   3.02784
   D72       -1.21954   0.00038   0.00000   0.00037   0.00037  -1.21917
   D73        3.02128  -0.00036   0.00000  -0.00013  -0.00012   3.02115
   D74        0.90142   0.00048   0.00000   0.00075   0.00075   0.90217
   D75       -1.79857   0.00065   0.00000   0.00052   0.00052  -1.79804
   D76        2.36801  -0.00043   0.00000  -0.00020  -0.00020   2.36781
   D77        0.31319   0.00041   0.00000   0.00038   0.00038   0.31357
   D78        1.17255  -0.00044   0.00000  -0.00064  -0.00064   1.17191
   D79       -0.89472   0.00256   0.00000   0.00211   0.00211  -0.89261
   D80       -3.00266   0.00393   0.00000   0.00274   0.00274  -2.99992
   D81       -1.83256  -0.00110   0.00000  -0.00131  -0.00130  -1.83386
   D82        2.38336   0.00190   0.00000   0.00145   0.00145   2.38481
   D83        0.27543   0.00327   0.00000   0.00208   0.00207   0.27750
   D84       -2.98854   0.00323   0.00000   0.00209   0.00209  -2.98645
   D85        0.14476   0.00214   0.00000   0.00118   0.00118   0.14594
   D86        0.00910   0.00400   0.00000   0.00282   0.00282   0.01192
   D87       -3.14079   0.00291   0.00000   0.00191   0.00191  -3.13887
   D88       -2.69946  -0.00006   0.00000  -0.00054  -0.00054  -2.69999
   D89        1.55503  -0.00207   0.00000  -0.00235  -0.00235   1.55268
   D90       -0.57268  -0.00237   0.00000  -0.00265  -0.00264  -0.57533
   D91       -0.57988   0.00182   0.00000   0.00158   0.00159  -0.57829
   D92       -2.60857  -0.00019   0.00000  -0.00022  -0.00022  -2.60880
   D93        1.54690  -0.00049   0.00000  -0.00052  -0.00052   1.54638
   D94        1.46568   0.00016   0.00000  -0.00022  -0.00022   1.46546
   D95       -0.56302  -0.00185   0.00000  -0.00203  -0.00203  -0.56505
   D96       -2.69073  -0.00215   0.00000  -0.00233  -0.00233  -2.69306
   D97        0.12471   0.00176   0.00000   0.00104   0.00105   0.12576
   D98       -3.00931   0.00275   0.00000   0.00187   0.00187  -3.00743
   D99        2.25121   0.00106   0.00000   0.00081   0.00081   2.25203
   D100      -0.88280   0.00205   0.00000   0.00163   0.00164  -0.88117
   D101      -2.00299  -0.00154   0.00000  -0.00173  -0.00172  -2.00471
   D102       1.14618  -0.00055   0.00000  -0.00090  -0.00090   1.14528
   D103      -1.73815   0.00134   0.00000   0.00117   0.00117  -1.73698
   D104       0.37731  -0.00193   0.00000  -0.00198  -0.00199   0.37533
   D105       2.43428   0.00133   0.00000   0.00121   0.00121   2.43549
   D106       1.39563   0.00036   0.00000   0.00035   0.00035   1.39598
   D107      -2.77208  -0.00292   0.00000  -0.00281  -0.00281  -2.77489
   D108      -0.71512   0.00035   0.00000   0.00038   0.00039  -0.71473
         Item               Value     Threshold  Converged?
 Maximum Force            0.250403     0.000450     NO 
 RMS     Force            0.043420     0.000300     NO 
 Maximum Displacement     0.091213     0.001800     NO 
 RMS     Displacement     0.025053     0.001200     NO 
 Predicted change in Energy=-1.646568D-01
 GradGradGradGradGradGradGradGradGradGradGradGradGradGradGradGradGradGrad

 Leave Link  103 at Tue May 14 15:25:25 2013, MaxMem=   78643200 cpu:       0.0
 (Enter D:\G09W\l202.exe)
                          Input orientation:                          
 ---------------------------------------------------------------------
 Center     Atomic      Atomic             Coordinates (Angstroms)
 Number     Number       Type             X           Y           Z
 ---------------------------------------------------------------------
      1         34           0       -3.031136    5.999613    8.901952
      2          8           0       -3.464998    4.204208   13.000706
      3          1           0       -2.867056    4.723306   13.345793
      4          6           0       -3.487462    6.902326   10.559363
      5          6           0       -3.523727    8.402509   10.453952
      6          1           0       -2.698553    8.718791    9.981033
      7          1           0       -4.315163    8.673912    9.902480
      8          6           0       -3.608548    9.062874   11.808173
      9          1           0       -3.840632   10.030801   11.694186
     10          1           0       -2.718128    9.008211   12.263940
     11          6           0       -4.653856    8.388031   12.661518
     12          1           0       -5.549496    8.475500   12.220483
     13          1           0       -4.704183    8.848354   13.550430
     14          6           0       -4.340767    6.910437   12.877671
     15          1           0       -3.637097    6.829670   13.586649
     16          1           0       -5.164561    6.450337   13.215135
     17          6           0       -3.862168    6.198786   11.632641
     18          6           0       -3.860457    4.706177   11.725667
     19          1           0       -4.781042    4.367011   11.523741
     20          1           0       -3.241568    4.339440   11.028688
     21          1           0       -0.837880    5.753429    4.847832
     22          1           0       -0.256657    5.629642   10.291182
     23          1           0       -0.894330    7.058625   10.716093
     24          6           0        0.974120    7.251972    9.791913
     25          1           0        0.843282    8.244427    9.834570
     26          1           0        1.568190    6.997130   10.557125
     27          1           0        1.957045    5.970731    8.584837
     28          1           0        2.470333    7.500082    8.467157
     29          8           0       -1.372147    5.642139    5.517168
     30          6           0       -1.195518    6.597216    8.717034
     31          6           0       -0.390356    6.577738    9.996746
     32          6           0        1.654029    6.925236    8.548386
     33          6           0        0.799661    7.118201    7.326212
     34          1           0        1.141424    6.516098    6.601188
     35          1           0        0.907612    8.062174    7.005544
     36          6           0       -0.683187    6.843292    7.515967
     37          6           0       -1.492423    6.864215    6.246443
     38          1           0       -2.455970    7.018986    6.466746
     39          1           0       -1.181231    7.623174    5.669256
 ---------------------------------------------------------------------
                    Distance matrix (angstroms):
                    1          2          3          4          5
     1  Se   0.000000
     2  O    4.495721   0.000000
     3  H    4.626403   0.863760   0.000000
     4  C    1.941684   3.638750   3.591270   0.000000
     5  C    2.902630   4.910717   4.725515   1.504319   0.000000
     6  H    2.944310   5.485192   5.226270   2.063102   1.002296
     7  H    3.130760   5.504547   5.436976   2.062790   1.002074
     8  C    4.261819   5.004936   4.663254   2.498431   1.509037
     9  H    4.970144   5.983083   5.643151   3.346626   2.071218
    10  H    4.522456   4.917224   4.421877   2.816418   2.071696
    11  C    4.740475   4.362661   4.134138   2.826102   2.480071
    12  H    4.846112   4.816411   4.747711   3.079964   2.688810
    13  H    5.702873   4.837961   4.520280   3.770135   3.343715
    14  C    4.283815   2.847066   2.678526   2.470374   2.961122
    15  H    4.796100   2.695551   2.255602   3.031853   3.507202
    16  H    4.833033   2.824817   2.877192   3.173340   3.758650
    17  C    2.861284   2.451059   2.470258   1.336899   2.521953
    18  C    3.214672   1.426214   1.900512   2.514450   3.923457
    19  H    3.549836   1.984920   2.666489   3.005195   4.360107
    20  H    2.706190   1.989237   2.378358   2.617081   4.113206
    21  H    4.615937   8.704665   8.797389   6.400143   6.757217
    22  H    3.124832   4.434730   4.119014   3.482778   4.288243
    23  H    2.996424   4.469395   4.032454   2.602562   2.964536
    24  C    4.289815   6.268253   5.811958   4.540589   4.689633
    25  H    4.573848   6.701423   6.204320   4.591503   4.413546
    26  H    4.988832   6.253358   5.711248   5.056541   5.283309
    27  H    4.998334   7.212423   6.891641   5.865941   6.280604
    28  H    5.718971   8.163578   7.745922   6.342709   6.378910
    29  O    3.786396   7.902596   8.022866   5.611271   6.051510
    30  C    1.939284   5.406189   5.266023   2.956396   3.420018
    31  C    2.916594   4.910280   4.559504   3.164484   3.654700
    32  C    4.788796   7.309692   6.950095   5.520823   5.711626
    33  C    4.290595   7.673236   7.444171   5.373945   5.488523
    34  H    4.792758   8.216921   8.048087   6.102696   6.337662
    35  H    4.833660   8.363348   8.099069   5.769883   5.625310
    36  C    2.854052   6.692204   6.576510   4.138804   4.373966
    37  C    3.188558   7.522417   7.541477   4.752148   4.918910
    38  H    2.701882   7.185663   7.263638   4.222215   4.353396
    39  H    4.063056   8.405658   8.377378   5.454490   5.384047
                    6          7          8          9         10
     6  H    0.000000
     7  H    1.619139   0.000000
     8  C    2.070006   2.069363   0.000000
     9  H    2.441435   2.297071   1.001867   0.000000
    10  H    2.301263   2.870326   1.001777   1.621827   0.000000
    11  C    3.334308   2.794411   1.508735   2.072621   2.071167
    12  H    3.633483   2.633644   2.069369   2.369845   2.881373
    13  H    4.096331   3.672779   2.069274   2.364221   2.371713
    14  C    3.789132   3.458650   2.512560   3.374528   2.722183
    15  H    4.177333   4.175417   2.854994   3.724256   2.709263
    16  H    4.656876   4.079148   3.350533   4.109233   3.665042
    17  C    3.229897   3.053672   2.880649   3.832569   3.098425
    18  C    4.527123   4.390181   4.364754   5.324753   4.483542
    19  H    5.065047   4.625465   4.848379   5.743861   5.132665
    20  H    4.535544   4.605279   4.801364   5.761367   4.857701
    21  H    6.213311   6.794865   8.189956   8.613071   8.314301
    22  H    3.949923   5.088235   5.032248   5.846665   4.622267
    23  H    2.559627   3.869525   3.546355   4.297813   3.085929
    24  C    3.959275   5.478198   5.324051   5.875574   4.777865
    25  H    3.576461   5.176739   4.937991   5.346808   4.378225
    26  H    4.636928   6.152561   5.712358   6.304873   5.032911
    27  H    5.583528   6.955858   7.136320   7.730800   6.679770
    28  H    5.522180   7.034273   7.110380   7.526390   6.603798
    29  O    5.581329   6.089660   7.501978   7.969274   7.659050
    30  C    2.891002   3.930666   4.632205   5.258286   4.551020
    31  C    3.148353   4.450499   4.451284   5.168109   4.057819
    32  C    4.920802   6.365744   6.549078   7.052084   6.104088
    33  C    4.674127   5.934544   6.580428   7.006765   6.350444
    34  H    5.569617   6.732684   7.494064   7.944347   7.292018
    35  H    4.721135   6.003653   6.668009   6.957347   6.456912
    36  C    3.695369   4.715704   5.648656   6.130839   5.600992
    37  C    4.340664   4.960793   6.343889   6.724526   6.504563
    38  H    3.911317   4.242599   5.834104   6.189867   6.134591
    39  H    4.700432   5.370825   6.756545   7.012051   6.911602
                   11         12         13         14         15
    11  C    0.000000
    12  H    1.002164   0.000000
    13  H    1.002294   1.619362   0.000000
    14  C    1.525789   2.083828   2.083314   0.000000
    15  H    2.078017   2.869222   2.283653   1.002161   0.000000
    16  H    2.078935   2.288841   2.464723   1.002103   1.617116
    17  C    2.545222   2.894142   3.377442   1.511821   2.065628
    18  C    3.880895   4.159987   4.604266   2.533095   2.832378
    19  H    4.180828   4.237411   4.918924   2.914787   3.410116
    20  H    4.588222   4.884045   5.369239   3.352163   3.591775
    21  H    9.086061   9.163241  10.013095   8.836696   9.239093
    22  H    5.706362   6.311517   6.384614   5.001031   4.871093
    23  H    4.436895   5.093260   5.074602   4.070910   3.976844
    24  C    6.418675   7.067711   6.994142   6.155207   5.986793
    25  H    6.183105   6.827414   6.704231   6.157464   6.012773
    26  H    6.713936   7.457465   7.192327   6.348876   6.025037
    27  H    8.134290   8.708613   8.792598   7.679446   7.553166
    28  H    8.314758   8.908230   8.895572   8.135810   7.997460
    29  O    8.327742   8.391222   9.269066   8.037306   8.465032
    30  C    5.543111   5.895696   6.382795   5.225093   5.452385
    31  C    5.343744   5.929859   6.032700   4.900629   4.846875
    32  C    7.671183   8.232763   8.315389   7.394627   7.306795
    33  C    7.734262   8.130679   8.486849   7.568742   7.678616
    34  H    8.591682   8.954560   9.375633   8.342910   8.469312
    35  H    7.938902   8.310275   8.657128   7.959514   8.092243
    36  C    6.680503   6.962581   7.523524   6.490783   6.751218
    37  C    7.312309   7.399002   8.221948   7.217228   7.647185
    38  H    6.714179   6.693043   7.653733   6.683128   7.219690
    39  H    7.844480   7.920023   8.719241   7.902651   8.327427
                   16         17         18         19         20
    16  H    0.000000
    17  C    2.064895   0.000000
    18  C    2.638427   1.495506   0.000000
    19  H    2.710747   2.052216   1.001642   0.000000
    20  H    3.596434   2.051114   1.001648   1.617349   0.000000
    21  H    9.445508   7.441660   7.585336   7.876449   6.780860
    22  H    5.771531   3.888849   3.987218   4.856284   3.334400
    23  H    4.984988   3.222957   3.918056   4.796209   3.605719
    24  C    7.074213   5.280830   5.796000   6.666643   5.271099
    25  H    7.123283   5.436816   6.182283   7.037093   5.775884
    26  H    7.259060   5.593110   6.007010   6.940074   5.515384
    27  H    8.508052   6.573002   6.731065   7.524021   5.971523
    28  H    9.051899   7.198211   7.648705   8.470023   7.012625
    29  O    8.619414   6.626393   6.753753   7.023207   5.963943
    30  C    6.000650   3.971214   4.441824   5.070247   3.824607
    31  C    5.759105   3.856583   4.305056   5.147539   3.768858
    32  C    8.276307   6.361509   6.740096   7.537068   6.066722
    33  C    8.408175   6.412745   6.847609   7.505500   6.145028
    34  H    9.138603   7.102967   7.386129   7.995355   6.599334
    35  H    8.833365   6.901670   7.501784   8.150406   6.874601
    36  C    7.260691   5.241022   5.690683   6.243927   5.015355
    37  C    7.887874   5.921961   6.347173   6.700814   5.683649
    38  H    7.293874   5.416327   5.914214   6.165398   5.348687
    39  H    8.612941   6.691656   7.236521   7.605013   6.614485
                   21         22         23         24         25
    21  H    0.000000
    22  H    5.475692   0.000000
    23  H    6.011922   1.621471   0.000000
    24  C    5.474752   2.096673   2.093465   0.000000
    25  H    5.822278   2.873232   2.280900   1.001950   0.000000
    26  H    6.319176   2.295826   2.468412   1.001705   1.613483
    27  H    4.671620   2.815747   3.722378   2.016122   2.823471
    28  H    5.205245   3.776518   4.071063   2.013750   2.251924
    29  O    0.863619   4.902620   5.409581   5.135171   5.506359
    30  C    3.976255   2.072583   2.073608   2.508266   2.849367
    31  C    5.233649   1.001726   1.001350   1.535690   2.079908
    32  C    4.612682   2.892512   3.348265   1.454439   2.012920
    33  C    3.269022   3.481761   3.790045   2.475482   2.749935
    34  H    2.752011   4.044316   4.622885   3.278753   3.678419
    35  H    3.610092   4.250665   4.245265   2.902533   2.835620
    36  C    2.886291   3.058870   3.214304   2.844928   3.109535
    37  C    1.902205   4.405814   4.513677   4.336421   4.498350
    38  H    2.615479   4.625318   4.527388   4.782942   4.871243
    39  H    2.070887   5.117734   5.086412   4.666865   4.672734
                   26         27         28         29         30
    26  H    0.000000
    27  H    2.257126   0.000000
    28  H    2.331263   1.617475   0.000000
    29  O    5.990221   4.538952   5.188357   0.000000
    30  C    3.344241   3.216925   3.783658   3.344026   0.000000
    31  C    2.079860   2.805750   3.372522   4.680372   1.512061
    32  C    2.011857   1.002111   1.001698   4.471282   2.873318
    33  C    3.323265   2.059214   2.058819   3.188754   2.487277
    34  H    4.007861   2.213035   2.493203   2.873490   3.153518
    35  H    3.766219   2.823049   2.212319   3.642683   3.081956
    36  C    3.786952   2.979038   3.358694   2.431591   1.328757
    37  C    5.288383   4.262068   4.586865   1.428208   2.502650
    38  H    5.738078   5.005981   5.338685   1.993007   2.613508
    39  H    5.642916   4.591291   4.601882   1.996016   3.215857
                   31         32         33         34         35
    31  C    0.000000
    32  C    2.529430   0.000000
    33  C    2.973212   1.503625   0.000000
    34  H    3.725582   2.054686   1.002492   0.000000
    35  H    3.582675   2.056727   1.002780   1.615092   0.000000
    36  C    2.512077   2.556400   1.520007   2.067144   2.068055
    37  C    3.919361   3.899079   2.546381   2.680332   2.787743
    38  H    4.113680   4.608048   3.368628   3.634861   3.562615
    39  H    4.521679   4.100634   2.631432   2.736575   2.518264
                   36         37         38         39
    36  C    0.000000
    37  C    1.505653   0.000000
    38  H    2.067484   1.000455   0.000000
    39  H    2.065576   1.002998   1.620491   0.000000
 Stoichiometry    C14H22O2Se
 Framework group  C1[X(C14H22O2Se)]
 Deg. of freedom   111
 Full point group                 C1      NOp   1
 Largest Abelian subgroup         C1      NOp   1
 Largest concise Abelian subgroup C1      NOp   1
                         Standard orientation:                         
 ---------------------------------------------------------------------
 Center     Atomic      Atomic             Coordinates (Angstroms)
 Number     Number       Type             X           Y           Z
 ---------------------------------------------------------------------
      1         34           0        0.134833   -1.270506   -0.075395
      2          8           0       -3.341097   -0.408949    2.642534
      3          1           0       -3.251536    0.446901    2.567826
      4          6           0       -1.463330   -0.240696   -0.469730
      5          6           0       -1.420781    0.481801   -1.788504
      6          1           0       -0.544167    0.960356   -1.872941
      7          1           0       -1.476311   -0.187954   -2.531805
      8          6           0       -2.548447    1.475109   -1.925990
      9          1           0       -2.613147    1.777670   -2.878885
     10          1           0       -2.359213    2.277674   -1.357098
     11          6           0       -3.856010    0.853439   -1.501625
     12          1           0       -4.060466    0.072481   -2.095456
     13          1           0       -4.593245    1.523376   -1.612359
     14          6           0       -3.815810    0.385646   -0.049872
     15          1           0       -3.940747    1.179487    0.548904
     16          1           0       -4.583058   -0.238554    0.111113
     17          6           0       -2.531321   -0.314790    0.331022
     18          6           0       -2.585459   -1.062789    1.624894
     19          1           0       -2.988555   -1.965137    1.461898
     20          1           0       -1.650846   -1.202688    1.956897
     21          1           0        4.682845   -2.019677   -0.322786
     22          1           0        0.751259    1.107693    1.855605
     23          1           0        0.006638    1.662106    0.526194
     24          6           0        1.882320    2.542058    0.826363
     25          1           0        1.756139    3.006284   -0.052544
     26          1           0        1.647741    3.198423    1.545787
     27          1           0        3.454095    1.895139    1.910691
     28          1           0        3.844071    2.995350    0.791011
     29          8           0        3.827893   -2.092551   -0.224886
     30          6           0        1.402685    0.184091    0.118307
     31          6           0        0.889568    1.372683    0.899516
     32          6           0        3.284801    2.182913    0.965836
     33          6           0        3.720182    1.083610    0.036930
     34          1           0        4.509261    0.617776    0.443553
     35          1           0        4.027892    1.494905   -0.824300
     36          6           0        2.661636    0.040347   -0.281664
     37          6           0        3.164198   -1.144957   -1.062354
     38          1           0        2.395849   -1.594860   -1.518575
     39          1           0        3.801399   -0.828325   -1.769265
 ---------------------------------------------------------------------
 Rotational constants (GHZ):      0.5841738      0.2283605      0.2141981
 Leave Link  202 at Tue May 14 15:25:25 2013, MaxMem=   78643200 cpu:       0.0
 (Enter D:\G09W\l301.exe)
 Standard basis: 6-31+G(d) (6D, 7F)
 Ernie: Thresh=  0.10000D-02 Tol=  0.10000D-05 Strict=F.
 There are   382 symmetry adapted basis functions of A   symmetry.
 Integral buffers will be    262144 words long.
 Raffenetti 2 integral format.
 Two-electron integral symmetry is turned on.
   382 basis functions,   687 primitive gaussians,   382 cartesian basis functions
    78 alpha electrons       78 beta electrons
       nuclear repulsion energy      1739.4173243569 Hartrees.
 IExCor=  402 DFT=T Ex+Corr=B3LYP ExCW=0 ScaHFX=  0.200000
 ScaDFX=  0.800000  0.720000  1.000000  0.810000 ScalE2=  1.000000  1.000000
 IRadAn=      0 IRanWt=     -1 IRanGd=            0 ICorTp=0
 NAtoms=   39 NActive=   39 NUniq=   39 SFac= 1.00D+00 NAtFMM=   50 NAOKFM=F Big=F
 Leave Link  301 at Tue May 14 15:25:25 2013, MaxMem=   78643200 cpu:       0.0
 (Enter D:\G09W\l302.exe)
 NPDir=0 NMtPBC=     1 NCelOv=     1 NCel=       1 NClECP=     1 NCelD=      1
         NCelK=      1 NCelE2=     1 NClLst=     1 CellRange=     0.0.
 One-electron integrals computed using PRISM.
 NBasis=   382 RedAO= T  NBF=   382
 NBsUse=   382 1.00D-06 NBFU=   382
 Precomputing XC quadrature grid using
 IXCGrd= 2 IRadAn=           0 IRanWt=          -1 IRanGd=           0 AccXCQ= 0.00D+00.
 NRdTot=    2529 NPtTot=      326052 NUsed=      337836 NTot=      337852
 NSgBfM=   380   380   380   380   380 NAtAll=    39    39.
 Leave Link  302 at Tue May 14 15:25:26 2013, MaxMem=   78643200 cpu:       1.0
 (Enter D:\G09W\l303.exe)
 DipDrv:  MaxL=1.
 Leave Link  303 at Tue May 14 15:25:26 2013, MaxMem=   78643200 cpu:       0.0
 (Enter D:\G09W\l401.exe)
 Initial guess read from the read-write file.
 B after Tr=     0.000000    0.000000    0.000000
         Rot=    1.000000    0.000000    0.000000    0.000000 Ang=   0.00 deg.
 Guess basis will be translated and rotated to current coordinates.
 Initial guess orbital symmetries:
       Occupied  (A) (A) (A) (A) (A) (A) (A) (A) (A) (A) (A) (A)
                 (A) (A) (A) (A) (A) (A) (A) (A) (A) (A) (A) (A)
                 (A) (A) (A) (A) (A) (A) (A) (A) (A) (A) (A) (A)
                 (A) (A) (A) (A) (A) (A) (A) (A) (A) (A) (A) (A)
                 (A) (A) (A) (A) (A) (A) (A) (A) (A) (A) (A) (A)
                 (A) (A) (A) (A) (A) (A) (A) (A) (A) (A) (A) (A)
                 (A) (A) (A) (A) (A) (A)
       Virtual   (A) (A) (A) (A) (A) (A) (A) (A) (A) (A) (A) (A)
                 (A) (A) (A) (A) (A) (A) (A) (A) (A) (A) (A) (A)
                 (A) (A) (A) (A) (A) (A) (A) (A) (A) (A) (A) (A)
                 (A) (A) (A) (A) (A) (A) (A) (A) (A) (A) (A) (A)
                 (A) (A) (A) (A) (A) (A) (A) (A) (A) (A) (A) (A)
                 (A) (A) (A) (A) (A) (A) (A) (A) (A) (A) (A) (A)
                 (A) (A) (A) (A) (A) (A) (A) (A) (A) (A) (A) (A)
                 (A) (A) (A) (A) (A) (A) (A) (A) (A) (A) (A) (A)
                 (A) (A) (A) (A) (A) (A) (A) (A) (A) (A) (A) (A)
                 (A) (A) (A) (A) (A) (A) (A) (A) (A) (A) (A) (A)
                 (A) (A) (A) (A) (A) (A) (A) (A) (A) (A) (A) (A)
                 (A) (A) (A) (A) (A) (A) (A) (A) (A) (A) (A) (A)
                 (A) (A) (A) (A) (A) (A) (A) (A) (A) (A) (A) (A)
                 (A) (A) (A) (A) (A) (A) (A) (A) (A) (A) (A) (A)
                 (A) (A) (A) (A) (A) (A) (A) (A) (A) (A) (A) (A)
                 (A) (A) (A) (A) (A) (A) (A) (A) (A) (A) (A) (A)
                 (A) (A) (A) (A) (A) (A) (A) (A) (A) (A) (A) (A)
                 (A) (A) (A) (A) (A) (A) (A) (A) (A) (A) (A) (A)
                 (A) (A) (A) (A) (A) (A) (A) (A) (A) (A) (A) (A)
                 (A) (A) (A) (A) (A) (A) (A) (A) (A) (A) (A) (A)
                 (A) (A) (A) (A) (A) (A) (A) (A) (A) (A) (A) (A)
                 (A) (A) (A) (A) (A) (A) (A) (A) (A) (A) (A) (A)
                 (A) (A) (A) (A) (A) (A) (A) (A) (A) (A) (A) (A)
                 (A) (A) (A) (A) (A) (A) (A) (A) (A) (A) (A) (A)
                 (A) (A) (A) (A) (A) (A) (A) (A) (A) (A) (A) (A)
                 (A) (A) (A) (A)
 The electronic state of the initial guess is 1-A.
 Generating alternative initial guess.
 Harris functional with IExCor=  402 diagonalized for initial guess.
 ExpMin= 3.00D-02 ExpMax= 5.61D+05 ExpMxC= 5.42D+03 IAcc=3 IRadAn=         0 AccDes= 0.00D+00
 HarFok:  IExCor=  402 AccDes= 0.00D+00 IRadAn=         0 IDoV= 1
 ScaDFX=  1.000000  1.000000  1.000000  1.000000
 FoFCou: FMM=F IPFlag=           0 FMFlag=      100000 FMFlg1=           0
         NFxFlg=           0 DoJE=T BraDBF=F KetDBF=T FulRan=T
         Omega=  0.000000  0.000000  1.000000  0.000000  0.000000 ICntrl=     500 IOpCl=  0
         NMat0=    1 NMatS0=    1 NMatT0=    0 NMatD0=    1 NMtDS0=    0 NMtDT0=    0
         I1Cent=           4 NGrid=           0.
 Petite list used in FoFCou.
 Harris En= -3096.65875670319    
 Leave Link  401 at Tue May 14 15:25:39 2013, MaxMem=   78643200 cpu:      12.0
 (Enter D:\G09W\l502.exe)
 Closed shell SCF:
 Requested convergence on RMS density matrix=1.00D-08 within 128 cycles.
 Requested convergence on MAX density matrix=1.00D-06.
 Requested convergence on             energy=1.00D-06.
 No special actions if energy rises.
 Using DIIS extrapolation, IDIIS=  1040.
 Integral symmetry usage will be decided dynamically.
       337511 words used for storage of precomputed grid.
 IEnd=      798111 IEndB=      798111 NGot=    78643200 MDV=    78008036
 LenX=    78008036 LenY=    77861671
 Fock matrices will be formed incrementally for  20 cycles.

 Cycle   1  Pass 1  IDiag  1:
 FoFCou: FMM=F IPFlag=           0 FMFlag=      100000 FMFlg1=           0
         NFxFlg=           0 DoJE=F BraDBF=F KetDBF=F FulRan=T
         Omega=  0.000000  0.000000  1.000000  0.000000  0.000000 ICntrl=       0 IOpCl=  0
         NMat0=    1 NMatS0=    1 NMatT0=    0 NMatD0=    1 NMtDS0=    0 NMtDT0=    0
         I1Cent=           0 NGrid=           0.
 Symmetry not used in FoFCou.
 E= -3096.40724853672    
 DIIS: error= 1.27D-02 at cycle   1 NSaved=   1.
 NSaved= 1 IEnMin= 1 EnMin= -3096.40724853672     IErMin= 1 ErrMin= 1.27D-02
 ErrMax= 1.27D-02 EMaxC= 1.00D-01 BMatC= 7.85D-02 BMatP= 7.85D-02
 IDIUse=3 WtCom= 8.73D-01 WtEn= 1.27D-01
 Coeff-Com:  0.100D+01
 Coeff-En:   0.100D+01
 Coeff:      0.100D+01
 Recover alternate guess density for next cycle.
 RMSDP=3.33D-02 MaxDP=6.37D+00              OVMax= 0.00D+00

 Cycle   2  Pass 1  IDiag  1:
 RMSU=  1.73D-02    CP:  7.86D-01
 E= -3095.71998041918     Delta-E=        0.687268117542 Rises=F Damp=F
 Switch densities from cycles 1 and 2 for lowest energy.
 DIIS: error= 5.74D-02 at cycle   2 NSaved=   2.
 NSaved= 2 IEnMin= 1 EnMin= -3096.40724853672     IErMin= 1 ErrMin= 1.27D-02
 ErrMax= 5.74D-02 EMaxC= 1.00D+00 BMatC= 9.44D-01 BMatP= 7.85D-02
 IDIUse=1 WtCom= 1.00D+00 WtEn= 0.00D+00
 Coeff-Com:  0.953D+00 0.467D-01
 Coeff:      0.953D+00 0.467D-01
 Gap=     0.218 Goal=   None    Shift=    0.000
 RMSDP=7.12D-03 MaxDP=1.26D+00 DE= 6.87D-01 OVMax= 2.11D-01

 Cycle   3  Pass 1  IDiag  1:
 RMSU=  2.35D-03    CP:  1.05D+00 -1.41D-01
 E= -3096.40730880286     Delta-E=       -0.687328383676 Rises=F Damp=F
 DIIS: error= 1.94D-03 at cycle   3 NSaved=   3.
 NSaved= 3 IEnMin= 3 EnMin= -3096.40730880286     IErMin= 3 ErrMin= 1.94D-03
 ErrMax= 1.94D-03 EMaxC= 1.00D+00 BMatC= 7.86D-03 BMatP= 7.85D-02
 IDIUse=1 WtCom= 1.00D+00 WtEn= 0.00D+00
 Coeff-Com:  0.391D-01 0.656D-01 0.895D+00
 Coeff:      0.391D-01 0.656D-01 0.895D+00
 Gap=     0.193 Goal=   None    Shift=    0.000
 RMSDP=9.76D-03 MaxDP=1.93D+00 DE=-6.87D-01 OVMax= 2.08D-02

 Cycle   4  Pass 1  IDiag  1:
 RMSU=  1.57D-03    CP:  9.74D-01  5.27D-02  4.15D-01
 E= -3096.41325838436     Delta-E=       -0.005949581507 Rises=F Damp=F
 DIIS: error= 1.05D-03 at cycle   4 NSaved=   4.
 NSaved= 4 IEnMin= 4 EnMin= -3096.41325838436     IErMin= 4 ErrMin= 1.05D-03
 ErrMax= 1.05D-03 EMaxC= 1.00D+00 BMatC= 1.85D-03 BMatP= 7.86D-03
 IDIUse=1 WtCom= 1.00D+00 WtEn= 0.00D+00
 Coeff-Com:  0.313D-02 0.110D-01 0.376D+00 0.610D+00
 Coeff:      0.313D-02 0.110D-01 0.376D+00 0.610D+00
 Gap=     0.195 Goal=   None    Shift=    0.000
 RMSDP=3.04D-03 MaxDP=6.07D-01 DE=-5.95D-03 OVMax= 1.00D-02

 Cycle   5  Pass 1  IDiag  1:
 RMSU=  5.87D-04    CP:  9.96D-01 -1.02D-02  6.07D-01  7.02D-01
 E= -3096.41466513754     Delta-E=       -0.001406753177 Rises=F Damp=F
 DIIS: error= 3.30D-04 at cycle   5 NSaved=   5.
 NSaved= 5 IEnMin= 5 EnMin= -3096.41466513754     IErMin= 5 ErrMin= 3.30D-04
 ErrMax= 3.30D-04 EMaxC= 1.00D+00 BMatC= 2.33D-04 BMatP= 1.85D-03
 IDIUse=1 WtCom= 1.00D+00 WtEn= 0.00D+00
 Coeff-Com:  0.502D-03 0.246D-02 0.176D+00 0.369D+00 0.451D+00
 Coeff:      0.502D-03 0.246D-02 0.176D+00 0.369D+00 0.451D+00
 Gap=     0.195 Goal=   None    Shift=    0.000
 RMSDP=6.31D-04 MaxDP=7.26D-02 DE=-1.41D-03 OVMax= 4.43D-03

 Cycle   6  Pass 1  IDiag  1:
 RMSU=  1.87D-04    CP:  9.94D-01 -3.17D-03  6.03D-01  6.98D-01  4.09D-01
 E= -3096.41487433184     Delta-E=       -0.000209194302 Rises=F Damp=F
 DIIS: error= 8.74D-05 at cycle   6 NSaved=   6.
 NSaved= 6 IEnMin= 6 EnMin= -3096.41487433184     IErMin= 6 ErrMin= 8.74D-05
 ErrMax= 8.74D-05 EMaxC= 1.00D+00 BMatC= 1.15D-05 BMatP= 2.33D-04
 IDIUse=1 WtCom= 1.00D+00 WtEn= 0.00D+00
 Coeff-Com: -0.603D-05 0.491D-03 0.647D-01 0.150D+00 0.245D+00 0.540D+00
 Coeff:     -0.603D-05 0.491D-03 0.647D-01 0.150D+00 0.245D+00 0.540D+00
 Gap=     0.195 Goal=   None    Shift=    0.000
 RMSDP=1.28D-04 MaxDP=9.49D-03 DE=-2.09D-04 OVMax= 1.36D-03

 Cycle   7  Pass 1  IDiag  1:
 RMSU=  4.58D-05    CP:  9.93D-01 -2.71D-03  5.95D-01  7.08D-01  4.58D-01
                    CP:  6.73D-01
 E= -3096.41488438360     Delta-E=       -0.000010051755 Rises=F Damp=F
 DIIS: error= 3.46D-05 at cycle   7 NSaved=   7.
 NSaved= 7 IEnMin= 7 EnMin= -3096.41488438360     IErMin= 7 ErrMin= 3.46D-05
 ErrMax= 3.46D-05 EMaxC= 1.00D+00 BMatC= 1.78D-06 BMatP= 1.15D-05
 IDIUse=1 WtCom= 1.00D+00 WtEn= 0.00D+00
 Coeff-Com: -0.811D-04 0.156D-03 0.280D-01 0.684D-01 0.123D+00 0.348D+00
 Coeff-Com:  0.432D+00
 Coeff:     -0.811D-04 0.156D-03 0.280D-01 0.684D-01 0.123D+00 0.348D+00
 Coeff:      0.432D+00
 Gap=     0.194 Goal=   None    Shift=    0.000
 RMSDP=3.70D-05 MaxDP=3.91D-03 DE=-1.01D-05 OVMax= 4.21D-04

 Cycle   8  Pass 1  IDiag  1:
 RMSU=  1.08D-05    CP:  9.93D-01 -2.55D-03  5.94D-01  7.14D-01  4.65D-01
                    CP:  6.41D-01  6.09D-01
 E= -3096.41488600901     Delta-E=       -0.000001625414 Rises=F Damp=F
 DIIS: error= 3.61D-06 at cycle   8 NSaved=   8.
 NSaved= 8 IEnMin= 8 EnMin= -3096.41488600901     IErMin= 8 ErrMin= 3.61D-06
 ErrMax= 3.61D-06 EMaxC= 1.00D+00 BMatC= 2.61D-08 BMatP= 1.78D-06
 IDIUse=1 WtCom= 1.00D+00 WtEn= 0.00D+00
 Coeff-Com: -0.191D-04-0.192D-05 0.541D-02 0.142D-01 0.284D-01 0.921D-01
 Coeff-Com:  0.157D+00 0.703D+00
 Coeff:     -0.191D-04-0.192D-05 0.541D-02 0.142D-01 0.284D-01 0.921D-01
 Coeff:      0.157D+00 0.703D+00
 Gap=     0.195 Goal=   None    Shift=    0.000
 RMSDP=1.52D-05 MaxDP=2.10D-03 DE=-1.63D-06 OVMax= 7.69D-05

 Cycle   9  Pass 1  IDiag  1:
 RMSU=  4.06D-06    CP:  9.93D-01 -2.37D-03  5.94D-01  7.13D-01  4.63D-01
                    CP:  6.72D-01  6.29D-01  8.33D-01
 E= -3096.41488603060     Delta-E=       -0.000000021590 Rises=F Damp=F
 DIIS: error= 1.71D-06 at cycle   9 NSaved=   9.
 NSaved= 9 IEnMin= 9 EnMin= -3096.41488603060     IErMin= 9 ErrMin= 1.71D-06
 ErrMax= 1.71D-06 EMaxC= 1.00D+00 BMatC= 4.99D-09 BMatP= 2.61D-08
 IDIUse=1 WtCom= 1.00D+00 WtEn= 0.00D+00
 Coeff-Com: -0.492D-05-0.108D-04-0.266D-03-0.125D-03 0.121D-02 0.104D-01
 Coeff-Com:  0.310D-01 0.345D+00 0.613D+00
 Coeff:     -0.492D-05-0.108D-04-0.266D-03-0.125D-03 0.121D-02 0.104D-01
 Coeff:      0.310D-01 0.345D+00 0.613D+00
 Gap=     0.195 Goal=   None    Shift=    0.000
 RMSDP=2.78D-06 MaxDP=3.51D-04 DE=-2.16D-08 OVMax= 1.91D-05

 Cycle  10  Pass 1  IDiag  1:
 RMSU=  9.54D-07    CP:  9.93D-01 -2.38D-03  5.94D-01  7.14D-01  4.63D-01
                    CP:  6.67D-01  6.28D-01  8.87D-01  7.73D-01
 E= -3096.41488603519     Delta-E=       -0.000000004587 Rises=F Damp=F
 DIIS: error= 4.33D-07 at cycle  10 NSaved=  10.
 NSaved=10 IEnMin=10 EnMin= -3096.41488603519     IErMin=10 ErrMin= 4.33D-07
 ErrMax= 4.33D-07 EMaxC= 1.00D+00 BMatC= 3.80D-10 BMatP= 4.99D-09
 IDIUse=1 WtCom= 1.00D+00 WtEn= 0.00D+00
 Coeff-Com: -0.654D-06-0.524D-05-0.492D-03-0.101D-02-0.137D-02-0.105D-02
 Coeff-Com:  0.354D-02 0.120D+00 0.300D+00 0.580D+00
 Coeff:     -0.654D-06-0.524D-05-0.492D-03-0.101D-02-0.137D-02-0.105D-02
 Coeff:      0.354D-02 0.120D+00 0.300D+00 0.580D+00
 Gap=     0.195 Goal=   None    Shift=    0.000
 RMSDP=1.08D-06 MaxDP=1.92D-04 DE=-4.59D-09 OVMax= 7.43D-06

 Cycle  11  Pass 1  IDiag  1:
 RMSU=  3.94D-07    CP:  9.93D-01 -2.36D-03  5.94D-01  7.14D-01  4.63D-01
                    CP:  6.66D-01  6.30D-01  8.94D-01  7.60D-01  8.62D-01
 E= -3096.41488603552     Delta-E=       -0.000000000337 Rises=F Damp=F
 DIIS: error= 2.82D-07 at cycle  11 NSaved=  11.
 NSaved=11 IEnMin=11 EnMin= -3096.41488603552     IErMin=11 ErrMin= 2.82D-07
 ErrMax= 2.82D-07 EMaxC= 1.00D+00 BMatC= 1.02D-10 BMatP= 3.80D-10
 IDIUse=1 WtCom= 1.00D+00 WtEn= 0.00D+00
 Coeff-Com:  0.240D-06-0.193D-05-0.276D-03-0.616D-03-0.104D-02-0.200D-02
 Coeff-Com: -0.211D-02 0.311D-01 0.110D+00 0.378D+00 0.487D+00
 Coeff:      0.240D-06-0.193D-05-0.276D-03-0.616D-03-0.104D-02-0.200D-02
 Coeff:     -0.211D-02 0.311D-01 0.110D+00 0.378D+00 0.487D+00
 Gap=     0.195 Goal=   None    Shift=    0.000
 RMSDP=3.84D-07 MaxDP=5.14D-05 DE=-3.37D-10 OVMax= 3.37D-06

 Cycle  12  Pass 1  IDiag  1:
 RMSU=  1.02D-07    CP:  9.93D-01 -2.36D-03  5.94D-01  7.14D-01  4.63D-01
                    CP:  6.67D-01  6.30D-01  8.95D-01  7.83D-01  9.03D-01
                    CP:  7.01D-01
 E= -3096.41488603578     Delta-E=       -0.000000000256 Rises=F Damp=F
 DIIS: error= 3.15D-08 at cycle  12 NSaved=  12.
 NSaved=12 IEnMin=12 EnMin= -3096.41488603578     IErMin=12 ErrMin= 3.15D-08
 ErrMax= 3.15D-08 EMaxC= 1.00D+00 BMatC= 2.09D-12 BMatP= 1.02D-10
 IDIUse=1 WtCom= 1.00D+00 WtEn= 0.00D+00
 Coeff-Com:  0.904D-07-0.374D-06-0.809D-04-0.186D-03-0.343D-03-0.741D-03
 Coeff-Com: -0.124D-02 0.495D-02 0.247D-01 0.119D+00 0.194D+00 0.660D+00
 Coeff:      0.904D-07-0.374D-06-0.809D-04-0.186D-03-0.343D-03-0.741D-03
 Coeff:     -0.124D-02 0.495D-02 0.247D-01 0.119D+00 0.194D+00 0.660D+00
 Gap=     0.195 Goal=   None    Shift=    0.000
 RMSDP=8.65D-08 MaxDP=1.01D-05 DE=-2.56D-10 OVMax= 4.74D-07

 Cycle  13  Pass 1  IDiag  1:
 RMSU=  3.27D-08    CP:  9.93D-01 -2.36D-03  5.94D-01  7.14D-01  4.63D-01
                    CP:  6.67D-01  6.30D-01  8.96D-01  7.88D-01  9.08D-01
                    CP:  6.86D-01  9.66D-01
 E= -3096.41488603563     Delta-E=        0.000000000147 Rises=F Damp=F
 DIIS: error= 1.19D-08 at cycle  13 NSaved=  13.
 NSaved=13 IEnMin=12 EnMin= -3096.41488603578     IErMin=13 ErrMin= 1.19D-08
 ErrMax= 1.19D-08 EMaxC= 1.00D+00 BMatC= 3.20D-13 BMatP= 2.09D-12
 IDIUse=1 WtCom= 1.00D+00 WtEn= 0.00D+00
 Coeff-Com:  0.361D-07 0.201D-07-0.868D-05-0.214D-04-0.540D-04-0.129D-03
 Coeff-Com: -0.402D-03-0.839D-03-0.781D-03 0.152D-01 0.360D-01 0.311D+00
 Coeff-Com:  0.640D+00
 Coeff:      0.361D-07 0.201D-07-0.868D-05-0.214D-04-0.540D-04-0.129D-03
 Coeff:     -0.402D-03-0.839D-03-0.781D-03 0.152D-01 0.360D-01 0.311D+00
 Coeff:      0.640D+00
 Gap=     0.195 Goal=   None    Shift=    0.000
 RMSDP=3.33D-08 MaxDP=4.06D-06 DE= 1.47D-10 OVMax= 1.50D-07

 Cycle  14  Pass 1  IDiag  1:
 RMSU=  8.40D-09    CP:  9.93D-01 -2.36D-03  5.94D-01  7.14D-01  4.63D-01
                    CP:  6.67D-01  6.30D-01  8.96D-01  7.89D-01  9.15D-01
                    CP:  6.97D-01  1.01D+00  7.93D-01
 E= -3096.41488603568     Delta-E=       -0.000000000045 Rises=F Damp=F
 DIIS: error= 3.67D-09 at cycle  14 NSaved=  14.
 NSaved=14 IEnMin=12 EnMin= -3096.41488603578     IErMin=14 ErrMin= 3.67D-09
 ErrMax= 3.67D-09 EMaxC= 1.00D+00 BMatC= 3.15D-14 BMatP= 3.20D-13
 IDIUse=1 WtCom= 1.00D+00 WtEn= 0.00D+00
 Coeff-Com:  0.950D-08 0.354D-07 0.199D-05 0.386D-05-0.435D-06-0.366D-05
 Coeff-Com: -0.112D-03-0.763D-03-0.250D-02-0.203D-02 0.139D-02 0.975D-01
 Coeff-Com:  0.313D+00 0.593D+00
 Coeff:      0.950D-08 0.354D-07 0.199D-05 0.386D-05-0.435D-06-0.366D-05
 Coeff:     -0.112D-03-0.763D-03-0.250D-02-0.203D-02 0.139D-02 0.975D-01
 Coeff:      0.313D+00 0.593D+00
 Gap=     0.195 Goal=   None    Shift=    0.000
 RMSDP=1.06D-08 MaxDP=1.51D-06 DE=-4.55D-11 OVMax= 3.48D-08

 Cycle  15  Pass 1  IDiag  1:
 RMSU=  2.38D-09    CP:  9.93D-01 -2.36D-03  5.94D-01  7.14D-01  4.63D-01
                    CP:  6.67D-01  6.30D-01  8.96D-01  7.89D-01  9.17D-01
                    CP:  7.00D-01  1.03D+00  7.99D-01  8.68D-01
 E= -3096.41488603573     Delta-E=       -0.000000000053 Rises=F Damp=F
 DIIS: error= 1.13D-09 at cycle  15 NSaved=  15.
 NSaved=15 IEnMin=12 EnMin= -3096.41488603578     IErMin=15 ErrMin= 1.13D-09
 ErrMax= 1.13D-09 EMaxC= 1.00D+00 BMatC= 2.62D-15 BMatP= 3.15D-14
 IDIUse=1 WtCom= 1.00D+00 WtEn= 0.00D+00
 Coeff-Com: -0.213D-09 0.119D-07 0.210D-05 0.465D-05 0.661D-05 0.153D-04
 Coeff-Com: -0.698D-05-0.243D-03-0.113D-02-0.271D-02-0.375D-02 0.780D-02
 Coeff-Com:  0.666D-01 0.266D+00 0.667D+00
 Coeff:     -0.213D-09 0.119D-07 0.210D-05 0.465D-05 0.661D-05 0.153D-04
 Coeff:     -0.698D-05-0.243D-03-0.113D-02-0.271D-02-0.375D-02 0.780D-02
 Coeff:      0.666D-01 0.266D+00 0.667D+00
 Gap=     0.195 Goal=   None    Shift=    0.000
 RMSDP=3.87D-09 MaxDP=4.49D-07 DE=-5.28D-11 OVMax= 1.60D-08

 SCF Done:  E(RB3LYP) =  -3096.41488604     A.U. after   15 cycles
             Convg  =    0.3868D-08             -V/T =  2.0044
 KE= 3.082988749259D+03 PE=-1.082898807291D+04 EE= 2.910167113256D+03
 Leave Link  502 at Tue May 14 15:36:08 2013, MaxMem=   78643200 cpu:     629.0
 (Enter D:\G09W\l701.exe)
 Compute integral first derivatives.
 ... and contract with generalized density number  0.
 Leave Link  701 at Tue May 14 15:36:08 2013, MaxMem=   78643200 cpu:       0.0
 (Enter D:\G09W\l702.exe)
 L702 exits ... SP integral derivatives will be done elsewhere.
 Leave Link  702 at Tue May 14 15:36:08 2013, MaxMem=   78643200 cpu:       0.0
 (Enter D:\G09W\l703.exe)
 Compute integral first derivatives, UseDBF=F ICtDFT=           0.
 Integral derivatives from FoFDir, PRISM(SPDF).
 Calling FoFJK, ICntrl=      2127 FMM=F ISym2X=0 I1Cent= 0 IOpClX= 0 NMat=1 NMatS=1 NMatT=0.
 FoFCou: FMM=F IPFlag=           0 FMFlag=      100000 FMFlg1=         800
         NFxFlg=           0 DoJE=F BraDBF=F KetDBF=F FulRan=T
         Omega=  0.000000  0.000000  1.000000  0.000000  0.000000 ICntrl=    2127 IOpCl=  0
         NMat0=    1 NMatS0=    1 NMatT0=    0 NMatD0=    1 NMtDS0=    0 NMtDT0=    0
         I1Cent=           0 NGrid=           0.
 Symmetry not used in FoFCou.
 Leave Link  703 at Tue May 14 15:38:35 2013, MaxMem=   78643200 cpu:     147.0
 (Enter D:\G09W\l716.exe)
 Dipole        = 5.14044305D-01 1.53255599D+00-1.01165730D+00
 ***** Axes restored to original set *****
 -------------------------------------------------------------------
 Center     Atomic                   Forces (Hartrees/Bohr)
 Number     Number              X              Y              Z
 -------------------------------------------------------------------
      1       34          -0.003970625   -0.003525610   -0.001330598
      2        8          -0.107051347   -0.089042916   -0.050450927
      3        1           0.104614625    0.086949345    0.058505695
      4        6           0.002004093   -0.004853060   -0.012105010
      5        6           0.000852214   -0.046224987    0.071688176
      6        1           0.064626765    0.024970302   -0.040764469
      7        1          -0.063121635    0.020785081   -0.047533667
      8        6          -0.044474686   -0.058804608   -0.021023836
      9        1          -0.017267368    0.078779489   -0.009336446
     10        1           0.072878655   -0.003890145    0.037702332
     11        6           0.063087619   -0.040147151   -0.026021128
     12        1          -0.072670106    0.007041562   -0.036010788
     13        1          -0.005895144    0.035860611    0.071960593
     14        6           0.005385722    0.041971541   -0.076915953
     15        1           0.055937578   -0.007623660    0.058955836
     16        1          -0.064773588   -0.039199894    0.029038542
     17        6           0.001167331    0.009297323    0.007621307
     18        6           0.029786078    0.047518508    0.052301324
     19        1          -0.074665045   -0.031010137   -0.009014437
     20        1           0.048124880   -0.030323543   -0.055880026
     21        1           0.091434097    0.017728047   -0.114406057
     22        1           0.008145450   -0.077827357    0.023932426
     23        1          -0.039670861    0.036541284    0.058511646
     24        6          -0.051618072   -0.037185566   -0.017268062
     25        1          -0.012514627    0.081645322    0.005724273
     26        1           0.046822170   -0.018518549    0.064850631
     27        1           0.025986114   -0.078058537    0.001553039
     28        1           0.068090777    0.043901079   -0.007783235
     29        8          -0.092648067   -0.026321483    0.108998905
     30        6          -0.008456572   -0.006217058    0.014840146
     31        6           0.031615268    0.036856477   -0.086769801
     32        6          -0.058315094    0.007507852   -0.019623661
     33        6          -0.042762431   -0.021886903    0.065272327
     34        1           0.026237110   -0.047288235   -0.060676837
     35        1           0.006040584    0.077133937   -0.028692084
     36        6           0.009891700    0.004318099   -0.009594511
     37        6           0.048745125   -0.059443190    0.031242033
     38        1          -0.077584582    0.007560655    0.015185626
     39        1           0.025985895    0.061026076   -0.046683322
 -------------------------------------------------------------------
 Cartesian Forces:  Max     0.114406057 RMS     0.049298423
 Leave Link  716 at Tue May 14 15:38:36 2013, MaxMem=   78643200 cpu:       0.0
 (Enter D:\G09W\l103.exe)

 GradGradGradGradGradGradGradGradGradGradGradGradGradGradGradGradGradGrad
 Berny optimization.
 Using GEDIIS/GDIIS optimizer.
 Internal  Forces:  Max     0.148052075 RMS     0.028586699
 Search for a local minimum.
 Step number   2 out of a maximum of  233
 All quantities printed in internal units (Hartrees-Bohrs-Radians)
 RMS Force = .28587D-01 SwitMx=.10000D-02 MixMth= 1
 Mixed Optimization -- RFO/linear search
 Update second derivatives using D2CorX and points    1    2
 DE= -1.58D-01 DEPred=-1.65D-01 R= 9.62D-01
 SS=  1.41D+00  RLast= 3.00D-01 DXNew= 5.0454D-01 9.0116D-01
 Trust test= 9.62D-01 RLast= 3.00D-01 DXMaxT set to 5.05D-01
 ITU=  1  0
 Use linear search instead of GDIIS.
 Linear search step of   0.600 exceeds DXMaxT=   0.505 but not scaled.
 Quartic linear search produced a step of  2.00000.
 Iteration  1 RMS(Cart)=  0.05010337 RMS(Int)=  0.00023170
 Iteration  2 RMS(Cart)=  0.00032816 RMS(Int)=  0.00002678
 Iteration  3 RMS(Cart)=  0.00000011 RMS(Int)=  0.00002678
 Variable       Old X    -DE/DX   Delta X   Delta X   Delta X     New X
                                 (Linear)    (Quad)   (Total)
    R1        3.66925   0.00357   0.00777   0.00000   0.00777   3.67702
    R2        3.66471   0.00577   0.01200   0.00000   0.01200   3.67672
    R3        1.63227   0.14805   0.16689   0.00000   0.16689   1.79916
    R4        2.69515   0.00727   0.01151   0.00000   0.01151   2.70666
    R5        2.84275   0.00817   0.01442   0.00000   0.01442   2.85717
    R6        2.52637   0.01229   0.01655   0.00000   0.01654   2.54291
    R7        1.89407   0.08032   0.11832   0.00000   0.11832   2.01239
    R8        1.89365   0.08165   0.12015   0.00000   0.12015   2.01380
    R9        2.85167   0.02051   0.03600   0.00000   0.03601   2.88768
   R10        1.89325   0.08117   0.11964   0.00000   0.11964   2.01290
   R11        1.89308   0.08213   0.12084   0.00000   0.12084   2.01393
   R12        2.85110   0.01857   0.03283   0.00000   0.03284   2.88394
   R13        1.89382   0.08141   0.11990   0.00000   0.11990   2.01372
   R14        1.89406   0.08058   0.11884   0.00000   0.11884   2.01290
   R15        2.88332   0.01037   0.01902   0.00000   0.01903   2.90235
   R16        1.89381   0.08160   0.12005   0.00000   0.12005   2.01386
   R17        1.89370   0.08103   0.11941   0.00000   0.11941   2.01311
   R18        2.85693   0.01243   0.02241   0.00000   0.02240   2.87933
   R19        2.82610   0.01561   0.02628   0.00000   0.02628   2.85238
   R20        1.89283   0.08094   0.11934   0.00000   0.11934   2.01217
   R21        1.89284   0.07972   0.11766   0.00000   0.11766   2.01050
   R22        1.63200   0.14752   0.16646   0.00000   0.16646   1.79847
   R23        1.89299   0.08178   0.12037   0.00000   0.12037   2.01335
   R24        1.89228   0.07955   0.11723   0.00000   0.11723   2.00951
   R25        1.89341   0.08276   0.12188   0.00000   0.12188   2.01529
   R26        1.89295   0.08202   0.12084   0.00000   0.12084   2.01379
   R27        2.90203   0.00652   0.01263   0.00000   0.01269   2.91472
   R28        2.74849   0.05474   0.08923   0.00000   0.08927   2.83776
   R29        1.89372   0.08226   0.12127   0.00000   0.12127   2.01498
   R30        1.89293   0.08132   0.11974   0.00000   0.11974   2.01268
   R31        2.69892   0.01002   0.01490   0.00000   0.01490   2.71383
   R32        2.85738   0.00423   0.00860   0.00000   0.00860   2.86598
   R33        2.51099   0.02086   0.02784   0.00000   0.02779   2.53878
   R34        2.84144   0.02598   0.04521   0.00000   0.04521   2.88665
   R35        1.89443   0.08123   0.11962   0.00000   0.11962   2.01406
   R36        1.89498   0.08244   0.12124   0.00000   0.12124   2.01622
   R37        2.87240   0.00353   0.00770   0.00000   0.00765   2.88004
   R38        2.84527   0.00695   0.01284   0.00000   0.01284   2.85811
   R39        1.89059   0.07923   0.11699   0.00000   0.11699   2.00757
   R40        1.89539   0.08110   0.11964   0.00000   0.11964   2.01503
    A1        1.73207   0.00286   0.00491   0.00000   0.00491   1.73698
    A2        1.91516   0.00126   0.00545   0.00000   0.00545   1.92061
    A3        1.99269  -0.00030  -0.00061   0.00000  -0.00060   1.99208
    A4        2.10190   0.00286   0.00431   0.00000   0.00432   2.10622
    A5        2.18254  -0.00255  -0.00368   0.00000  -0.00370   2.17884
    A6        1.90488  -0.00109  -0.00244   0.00000  -0.00245   1.90243
    A7        1.90466  -0.00124  -0.00291   0.00000  -0.00292   1.90175
    A8        1.95506   0.00062   0.00090   0.00000   0.00090   1.95596
    A9        1.88084  -0.00148  -0.00263   0.00000  -0.00265   1.87819
   A10        1.90881   0.00184   0.00404   0.00000   0.00404   1.91285
   A11        1.90811   0.00126   0.00289   0.00000   0.00289   1.91100
   A12        1.91102   0.00008   0.00008   0.00000   0.00007   1.91110
   A13        1.91181   0.00035   0.00059   0.00000   0.00059   1.91240
   A14        1.92920  -0.00072  -0.00139   0.00000  -0.00137   1.92784
   A15        1.88639  -0.00060  -0.00079   0.00000  -0.00079   1.88560
   A16        1.91345   0.00065   0.00114   0.00000   0.00113   1.91459
   A17        1.91144   0.00024   0.00039   0.00000   0.00038   1.91181
   A18        1.90842   0.00020   0.00060   0.00000   0.00059   1.90901
   A19        1.90814   0.00180   0.00388   0.00000   0.00388   1.91202
   A20        1.95101  -0.00161  -0.00372   0.00000  -0.00370   1.94731
   A21        1.88109  -0.00055  -0.00063   0.00000  -0.00063   1.88046
   A22        1.90737   0.00032   0.00038   0.00000   0.00038   1.90775
   A23        1.90649  -0.00013  -0.00042   0.00000  -0.00042   1.90607
   A24        1.89901   0.00059   0.00129   0.00000   0.00129   1.90030
   A25        1.90038   0.00148   0.00262   0.00000   0.00262   1.90300
   A26        1.98685  -0.00042  -0.00087   0.00000  -0.00087   1.98597
   A27        1.87756  -0.00151  -0.00255   0.00000  -0.00255   1.87501
   A28        1.89905   0.00064   0.00104   0.00000   0.00104   1.90009
   A29        1.89805  -0.00086  -0.00166   0.00000  -0.00166   1.89639
   A30        2.09688   0.00429   0.00798   0.00000   0.00795   2.10483
   A31        2.18321  -0.00486  -0.00898   0.00000  -0.00897   2.17424
   A32        2.00308   0.00057   0.00099   0.00000   0.00100   2.00409
   A33        1.99019  -0.00205  -0.00573   0.00000  -0.00573   1.98445
   A34        1.89219  -0.00587  -0.01153   0.00000  -0.01153   1.88067
   A35        1.89852   0.00148   0.00301   0.00000   0.00303   1.90155
   A36        1.90113   0.00338   0.00658   0.00000   0.00651   1.90764
   A37        1.89953   0.00288   0.00658   0.00000   0.00656   1.90609
   A38        1.87928   0.00027   0.00143   0.00000   0.00138   1.88066
   A39        1.87226  -0.00231  -0.00415   0.00000  -0.00423   1.86803
   A40        1.88933   0.00153   0.00146   0.00000   0.00151   1.89085
   A41        1.89649   0.00460   0.01028   0.00000   0.01023   1.90671
   A42        1.88952   0.00181   0.00210   0.00000   0.00214   1.89166
   A43        1.89520   0.00452   0.00954   0.00000   0.00946   1.90466
   A44        2.01613  -0.00982  -0.01860   0.00000  -0.01851   1.99763
   A45        1.91514   0.00199   0.00610   0.00000   0.00610   1.92124
   A46        2.00353  -0.00010  -0.00100   0.00000  -0.00097   2.00256
   A47        2.10391  -0.00108  -0.00148   0.00000  -0.00146   2.10246
   A48        2.16769   0.00126   0.00266   0.00000   0.00261   2.17030
   A49        1.88657  -0.00010   0.00000   0.00000  -0.00001   1.88655
   A50        1.91363   0.00134   0.00261   0.00000   0.00260   1.91623
   A51        1.90925  -0.00366  -0.00671   0.00000  -0.00676   1.90249
   A52        1.90938  -0.00335  -0.00600   0.00000  -0.00599   1.90340
   A53        1.91113  -0.00145  -0.00255   0.00000  -0.00257   1.90856
   A54        1.93327   0.00705   0.01235   0.00000   0.01240   1.94566
   A55        1.90099   0.00272   0.00610   0.00000   0.00605   1.90705
   A56        1.89797   0.00124   0.00212   0.00000   0.00211   1.90008
   A57        1.98286  -0.00340  -0.00514   0.00000  -0.00505   1.97780
   A58        1.87879  -0.00163  -0.00300   0.00000  -0.00300   1.87579
   A59        1.90034   0.00044  -0.00017   0.00000  -0.00017   1.90017
   A60        1.90021   0.00067   0.00011   0.00000   0.00008   1.90029
   A61        1.89342   0.00165   0.00408   0.00000   0.00405   1.89747
   A62        1.89606   0.00391   0.00783   0.00000   0.00787   1.90393
   A63        2.01488  -0.00257  -0.00520   0.00000  -0.00526   2.00963
   A64        1.87278  -0.00142  -0.00235   0.00000  -0.00239   1.87038
   A65        1.89045  -0.00105  -0.00289   0.00000  -0.00284   1.88761
   A66        1.89146  -0.00051  -0.00142   0.00000  -0.00140   1.89006
   A67        2.12055   0.00450   0.00800   0.00000   0.00789   2.12844
   A68        2.16215  -0.00135  -0.00226   0.00000  -0.00220   2.15995
   A69        2.00045  -0.00316  -0.00576   0.00000  -0.00570   1.99474
   A70        1.95346   0.00081   0.00155   0.00000   0.00155   1.95501
   A71        1.90278  -0.00437  -0.00849   0.00000  -0.00849   1.89430
   A72        1.90446   0.00031  -0.00043   0.00000  -0.00043   1.90402
   A73        1.91147   0.00281   0.00495   0.00000   0.00495   1.91642
   A74        1.90601  -0.00065  -0.00079   0.00000  -0.00079   1.90522
   A75        1.88438   0.00110   0.00328   0.00000   0.00326   1.88765
    D1        1.16323  -0.00032  -0.00083   0.00000  -0.00083   1.16240
    D2       -2.09054  -0.00049  -0.00096   0.00000  -0.00096  -2.09150
    D3        0.74505   0.00279   0.00627   0.00000   0.00627   0.75132
    D4       -2.52695   0.00352   0.00790   0.00000   0.00791  -2.51904
    D5       -0.59569  -0.00306  -0.00676   0.00000  -0.00671  -0.60240
    D6       -2.71655  -0.00176  -0.00293   0.00000  -0.00298  -2.71954
    D7        1.52774   0.00035   0.00005   0.00000   0.00006   1.52780
    D8       -0.82662   0.00134   0.00258   0.00000   0.00258  -0.82404
    D9        1.22467  -0.00178  -0.00366   0.00000  -0.00365   1.22102
   D10       -2.94308  -0.00063  -0.00143   0.00000  -0.00142  -2.94450
   D11        2.43315   0.00111   0.00211   0.00000   0.00211   2.43526
   D12       -1.79874  -0.00201  -0.00413   0.00000  -0.00412  -1.80286
   D13        0.31669  -0.00086  -0.00189   0.00000  -0.00189   0.31480
   D14       -3.04083   0.00124   0.00243   0.00000   0.00243  -3.03840
   D15        0.09541   0.00018   0.00006   0.00000   0.00007   0.09548
   D16       -0.02432   0.00125   0.00257   0.00000   0.00258  -0.02174
   D17        3.11193   0.00019   0.00021   0.00000   0.00021   3.11214
   D18       -2.91670  -0.00042  -0.00058   0.00000  -0.00058  -2.91728
   D19        1.30073   0.00005  -0.00002   0.00000  -0.00001   1.30071
   D20       -0.80699  -0.00002   0.00000   0.00000   0.00000  -0.80698
   D21        1.25229  -0.00071  -0.00085   0.00000  -0.00085   1.25144
   D22       -0.81347  -0.00023  -0.00029   0.00000  -0.00029  -0.81375
   D23       -2.92118  -0.00031  -0.00027   0.00000  -0.00027  -2.92145
   D24       -0.80326  -0.00072  -0.00169   0.00000  -0.00169  -0.80495
   D25       -2.86901  -0.00025  -0.00113   0.00000  -0.00113  -2.87014
   D26        1.30646  -0.00032  -0.00111   0.00000  -0.00111   1.30535
   D27       -1.07198   0.00024   0.00082   0.00000   0.00082  -1.07116
   D28       -3.12762  -0.00026  -0.00103   0.00000  -0.00103  -3.12865
   D29        1.04244  -0.00027  -0.00072   0.00000  -0.00071   1.04173
   D30        1.03629   0.00031   0.00077   0.00000   0.00077   1.03706
   D31       -1.01936  -0.00020  -0.00107   0.00000  -0.00107  -1.02043
   D32       -3.13248  -0.00021  -0.00076   0.00000  -0.00076  -3.13324
   D33        3.10327   0.00011   0.00071   0.00000   0.00071   3.10398
   D34        1.04763  -0.00040  -0.00113   0.00000  -0.00113   1.04649
   D35       -1.06550  -0.00040  -0.00082   0.00000  -0.00082  -1.06632
   D36        1.37626   0.00091   0.00165   0.00000   0.00165   1.37791
   D37       -2.86529   0.00025   0.00078   0.00000   0.00078  -2.86452
   D38       -0.74465  -0.00006  -0.00004   0.00000  -0.00004  -0.74469
   D39       -2.79190   0.00033   0.00025   0.00000   0.00025  -2.79165
   D40       -0.75027  -0.00033  -0.00063   0.00000  -0.00063  -0.75090
   D41        1.37037  -0.00063  -0.00144   0.00000  -0.00144   1.36893
   D42       -0.73782  -0.00022  -0.00053   0.00000  -0.00054  -0.73836
   D43        1.30381  -0.00088  -0.00141   0.00000  -0.00141   1.30240
   D44       -2.85874  -0.00119  -0.00222   0.00000  -0.00223  -2.86096
   D45        0.23759  -0.00006  -0.00010   0.00000  -0.00011   0.23748
   D46       -2.89918   0.00091   0.00205   0.00000   0.00207  -2.89712
   D47       -1.88330  -0.00100  -0.00193   0.00000  -0.00194  -1.88524
   D48        1.26311  -0.00003   0.00023   0.00000   0.00024   1.26335
   D49        2.35953   0.00093   0.00146   0.00000   0.00145   2.36098
   D50       -0.77725   0.00190   0.00362   0.00000   0.00363  -0.77362
   D51        2.48321   0.00265   0.00535   0.00000   0.00535   2.48855
   D52       -1.68407  -0.00381  -0.00851   0.00000  -0.00855  -1.69262
   D53        0.36033   0.00002   0.00051   0.00000   0.00053   0.36086
   D54       -0.66348   0.00165   0.00311   0.00000   0.00313  -0.66036
   D55        1.45243  -0.00480  -0.01074   0.00000  -0.01077   1.44165
   D56       -2.78635  -0.00098  -0.00173   0.00000  -0.00169  -2.78805
   D57       -2.78172   0.00090   0.00202   0.00000   0.00207  -2.77965
   D58       -0.71564  -0.00043   0.00000   0.00000   0.00002  -0.71562
   D59        1.39270   0.00007   0.00078   0.00000   0.00077   1.39347
   D60       -0.75750  -0.00006  -0.00098   0.00000  -0.00098  -0.75848
   D61        1.30857  -0.00139  -0.00301   0.00000  -0.00303   1.30555
   D62       -2.86627  -0.00090  -0.00222   0.00000  -0.00228  -2.86855
   D63        1.37121   0.00048   0.00029   0.00000   0.00029   1.37150
   D64       -2.84590  -0.00084  -0.00173   0.00000  -0.00176  -2.84765
   D65       -0.73755  -0.00035  -0.00094   0.00000  -0.00101  -0.73856
   D66        2.93759   0.00147   0.00377   0.00000   0.00382   2.94140
   D67        0.89473   0.00121   0.00278   0.00000   0.00283   0.89756
   D68       -1.22426   0.00172   0.00452   0.00000   0.00457  -1.21969
   D69        0.90650  -0.00075  -0.00199   0.00000  -0.00204   0.90446
   D70       -1.13636  -0.00101  -0.00298   0.00000  -0.00302  -1.13938
   D71        3.02784  -0.00050  -0.00123   0.00000  -0.00129   3.02655
   D72       -1.21917   0.00020   0.00074   0.00000   0.00076  -1.21842
   D73        3.02115  -0.00006  -0.00025   0.00000  -0.00023   3.02092
   D74        0.90217   0.00045   0.00150   0.00000   0.00150   0.90368
   D75       -1.79804   0.00062   0.00105   0.00000   0.00105  -1.79700
   D76        2.36781  -0.00047  -0.00041   0.00000  -0.00040   2.36741
   D77        0.31357   0.00053   0.00077   0.00000   0.00076   0.31433
   D78        1.17191  -0.00081  -0.00128   0.00000  -0.00126   1.17065
   D79       -0.89261   0.00233   0.00422   0.00000   0.00422  -0.88839
   D80       -2.99992   0.00296   0.00548   0.00000   0.00546  -2.99445
   D81       -1.83386  -0.00137  -0.00261   0.00000  -0.00261  -1.83647
   D82        2.38481   0.00178   0.00289   0.00000   0.00287   2.38768
   D83        0.27750   0.00240   0.00415   0.00000   0.00411   0.28161
   D84       -2.98645   0.00252   0.00418   0.00000   0.00418  -2.98228
   D85        0.14594   0.00161   0.00237   0.00000   0.00237   0.14832
   D86        0.01192   0.00319   0.00564   0.00000   0.00566   0.01758
   D87       -3.13887   0.00228   0.00383   0.00000   0.00386  -3.13501
   D88       -2.69999  -0.00040  -0.00107   0.00000  -0.00102  -2.70102
   D89        1.55268  -0.00172  -0.00470   0.00000  -0.00469   1.54799
   D90       -0.57533  -0.00227  -0.00529   0.00000  -0.00524  -0.58057
   D91       -0.57829   0.00112   0.00318   0.00000   0.00321  -0.57508
   D92       -2.60880  -0.00020  -0.00045   0.00000  -0.00045  -2.60925
   D93        1.54638  -0.00076  -0.00103   0.00000  -0.00101   1.54537
   D94        1.46546  -0.00021  -0.00044   0.00000  -0.00042   1.46504
   D95       -0.56505  -0.00153  -0.00407   0.00000  -0.00409  -0.56914
   D96       -2.69306  -0.00208  -0.00465   0.00000  -0.00464  -2.69770
   D97        0.12576   0.00132   0.00210   0.00000   0.00214   0.12790
   D98       -3.00743   0.00215   0.00374   0.00000   0.00378  -3.00366
   D99        2.25203   0.00091   0.00163   0.00000   0.00165   2.25368
   D100      -0.88117   0.00174   0.00327   0.00000   0.00329  -0.87788
   D101      -2.00471  -0.00161  -0.00344   0.00000  -0.00341  -2.00812
   D102       1.14528  -0.00078  -0.00180   0.00000  -0.00177   1.14350
   D103      -1.73698   0.00138   0.00234   0.00000   0.00233  -1.73466
   D104       0.37533  -0.00168  -0.00397   0.00000  -0.00399   0.37134
   D105       2.43549   0.00091   0.00241   0.00000   0.00241   2.43789
   D106       1.39598   0.00056   0.00070   0.00000   0.00071   1.39669
   D107      -2.77489  -0.00250  -0.00561   0.00000  -0.00561  -2.78050
   D108      -0.71473   0.00009   0.00077   0.00000   0.00079  -0.71394
         Item               Value     Threshold  Converged?
 Maximum Force            0.148052     0.000450     NO 
 RMS     Force            0.028587     0.000300     NO 
 Maximum Displacement     0.183440     0.001800     NO 
 RMS     Displacement     0.050144     0.001200     NO 
 Predicted change in Energy=-1.263805D-01
 GradGradGradGradGradGradGradGradGradGradGradGradGradGradGradGradGradGrad

 Leave Link  103 at Tue May 14 15:38:36 2013, MaxMem=   78643200 cpu:       0.0
 (Enter D:\G09W\l202.exe)
                          Input orientation:                          
 ---------------------------------------------------------------------
 Center     Atomic      Atomic             Coordinates (Angstroms)
 Number     Number       Type             X           Y           Z
 ---------------------------------------------------------------------
      1         34           0       -3.027402    5.989005    8.905896
      2          8           0       -3.476285    4.192846   13.023857
      3          1           0       -2.819661    4.764472   13.409259
      4          6           0       -3.493395    6.897088   10.562507
      5          6           0       -3.533211    8.404413   10.451277
      6          1           0       -2.655826    8.738277    9.948519
      7          1           0       -4.372014    8.685757    9.857242
      8          6           0       -3.628032    9.078742   11.819254
      9          1           0       -3.876199   10.106812   11.692414
     10          1           0       -2.683439    9.025391   12.309830
     11          6           0       -4.688566    8.395761   12.678221
     12          1           0       -5.638433    8.483270   12.203217
     13          1           0       -4.751566    8.884664   13.622473
     14          6           0       -4.366030    6.910431   12.898740
     15          1           0       -3.622228    6.828035   13.657462
     16          1           0       -5.239543    6.414100   13.252976
     17          6           0       -3.873570    6.195941   11.646313
     18          6           0       -3.865523    4.689336   11.737977
     19          1           0       -4.841586    4.318809   11.528705
     20          1           0       -3.204973    4.297347   11.001819
     21          1           0       -0.801651    5.756668    4.750759
     22          1           0       -0.238946    5.556429   10.305269
     23          1           0       -0.914761    7.073806   10.763966
     24          6           0        0.994559    7.248430    9.812729
     25          1           0        0.855102    8.304306    9.867373
     26          1           0        1.620159    6.973508   10.630444
     27          1           0        2.006045    5.889289    8.556436
     28          1           0        2.560585    7.511246    8.433506
     29          8           0       -1.385311    5.640221    5.493409
     30          6           0       -1.186345    6.589193    8.716736
     31          6           0       -0.376822    6.567537    9.999044
     32          6           0        1.688549    6.906741    8.525614
     33          6           0        0.811331    7.113441    7.292258
     34          1           0        1.159947    6.474574    6.513649
     35          1           0        0.922689    8.117573    6.949226
     36          6           0       -0.673621    6.841092    7.500777
     37          6           0       -1.495255    6.867366    6.231241
     38          1           0       -2.518288    7.028623    6.467908
     39          1           0       -1.165087    7.674259    5.617299
 ---------------------------------------------------------------------
                    Distance matrix (angstroms):
                    1          2          3          4          5
     1  Se   0.000000
     2  O    4.515007   0.000000
     3  H    4.671500   0.952074   0.000000
     4  C    1.945797   3.656701   3.620216   0.000000
     5  C    2.911742   4.935454   4.744257   1.511947   0.000000
     6  H    2.963718   5.549036   5.272066   2.113877   1.064911
     7  H    3.159986   5.569204   5.513900   2.113931   1.065656
     8  C    4.288926   5.034488   4.668458   2.521339   1.528094
     9  H    5.043954   6.075168   5.710028   3.424260   2.134531
    10  H    4.574355   4.948932   4.402582   2.870338   2.135871
    11  C    4.773089   4.387890   4.148913   2.854943   2.508824
    12  H    4.889904   4.874019   4.819695   3.131946   2.739976
    13  H    5.796868   4.898758   4.555622   3.859643   3.430964
    14  C    4.310888   2.862266   2.693886   2.493923   2.985908
    15  H    4.861602   2.714216   2.228005   3.098405   3.573866
    16  H    4.896058   2.845267   2.932835   3.243599   3.836982
    17  C    2.875536   2.463301   2.503558   1.345651   2.534029
    18  C    3.226805   1.432305   1.972981   2.528711   3.945608
    19  H    3.599993   2.028643   2.797012   3.065727   4.423218
    20  H    2.699284   2.042834   2.482425   2.652327   4.156781
    21  H    4.719439   8.834215   8.945749   6.505571   6.853311
    22  H    3.149739   4.441896   4.113641   3.529161   4.357122
    23  H    3.015373   4.468607   3.994902   2.592522   2.953738
    24  C    4.310994   6.295743   5.801151   4.563698   4.716433
    25  H    4.621569   6.754880   6.211221   4.623084   4.428121
    26  H    5.054022   6.279669   5.684510   5.114577   5.351337
    27  H    5.046550   7.272669   6.935600   5.940019   6.371784
    28  H    5.810850   8.278097   7.826234   6.446745   6.481011
    29  O    3.803049   7.948252   8.092278   5.632006   6.069159
    30  C    1.945636   5.434850   5.293118   2.970547   3.436777
    31  C    2.924935   4.939162   4.565969   3.184199   3.679867
    32  C    4.819445   7.367152   6.983070   5.567905   5.763504
    33  C    4.313242   7.730767   7.491292   5.410361   5.524587
    34  H    4.846908   8.311663   8.143167   6.182667   6.423000
    35  H    4.895159   8.464963   8.184161   5.834996   5.674653
    36  C    2.870661   6.735914   6.620271   4.162745   4.396211
    37  C    3.205116   7.564203   7.596061   4.770043   4.931985
    38  H    2.698849   7.206932   7.307500   4.211161   4.334755
    39  H    4.138015   8.504057   8.480514   5.520878   5.432171
                    6          7          8          9         10
     6  H    0.000000
     7  H    1.719416   0.000000
     8  C    2.135591   2.134815   0.000000
     9  H    2.530488   2.373412   1.065178   0.000000
    10  H    2.378863   2.996969   1.065724   1.724341   0.000000
    11  C    3.420617   2.853458   1.526113   2.135288   2.133702
    12  H    3.747617   2.673651   2.131602   2.449955   3.006202
    13  H    4.232197   3.789536   2.133447   2.446435   2.453566
    14  C    3.869060   3.521722   2.532095   3.451379   2.766042
    15  H    4.282431   4.295927   2.905981   3.830966   2.743322
    16  H    4.795501   4.176607   3.428242   4.234405   3.773862
    17  C    3.290726   3.106188   2.898402   3.911144   3.140455
    18  C    4.589057   4.445793   4.396577   5.417678   4.530531
    19  H    5.177473   4.699417   4.920782   5.870243   5.236380
    20  H    4.597049   4.682968   4.869180   5.888748   4.933284
    21  H    6.272532   6.885000   8.305914   8.750038   8.447794
    22  H    4.011575   5.203429   5.117103   5.988303   4.693348
    23  H    2.542975   3.920859   3.534860   4.339500   3.053949
    24  C    3.945046   5.555897   5.361392   5.952129   4.787564
    25  H    3.538578   5.241026   4.950564   5.381915   4.359683
    26  H    4.675840   6.279791   5.778303   6.415242   5.054851
    27  H    5.638056   7.084630   7.249925   7.888134   6.776014
    28  H    5.568826   7.174081   7.226293   7.667440   6.694648
    29  O    5.573164   6.102354   7.541189   8.036331   7.720629
    30  C    2.880143   3.980556   4.667473   5.335130   4.592023
    31  C    3.147781   4.524215   4.493293   5.257339   4.086718
    32  C    4.924711   6.455119   6.620550   7.157897   6.158186
    33  C    4.660150   5.993196   6.638076   7.091868   6.406638
    34  H    5.610954   6.831658   7.606305   8.085513   7.407699
    35  H    4.710287   6.067394   6.734246   7.034503   6.524137
    36  C    3.676940   4.757502   5.690769   6.204131   5.651329
    37  C    4.320346   4.972944   6.376896   6.781394   6.558818
    38  H    3.880269   4.203568   5.837073   6.214067   6.175955
    39  H    4.702542   5.411528   6.819305   7.083394   6.994350
                   11         12         13         14         15
    11  C    0.000000
    12  H    1.065614   0.000000
    13  H    1.065179   1.721028   0.000000
    14  C    1.535859   2.139295   2.137761   0.000000
    15  H    2.133953   2.986589   2.346562   1.065688   0.000000
    16  H    2.135626   2.354267   2.545257   1.065294   1.717748
    17  C    2.562862   2.942236   3.450408   1.523675   2.123073
    18  C    3.911399   4.213501   4.683713   2.555609   2.884033
    19  H    4.238672   4.293328   5.023843   2.969790   3.509224
    20  H    4.669943   4.988690   5.504839   3.431409   3.692008
    21  H    9.215073   9.293435  10.202621   8.968029   9.403874
    22  H    5.787213   6.428301   6.514962   5.058877   4.929582
    23  H    4.433232   5.135280   5.115793   4.061430   3.970278
    24  C    6.467250   7.157921   7.085856   6.194645   6.022743
    25  H    6.216228   6.903201   6.772911   6.196152   6.049020
    26  H    6.783525   7.578928   7.294082   6.401844   6.055297
    27  H    8.251626   8.858092   8.961155   7.778283   7.653703
    28  H    8.446903   9.076312   9.070789   8.263008   8.123034
    29  O    8.374128   8.437623   9.377620   8.083133   8.547892
    30  C    5.587719   5.963569   6.484307   5.263340   5.513742
    31  C    5.395510   6.017720   6.134875   4.943642   4.897402
    32  C    7.754284   8.348345   8.447794   7.468746   7.385555
    33  C    7.803962   8.221521   8.611311   7.634064   7.762328
    34  H    8.711947   9.089775   9.554575   8.455518   8.603964
    35  H    8.024024   8.413469   8.793055   8.051364   8.204853
    36  C    6.733699   7.032712   7.634198   6.540389   6.826362
    37  C    7.355051   7.445909   8.324864   7.259390   7.724915
    38  H    6.719164   6.689175   7.721413   6.692064   7.276580
    39  H    7.924146   8.002477   8.854983   7.990548   8.449726
                   16         17         18         19         20
    16  H    0.000000
    17  C    2.120105   0.000000
    18  C    2.675437   1.509412   0.000000
    19  H    2.742577   2.115304   1.064793   0.000000
    20  H    3.699706   2.113540   1.063913   1.719468   0.000000
    21  H    9.613261   7.561634   7.703747   8.020540   6.854292
    22  H    5.867755   3.926559   3.994567   4.920650   3.296633
    23  H    5.033302   3.209943   3.916809   4.857447   3.606989
    24  C    7.169061   5.307395   5.820304   6.751877   5.268671
    25  H    7.223565   5.474502   6.233095   7.148179   5.816090
    26  H    7.365197   5.640714   6.044566   7.043326   5.530068
    27  H    8.650518   6.649154   6.785087   7.628292   5.972344
    28  H    9.234339   7.310985   7.757420   8.635048   7.082869
    29  O    8.698556   6.660216   6.786034   7.079319   5.954583
    30  C    6.085766   3.994777   4.462661   5.140292   3.814318
    31  C    5.853005   3.883146   4.326957   5.227882   3.762679
    32  C    8.401732   6.417255   6.788510   7.639280   6.073474
    33  C    8.522460   6.461262   6.893016   7.596902   6.149954
    34  H    9.293851   7.194315   7.465657   8.112738   6.628463
    35  H    8.978429   6.982793   7.590252   8.284268   6.932188
    36  C    7.356477   5.276491   5.724697   6.321237   5.013549
    37  C    7.970565   5.952326   6.378567   6.764332   5.682125
    38  H    7.336213   5.417197   5.921227   6.192938   5.337392
    39  H    8.746014   6.772763   7.325628   7.727899   6.675158
                   21         22         23         24         25
    21  H    0.000000
    22  H    5.586529   0.000000
    23  H    6.156809   1.723242   0.000000
    24  C    5.574518   2.151046   2.140291   0.000000
    25  H    5.951052   2.989903   2.334614   1.066446   0.000000
    26  H    6.474299   2.360111   2.540415   1.065653   1.714238
    27  H    4.731165   2.865170   3.848036   2.109180   2.979183
    28  H    5.286378   3.893864   4.207187   2.103275   2.365077
    29  O    0.951708   4.947238   5.482276   5.187160   5.590023
    30  C    4.070634   2.118396   2.121263   2.528267   2.903977
    31  C    5.327520   1.065421   1.063387   1.542406   2.133388
    32  C    4.666185   2.950551   3.437347   1.501679   2.109061
    33  C    3.301781   3.550437   3.877335   2.530725   2.837480
    34  H    2.733320   4.144426   4.767461   3.392659   3.832533
    35  H    3.657934   4.378570   4.360953   2.993363   2.924896
    36  C    2.958879   3.115200   3.280351   2.879908   3.174707
    37  C    1.976503   4.460332   4.574405   4.378519   4.561845
    38  H    2.741042   4.699797   4.585789   4.855537   4.956157
    39  H    2.135446   5.226854   5.187619   4.737830   4.747763
                   26         27         28         29         30
    26  H    0.000000
    27  H    2.371908   0.000000
    28  H    2.449510   1.718537   0.000000
    29  O    6.099150   4.576621   5.264504   0.000000
    30  C    3.418544   3.272143   3.869094   3.366002   0.000000
    31  C    2.133404   2.866914   3.459748   4.709321   1.516611
    32  C    2.106999   1.066284   1.065063   4.499661   2.898686
    33  C    3.437626   2.126978   2.126167   3.198666   2.508921
    34  H    4.172377   2.287229   2.592745   2.866247   3.220531
    35  H    3.917488   2.953309   2.292035   3.685585   3.147707
    36  C    3.882496   3.033308   3.432081   2.445019   1.343464
    37  C    5.391665   4.315352   4.659870   1.436095   2.520018
    38  H    5.869965   5.111715   5.467308   2.039840   2.650359
    39  H    5.777567   4.677684   4.673140   2.049673   3.283951
                   31         32         33         34         35
    31  C    0.000000
    32  C    2.559651   0.000000
    33  C    3.006062   1.527548   0.000000
    34  H    3.810286   2.124662   1.065793   0.000000
    35  H    3.659608   2.130177   1.066936   1.716236   0.000000
    36  C    2.530663   2.575742   1.524053   2.114410   2.117031
    37  C    3.941716   3.924576   2.550813   2.698914   2.815133
    38  H    4.155406   4.684708   3.431197   3.720011   3.641127
    39  H    4.587580   4.146157   2.650705   2.765588   2.515824
                   36         37         38         39
    36  C    0.000000
    37  C    1.512446   0.000000
    38  H    2.122448   1.062362   0.000000
    39  H    2.117357   1.066309   1.723814   0.000000
 Stoichiometry    C14H22O2Se
 Framework group  C1[X(C14H22O2Se)]
 Deg. of freedom   111
 Full point group                 C1      NOp   1
 Largest Abelian subgroup         C1      NOp   1
 Largest concise Abelian subgroup C1      NOp   1
                         Standard orientation:                         
 ---------------------------------------------------------------------
 Center     Atomic      Atomic             Coordinates (Angstroms)
 Number     Number       Type             X           Y           Z
 ---------------------------------------------------------------------
      1         34           0        0.135533   -1.270174   -0.051340
      2          8           0       -3.362260   -0.375271    2.659726
      3          1           0       -3.269159    0.567648    2.566559
      4          6           0       -1.468468   -0.249643   -0.465852
      5          6           0       -1.424913    0.454523   -1.803102
      6          1           0       -0.492989    0.961016   -1.898060
      7          1           0       -1.476846   -0.273438   -2.579633
      8          6           0       -2.569957    1.453645   -1.963410
      9          1           0       -2.636134    1.758123   -2.981997
     10          1           0       -2.374341    2.318681   -1.372466
     11          6           0       -3.890770    0.825656   -1.527401
     12          1           0       -4.102345   -0.016981   -2.144436
     13          1           0       -4.679937    1.529230   -1.657036
     14          6           0       -3.846688    0.380772   -0.058048
     15          1           0       -3.985588    1.234169    0.564938
     16          1           0       -4.657088   -0.285245    0.127759
     17          6           0       -2.547389   -0.310698    0.336007
     18          6           0       -2.595094   -1.046111    1.653283
     19          1           0       -3.026233   -2.008174    1.503824
     20          1           0       -1.603312   -1.187172    2.011585
     21          1           0        4.782785   -2.045368   -0.325634
     22          1           0        0.755035    1.114120    1.911366
     23          1           0       -0.042134    1.689746    0.496184
     24          6           0        1.880488    2.577286    0.807058
     25          1           0        1.737867    3.064000   -0.131066
     26          1           0        1.624841    3.280695    1.565661
     27          1           0        3.510711    1.897137    1.959624
     28          1           0        3.927874    3.056805    0.761913
     29          8           0        3.839824   -2.115062   -0.217395
     30          6           0        1.410117    0.189648    0.121444
     31          6           0        0.898320    1.391098    0.892605
     32          6           0        3.326335    2.199068    0.953740
     33          6           0        3.755486    1.074134    0.013658
     34          1           0        4.591902    0.571070    0.441734
     35          1           0        4.081289    1.496751   -0.910248
     36          6           0        2.680601    0.036540   -0.287609
     37          6           0        3.174820   -1.164045   -1.063389
     38          1           0        2.356476   -1.648003   -1.537425
     39          1           0        3.851349   -0.837472   -1.820139
 ---------------------------------------------------------------------
 Rotational constants (GHZ):      0.5758912      0.2248030      0.2112631
 Leave Link  202 at Tue May 14 15:38:36 2013, MaxMem=   78643200 cpu:       0.0
 (Enter D:\G09W\l301.exe)
 Standard basis: 6-31+G(d) (6D, 7F)
 Ernie: Thresh=  0.10000D-02 Tol=  0.10000D-05 Strict=F.
 There are   382 symmetry adapted basis functions of A   symmetry.
 Integral buffers will be    262144 words long.
 Raffenetti 2 integral format.
 Two-electron integral symmetry is turned on.
   382 basis functions,   687 primitive gaussians,   382 cartesian basis functions
    78 alpha electrons       78 beta electrons
       nuclear repulsion energy      1720.8109713886 Hartrees.
 IExCor=  402 DFT=T Ex+Corr=B3LYP ExCW=0 ScaHFX=  0.200000
 ScaDFX=  0.800000  0.720000  1.000000  0.810000 ScalE2=  1.000000  1.000000
 IRadAn=      0 IRanWt=     -1 IRanGd=            0 ICorTp=0
 NAtoms=   39 NActive=   39 NUniq=   39 SFac= 1.00D+00 NAtFMM=   50 NAOKFM=F Big=F
 Leave Link  301 at Tue May 14 15:38:36 2013, MaxMem=   78643200 cpu:       0.0
 (Enter D:\G09W\l302.exe)
 NPDir=0 NMtPBC=     1 NCelOv=     1 NCel=       1 NClECP=     1 NCelD=      1
         NCelK=      1 NCelE2=     1 NClLst=     1 CellRange=     0.0.
 One-electron integrals computed using PRISM.
 NBasis=   382 RedAO= T  NBF=   382
 NBsUse=   382 1.00D-06 NBFU=   382
 Precomputing XC quadrature grid using
 IXCGrd= 2 IRadAn=           0 IRanWt=          -1 IRanGd=           0 AccXCQ= 0.00D+00.
 NRdTot=    2531 NPtTot=      326052 NUsed=      337845 NTot=      337861
 NSgBfM=   380   380   380   380   380 NAtAll=    39    39.
 Leave Link  302 at Tue May 14 15:38:37 2013, MaxMem=   78643200 cpu:       1.0
 (Enter D:\G09W\l303.exe)
 DipDrv:  MaxL=1.
 Leave Link  303 at Tue May 14 15:38:37 2013, MaxMem=   78643200 cpu:       0.0
 (Enter D:\G09W\l401.exe)
 Initial guess read from the read-write file.
 B after Tr=     0.000000    0.000000    0.000000
         Rot=    1.000000    0.000000    0.000000    0.000000 Ang=   0.00 deg.
 Guess basis will be translated and rotated to current coordinates.
 Initial guess orbital symmetries:
       Occupied  (A) (A) (A) (A) (A) (A) (A) (A) (A) (A) (A) (A)
                 (A) (A) (A) (A) (A) (A) (A) (A) (A) (A) (A) (A)
                 (A) (A) (A) (A) (A) (A) (A) (A) (A) (A) (A) (A)
                 (A) (A) (A) (A) (A) (A) (A) (A) (A) (A) (A) (A)
                 (A) (A) (A) (A) (A) (A) (A) (A) (A) (A) (A) (A)
                 (A) (A) (A) (A) (A) (A) (A) (A) (A) (A) (A) (A)
                 (A) (A) (A) (A) (A) (A)
       Virtual   (A) (A) (A) (A) (A) (A) (A) (A) (A) (A) (A) (A)
                 (A) (A) (A) (A) (A) (A) (A) (A) (A) (A) (A) (A)
                 (A) (A) (A) (A) (A) (A) (A) (A) (A) (A) (A) (A)
                 (A) (A) (A) (A) (A) (A) (A) (A) (A) (A) (A) (A)
                 (A) (A) (A) (A) (A) (A) (A) (A) (A) (A) (A) (A)
                 (A) (A) (A) (A) (A) (A) (A) (A) (A) (A) (A) (A)
                 (A) (A) (A) (A) (A) (A) (A) (A) (A) (A) (A) (A)
                 (A) (A) (A) (A) (A) (A) (A) (A) (A) (A) (A) (A)
                 (A) (A) (A) (A) (A) (A) (A) (A) (A) (A) (A) (A)
                 (A) (A) (A) (A) (A) (A) (A) (A) (A) (A) (A) (A)
                 (A) (A) (A) (A) (A) (A) (A) (A) (A) (A) (A) (A)
                 (A) (A) (A) (A) (A) (A) (A) (A) (A) (A) (A) (A)
                 (A) (A) (A) (A) (A) (A) (A) (A) (A) (A) (A) (A)
                 (A) (A) (A) (A) (A) (A) (A) (A) (A) (A) (A) (A)
                 (A) (A) (A) (A) (A) (A) (A) (A) (A) (A) (A) (A)
                 (A) (A) (A) (A) (A) (A) (A) (A) (A) (A) (A) (A)
                 (A) (A) (A) (A) (A) (A) (A) (A) (A) (A) (A) (A)
                 (A) (A) (A) (A) (A) (A) (A) (A) (A) (A) (A) (A)
                 (A) (A) (A) (A) (A) (A) (A) (A) (A) (A) (A) (A)
                 (A) (A) (A) (A) (A) (A) (A) (A) (A) (A) (A) (A)
                 (A) (A) (A) (A) (A) (A) (A) (A) (A) (A) (A) (A)
                 (A) (A) (A) (A) (A) (A) (A) (A) (A) (A) (A) (A)
                 (A) (A) (A) (A) (A) (A) (A) (A) (A) (A) (A) (A)
                 (A) (A) (A) (A) (A) (A) (A) (A) (A) (A) (A) (A)
                 (A) (A) (A) (A) (A) (A) (A) (A) (A) (A) (A) (A)
                 (A) (A) (A) (A)
 The electronic state of the initial guess is 1-A.
 Generating alternative initial guess.
 Harris functional with IExCor=  402 diagonalized for initial guess.
 ExpMin= 3.00D-02 ExpMax= 5.61D+05 ExpMxC= 5.42D+03 IAcc=3 IRadAn=         0 AccDes= 0.00D+00
 HarFok:  IExCor=  402 AccDes= 0.00D+00 IRadAn=         0 IDoV= 1
 ScaDFX=  1.000000  1.000000  1.000000  1.000000
 FoFCou: FMM=F IPFlag=           0 FMFlag=      100000 FMFlg1=           0
         NFxFlg=           0 DoJE=T BraDBF=F KetDBF=T FulRan=T
         Omega=  0.000000  0.000000  1.000000  0.000000  0.000000 ICntrl=     500 IOpCl=  0
         NMat0=    1 NMatS0=    1 NMatT0=    0 NMatD0=    1 NMtDS0=    0 NMtDT0=    0
         I1Cent=           4 NGrid=           0.
 Petite list used in FoFCou.
 Harris En= -3096.69012801526    
 Leave Link  401 at Tue May 14 15:38:50 2013, MaxMem=   78643200 cpu:      13.0
 (Enter D:\G09W\l502.exe)
 Closed shell SCF:
 Requested convergence on RMS density matrix=1.00D-08 within 128 cycles.
 Requested convergence on MAX density matrix=1.00D-06.
 Requested convergence on             energy=1.00D-06.
 No special actions if energy rises.
 Using DIIS extrapolation, IDIIS=  1040.
 Integral symmetry usage will be decided dynamically.
       337520 words used for storage of precomputed grid.
 IEnd=      798120 IEndB=      798120 NGot=    78643200 MDV=    78008027
 LenX=    78008027 LenY=    77861662
 Fock matrices will be formed incrementally for  20 cycles.

 Cycle   1  Pass 1  IDiag  1:
 FoFCou: FMM=F IPFlag=           0 FMFlag=      100000 FMFlg1=           0
         NFxFlg=           0 DoJE=F BraDBF=F KetDBF=F FulRan=T
         Omega=  0.000000  0.000000  1.000000  0.000000  0.000000 ICntrl=       0 IOpCl=  0
         NMat0=    1 NMatS0=    1 NMatT0=    0 NMatD0=    1 NMtDS0=    0 NMtDT0=    0
         I1Cent=           0 NGrid=           0.
 Symmetry not used in FoFCou.
 E= -3096.53978152075    
 DIIS: error= 2.56D-02 at cycle   1 NSaved=   1.
 NSaved= 1 IEnMin= 1 EnMin= -3096.53978152075     IErMin= 1 ErrMin= 2.56D-02
 ErrMax= 2.56D-02 EMaxC= 1.00D-01 BMatC= 3.12D-01 BMatP= 3.12D-01
 IDIUse=3 WtCom= 7.44D-01 WtEn= 2.56D-01
 Coeff-Com:  0.100D+01
 Coeff-En:   0.100D+01
 Coeff:      0.100D+01
 Recover alternate guess density for next cycle.
 RMSDP=3.60D-02 MaxDP=6.98D+00              OVMax= 0.00D+00

 Cycle   2  Pass 1  IDiag  1:
 RMSU=  1.71D-02    CP:  7.50D-01
 E= -3095.96645565419     Delta-E=        0.573325866564 Rises=F Damp=F
 Switch densities from cycles 1 and 2 for lowest energy.
 DIIS: error= 5.77D-02 at cycle   2 NSaved=   2.
 NSaved= 2 IEnMin= 1 EnMin= -3096.53978152075     IErMin= 1 ErrMin= 2.56D-02
 ErrMax= 5.77D-02 EMaxC= 1.00D+00 BMatC= 8.48D-01 BMatP= 3.12D-01
 IDIUse=1 WtCom= 1.00D+00 WtEn= 0.00D+00
 Coeff-Com:  0.755D+00 0.245D+00
 Coeff:      0.755D+00 0.245D+00
 Gap=     0.242 Goal=   None    Shift=    0.000
 RMSDP=3.03D-02 MaxDP=5.74D+00 DE= 5.73D-01 OVMax= 2.27D-01

 Cycle   3  Pass 1  IDiag  1:
 RMSU=  7.60D-03    CP:  1.23D+00 -5.79D-01
 E= -3096.47045962440     Delta-E=       -0.504003970209 Rises=F Damp=F
 DIIS: error= 7.55D-03 at cycle   3 NSaved=   3.
 NSaved= 3 IEnMin= 1 EnMin= -3096.53978152075     IErMin= 3 ErrMin= 7.55D-03
 ErrMax= 7.55D-03 EMaxC= 1.00D+00 BMatC= 9.68D-02 BMatP= 3.12D-01
 IDIUse=1 WtCom= 1.00D+00 WtEn= 0.00D+00
 Coeff-Com:  0.748D-01 0.208D+00 0.717D+00
 Coeff:      0.748D-01 0.208D+00 0.717D+00
 Gap=     0.203 Goal=   None    Shift=    0.000
 RMSDP=4.03D-02 MaxDP=7.81D+00 DE=-5.04D-01 OVMax= 8.94D-02

 Cycle   4  Pass 1  IDiag  1:
 RMSU=  3.42D-03    CP:  9.18D-01  2.07D-01 -6.42D-02
 E= -3096.55282932980     Delta-E=       -0.082369705402 Rises=F Damp=F
 DIIS: error= 3.25D-03 at cycle   4 NSaved=   4.
 NSaved= 4 IEnMin= 4 EnMin= -3096.55282932980     IErMin= 4 ErrMin= 3.25D-03
 ErrMax= 3.25D-03 EMaxC= 1.00D+00 BMatC= 1.55D-02 BMatP= 9.68D-02
 IDIUse=1 WtCom= 1.00D+00 WtEn= 0.00D+00
 Coeff-Com:  0.696D-02 0.311D-01 0.316D+00 0.646D+00
 Coeff:      0.696D-02 0.311D-01 0.316D+00 0.646D+00
 Gap=     0.193 Goal=   None    Shift=    0.000
 RMSDP=8.34D-03 MaxDP=1.63D+00 DE=-8.24D-02 OVMax= 4.54D-02

 Cycle   5  Pass 1  IDiag  1:
 RMSU=  1.64D-03    CP:  9.74D-01  2.14D-02  1.57D-01  6.59D-01
 E= -3096.56508379892     Delta-E=       -0.012254469120 Rises=F Damp=F
 DIIS: error= 1.45D-03 at cycle   5 NSaved=   5.
 NSaved= 5 IEnMin= 5 EnMin= -3096.56508379892     IErMin= 5 ErrMin= 1.45D-03
 ErrMax= 1.45D-03 EMaxC= 1.00D+00 BMatC= 2.83D-03 BMatP= 1.55D-02
 IDIUse=1 WtCom= 1.00D+00 WtEn= 0.00D+00
 Coeff-Com:  0.113D-02 0.787D-02 0.162D+00 0.415D+00 0.414D+00
 Coeff:      0.113D-02 0.787D-02 0.162D+00 0.415D+00 0.414D+00
 Gap=     0.192 Goal=   None    Shift=    0.000
 RMSDP=1.44D-03 MaxDP=1.19D-01 DE=-1.23D-02 OVMax= 1.88D-02

 Cycle   6  Pass 1  IDiag  1:
 RMSU=  6.67D-04    CP:  9.71D-01  3.51D-02  1.67D-01  7.13D-01  5.87D-01
 E= -3096.56779860974     Delta-E=       -0.002714810820 Rises=F Damp=F
 DIIS: error= 2.75D-04 at cycle   6 NSaved=   6.
 NSaved= 6 IEnMin= 6 EnMin= -3096.56779860974     IErMin= 6 ErrMin= 2.75D-04
 ErrMax= 2.75D-04 EMaxC= 1.00D+00 BMatC= 1.26D-04 BMatP= 2.83D-03
 IDIUse=1 WtCom= 1.00D+00 WtEn= 0.00D+00
 Coeff-Com: -0.610D-04 0.140D-02 0.565D-01 0.162D+00 0.226D+00 0.555D+00
 Coeff:     -0.610D-04 0.140D-02 0.565D-01 0.162D+00 0.226D+00 0.555D+00
 Gap=     0.191 Goal=   None    Shift=    0.000
 RMSDP=4.88D-04 MaxDP=4.91D-02 DE=-2.71D-03 OVMax= 3.58D-03

 Cycle   7  Pass 1  IDiag  1:
 RMSU=  1.64D-04    CP:  9.69D-01  3.83D-02  1.51D-01  7.29D-01  5.97D-01
                    CP:  6.76D-01
 E= -3096.56791684182     Delta-E=       -0.000118232082 Rises=F Damp=F
 DIIS: error= 9.86D-05 at cycle   7 NSaved=   7.
 NSaved= 7 IEnMin= 7 EnMin= -3096.56791684182     IErMin= 7 ErrMin= 9.86D-05
 ErrMax= 9.86D-05 EMaxC= 1.00D+00 BMatC= 1.28D-05 BMatP= 1.26D-04
 IDIUse=1 WtCom= 1.00D+00 WtEn= 0.00D+00
 Coeff-Com: -0.896D-04 0.131D-03 0.195D-01 0.602D-01 0.959D-01 0.316D+00
 Coeff-Com:  0.509D+00
 Coeff:     -0.896D-04 0.131D-03 0.195D-01 0.602D-01 0.959D-01 0.316D+00
 Coeff:      0.509D+00
 Gap=     0.191 Goal=   None    Shift=    0.000
 RMSDP=1.43D-04 MaxDP=1.67D-02 DE=-1.18D-04 OVMax= 7.14D-04

 Cycle   8  Pass 1  IDiag  1:
 RMSU=  3.64D-05    CP:  9.70D-01  3.78D-02  1.51D-01  7.35D-01  5.95D-01
                    CP:  6.72D-01  6.56D-01
 E= -3096.56792748291     Delta-E=       -0.000010641093 Rises=F Damp=F
 DIIS: error= 1.93D-05 at cycle   8 NSaved=   8.
 NSaved= 8 IEnMin= 8 EnMin= -3096.56792748291     IErMin= 8 ErrMin= 1.93D-05
 ErrMax= 1.93D-05 EMaxC= 1.00D+00 BMatC= 5.24D-07 BMatP= 1.28D-05
 IDIUse=1 WtCom= 1.00D+00 WtEn= 0.00D+00
 Coeff-Com: -0.152D-04-0.955D-04 0.345D-02 0.123D-01 0.222D-01 0.914D-01
 Coeff-Com:  0.221D+00 0.649D+00
 Coeff:     -0.152D-04-0.955D-04 0.345D-02 0.123D-01 0.222D-01 0.914D-01
 Coeff:      0.221D+00 0.649D+00
 Gap=     0.191 Goal=   None    Shift=    0.000
 RMSDP=8.00D-05 MaxDP=1.14D-02 DE=-1.06D-05 OVMax= 2.78D-04

 Cycle   9  Pass 1  IDiag  1:
 RMSU=  1.68D-05    CP:  9.69D-01  3.88D-02  1.51D-01  7.32D-01  5.95D-01
                    CP:  7.05D-01  6.95D-01  6.96D-01
 E= -3096.56792783594     Delta-E=       -0.000000353029 Rises=F Damp=F
 DIIS: error= 9.28D-06 at cycle   9 NSaved=   9.
 NSaved= 9 IEnMin= 9 EnMin= -3096.56792783594     IErMin= 9 ErrMin= 9.28D-06
 ErrMax= 9.28D-06 EMaxC= 1.00D+00 BMatC= 1.13D-07 BMatP= 5.24D-07
 IDIUse=1 WtCom= 1.00D+00 WtEn= 0.00D+00
 Coeff-Com: -0.695D-05-0.483D-04-0.645D-03-0.979D-03-0.144D-03 0.119D-01
 Coeff-Com:  0.604D-01 0.368D+00 0.561D+00
 Coeff:     -0.695D-05-0.483D-04-0.645D-03-0.979D-03-0.144D-03 0.119D-01
 Coeff:      0.604D-01 0.368D+00 0.561D+00
 Gap=     0.191 Goal=   None    Shift=    0.000
 RMSDP=1.52D-05 MaxDP=2.09D-03 DE=-3.53D-07 OVMax= 6.69D-05

 Cycle  10  Pass 1  IDiag  1:
 RMSU=  3.99D-06    CP:  9.69D-01  3.87D-02  1.50D-01  7.33D-01  5.95D-01
                    CP:  6.97D-01  6.89D-01  7.94D-01  8.09D-01
 E= -3096.56792794413     Delta-E=       -0.000000108184 Rises=F Damp=F
 DIIS: error= 1.41D-06 at cycle  10 NSaved=  10.
 NSaved=10 IEnMin=10 EnMin= -3096.56792794413     IErMin=10 ErrMin= 1.41D-06
 ErrMax= 1.41D-06 EMaxC= 1.00D+00 BMatC= 2.78D-09 BMatP= 1.13D-07
 IDIUse=1 WtCom= 1.00D+00 WtEn= 0.00D+00
 Coeff-Com: -0.463D-07-0.133D-04-0.416D-03-0.956D-03-0.129D-02-0.317D-04
 Coeff-Com:  0.105D-01 0.105D+00 0.216D+00 0.671D+00
 Coeff:     -0.463D-07-0.133D-04-0.416D-03-0.956D-03-0.129D-02-0.317D-04
 Coeff:      0.105D-01 0.105D+00 0.216D+00 0.671D+00
 Gap=     0.191 Goal=   None    Shift=    0.000
 RMSDP=3.11D-06 MaxDP=3.34D-04 DE=-1.08D-07 OVMax= 2.08D-05

 Cycle  11  Pass 1  IDiag  1:
 RMSU=  1.57D-06    CP:  9.69D-01  3.87D-02  1.50D-01  7.33D-01  5.94D-01
                    CP:  6.98D-01  6.93D-01  7.92D-01  7.88D-01  9.17D-01
 E= -3096.56792794664     Delta-E=       -0.000000002512 Rises=F Damp=F
 DIIS: error= 6.17D-07 at cycle  11 NSaved=  11.
 NSaved=11 IEnMin=11 EnMin= -3096.56792794664     IErMin=11 ErrMin= 6.17D-07
 ErrMax= 6.17D-07 EMaxC= 1.00D+00 BMatC= 6.45D-10 BMatP= 2.78D-09
 IDIUse=1 WtCom= 1.00D+00 WtEn= 0.00D+00
 Coeff-Com:  0.333D-06-0.359D-05-0.186D-03-0.463D-03-0.764D-03-0.102D-02
 Coeff-Com:  0.660D-03 0.287D-01 0.742D-01 0.384D+00 0.515D+00
 Coeff:      0.333D-06-0.359D-05-0.186D-03-0.463D-03-0.764D-03-0.102D-02
 Coeff:      0.660D-03 0.287D-01 0.742D-01 0.384D+00 0.515D+00
 Gap=     0.191 Goal=   None    Shift=    0.000
 RMSDP=1.26D-06 MaxDP=1.38D-04 DE=-2.51D-09 OVMax= 8.30D-06

 Cycle  12  Pass 1  IDiag  1:
 RMSU=  3.26D-07    CP:  9.69D-01  3.88D-02  1.50D-01  7.33D-01  5.94D-01
                    CP:  6.98D-01  6.92D-01  7.96D-01  8.13D-01  9.44D-01
                    CP:  7.40D-01
 E= -3096.56792794734     Delta-E=       -0.000000000702 Rises=F Damp=F
 DIIS: error= 1.88D-07 at cycle  12 NSaved=  12.
 NSaved=12 IEnMin=12 EnMin= -3096.56792794734     IErMin=12 ErrMin= 1.88D-07
 ErrMax= 1.88D-07 EMaxC= 1.00D+00 BMatC= 6.37D-11 BMatP= 6.45D-10
 IDIUse=1 WtCom= 1.00D+00 WtEn= 0.00D+00
 Coeff-Com:  0.109D-06-0.516D-06-0.609D-04-0.158D-03-0.313D-03-0.585D-03
 Coeff-Com: -0.909D-03 0.455D-02 0.164D-01 0.143D+00 0.283D+00 0.555D+00
 Coeff:      0.109D-06-0.516D-06-0.609D-04-0.158D-03-0.313D-03-0.585D-03
 Coeff:     -0.909D-03 0.455D-02 0.164D-01 0.143D+00 0.283D+00 0.555D+00
 Gap=     0.191 Goal=   None    Shift=    0.000
 RMSDP=4.61D-07 MaxDP=7.19D-05 DE=-7.02D-10 OVMax= 2.78D-06

 Cycle  13  Pass 1  IDiag  1:
 RMSU=  1.34D-07    CP:  9.69D-01  3.88D-02  1.50D-01  7.33D-01  5.94D-01
                    CP:  6.98D-01  6.91D-01  7.97D-01  8.18D-01  9.43D-01
                    CP:  7.46D-01  8.56D-01
 E= -3096.56792794741     Delta-E=       -0.000000000071 Rises=F Damp=F
 DIIS: error= 7.35D-08 at cycle  13 NSaved=  13.
 NSaved=13 IEnMin=13 EnMin= -3096.56792794741     IErMin=13 ErrMin= 7.35D-08
 ErrMax= 7.35D-08 EMaxC= 1.00D+00 BMatC= 8.70D-12 BMatP= 6.37D-11
 IDIUse=1 WtCom= 1.00D+00 WtEn= 0.00D+00
 Coeff-Com:  0.362D-07 0.275D-06-0.245D-05-0.777D-05-0.514D-04-0.141D-03
 Coeff-Com: -0.617D-03-0.216D-02-0.412D-02 0.144D-01 0.668D-01 0.303D+00
 Coeff-Com:  0.623D+00
 Coeff:      0.362D-07 0.275D-06-0.245D-05-0.777D-05-0.514D-04-0.141D-03
 Coeff:     -0.617D-03-0.216D-02-0.412D-02 0.144D-01 0.668D-01 0.303D+00
 Coeff:      0.623D+00
 Gap=     0.191 Goal=   None    Shift=    0.000
 RMSDP=1.20D-07 MaxDP=9.51D-06 DE=-7.09D-11 OVMax= 1.07D-06

 Cycle  14  Pass 1  IDiag  1:
 RMSU=  4.37D-08    CP:  9.69D-01  3.88D-02  1.50D-01  7.33D-01  5.94D-01
                    CP:  6.98D-01  6.91D-01  7.97D-01  8.18D-01  9.48D-01
                    CP:  7.71D-01  9.15D-01  7.20D-01
 E= -3096.56792794738     Delta-E=        0.000000000027 Rises=F Damp=F
 DIIS: error= 2.09D-08 at cycle  14 NSaved=  14.
 NSaved=14 IEnMin=13 EnMin= -3096.56792794741     IErMin=14 ErrMin= 2.09D-08
 ErrMax= 2.09D-08 EMaxC= 1.00D+00 BMatC= 5.59D-13 BMatP= 8.70D-12
 IDIUse=1 WtCom= 1.00D+00 WtEn= 0.00D+00
 Coeff-Com:  0.129D-07 0.133D-06 0.241D-05 0.573D-05-0.715D-05-0.291D-04
 Coeff-Com: -0.234D-03-0.126D-02-0.322D-02-0.283D-02 0.114D-01 0.105D+00
 Coeff-Com:  0.296D+00 0.595D+00
 Coeff:      0.129D-07 0.133D-06 0.241D-05 0.573D-05-0.715D-05-0.291D-04
 Coeff:     -0.234D-03-0.126D-02-0.322D-02-0.283D-02 0.114D-01 0.105D+00
 Coeff:      0.296D+00 0.595D+00
 Gap=     0.191 Goal=   None    Shift=    0.000
 RMSDP=5.57D-08 MaxDP=6.88D-06 DE= 2.73D-11 OVMax= 2.78D-07

 Cycle  15  Pass 1  IDiag  1:
 RMSU=  1.63D-08    CP:  9.69D-01  3.88D-02  1.50D-01  7.33D-01  5.94D-01
                    CP:  6.98D-01  6.91D-01  7.97D-01  8.18D-01  9.51D-01
                    CP:  7.73D-01  9.28D-01  7.15D-01  6.97D-01
 E= -3096.56792794729     Delta-E=        0.000000000096 Rises=F Damp=F
 DIIS: error= 7.72D-09 at cycle  15 NSaved=  15.
 NSaved=15 IEnMin=13 EnMin= -3096.56792794741     IErMin=15 ErrMin= 7.72D-09
 ErrMax= 7.72D-09 EMaxC= 1.00D+00 BMatC= 6.62D-14 BMatP= 5.59D-13
 IDIUse=1 WtCom= 1.00D+00 WtEn= 0.00D+00
 Coeff-Com:  0.228D-09 0.314D-07 0.165D-05 0.418D-05 0.224D-05 0.258D-05
 Coeff-Com: -0.499D-04-0.388D-03-0.123D-02-0.311D-02-0.235D-02 0.175D-01
 Coeff-Com:  0.774D-01 0.304D+00 0.608D+00
 Coeff:      0.228D-09 0.314D-07 0.165D-05 0.418D-05 0.224D-05 0.258D-05
 Coeff:     -0.499D-04-0.388D-03-0.123D-02-0.311D-02-0.235D-02 0.175D-01
 Coeff:      0.774D-01 0.304D+00 0.608D+00
 Gap=     0.191 Goal=   None    Shift=    0.000
 RMSDP=1.47D-08 MaxDP=1.47D-06 DE= 9.64D-11 OVMax= 1.04D-07

 Cycle  16  Pass 1  IDiag  1:
 RMSU=  4.92D-09    CP:  9.69D-01  3.88D-02  1.50D-01  7.33D-01  5.94D-01
                    CP:  6.98D-01  6.91D-01  7.97D-01  8.18D-01  9.50D-01
                    CP:  7.74D-01  9.36D-01  7.39D-01  7.87D-01  7.65D-01
 E= -3096.56792794728     Delta-E=        0.000000000013 Rises=F Damp=F
 DIIS: error= 2.55D-09 at cycle  16 NSaved=  16.
 NSaved=16 IEnMin=13 EnMin= -3096.56792794741     IErMin=16 ErrMin= 2.55D-09
 ErrMax= 2.55D-09 EMaxC= 1.00D+00 BMatC= 9.38D-15 BMatP= 6.62D-14
 IDIUse=1 WtCom= 1.00D+00 WtEn= 0.00D+00
 Coeff-Com:  0.255D-09 0.404D-08 0.715D-06 0.189D-05 0.183D-05 0.470D-05
 Coeff-Com: -0.575D-05-0.890D-04-0.385D-03-0.132D-02-0.213D-02 0.826D-03
 Coeff-Com:  0.170D-01 0.115D+00 0.347D+00 0.524D+00
 Coeff:      0.255D-09 0.404D-08 0.715D-06 0.189D-05 0.183D-05 0.470D-05
 Coeff:     -0.575D-05-0.890D-04-0.385D-03-0.132D-02-0.213D-02 0.826D-03
 Coeff:      0.170D-01 0.115D+00 0.347D+00 0.524D+00
 Gap=     0.191 Goal=   None    Shift=    0.000
 RMSDP=5.70D-09 MaxDP=6.86D-07 DE= 1.27D-11 OVMax= 3.55D-08

 SCF Done:  E(RB3LYP) =  -3096.56792795     A.U. after   16 cycles
             Convg  =    0.5703D-08             -V/T =  2.0053
 KE= 3.080227648839D+03 PE=-1.078995508316D+04 EE= 2.892348534985D+03
 Leave Link  502 at Tue May 14 15:49:55 2013, MaxMem=   78643200 cpu:     665.0
 (Enter D:\G09W\l701.exe)
 Compute integral first derivatives.
 ... and contract with generalized density number  0.
 Leave Link  701 at Tue May 14 15:49:55 2013, MaxMem=   78643200 cpu:       0.0
 (Enter D:\G09W\l702.exe)
 L702 exits ... SP integral derivatives will be done elsewhere.
 Leave Link  702 at Tue May 14 15:49:55 2013, MaxMem=   78643200 cpu:       0.0
 (Enter D:\G09W\l703.exe)
 Compute integral first derivatives, UseDBF=F ICtDFT=           0.
 Integral derivatives from FoFDir, PRISM(SPDF).
 Calling FoFJK, ICntrl=      2127 FMM=F ISym2X=0 I1Cent= 0 IOpClX= 0 NMat=1 NMatS=1 NMatT=0.
 FoFCou: FMM=F IPFlag=           0 FMFlag=      100000 FMFlg1=         800
         NFxFlg=           0 DoJE=F BraDBF=F KetDBF=F FulRan=T
         Omega=  0.000000  0.000000  1.000000  0.000000  0.000000 ICntrl=    2127 IOpCl=  0
         NMat0=    1 NMatS0=    1 NMatT0=    0 NMatD0=    1 NMtDS0=    0 NMtDT0=    0
         I1Cent=           0 NGrid=           0.
 Symmetry not used in FoFCou.
 Leave Link  703 at Tue May 14 15:52:20 2013, MaxMem=   78643200 cpu:     145.0
 (Enter D:\G09W\l716.exe)
 Dipole        = 5.31536550D-01 1.45885703D+00-9.93978093D-01
 ***** Axes restored to original set *****
 -------------------------------------------------------------------
 Center     Atomic                   Forces (Hartrees/Bohr)
 Number     Number              X              Y              Z
 -------------------------------------------------------------------
      1       34          -0.002099638   -0.002182127   -0.000204118
      2        8          -0.018318038   -0.011560331   -0.002274369
      3        1           0.013296828    0.009222030    0.004092997
      4        6          -0.000092855   -0.003083331   -0.005423923
      5        6           0.001690889   -0.014526503    0.025636241
      6        1           0.016948941    0.007831746   -0.013563612
      7        1          -0.016734256    0.005929472   -0.015463515
      8        6          -0.015409888   -0.017073298   -0.006685102
      9        1          -0.003131240    0.022486012   -0.002386742
     10        1           0.020632660   -0.000200538    0.011057828
     11        6           0.020615959   -0.012094783   -0.006279165
     12        1          -0.020648569    0.002364835   -0.010184064
     13        1          -0.003741558    0.009995853    0.020109780
     14        6          -0.000689318    0.014768888   -0.026638845
     15        1           0.014676598   -0.002836755    0.018271009
     16        1          -0.016606649   -0.012643439    0.010077838
     17        6           0.000920305    0.006252549    0.004527191
     18        6           0.014929287    0.016331560    0.011275495
     19        1          -0.020840787   -0.010955270    0.001007261
     20        1           0.012083535   -0.008935081   -0.016391618
     21        1           0.010123980    0.002525037   -0.011827720
     22        1           0.000372092   -0.022156877    0.007928114
     23        1          -0.011290109    0.007548157    0.018049394
     24        6          -0.017148404   -0.008424317    0.000102978
     25        1          -0.003149699    0.023037402    0.001470097
     26        1           0.013106912   -0.003669994    0.018518543
     27        1           0.007382656   -0.021723584    0.000861072
     28        1           0.020492306    0.010147817   -0.002371293
     29        8          -0.012681667   -0.006477357    0.010964775
     30        6          -0.001864865   -0.002868321    0.004410848
     31        6           0.013947612    0.013246220   -0.033554804
     32        6          -0.015883094   -0.000749945   -0.007501565
     33        6          -0.014988577   -0.006193344    0.022148172
     34        1           0.007382365   -0.011939151   -0.018660406
     35        1           0.001064266    0.022008249   -0.009818356
     36        6           0.004252001    0.002265344   -0.001678648
     37        6           0.016317040   -0.014153128    0.010614517
     38        1          -0.021680806    0.000285391    0.002456329
     39        1           0.006763782    0.018200910   -0.012672609
 -------------------------------------------------------------------
 Cartesian Forces:  Max     0.033554804 RMS     0.012836912
 Leave Link  716 at Tue May 14 15:52:20 2013, MaxMem=   78643200 cpu:       0.0
 (Enter D:\G09W\l103.exe)

 GradGradGradGradGradGradGradGradGradGradGradGradGradGradGradGradGradGrad
 Berny optimization.
 Using GEDIIS/GDIIS optimizer.
 Internal  Forces:  Max     0.023982643 RMS     0.007336691
 Search for a local minimum.
 Step number   3 out of a maximum of  233
 All quantities printed in internal units (Hartrees-Bohrs-Radians)
 RMS Force = .73367D-02 SwitMx=.10000D-02 MixMth= 1
 Mixed Optimization -- RFO/linear search
 Update second derivatives using D2CorX and points    2    3
 ITU=  0  1  0
 Use linear search instead of GDIIS.
     Eigenvalues ---    0.00615   0.00641   0.00687   0.00694   0.00736
     Eigenvalues ---    0.00917   0.00966   0.01021   0.01236   0.01277
     Eigenvalues ---    0.01346   0.01371   0.01385   0.01559   0.01749
     Eigenvalues ---    0.01790   0.03171   0.03263   0.03282   0.03348
     Eigenvalues ---    0.04207   0.04304   0.04513   0.04566   0.05156
     Eigenvalues ---    0.05328   0.05494   0.05586   0.05886   0.05914
     Eigenvalues ---    0.05993   0.06062   0.06121   0.06160   0.07410
     Eigenvalues ---    0.07469   0.07571   0.08068   0.08139   0.08253
     Eigenvalues ---    0.08868   0.08947   0.09180   0.09379   0.09481
     Eigenvalues ---    0.09571   0.09771   0.09816   0.11717   0.11877
     Eigenvalues ---    0.11927   0.12027   0.12267   0.12613   0.14103
     Eigenvalues ---    0.14227   0.16000   0.16002   0.16445   0.16597
     Eigenvalues ---    0.18757   0.19334   0.19393   0.20257   0.22106
     Eigenvalues ---    0.22121   0.24286   0.24349   0.24779   0.24829
     Eigenvalues ---    0.24999   0.25000   0.25000   0.28462   0.29438
     Eigenvalues ---    0.30069   0.30674   0.30692   0.31062   0.31997
     Eigenvalues ---    0.32135   0.32183   0.32784   0.33623   0.39380
     Eigenvalues ---    0.41828   0.41991   0.50393   0.53114   0.53181
     Eigenvalues ---    0.53205   0.53217   0.53246   0.53273   0.53280
     Eigenvalues ---    0.53291   0.53304   0.53315   0.53329   0.53350
     Eigenvalues ---    0.53367   0.53373   0.53394   0.53411   0.53428
     Eigenvalues ---    0.53436   0.53478   0.56756   0.59405   0.93854
     Eigenvalues ---    1.01155
 RFO step:  Lambda=-1.02646045D-02 EMin= 6.14791655D-03
 Quartic linear search produced a step of  0.46329.
 Iteration  1 RMS(Cart)=  0.16980055 RMS(Int)=  0.00613842
 Iteration  2 RMS(Cart)=  0.03773584 RMS(Int)=  0.00027869
 Iteration  3 RMS(Cart)=  0.00048772 RMS(Int)=  0.00015504
 Iteration  4 RMS(Cart)=  0.00000007 RMS(Int)=  0.00015504
 Variable       Old X    -DE/DX   Delta X   Delta X   Delta X     New X
                                 (Linear)    (Quad)   (Total)
    R1        3.67702   0.00131   0.00360   0.00444   0.00804   3.68506
    R2        3.67672   0.00276   0.00556   0.01232   0.01788   3.69460
    R3        1.79916   0.01637   0.07732  -0.03344   0.04388   1.84304
    R4        2.70666   0.00108   0.00533  -0.00239   0.00294   2.70961
    R5        2.85717   0.00228   0.00668   0.00169   0.00834   2.86551
    R6        2.54291   0.00260   0.00766  -0.00130   0.00637   2.54928
    R7        2.01239   0.02282   0.05482   0.00715   0.06196   2.07435
    R8        2.01380   0.02336   0.05566   0.00767   0.06333   2.07713
    R9        2.88768   0.00635   0.01668   0.00682   0.02348   2.91116
   R10        2.01290   0.02272   0.05543   0.00627   0.06170   2.07460
   R11        2.01393   0.02338   0.05598   0.00737   0.06335   2.07728
   R12        2.88394   0.00525   0.01521   0.00316   0.01834   2.90227
   R13        2.01372   0.02315   0.05555   0.00726   0.06281   2.07653
   R14        2.01290   0.02263   0.05505   0.00647   0.06152   2.07442
   R15        2.90235   0.00220   0.00882  -0.00099   0.00786   2.91022
   R16        2.01386   0.02347   0.05562   0.00799   0.06360   2.07746
   R17        2.01311   0.02286   0.05532   0.00676   0.06209   2.07520
   R18        2.87933   0.00323   0.01038   0.00126   0.01168   2.89101
   R19        2.85238   0.00576   0.01217   0.00845   0.02063   2.87300
   R20        2.01217   0.02272   0.05529   0.00643   0.06172   2.07388
   R21        2.01050   0.02214   0.05451   0.00572   0.06023   2.07074
   R22        1.79847   0.01575   0.07712  -0.03410   0.04302   1.84148
   R23        2.01335   0.02335   0.05576   0.00754   0.06330   2.07666
   R24        2.00951   0.02229   0.05431   0.00622   0.06054   2.07005
   R25        2.01529   0.02330   0.05646   0.00675   0.06322   2.07851
   R26        2.01379   0.02285   0.05599   0.00604   0.06203   2.07582
   R27        2.91472   0.00019   0.00588  -0.00585   0.00009   2.91481
   R28        2.83776   0.01836   0.04136   0.01716   0.05846   2.89622
   R29        2.01498   0.02295   0.05618   0.00616   0.06234   2.07732
   R30        2.01268   0.02275   0.05547   0.00624   0.06171   2.07439
   R31        2.71383   0.00363   0.00690   0.00385   0.01075   2.72458
   R32        2.86598  -0.00104   0.00398  -0.00987  -0.00571   2.86027
   R33        2.53878   0.00300   0.01288  -0.00584   0.00713   2.54591
   R34        2.88665   0.00866   0.02094   0.01165   0.03241   2.91906
   R35        2.01406   0.02320   0.05542   0.00755   0.06297   2.07702
   R36        2.01622   0.02398   0.05617   0.00881   0.06497   2.08119
   R37        2.88004  -0.00135   0.00354  -0.00952  -0.00606   2.87399
   R38        2.85811   0.00101   0.00595  -0.00271   0.00324   2.86135
   R39        2.00757   0.02146   0.05420   0.00423   0.05842   2.06600
   R40        2.01503   0.02316   0.05543   0.00756   0.06299   2.07802
    A1        1.73698   0.00164   0.00227   0.00538   0.00766   1.74464
    A2        1.92061  -0.00290   0.00252  -0.02625  -0.02373   1.89688
    A3        1.99208  -0.00029  -0.00028  -0.00070  -0.00101   1.99108
    A4        2.10622   0.00242   0.00200   0.01017   0.01211   2.11833
    A5        2.17884  -0.00215  -0.00171  -0.01099  -0.01272   2.16613
    A6        1.90243  -0.00064  -0.00114   0.00567   0.00419   1.90662
    A7        1.90175  -0.00082  -0.00135  -0.01073  -0.01217   1.88958
    A8        1.95596   0.00114   0.00042   0.01222   0.01245   1.96841
    A9        1.87819  -0.00174  -0.00123  -0.03032  -0.03157   1.84661
   A10        1.91285   0.00131   0.00187   0.01728   0.01891   1.93175
   A11        1.91100   0.00062   0.00134   0.00394   0.00543   1.91643
   A12        1.91110   0.00018   0.00003   0.00238   0.00236   1.91345
   A13        1.91240   0.00036   0.00027   0.00357   0.00383   1.91623
   A14        1.92784  -0.00063  -0.00063  -0.00313  -0.00371   1.92413
   A15        1.88560  -0.00092  -0.00037  -0.01466  -0.01500   1.87060
   A16        1.91459   0.00077   0.00052   0.01314   0.01369   1.92827
   A17        1.91181   0.00024   0.00018  -0.00152  -0.00140   1.91042
   A18        1.90901  -0.00006   0.00027  -0.00362  -0.00332   1.90569
   A19        1.91202   0.00125   0.00180   0.01665   0.01845   1.93047
   A20        1.94731  -0.00076  -0.00171  -0.00675  -0.00853   1.93879
   A21        1.88046  -0.00079  -0.00029  -0.01207  -0.01235   1.86811
   A22        1.90775   0.00029   0.00018   0.00182   0.00198   1.90973
   A23        1.90607   0.00007  -0.00020   0.00374   0.00355   1.90962
   A24        1.90030   0.00022   0.00060   0.00210   0.00264   1.90293
   A25        1.90300   0.00161   0.00121   0.01728   0.01847   1.92147
   A26        1.98597   0.00003  -0.00040   0.00451   0.00412   1.99010
   A27        1.87501  -0.00187  -0.00118  -0.03085  -0.03199   1.84302
   A28        1.90009   0.00079   0.00048   0.00777   0.00820   1.90829
   A29        1.89639  -0.00090  -0.00077  -0.00318  -0.00411   1.89228
   A30        2.10483   0.00224   0.00368   0.00462   0.00803   2.11286
   A31        2.17424  -0.00252  -0.00416  -0.00676  -0.01128   2.16296
   A32        2.00409   0.00027   0.00046   0.00183   0.00191   2.00599
   A33        1.98445   0.00121  -0.00266   0.00957   0.00630   1.99075
   A34        1.88067  -0.00583  -0.00534  -0.06209  -0.06754   1.81313
   A35        1.90155   0.00101   0.00140   0.02202   0.02278   1.92433
   A36        1.90764   0.00196   0.00301   0.00190   0.00444   1.91208
   A37        1.90609   0.00159   0.00304   0.02732   0.02968   1.93577
   A38        1.88066  -0.00009   0.00064  -0.00018   0.00038   1.88105
   A39        1.86803  -0.00150  -0.00196  -0.00671  -0.00889   1.85915
   A40        1.89085   0.00152   0.00070   0.01661   0.01728   1.90813
   A41        1.90671   0.00218   0.00474   0.00865   0.01355   1.92027
   A42        1.89166   0.00170   0.00099   0.00542   0.00661   1.89827
   A43        1.90466   0.00187   0.00438   0.01039   0.01457   1.91923
   A44        1.99763  -0.00559  -0.00857  -0.03303  -0.04151   1.95612
   A45        1.92124  -0.00136   0.00282  -0.01471  -0.01189   1.90935
   A46        2.00256   0.00118  -0.00045   0.01018   0.00976   2.01232
   A47        2.10246  -0.00039  -0.00067   0.00349   0.00281   2.10526
   A48        2.17030  -0.00074   0.00121  -0.01303  -0.01185   2.15845
   A49        1.88655  -0.00126  -0.00001  -0.03499  -0.03507   1.85148
   A50        1.91623   0.00077   0.00120   0.00958   0.01090   1.92713
   A51        1.90249  -0.00199  -0.00313  -0.00981  -0.01314   1.88935
   A52        1.90340  -0.00121  -0.00277   0.00697   0.00401   1.90740
   A53        1.90856  -0.00136  -0.00119   0.00317   0.00161   1.91017
   A54        1.94566   0.00486   0.00574   0.02322   0.02855   1.97422
   A55        1.90705   0.00132   0.00280   0.00502   0.00803   1.91507
   A56        1.90008   0.00054   0.00098   0.00748   0.00847   1.90855
   A57        1.97780  -0.00217  -0.00234  -0.01460  -0.01719   1.96062
   A58        1.87579  -0.00135  -0.00139  -0.01481  -0.01626   1.85953
   A59        1.90017   0.00077  -0.00008   0.01438   0.01428   1.91445
   A60        1.90029   0.00090   0.00004   0.00223   0.00253   1.90282
   A61        1.89747   0.00084   0.00188   0.00686   0.00886   1.90633
   A62        1.90393   0.00205   0.00364   0.01821   0.02206   1.92599
   A63        2.00963  -0.00026  -0.00243   0.00289  -0.00021   2.00942
   A64        1.87038  -0.00137  -0.00111  -0.02026  -0.02159   1.84880
   A65        1.88761  -0.00113  -0.00132  -0.00625  -0.00744   1.88017
   A66        1.89006  -0.00026  -0.00065  -0.00364  -0.00415   1.88591
   A67        2.12844   0.00191   0.00366  -0.00126   0.00212   2.13056
   A68        2.15995  -0.00076  -0.00102   0.00054  -0.00035   2.15960
   A69        1.99474  -0.00116  -0.00264   0.00064  -0.00188   1.99286
   A70        1.95501   0.00033   0.00072   0.00046   0.00115   1.95616
   A71        1.89430  -0.00374  -0.00393  -0.03480  -0.03867   1.85563
   A72        1.90402   0.00133  -0.00020   0.01634   0.01613   1.92015
   A73        1.91642   0.00272   0.00229   0.01658   0.01879   1.93521
   A74        1.90522  -0.00068  -0.00037   0.00180   0.00133   1.90655
   A75        1.88765   0.00002   0.00151  -0.00049   0.00099   1.88864
    D1        1.16240  -0.00025  -0.00038  -0.01982  -0.02012   1.14228
    D2       -2.09150  -0.00054  -0.00044  -0.03469  -0.03522  -2.12672
    D3        0.75132   0.00313   0.00290   0.22105   0.22390   0.97522
    D4       -2.51904   0.00344   0.00366   0.22527   0.22899  -2.29005
    D5       -0.60240  -0.00311  -0.00311  -0.10934  -0.11230  -0.71471
    D6       -2.71954  -0.00224  -0.00138  -0.07390  -0.07572  -2.79525
    D7        1.52780   0.00050   0.00003  -0.05154  -0.05121   1.47658
    D8       -0.82404   0.00112   0.00119  -0.01159  -0.01035  -0.83439
    D9        1.22102  -0.00179  -0.00169  -0.05078  -0.05233   1.16869
   D10       -2.94450  -0.00083  -0.00066  -0.04523  -0.04582  -2.99032
   D11        2.43526   0.00108   0.00098   0.00238   0.00335   2.43861
   D12       -1.80286  -0.00183  -0.00191  -0.03681  -0.03863  -1.84149
   D13        0.31480  -0.00087  -0.00088  -0.03126  -0.03212   0.28269
   D14       -3.03840   0.00134   0.00113   0.04846   0.04964  -2.98876
   D15        0.09548   0.00027   0.00003  -0.00183  -0.00169   0.09379
   D16       -0.02174   0.00119   0.00119   0.03282   0.03400   0.01226
   D17        3.11214   0.00012   0.00010  -0.01747  -0.01734   3.09480
   D18       -2.91728  -0.00059  -0.00027  -0.00557  -0.00574  -2.92302
   D19        1.30071   0.00021  -0.00001   0.00873   0.00883   1.30955
   D20       -0.80698   0.00008   0.00000   0.01030   0.01046  -0.79652
   D21        1.25144  -0.00143  -0.00039  -0.03272  -0.03321   1.21823
   D22       -0.81375  -0.00063  -0.00013  -0.01842  -0.01864  -0.83239
   D23       -2.92145  -0.00076  -0.00012  -0.01685  -0.01701  -2.93846
   D24       -0.80495  -0.00045  -0.00078  -0.00840  -0.00915  -0.81410
   D25       -2.87014   0.00035  -0.00052   0.00590   0.00542  -2.86472
   D26        1.30535   0.00022  -0.00051   0.00747   0.00705   1.31239
   D27       -1.07116  -0.00012   0.00038   0.00439   0.00474  -1.06642
   D28       -3.12865   0.00014  -0.00047   0.01139   0.01091  -3.11774
   D29        1.04173  -0.00029  -0.00033  -0.00015  -0.00045   1.04128
   D30        1.03706   0.00020   0.00036   0.01385   0.01422   1.05128
   D31       -1.02043   0.00046  -0.00050   0.02086   0.02038  -1.00004
   D32       -3.13324   0.00002  -0.00035   0.00932   0.00903  -3.12421
   D33        3.10398  -0.00032   0.00033   0.00292   0.00324   3.10722
   D34        1.04649  -0.00006  -0.00052   0.00993   0.00940   1.05589
   D35       -1.06632  -0.00050  -0.00038  -0.00161  -0.00196  -1.06827
   D36        1.37791   0.00102   0.00076   0.00836   0.00912   1.38703
   D37       -2.86452  -0.00020   0.00036  -0.01771  -0.01744  -2.88196
   D38       -0.74469  -0.00017  -0.00002  -0.00618  -0.00621  -0.75091
   D39       -2.79165   0.00064   0.00012   0.00067   0.00081  -2.79085
   D40       -0.75090  -0.00057  -0.00029  -0.02541  -0.02575  -0.77665
   D41        1.36893  -0.00054  -0.00067  -0.01387  -0.01453   1.35440
   D42       -0.73836  -0.00010  -0.00025  -0.01068  -0.01090  -0.74926
   D43        1.30240  -0.00132  -0.00065  -0.03676  -0.03746   1.26494
   D44       -2.86096  -0.00129  -0.00103  -0.02522  -0.02623  -2.88720
   D45        0.23748  -0.00029  -0.00005  -0.01044  -0.01066   0.22682
   D46       -2.89712   0.00069   0.00096   0.03521   0.03637  -2.86074
   D47       -1.88524  -0.00116  -0.00090  -0.02183  -0.02294  -1.90818
   D48        1.26335  -0.00018   0.00011   0.02383   0.02409   1.28744
   D49        2.36098   0.00113   0.00067   0.01240   0.01287   2.37385
   D50       -0.77362   0.00212   0.00168   0.05806   0.05990  -0.71372
   D51        2.48855   0.00249   0.00248   0.01501   0.01759   2.50614
   D52       -1.69262  -0.00276  -0.00396  -0.05665  -0.06083  -1.75345
   D53        0.36086  -0.00081   0.00025  -0.03997  -0.03997   0.32089
   D54       -0.66036   0.00148   0.00145  -0.03267  -0.03088  -0.69123
   D55        1.44165  -0.00376  -0.00499  -0.10432  -0.10929   1.33236
   D56       -2.78805  -0.00182  -0.00078  -0.08765  -0.08843  -2.87648
   D57       -2.77965   0.00044   0.00096  -0.01496  -0.01396  -2.79361
   D58       -0.71562  -0.00134   0.00001  -0.04767  -0.04780  -0.76342
   D59        1.39347  -0.00075   0.00036  -0.02428  -0.02415   1.36932
   D60       -0.75848   0.00038  -0.00045  -0.01122  -0.01160  -0.77009
   D61        1.30555  -0.00141  -0.00140  -0.04393  -0.04544   1.26010
   D62       -2.86855  -0.00082  -0.00106  -0.02054  -0.02179  -2.89034
   D63        1.37150   0.00028   0.00013  -0.01614  -0.01584   1.35566
   D64       -2.84765  -0.00151  -0.00081  -0.04885  -0.04968  -2.89733
   D65       -0.73856  -0.00091  -0.00047  -0.02546  -0.02603  -0.76459
   D66        2.94140   0.00013   0.00177   0.02004   0.02188   2.96328
   D67        0.89756   0.00069   0.00131   0.03073   0.03204   0.92960
   D68       -1.21969   0.00060   0.00212   0.03223   0.03424  -1.18545
   D69        0.90446  -0.00036  -0.00094   0.01734   0.01633   0.92079
   D70       -1.13938   0.00020  -0.00140   0.02804   0.02649  -1.11289
   D71        3.02655   0.00011  -0.00060   0.02953   0.02869   3.05524
   D72       -1.21842  -0.00013   0.00035   0.02526   0.02550  -1.19292
   D73        3.02092   0.00043  -0.00011   0.03595   0.03566   3.05659
   D74        0.90368   0.00034   0.00070   0.03745   0.03786   0.94153
   D75       -1.79700   0.00054   0.00049   0.00771   0.00822  -1.78877
   D76        2.36741  -0.00055  -0.00018   0.01022   0.00992   2.37733
   D77        0.31433   0.00080   0.00035   0.02136   0.02180   0.33614
   D78        1.17065  -0.00144  -0.00058  -0.01749  -0.01790   1.15276
   D79       -0.88839   0.00201   0.00196   0.02859   0.03055  -0.85784
   D80       -2.99445   0.00131   0.00253   0.00286   0.00543  -2.98903
   D81       -1.83647  -0.00180  -0.00121  -0.02338  -0.02446  -1.86093
   D82        2.38768   0.00166   0.00133   0.02271   0.02398   2.41166
   D83        0.28161   0.00096   0.00190  -0.00303  -0.00114   0.28047
   D84       -2.98228   0.00140   0.00194   0.01410   0.01619  -2.96608
   D85        0.14832   0.00079   0.00110   0.00557   0.00677   0.15508
   D86        0.01758   0.00189   0.00262   0.02068   0.02351   0.04109
   D87       -3.13501   0.00128   0.00179   0.01215   0.01408  -3.12093
   D88       -2.70102  -0.00101  -0.00047  -0.03990  -0.04027  -2.74129
   D89        1.54799  -0.00097  -0.00217  -0.02958  -0.03176   1.51624
   D90       -0.58057  -0.00202  -0.00243  -0.04085  -0.04338  -0.62395
   D91       -0.57508  -0.00022   0.00149  -0.03291  -0.03141  -0.60649
   D92       -2.60925  -0.00018  -0.00021  -0.02259  -0.02289  -2.63215
   D93        1.54537  -0.00123  -0.00047  -0.03386  -0.03452   1.51085
   D94        1.46504  -0.00090  -0.00019  -0.04135  -0.04148   1.42356
   D95       -0.56914  -0.00086  -0.00189  -0.03103  -0.03296  -0.60210
   D96       -2.69770  -0.00191  -0.00215  -0.04230  -0.04458  -2.74229
   D97        0.12790   0.00061   0.00099   0.00599   0.00706   0.13496
   D98       -3.00366   0.00117   0.00175   0.01377   0.01565  -2.98801
   D99        2.25368   0.00066   0.00077   0.01211   0.01276   2.26644
   D100      -0.87788   0.00122   0.00153   0.01989   0.02135  -0.85653
   D101      -2.00812  -0.00168  -0.00158  -0.01693  -0.01841  -2.02653
   D102       1.14350  -0.00112  -0.00082  -0.00915  -0.00982   1.13368
   D103      -1.73466   0.00151   0.00108   0.01536   0.01649  -1.71816
   D104       0.37134  -0.00114  -0.00185  -0.01697  -0.01888   0.35246
   D105       2.43789   0.00009   0.00111  -0.00672  -0.00555   2.43234
   D106       1.39669   0.00096   0.00033   0.00741   0.00776   1.40445
   D107      -2.78050  -0.00169  -0.00260  -0.02493  -0.02761  -2.80811
   D108      -0.71394  -0.00046   0.00037  -0.01467  -0.01429  -0.72823
         Item               Value     Threshold  Converged?
 Maximum Force            0.023983     0.000450     NO 
 RMS     Force            0.007337     0.000300     NO 
 Maximum Displacement     0.758875     0.001800     NO 
 RMS     Displacement     0.203476     0.001200     NO 
 Predicted change in Energy=-1.417512D-02
 GradGradGradGradGradGradGradGradGradGradGradGradGradGradGradGradGradGrad

 Leave Link  103 at Tue May 14 15:52:20 2013, MaxMem=   78643200 cpu:       0.0
 (Enter D:\G09W\l202.exe)
                          Input orientation:                          
 ---------------------------------------------------------------------
 Center     Atomic      Atomic             Coordinates (Angstroms)
 Number     Number       Type             X           Y           Z
 ---------------------------------------------------------------------
      1         34           0       -2.911976    5.797067    9.013044
      2          8           0       -3.469696    4.297559   13.260166
      3          1           0       -2.753629    4.874410   13.585261
      4          6           0       -3.447446    6.816644   10.586715
      5          6           0       -3.536488    8.312394   10.354003
      6          1           0       -2.629680    8.652743    9.837469
      7          1           0       -4.366486    8.504149    9.659376
      8          6           0       -3.751549    9.106930   11.656180
      9          1           0       -4.030163   10.141177   11.415485
     10          1           0       -2.812742    9.147965   12.226535
     11          6           0       -4.840714    8.441961   12.510740
     12          1           0       -5.785713    8.435087   11.950024
     13          1           0       -5.015947    9.017004   13.429239
     14          6           0       -4.452363    6.997519   12.877392
     15          1           0       -3.740543    7.019308   13.714887
     16          1           0       -5.330576    6.453875   13.250386
     17          6           0       -3.847478    6.202063   11.719023
     18          6           0       -3.810684    4.696303   11.925740
     19          1           0       -4.814953    4.280203   11.775053
     20          1           0       -3.138882    4.218701   11.203712
     21          1           0       -0.968222    6.158247    4.708179
     22          1           0       -0.020636    5.247280   10.156287
     23          1           0       -0.698676    6.696894   10.872798
     24          6           0        1.161786    7.052394    9.820403
     25          1           0        1.015914    8.127080   10.003565
     26          1           0        1.853368    6.694513   10.595186
     27          1           0        2.085467    5.786430    8.324166
     28          1           0        2.682328    7.442990    8.335730
     29          8           0       -1.519238    5.934506    5.480133
     30          6           0       -1.091304    6.469542    8.777814
     31          6           0       -0.185866    6.319540    9.981407
     32          6           0        1.773479    6.834961    8.432072
     33          6           0        0.796079    7.206782    7.295174
     34          1           0        1.086959    6.673728    6.379046
     35          1           0        0.874240    8.279510    7.058427
     36          6           0       -0.665703    6.890204    7.570770
     37          6           0       -1.574865    7.065433    6.372687
     38          1           0       -2.618226    7.158763    6.685651
     39          1           0       -1.293776    7.982940    5.835676
 ---------------------------------------------------------------------
                    Distance matrix (angstroms):
                    1          2          3          4          5
     1  Se   0.000000
     2  O    4.538460   0.000000
     3  H    4.667070   0.975293   0.000000
     4  C    1.950052   3.673367   3.639359   0.000000
     5  C    2.918057   4.956727   4.782639   1.516362   0.000000
     6  H    2.985674   5.602509   5.323262   2.145081   1.097701
     7  H    3.140324   5.609396   5.584701   2.133604   1.099169
     8  C    4.318129   5.077623   4.757250   2.545907   1.540520
     9  H    5.088551   6.153442   5.837492   3.475477   2.171383
    10  H    4.643801   5.002642   4.484742   2.920089   2.174479
    11  C    4.790550   4.429153   4.270590   2.878320   2.523748
    12  H    4.882966   4.919303   4.954387   3.153643   2.760678
    13  H    5.856403   4.969169   4.722659   3.921954   3.484587
    14  C    4.329788   2.898609   2.809692   2.507943   2.989183
    15  H    4.928257   2.772733   2.364612   3.148402   3.606833
    16  H    4.923016   2.848275   3.040971   3.282213   3.880963
    17  C    2.891627   2.478906   2.538112   1.349021   2.532487
    18  C    3.240857   1.433863   1.975626   2.533925   3.952424
    19  H    3.681153   2.003891   2.806954   3.117010   4.462333
    20  H    2.709567   2.084385   2.500030   2.687974   4.199812
    21  H    4.737140   9.102528   9.145410   6.413831   6.565948
    22  H    3.157391   4.736249   4.400699   3.793573   4.668537
    23  H    3.027716   4.374344   3.860277   2.766210   3.306382
    24  C    4.338572   6.393098   5.852200   4.678443   4.893476
    25  H    4.673158   6.737312   6.133341   4.688164   4.569629
    26  H    5.100695   6.417361   5.785996   5.302227   5.632607
    27  H    5.044710   7.578962   7.206091   6.065772   6.489000
    28  H    5.870609   8.484763   7.981529   6.559982   6.595677
    29  O    3.800009   8.186134   8.266839   5.529315   5.786041
    30  C    1.955096   5.519577   5.330977   2.990653   3.443749
    31  C    2.939792   5.061838   4.655059   3.354312   3.916244
    32  C    4.834071   7.565698   7.133991   5.648086   5.837155
    33  C    4.322967   7.889331   7.589834   5.384603   5.417559
    34  H    4.868055   8.588311   8.361651   6.187546   6.313618
    35  H    4.931378   8.554957   8.207053   5.767648   5.506036
    36  C    2.884588   6.852256   6.678096   4.103587   4.243869
    37  C    3.219954   7.660866   7.629633   4.618061   4.610180
    38  H    2.712428   7.220508   7.269197   4.002868   3.953591
    39  H    4.182377   8.569697   8.476450   5.345176   5.055055
                    6          7          8          9         10
     6  H    0.000000
     7  H    1.752225   0.000000
     8  C    2.184625   2.174561   0.000000
     9  H    2.582039   2.424230   1.097829   0.000000
    10  H    2.446710   3.069026   1.099248   1.768158   0.000000
    11  C    3.475554   2.891199   1.535818   2.178052   2.166076
    12  H    3.804051   2.695559   2.162299   2.505679   3.069724
    13  H    4.327559   3.859622   2.179570   2.508135   2.513516
    14  C    3.911914   3.554284   2.536161   3.492565   2.781437
    15  H    4.351608   4.363911   2.931989   3.888084   2.758113
    16  H    4.876255   4.245991   3.474696   4.319043   3.826993
    17  C    3.321011   3.132270   2.907130   3.955013   3.163319
    18  C    4.626993   4.465984   4.419252   5.473133   4.572053
    19  H    5.258208   4.745411   4.943910   5.924204   5.282782
    20  H    4.667616   4.717738   4.947208   5.992909   5.044817
    21  H    5.940755   6.447155   8.044648   8.380166   8.298575
    22  H    4.301852   5.453488   5.573714   6.450746   5.224665
    23  H    2.937010   4.265137   3.967618   4.822489   3.508508
    24  C    4.115412   5.717981   5.633121   6.248296   5.096838
    25  H    3.687039   5.406558   5.140034   5.613644   4.543392
    26  H    4.950406   6.545006   6.193590   6.867920   5.518452
    27  H    5.721752   7.127165   7.496586   8.119176   7.107802
    28  H    5.651207   7.250095   7.428920   7.862737   6.945581
    29  O    5.254357   5.672386   7.293219   7.696053   7.583760
    30  C    2.873297   3.955199   4.724163   5.392134   4.693717
    31  C    3.381831   4.727981   4.825817   5.607149   4.465543
    32  C    4.966616   6.480095   6.788420   7.315332   6.386029
    33  C    4.504430   5.824490   6.581022   6.991441   6.411715
    34  H    5.448907   6.622014   7.561731   7.973322   7.451352
    35  H    4.487743   5.854965   6.574336   6.819306   6.407604
    36  C    3.478746   4.545646   5.579149   6.055597   5.602090
    37  C    3.954353   4.545919   6.068028   6.396758   6.335362
    38  H    3.487989   3.702637   5.457649   5.767122   5.890344
    39  H    4.271724   4.932939   6.417342   6.578760   6.671403
                   11         12         13         14         15
    11  C    0.000000
    12  H    1.098850   0.000000
    13  H    1.097735   1.766138   0.000000
    14  C    1.540021   2.168971   2.168059   0.000000
    15  H    2.164321   3.049900   2.387266   1.099345   0.000000
    16  H    2.177045   2.413150   2.588553   1.098149   1.750337
    17  C    2.574971   2.965891   3.494860   1.529854   2.159351
    18  C    3.928504   4.228455   4.730922   2.571573   2.932971
    19  H    4.226361   4.270368   5.021355   2.954730   3.524203
    20  H    4.737138   5.033945   5.612491   3.499753   3.809382
    21  H    9.005082   8.990914  10.030626   8.920744   9.462979
    22  H    6.243604   6.827570   7.062306   5.487072   5.444394
    23  H    4.783784   5.482670   5.527850   4.266021   4.175449
    24  C    6.723006   7.396949   7.419419   6.392719   6.261064
    25  H    6.378492   7.081362   6.993608   6.279876   6.133918
    26  H    7.178694   7.951147   7.785455   6.712862   6.413257
    27  H    8.517701   9.061882   9.323543   8.058649   8.032574
    28  H    8.661686   9.260404   9.364016   8.469295   8.388570
    29  O    8.170004   8.143414   9.215045   8.028242   8.597800
    30  C    5.646525   5.996979   6.597586   5.327478   5.629867
    31  C    5.706996   6.301530   6.518707   5.200902   5.202334
    32  C    7.935082   8.489863   8.708002   7.651693   7.638492
    33  C    7.778253   8.154528   8.641950   7.664926   7.863129
    34  H    8.709858   9.020631   9.614657   8.545024   8.788558
    35  H    7.900304   8.264799   8.707781   7.992281   8.197121
    36  C    6.651464   6.912238   7.600629   6.520012   6.871789
    37  C    7.087757   7.121367   8.089784   7.113072   7.655076
    38  H    6.365352   6.274998   7.394465   6.459700   7.119635
    39  H    7.572843   7.600472   8.519744   7.780327   8.306456
                   16         17         18         19         20
    16  H    0.000000
    17  C    2.146639   0.000000
    18  C    2.674662   1.520329   0.000000
    19  H    2.677186   2.152369   1.097452   0.000000
    20  H    3.740107   2.168267   1.095786   1.771843   0.000000
    21  H    9.596188   7.579181   7.893672   8.262270   7.117974
    22  H    6.262969   4.242461   4.218887   5.151807   3.446525
    23  H    5.212147   3.297864   3.846511   4.857797   3.493644
    24  C    7.367073   5.424071   5.891440   6.872197   5.332832
    25  H    7.322526   5.504640   6.225836   7.206638   5.829074
    26  H    7.662705   5.831395   6.151805   7.189401   5.605578
    27  H    8.928091   6.848185   6.994591   7.860861   6.167931
    28  H    9.451921   7.458213   7.911490   8.834103   7.246229
    29  O    8.670229   6.664536   6.951958   7.295510   6.190847
    30  C    6.162432   4.039648   4.522040   5.257585   3.891509
    31  C    6.096910   4.054690   4.422063   5.366983   3.824638
    32  C    8.592379   6.542153   6.925493   7.817272   6.217563
    33  C    8.577139   6.491727   6.997636   7.753570   6.299937
    34  H    9.404701   7.286048   7.659173   8.347360   6.867481
    35  H    8.953940   6.952091   7.647132   8.402853   7.055403
    36  C    7.362707   5.273067   5.802575   6.457892   5.143132
    37  C    7.860160   5.873116   6.438017   6.887759   5.821412
    38  H    7.137889   5.268887   5.911362   6.246097   5.415526
    39  H    8.579727   6.656327   7.363809   7.834867   6.811000
                   21         22         23         24         25
    21  H    0.000000
    22  H    5.604433   0.000000
    23  H    6.193975   1.753427   0.000000
    24  C    5.609926   2.183889   2.166849   0.000000
    25  H    5.987839   3.064475   2.396000   1.099899   0.000000
    26  H    6.550253   2.408113   2.567100   1.098478   1.761702
    27  H    4.747487   2.843065   3.882772   2.166697   3.072941
    28  H    5.304357   3.929578   4.292384   2.160756   2.454911
    29  O    0.974471   4.958276   5.507757   5.222596   5.629903
    30  C    4.083379   2.130831   2.143549   2.550122   2.947925
    31  C    5.333388   1.098920   1.095422   1.542453   2.170707
    32  C    4.673569   2.951694   3.476745   1.532615   2.170959
    33  C    3.302231   3.562673   3.910712   2.556239   2.868912
    34  H    2.698386   4.186773   4.835580   3.462936   3.905690
    35  H    3.663071   4.426281   4.419069   3.035953   2.952481
    36  C    2.970136   3.130528   3.307845   2.902907   3.205649
    37  C    1.990374   4.476264   4.599405   4.401838   4.585031
    38  H    2.762959   4.737779   4.629275   4.911870   5.015292
    39  H    2.169502   5.269952   5.232652   4.772185   4.767257
                   26         27         28         29         30
    26  H    0.000000
    27  H    2.456831   0.000000
    28  H    2.520423   1.760843   0.000000
    29  O    6.173804   4.593947   5.299350   0.000000
    30  C    3.467643   3.280901   3.922160   3.368099   0.000000
    31  C    2.162361   2.861749   3.492410   4.710371   1.513589
    32  C    2.169141   1.099272   1.097719   4.512954   2.908617
    33  C    3.502907   2.176867   2.167138   3.205270   2.510768
    34  H    4.285283   2.359620   2.639238   2.854253   3.246630
    35  H    3.997446   3.047067   2.366527   3.703889   3.177364
    36  C    3.940952   3.058571   3.478512   2.452069   1.347237
    37  C    5.451593   4.340755   4.703167   1.441784   2.524590
    38  H    5.957780   5.166503   5.558724   2.039572   2.680236
    39  H    5.849572   4.736721   4.727707   2.091250   3.314747
                   31         32         33         34         35
    31  C    0.000000
    32  C    2.550516   0.000000
    33  C    2.994538   1.544700   0.000000
    34  H    3.836995   2.170765   1.099113   0.000000
    35  H    3.675476   2.186837   1.101319   1.756515   0.000000
    36  C    2.523305   2.587373   1.520848   2.130467   2.136374
    37  C    3.938088   3.937715   2.548007   2.690499   2.818216
    38  H    4.181229   4.737289   3.468616   3.749354   3.686781
    39  H    4.602330   4.179376   2.664591   2.770773   2.506665
                   36         37         38         39
    36  C    0.000000
    37  C    1.514162   0.000000
    38  H    2.160534   1.093278   0.000000
    39  H    2.144551   1.099641   1.776483   0.000000
 Stoichiometry    C14H22O2Se
 Framework group  C1[X(C14H22O2Se)]
 Deg. of freedom   111
 Full point group                 C1      NOp   1
 Largest Abelian subgroup         C1      NOp   1
 Largest concise Abelian subgroup C1      NOp   1
                         Standard orientation:                         
 ---------------------------------------------------------------------
 Center     Atomic      Atomic             Coordinates (Angstroms)
 Number     Number       Type             X           Y           Z
 ---------------------------------------------------------------------
      1         34           0       -0.102190   -1.095687   -0.634241
      2          8           0        3.550172    0.917933   -2.423991
      3          1           0        3.348636    1.752507   -1.961319
      4          6           0        1.453023   -0.379076    0.298757
      5          6           0        1.323394   -0.381141    1.809566
      6          1           0        0.349351    0.040457    2.089643
      7          1           0        1.307398   -1.425315    2.152522
      8          6           0        2.466613    0.379953    2.507412
      9          1           0        2.452005    0.162028    3.583294
     10          1           0        2.316728    1.462957    2.393476
     11          6           0        3.819105   -0.016365    1.897138
     12          1           0        3.980255   -1.093265    2.044750
     13          1           0        4.640281    0.504474    2.406469
     14          6           0        3.863651    0.306460    0.391992
     15          1           0        4.064301    1.379408    0.261294
     16          1           0        4.708996   -0.211659   -0.080102
     17          6           0        2.586083   -0.065607   -0.362886
     18          6           0        2.728541   -0.121317   -1.875500
     19          1           0        3.246651   -1.045416   -2.161861
     20          1           0        1.746189   -0.124341   -2.361012
     21          1           0       -4.669771   -2.242382   -0.121609
     22          1           0       -1.037311    1.760764   -1.601380
     23          1           0       -0.058714    1.893138   -0.152472
     24          6           0       -2.050206    2.714192    0.082185
     25          1           0       -1.819839    2.868777    1.146522
     26          1           0       -1.884114    3.678671   -0.416659
     27          1           0       -3.789388    2.309147   -1.144910
     28          1           0       -4.162771    3.009102    0.427101
     29          8           0       -3.722422   -2.214697   -0.348229
     30          6           0       -1.435671    0.250339   -0.152116
     31          6           0       -1.072519    1.676400   -0.506269
     32          6           0       -3.512520    2.285465   -0.081340
     33          6           0       -3.779304    0.877231    0.494683
     34          1           0       -4.671747    0.452606    0.013757
     35          1           0       -4.016065    0.941137    1.568351
     36          6           0       -2.642167   -0.117652    0.321170
     37          6           0       -2.998783   -1.539559    0.700236
     38          1           0       -2.098061   -2.131822    0.882396
     39          1           0       -3.595989   -1.529462    1.623520
 ---------------------------------------------------------------------
 Rotational constants (GHZ):      0.5662551      0.2190766      0.2118240
 Leave Link  202 at Tue May 14 15:52:20 2013, MaxMem=   78643200 cpu:       0.0
 (Enter D:\G09W\l301.exe)
 Standard basis: 6-31+G(d) (6D, 7F)
 Ernie: Thresh=  0.10000D-02 Tol=  0.10000D-05 Strict=F.
 There are   382 symmetry adapted basis functions of A   symmetry.
 Integral buffers will be    262144 words long.
 Raffenetti 2 integral format.
 Two-electron integral symmetry is turned on.
   382 basis functions,   687 primitive gaussians,   382 cartesian basis functions
    78 alpha electrons       78 beta electrons
       nuclear repulsion energy      1708.2803562295 Hartrees.
 IExCor=  402 DFT=T Ex+Corr=B3LYP ExCW=0 ScaHFX=  0.200000
 ScaDFX=  0.800000  0.720000  1.000000  0.810000 ScalE2=  1.000000  1.000000
 IRadAn=      0 IRanWt=     -1 IRanGd=            0 ICorTp=0
 NAtoms=   39 NActive=   39 NUniq=   39 SFac= 1.00D+00 NAtFMM=   50 NAOKFM=F Big=F
 Leave Link  301 at Tue May 14 15:52:20 2013, MaxMem=   78643200 cpu:       0.0
 (Enter D:\G09W\l302.exe)
 NPDir=0 NMtPBC=     1 NCelOv=     1 NCel=       1 NClECP=     1 NCelD=      1
         NCelK=      1 NCelE2=     1 NClLst=     1 CellRange=     0.0.
 One-electron integrals computed using PRISM.
 NBasis=   382 RedAO= T  NBF=   382
 NBsUse=   382 1.00D-06 NBFU=   382
 Precomputing XC quadrature grid using
 IXCGrd= 2 IRadAn=           0 IRanWt=          -1 IRanGd=           0 AccXCQ= 0.00D+00.
 NRdTot=    2532 NPtTot=      325906 NUsed=      337703 NTot=      337719
 NSgBfM=   379   379   380   380   380 NAtAll=    39    39.
 Leave Link  302 at Tue May 14 15:52:21 2013, MaxMem=   78643200 cpu:       1.0
 (Enter D:\G09W\l303.exe)
 DipDrv:  MaxL=1.
 Leave Link  303 at Tue May 14 15:52:22 2013, MaxMem=   78643200 cpu:       1.0
 (Enter D:\G09W\l401.exe)
 Initial guess read from the read-write file.
 B after Tr=     0.000000    0.000000    0.000000
         Rot=    1.000000    0.000000    0.000000    0.000000 Ang=   0.00 deg.
 Guess basis will be translated and rotated to current coordinates.
 Initial guess orbital symmetries:
       Occupied  (A) (A) (A) (A) (A) (A) (A) (A) (A) (A) (A) (A)
                 (A) (A) (A) (A) (A) (A) (A) (A) (A) (A) (A) (A)
                 (A) (A) (A) (A) (A) (A) (A) (A) (A) (A) (A) (A)
                 (A) (A) (A) (A) (A) (A) (A) (A) (A) (A) (A) (A)
                 (A) (A) (A) (A) (A) (A) (A) (A) (A) (A) (A) (A)
                 (A) (A) (A) (A) (A) (A) (A) (A) (A) (A) (A) (A)
                 (A) (A) (A) (A) (A) (A)
       Virtual   (A) (A) (A) (A) (A) (A) (A) (A) (A) (A) (A) (A)
                 (A) (A) (A) (A) (A) (A) (A) (A) (A) (A) (A) (A)
                 (A) (A) (A) (A) (A) (A) (A) (A) (A) (A) (A) (A)
                 (A) (A) (A) (A) (A) (A) (A) (A) (A) (A) (A) (A)
                 (A) (A) (A) (A) (A) (A) (A) (A) (A) (A) (A) (A)
                 (A) (A) (A) (A) (A) (A) (A) (A) (A) (A) (A) (A)
                 (A) (A) (A) (A) (A) (A) (A) (A) (A) (A) (A) (A)
                 (A) (A) (A) (A) (A) (A) (A) (A) (A) (A) (A) (A)
                 (A) (A) (A) (A) (A) (A) (A) (A) (A) (A) (A) (A)
                 (A) (A) (A) (A) (A) (A) (A) (A) (A) (A) (A) (A)
                 (A) (A) (A) (A) (A) (A) (A) (A) (A) (A) (A) (A)
                 (A) (A) (A) (A) (A) (A) (A) (A) (A) (A) (A) (A)
                 (A) (A) (A) (A) (A) (A) (A) (A) (A) (A) (A) (A)
                 (A) (A) (A) (A) (A) (A) (A) (A) (A) (A) (A) (A)
                 (A) (A) (A) (A) (A) (A) (A) (A) (A) (A) (A) (A)
                 (A) (A) (A) (A) (A) (A) (A) (A) (A) (A) (A) (A)
                 (A) (A) (A) (A) (A) (A) (A) (A) (A) (A) (A) (A)
                 (A) (A) (A) (A) (A) (A) (A) (A) (A) (A) (A) (A)
                 (A) (A) (A) (A) (A) (A) (A) (A) (A) (A) (A) (A)
                 (A) (A) (A) (A) (A) (A) (A) (A) (A) (A) (A) (A)
                 (A) (A) (A) (A) (A) (A) (A) (A) (A) (A) (A) (A)
                 (A) (A) (A) (A) (A) (A) (A) (A) (A) (A) (A) (A)
                 (A) (A) (A) (A) (A) (A) (A) (A) (A) (A) (A) (A)
                 (A) (A) (A) (A) (A) (A) (A) (A) (A) (A) (A) (A)
                 (A) (A) (A) (A) (A) (A) (A) (A) (A) (A) (A) (A)
                 (A) (A) (A) (A)
 The electronic state of the initial guess is 1-A.
 Generating alternative initial guess.
 Harris functional with IExCor=  402 diagonalized for initial guess.
 ExpMin= 3.00D-02 ExpMax= 5.61D+05 ExpMxC= 5.42D+03 IAcc=3 IRadAn=         0 AccDes= 0.00D+00
 HarFok:  IExCor=  402 AccDes= 0.00D+00 IRadAn=         0 IDoV= 1
 ScaDFX=  1.000000  1.000000  1.000000  1.000000
 FoFCou: FMM=F IPFlag=           0 FMFlag=      100000 FMFlg1=           0
         NFxFlg=           0 DoJE=T BraDBF=F KetDBF=T FulRan=T
         Omega=  0.000000  0.000000  1.000000  0.000000  0.000000 ICntrl=     500 IOpCl=  0
         NMat0=    1 NMatS0=    1 NMatT0=    0 NMatD0=    1 NMtDS0=    0 NMtDT0=    0
         I1Cent=           4 NGrid=           0.
 Petite list used in FoFCou.
 Harris En= -3096.65960667363    
 Leave Link  401 at Tue May 14 15:52:34 2013, MaxMem=   78643200 cpu:      12.0
 (Enter D:\G09W\l502.exe)
 Closed shell SCF:
 Requested convergence on RMS density matrix=1.00D-08 within 128 cycles.
 Requested convergence on MAX density matrix=1.00D-06.
 Requested convergence on             energy=1.00D-06.
 No special actions if energy rises.
 Using DIIS extrapolation, IDIIS=  1040.
 Integral symmetry usage will be decided dynamically.
       337378 words used for storage of precomputed grid.
 IEnd=      797978 IEndB=      797978 NGot=    78643200 MDV=    78008169
 LenX=    78008169 LenY=    77861804
 Fock matrices will be formed incrementally for  20 cycles.

 Cycle   1  Pass 1  IDiag  1:
 FoFCou: FMM=F IPFlag=           0 FMFlag=      100000 FMFlg1=           0
         NFxFlg=           0 DoJE=F BraDBF=F KetDBF=F FulRan=T
         Omega=  0.000000  0.000000  1.000000  0.000000  0.000000 ICntrl=       0 IOpCl=  0
         NMat0=    1 NMatS0=    1 NMatT0=    0 NMatD0=    1 NMtDS0=    0 NMtDT0=    0
         I1Cent=           0 NGrid=           0.
 Symmetry not used in FoFCou.
 E= -3053.41979042325    
 DIIS: error= 9.63D-01 at cycle   1 NSaved=   1.
 NSaved= 1 IEnMin= 1 EnMin= -3053.41979042325     IErMin= 1 ErrMin= 9.63D-01
 ErrMax= 9.63D-01 EMaxC= 1.00D-01 BMatC= 6.56D+02 BMatP= 6.56D+02
 IDIUse=3 WtCom= 0.00D+00 WtEn= 1.00D+00
 Coeff-Com:  0.100D+01
 Coeff-En:   0.100D+01
 Coeff:      0.100D+01
 Recover alternate guess density for next cycle.
 RMSDP=7.36D-02 MaxDP=4.32D+00              OVMax= 0.00D+00

 Cycle   2  Pass 1  IDiag  1:
 RMSU=  5.04D-02    CP:  6.94D-01
 E= -3096.03089667259     Delta-E=      -42.611106249345 Rises=F Damp=F
 DIIS: error= 6.11D-02 at cycle   2 NSaved=   2.
 NSaved= 2 IEnMin= 2 EnMin= -3096.03089667259     IErMin= 2 ErrMin= 6.11D-02
 ErrMax= 6.11D-02 EMaxC= 1.00D-01 BMatC= 8.05D-01 BMatP= 6.56D+02
 IDIUse=3 WtCom= 3.89D-01 WtEn= 6.11D-01
 Coeff-Com:  0.755D-03 0.999D+00
 Coeff-En:   0.000D+00 0.100D+01
 Coeff:      0.293D-03 0.100D+01
 Gap=     0.352 Goal=   None    Shift=    0.000
 RMSDP=1.92D-01 MaxDP=3.44D+01 DE=-4.26D+01 OVMax= 2.53D-01

 Cycle   3  Pass 1  IDiag  1:
 RMSU=  1.06D-01    CP:  1.89D+00  2.35D+00
 E= -3095.39711597621     Delta-E=        0.633780696376 Rises=F Damp=F
 DIIS: error= 2.91D-02 at cycle   3 NSaved=   3.
 NSaved= 3 IEnMin= 2 EnMin= -3096.03089667259     IErMin= 3 ErrMin= 2.91D-02
 ErrMax= 2.91D-02 EMaxC= 1.00D-01 BMatC= 1.15D+00 BMatP= 8.05D-01
 IDIUse=2 WtCom= 0.00D+00 WtEn= 1.00D+00
 Coeff-En:   0.000D+00 0.666D+00 0.334D+00
 Coeff:      0.000D+00 0.666D+00 0.334D+00
 Gap=     0.254 Goal=   None    Shift=    0.000
 RMSDP=1.60D-01 MaxDP=2.75D+01 DE= 6.34D-01 OVMax= 1.76D-01

 Cycle   4  Pass 1  IDiag  1:
 RMSU=  1.15D-02    CP:  8.23D-01  1.19D+00  2.01D-01
 E= -3096.56471510982     Delta-E=       -1.167599133607 Rises=F Damp=F
 DIIS: error= 4.70D-03 at cycle   4 NSaved=   4.
 NSaved= 4 IEnMin= 4 EnMin= -3096.56471510982     IErMin= 4 ErrMin= 4.70D-03
 ErrMax= 4.70D-03 EMaxC= 1.00D-01 BMatC= 2.21D-02 BMatP= 8.05D-01
 IDIUse=3 WtCom= 9.53D-01 WtEn= 4.70D-02
 Coeff-Com:  0.616D-05 0.935D-01-0.337D-01 0.940D+00
 Coeff-En:   0.000D+00 0.000D+00 0.000D+00 0.100D+01
 Coeff:      0.587D-05 0.891D-01-0.321D-01 0.943D+00
 Gap=     0.199 Goal=   None    Shift=    0.000
 RMSDP=1.20D-02 MaxDP=1.95D+00 DE=-1.17D+00 OVMax= 5.36D-02

 Cycle   5  Pass 1  IDiag  1:
 RMSU=  2.93D-03    CP:  7.64D-01  1.10D+00  1.46D-01  8.21D-01
 E= -3096.56886385697     Delta-E=       -0.004148747145 Rises=F Damp=F
 DIIS: error= 3.45D-03 at cycle   5 NSaved=   5.
 NSaved= 5 IEnMin= 5 EnMin= -3096.56886385697     IErMin= 5 ErrMin= 3.45D-03
 ErrMax= 3.45D-03 EMaxC= 1.00D-01 BMatC= 1.75D-02 BMatP= 2.21D-02
 IDIUse=3 WtCom= 9.66D-01 WtEn= 3.45D-02
 Coeff-Com: -0.219D-05 0.286D-01-0.483D-01 0.611D+00 0.409D+00
 Coeff-En:   0.000D+00 0.000D+00 0.000D+00 0.443D+00 0.557D+00
 Coeff:     -0.211D-05 0.276D-01-0.466D-01 0.605D+00 0.414D+00
 Gap=     0.194 Goal=   None    Shift=    0.000
 RMSDP=2.87D-03 MaxDP=1.56D-01 DE=-4.15D-03 OVMax= 5.01D-02

 Cycle   6  Pass 1  IDiag  1:
 RMSU=  1.23D-03    CP:  7.64D-01  1.11D+00  1.48D-01  8.41D-01  4.63D-01
 E= -3096.58602966963     Delta-E=       -0.017165812666 Rises=F Damp=F
 DIIS: error= 8.02D-04 at cycle   6 NSaved=   6.
 NSaved= 6 IEnMin= 6 EnMin= -3096.58602966963     IErMin= 6 ErrMin= 8.02D-04
 ErrMax= 8.02D-04 EMaxC= 1.00D-01 BMatC= 8.67D-04 BMatP= 1.75D-02
 IDIUse=3 WtCom= 9.92D-01 WtEn= 8.02D-03
 Coeff-Com:  0.169D-05 0.732D-02-0.231D-01 0.249D+00 0.234D+00 0.533D+00
 Coeff-En:   0.000D+00 0.000D+00 0.000D+00 0.000D+00 0.000D+00 0.100D+01
 Coeff:      0.168D-05 0.726D-02-0.229D-01 0.247D+00 0.232D+00 0.537D+00
 Gap=     0.191 Goal=   None    Shift=    0.000
 RMSDP=1.05D-03 MaxDP=6.33D-02 DE=-1.72D-02 OVMax= 8.89D-03

 Cycle   7  Pass 1  IDiag  1:
 RMSU=  4.72D-04    CP:  7.64D-01  1.11D+00  1.48D-01  8.58D-01  4.85D-01
                    CP:  5.70D-01
 E= -3096.58687099945     Delta-E=       -0.000841329814 Rises=F Damp=F
 DIIS: error= 1.78D-04 at cycle   7 NSaved=   7.
 NSaved= 7 IEnMin= 7 EnMin= -3096.58687099945     IErMin= 7 ErrMin= 1.78D-04
 ErrMax= 1.78D-04 EMaxC= 1.00D-01 BMatC= 5.96D-05 BMatP= 8.67D-04
 IDIUse=3 WtCom= 9.98D-01 WtEn= 1.78D-03
 Coeff-Com:  0.409D-06 0.177D-02-0.928D-02 0.888D-01 0.924D-01 0.288D+00
 Coeff-Com:  0.539D+00
 Coeff-En:   0.000D+00 0.000D+00 0.000D+00 0.000D+00 0.000D+00 0.000D+00
 Coeff-En:   0.100D+01
 Coeff:      0.409D-06 0.177D-02-0.927D-02 0.887D-01 0.922D-01 0.287D+00
 Coeff:      0.539D+00
 Gap=     0.191 Goal=   None    Shift=    0.000
 RMSDP=2.58D-04 MaxDP=3.38D-02 DE=-8.41D-04 OVMax= 1.39D-03

 Cycle   8  Pass 1  IDiag  1:
 RMSU=  1.27D-04    CP:  7.64D-01  1.11D+00  1.48D-01  8.58D-01  4.81D-01
                    CP:  5.91D-01  7.84D-01
 E= -3096.58692520128     Delta-E=       -0.000054201830 Rises=F Damp=F
 DIIS: error= 4.02D-05 at cycle   8 NSaved=   8.
 NSaved= 8 IEnMin= 8 EnMin= -3096.58692520128     IErMin= 8 ErrMin= 4.02D-05
 ErrMax= 4.02D-05 EMaxC= 1.00D-01 BMatC= 1.96D-06 BMatP= 5.96D-05
 IDIUse=1 WtCom= 1.00D+00 WtEn= 0.00D+00
 Coeff-Com: -0.822D-07 0.276D-03-0.233D-02 0.194D-01 0.208D-01 0.805D-01
 Coeff-Com:  0.216D+00 0.666D+00
 Coeff:     -0.822D-07 0.276D-03-0.233D-02 0.194D-01 0.208D-01 0.805D-01
 Coeff:      0.216D+00 0.666D+00
 Gap=     0.191 Goal=   None    Shift=    0.000
 RMSDP=1.35D-04 MaxDP=2.07D-02 DE=-5.42D-05 OVMax= 3.83D-04

 Cycle   9  Pass 1  IDiag  1:
 RMSU=  2.92D-05    CP:  7.63D-01  1.11D+00  1.47D-01  8.56D-01  4.82D-01
                    CP:  6.04D-01  7.81D-01  7.96D-01
 E= -3096.58692632336     Delta-E=       -0.000001122086 Rises=F Damp=F
 DIIS: error= 2.66D-05 at cycle   9 NSaved=   9.
 NSaved= 9 IEnMin= 9 EnMin= -3096.58692632336     IErMin= 9 ErrMin= 2.66D-05
 ErrMax= 2.66D-05 EMaxC= 1.00D-01 BMatC= 6.11D-07 BMatP= 1.96D-06
 IDIUse=1 WtCom= 1.00D+00 WtEn= 0.00D+00
 Coeff-Com: -0.364D-07-0.186D-04-0.235D-03 0.594D-03 0.634D-03 0.130D-01
 Coeff-Com:  0.631D-01 0.405D+00 0.518D+00
 Coeff:     -0.364D-07-0.186D-04-0.235D-03 0.594D-03 0.634D-03 0.130D-01
 Coeff:      0.631D-01 0.405D+00 0.518D+00
 Gap=     0.191 Goal=   None    Shift=    0.000
 RMSDP=3.33D-05 MaxDP=4.05D-03 DE=-1.12D-06 OVMax= 1.65D-04

 Cycle  10  Pass 1  IDiag  1:
 RMSU=  8.60D-06    CP:  7.63D-01  1.11D+00  1.48D-01  8.56D-01  4.82D-01
                    CP:  6.01D-01  7.84D-01  8.96D-01  7.21D-01
 E= -3096.58692687031     Delta-E=       -0.000000546951 Rises=F Damp=F
 DIIS: error= 3.78D-06 at cycle  10 NSaved=  10.
 NSaved=10 IEnMin=10 EnMin= -3096.58692687031     IErMin=10 ErrMin= 3.78D-06
 ErrMax= 3.78D-06 EMaxC= 1.00D-01 BMatC= 1.78D-08 BMatP= 6.11D-07
 IDIUse=1 WtCom= 1.00D+00 WtEn= 0.00D+00
 Coeff-Com: -0.179D-08-0.140D-04 0.161D-04-0.632D-03-0.847D-03 0.175D-02
 Coeff-Com:  0.158D-01 0.142D+00 0.230D+00 0.613D+00
 Coeff:     -0.179D-08-0.140D-04 0.161D-04-0.632D-03-0.847D-03 0.175D-02
 Coeff:      0.158D-01 0.142D+00 0.230D+00 0.613D+00
 Gap=     0.191 Goal=   None    Shift=    0.000
 RMSDP=8.31D-06 MaxDP=7.84D-04 DE=-5.47D-07 OVMax= 3.91D-05

 Cycle  11  Pass 1  IDiag  1:
 RMSU=  3.48D-06    CP:  7.63D-01  1.11D+00  1.48D-01  8.56D-01  4.82D-01
                    CP:  6.02D-01  7.91D-01  8.90D-01  7.05D-01  8.34D-01
 E= -3096.58692688798     Delta-E=       -0.000000017666 Rises=F Damp=F
 DIIS: error= 1.32D-06 at cycle  11 NSaved=  11.
 NSaved=11 IEnMin=11 EnMin= -3096.58692688798     IErMin=11 ErrMin= 1.32D-06
 ErrMax= 1.32D-06 EMaxC= 1.00D-01 BMatC= 2.44D-09 BMatP= 1.78D-08
 IDIUse=1 WtCom= 1.00D+00 WtEn= 0.00D+00
 Coeff-Com: -0.901D-09-0.648D-05 0.259D-04-0.350D-03-0.511D-03-0.156D-03
 Coeff-Com:  0.271D-02 0.387D-01 0.713D-01 0.324D+00 0.564D+00
 Coeff:     -0.901D-09-0.648D-05 0.259D-04-0.350D-03-0.511D-03-0.156D-03
 Coeff:      0.271D-02 0.387D-01 0.713D-01 0.324D+00 0.564D+00
 Gap=     0.191 Goal=   None    Shift=    0.000
 RMSDP=2.23D-06 MaxDP=2.62D-04 DE=-1.77D-08 OVMax= 1.39D-05

 Cycle  12  Pass 1  IDiag  1:
 RMSU=  8.79D-07    CP:  7.63D-01  1.11D+00  1.48D-01  8.56D-01  4.82D-01
                    CP:  6.02D-01  7.89D-01  8.92D-01  7.20D-01  8.56D-01
                    CP:  7.99D-01
 E= -3096.58692689053     Delta-E=       -0.000000002547 Rises=F Damp=F
 DIIS: error= 4.15D-07 at cycle  12 NSaved=  12.
 NSaved=12 IEnMin=12 EnMin= -3096.58692689053     IErMin=12 ErrMin= 4.15D-07
 ErrMax= 4.15D-07 EMaxC= 1.00D-01 BMatC= 2.76D-10 BMatP= 2.44D-09
 IDIUse=1 WtCom= 1.00D+00 WtEn= 0.00D+00
 Coeff-Com: -0.196D-09-0.277D-05 0.127D-04-0.142D-03-0.229D-03-0.276D-03
 Coeff-Com: -0.681D-05 0.854D-02 0.169D-01 0.124D+00 0.310D+00 0.541D+00
 Coeff:     -0.196D-09-0.277D-05 0.127D-04-0.142D-03-0.229D-03-0.276D-03
 Coeff:     -0.681D-05 0.854D-02 0.169D-01 0.124D+00 0.310D+00 0.541D+00
 Gap=     0.191 Goal=   None    Shift=    0.000
 RMSDP=5.63D-07 MaxDP=5.89D-05 DE=-2.55D-09 OVMax= 5.82D-06

 Cycle  13  Pass 1  IDiag  1:
 RMSU=  2.59D-07    CP:  7.63D-01  1.11D+00  1.48D-01  8.56D-01  4.82D-01
                    CP:  6.02D-01  7.89D-01  8.93D-01  7.23D-01  8.64D-01
                    CP:  8.11D-01  9.06D-01
 E= -3096.58692689069     Delta-E=       -0.000000000166 Rises=F Damp=F
 DIIS: error= 1.58D-07 at cycle  13 NSaved=  13.
 NSaved=13 IEnMin=13 EnMin= -3096.58692689069     IErMin=13 ErrMin= 1.58D-07
 ErrMax= 1.58D-07 EMaxC= 1.00D-01 BMatC= 4.58D-11 BMatP= 2.76D-10
 IDIUse=1 WtCom= 1.00D+00 WtEn= 0.00D+00
 Coeff-Com:  0.587D-09-0.525D-06 0.196D-05-0.189D-04-0.463D-04-0.139D-03
 Coeff-Com: -0.530D-03-0.247D-02-0.484D-02 0.910D-02 0.685D-01 0.313D+00
 Coeff-Com:  0.618D+00
 Coeff:      0.587D-09-0.525D-06 0.196D-05-0.189D-04-0.463D-04-0.139D-03
 Coeff:     -0.530D-03-0.247D-02-0.484D-02 0.910D-02 0.685D-01 0.313D+00
 Coeff:      0.618D+00
 Gap=     0.191 Goal=   None    Shift=    0.000
 RMSDP=2.75D-07 MaxDP=2.37D-05 DE=-1.66D-10 OVMax= 2.55D-06

 Cycle  14  Pass 1  IDiag  1:
 RMSU=  1.02D-07    CP:  7.63D-01  1.11D+00  1.48D-01  8.56D-01  4.82D-01
                    CP:  6.02D-01  7.89D-01  8.94D-01  7.24D-01  8.65D-01
                    CP:  8.28D-01  9.79D-01  7.54D-01
 E= -3096.58692689072     Delta-E=       -0.000000000027 Rises=F Damp=F
 DIIS: error= 6.10D-08 at cycle  14 NSaved=  14.
 NSaved=14 IEnMin=14 EnMin= -3096.58692689072     IErMin=14 ErrMin= 6.10D-08
 ErrMax= 6.10D-08 EMaxC= 1.00D-01 BMatC= 3.71D-12 BMatP= 4.58D-11
 IDIUse=1 WtCom= 1.00D+00 WtEn= 0.00D+00
 Coeff-Com:  0.167D-09-0.102D-06-0.576D-07-0.509D-06-0.955D-05-0.520D-04
 Coeff-Com: -0.270D-03-0.189D-02-0.384D-02-0.494D-02 0.993D-02 0.118D+00
 Coeff-Com:  0.322D+00 0.561D+00
 Coeff:      0.167D-09-0.102D-06-0.576D-07-0.509D-06-0.955D-05-0.520D-04
 Coeff:     -0.270D-03-0.189D-02-0.384D-02-0.494D-02 0.993D-02 0.118D+00
 Coeff:      0.322D+00 0.561D+00
 Gap=     0.191 Goal=   None    Shift=    0.000
 RMSDP=9.68D-08 MaxDP=1.43D-05 DE=-2.73D-11 OVMax= 6.64D-07

 Cycle  15  Pass 1  IDiag  1:
 RMSU=  3.63D-08    CP:  7.63D-01  1.11D+00  1.48D-01  8.56D-01  4.82D-01
                    CP:  6.02D-01  7.90D-01  8.94D-01  7.24D-01  8.68D-01
                    CP:  8.29D-01  9.90D-01  7.97D-01  7.93D-01
 E= -3096.58692689072     Delta-E=        0.000000000000 Rises=F Damp=F
 DIIS: error= 1.40D-08 at cycle  15 NSaved=  15.
 NSaved=15 IEnMin=14 EnMin= -3096.58692689072     IErMin=15 ErrMin= 1.40D-08
 ErrMax= 1.40D-08 EMaxC= 1.00D-01 BMatC= 2.82D-13 BMatP= 3.71D-12
 IDIUse=1 WtCom= 1.00D+00 WtEn= 0.00D+00
 Coeff-Com: -0.157D-10-0.984D-08-0.205D-06 0.926D-06-0.969D-06-0.132D-04
 Coeff-Com: -0.823D-04-0.670D-03-0.132D-02-0.320D-02-0.291D-02 0.225D-01
 Coeff-Com:  0.854D-01 0.264D+00 0.636D+00
 Coeff:     -0.157D-10-0.984D-08-0.205D-06 0.926D-06-0.969D-06-0.132D-04
 Coeff:     -0.823D-04-0.670D-03-0.132D-02-0.320D-02-0.291D-02 0.225D-01
 Coeff:      0.854D-01 0.264D+00 0.636D+00
 Gap=     0.191 Goal=   None    Shift=    0.000
 RMSDP=2.81D-08 MaxDP=2.11D-06 DE= 0.00D+00 OVMax= 2.26D-07

 Cycle  16  Pass 1  IDiag  1:
 RMSU=  1.11D-08    CP:  7.63D-01  1.11D+00  1.48D-01  8.56D-01  4.82D-01
                    CP:  6.02D-01  7.90D-01  8.94D-01  7.24D-01  8.68D-01
                    CP:  8.30D-01  9.98D-01  8.11D-01  8.35D-01  8.18D-01
 E= -3096.58692689069     Delta-E=        0.000000000027 Rises=F Damp=F
 DIIS: error= 6.64D-09 at cycle  16 NSaved=  16.
 NSaved=16 IEnMin=14 EnMin= -3096.58692689072     IErMin=16 ErrMin= 6.64D-09
 ErrMax= 6.64D-09 EMaxC= 1.00D-01 BMatC= 5.13D-14 BMatP= 2.82D-13
 IDIUse=1 WtCom= 1.00D+00 WtEn= 0.00D+00
 Coeff-Com: -0.177D-10 0.483D-08-0.107D-06 0.445D-06 0.603D-07-0.251D-05
 Coeff-Com: -0.196D-04-0.179D-03-0.329D-03-0.109D-02-0.222D-02 0.186D-02
 Coeff-Com:  0.171D-01 0.926D-01 0.369D+00 0.523D+00
 Coeff:     -0.177D-10 0.483D-08-0.107D-06 0.445D-06 0.603D-07-0.251D-05
 Coeff:     -0.196D-04-0.179D-03-0.329D-03-0.109D-02-0.222D-02 0.186D-02
 Coeff:      0.171D-01 0.926D-01 0.369D+00 0.523D+00
 Gap=     0.191 Goal=   None    Shift=    0.000
 RMSDP=9.28D-09 MaxDP=7.23D-07 DE= 2.73D-11 OVMax= 7.97D-08

 SCF Done:  E(RB3LYP) =  -3096.58692689     A.U. after   16 cycles
             Convg  =    0.9278D-08             -V/T =  2.0057
 KE= 3.079036031593D+03 PE=-1.076399037726D+04 EE= 2.880087062548D+03
 Leave Link  502 at Tue May 14 16:03:42 2013, MaxMem=   78643200 cpu:     668.0
 (Enter D:\G09W\l701.exe)
 Compute integral first derivatives.
 ... and contract with generalized density number  0.
 Leave Link  701 at Tue May 14 16:03:43 2013, MaxMem=   78643200 cpu:       1.0
 (Enter D:\G09W\l702.exe)
 L702 exits ... SP integral derivatives will be done elsewhere.
 Leave Link  702 at Tue May 14 16:03:43 2013, MaxMem=   78643200 cpu:       0.0
 (Enter D:\G09W\l703.exe)
 Compute integral first derivatives, UseDBF=F ICtDFT=           0.
 Integral derivatives from FoFDir, PRISM(SPDF).
 Calling FoFJK, ICntrl=      2127 FMM=F ISym2X=0 I1Cent= 0 IOpClX= 0 NMat=1 NMatS=1 NMatT=0.
 FoFCou: FMM=F IPFlag=           0 FMFlag=      100000 FMFlg1=         800
         NFxFlg=           0 DoJE=F BraDBF=F KetDBF=F FulRan=T
         Omega=  0.000000  0.000000  1.000000  0.000000  0.000000 ICntrl=    2127 IOpCl=  0
         NMat0=    1 NMatS0=    1 NMatT0=    0 NMatD0=    1 NMtDS0=    0 NMtDT0=    0
         I1Cent=           0 NGrid=           0.
 Symmetry not used in FoFCou.
 Leave Link  703 at Tue May 14 16:06:07 2013, MaxMem=   78643200 cpu:     144.0
 (Enter D:\G09W\l716.exe)
 Dipole        =-6.79055349D-01 8.68540640D-01 1.47573676D+00
 ***** Axes restored to original set *****
 -------------------------------------------------------------------
 Center     Atomic                   Forces (Hartrees/Bohr)
 Number     Number              X              Y              Z
 -------------------------------------------------------------------
      1       34           0.001328239   -0.000764266    0.001074843
      2        8           0.003356291    0.006813579    0.003734435
      3        1          -0.001744277   -0.005228643   -0.002465249
      4        6           0.000941512    0.000624470   -0.000885686
      5        6           0.000544211   -0.001114211    0.004994853
      6        1          -0.000137651    0.000420525   -0.000169029
      7        1           0.000036375    0.000463795   -0.001065311
      8        6          -0.002282185   -0.002241229   -0.001513530
      9        1           0.000875929   -0.000055239    0.000202232
     10        1           0.000180638    0.000092306   -0.000006576
     11        6           0.002689178   -0.001623533   -0.000337193
     12        1          -0.000116805    0.000133844   -0.000255293
     13        1          -0.000739429   -0.000058472   -0.000558643
     14        6          -0.000502541    0.001290541   -0.004173308
     15        1           0.000032197   -0.000499714    0.000735993
     16        1           0.000591378   -0.000492998    0.000970738
     17        6          -0.000775662   -0.000290538    0.002603115
     18        6          -0.001194994    0.000915526   -0.000912106
     19        1          -0.000290880   -0.000324261   -0.000944899
     20        1          -0.000316427    0.001311823   -0.000138190
     21        1          -0.003123443   -0.002114519    0.005351938
     22        1           0.000273844   -0.000731585    0.001017427
     23        1          -0.001311752   -0.000988327    0.001425019
     24        6          -0.002545023   -0.001780431    0.001086176
     25        1          -0.000367170   -0.000224939   -0.001501310
     26        1           0.000065701    0.001208396   -0.000176710
     27        1          -0.001711134    0.000063645    0.000515476
     28        1           0.000872259   -0.001566944   -0.000555813
     29        8           0.003904144    0.002157081   -0.006391355
     30        6          -0.000514430    0.000774956    0.000343367
     31        6           0.002115117    0.001913821   -0.004314924
     32        6          -0.000849322    0.001889430   -0.002244414
     33        6          -0.000374221   -0.001657728    0.004444903
     34        1           0.000959729    0.000890193   -0.000763743
     35        1           0.000441284    0.000472983    0.000210155
     36        6          -0.000601664    0.000450962   -0.000894109
     37        6          -0.000936455   -0.000238638    0.001730994
     38        1           0.001381478    0.000179347    0.000176069
     39        1          -0.000154043   -0.000071010   -0.000350341
 -------------------------------------------------------------------
 Cartesian Forces:  Max     0.006813579 RMS     0.001854870
 Leave Link  716 at Tue May 14 16:06:07 2013, MaxMem=   78643200 cpu:       0.0
 (Enter D:\G09W\l103.exe)

 GradGradGradGradGradGradGradGradGradGradGradGradGradGradGradGradGradGrad
 Berny optimization.
 Using GEDIIS/GDIIS optimizer.
 Internal  Forces:  Max     0.006493655 RMS     0.001059179
 Search for a local minimum.
 Step number   4 out of a maximum of  233
 All quantities printed in internal units (Hartrees-Bohrs-Radians)
 RMS Force = .10592D-02 SwitMx=.10000D-02 MixMth= 1
 Mixed Optimization -- RFO/linear search
 Update second derivatives using D2CorX and points    3    4
 DE= -1.90D-02 DEPred=-1.42D-02 R= 1.34D+00
 SS=  1.41D+00  RLast= 5.66D-01 DXNew= 8.4853D-01 1.6990D+00
 Trust test= 1.34D+00 RLast= 5.66D-01 DXMaxT set to 8.49D-01
 ITU=  1  0  1  0
 Use linear search instead of GDIIS.
     Eigenvalues ---    0.00617   0.00638   0.00694   0.00716   0.00736
     Eigenvalues ---    0.00912   0.00963   0.01014   0.01239   0.01282
     Eigenvalues ---    0.01352   0.01363   0.01373   0.01556   0.01751
     Eigenvalues ---    0.01793   0.03117   0.03256   0.03280   0.03376
     Eigenvalues ---    0.04081   0.04180   0.04501   0.04620   0.05150
     Eigenvalues ---    0.05318   0.05454   0.05519   0.05821   0.05858
     Eigenvalues ---    0.05920   0.06077   0.06125   0.06137   0.07324
     Eigenvalues ---    0.07385   0.07550   0.07920   0.08138   0.08204
     Eigenvalues ---    0.08604   0.08757   0.09504   0.09558   0.09603
     Eigenvalues ---    0.09678   0.09846   0.09924   0.11785   0.11962
     Eigenvalues ---    0.12056   0.12119   0.12282   0.12522   0.14136
     Eigenvalues ---    0.14288   0.15999   0.16048   0.16446   0.16623
     Eigenvalues ---    0.18805   0.19241   0.19406   0.19979   0.22096
     Eigenvalues ---    0.22137   0.24179   0.24358   0.24721   0.24814
     Eigenvalues ---    0.24962   0.24987   0.25013   0.28371   0.29391
     Eigenvalues ---    0.30028   0.30554   0.30676   0.31038   0.32008
     Eigenvalues ---    0.32139   0.32199   0.32832   0.33651   0.37656
     Eigenvalues ---    0.40205   0.41870   0.42036   0.53113   0.53181
     Eigenvalues ---    0.53206   0.53217   0.53244   0.53274   0.53282
     Eigenvalues ---    0.53293   0.53305   0.53316   0.53336   0.53350
     Eigenvalues ---    0.53372   0.53375   0.53395   0.53414   0.53433
     Eigenvalues ---    0.53438   0.53495   0.56750   0.59348   0.93818
     Eigenvalues ---    1.01157
 RFO step:  Lambda=-2.58222768D-03 EMin= 6.16812319D-03
 Quartic linear search produced a step of  0.01242.
 Iteration  1 RMS(Cart)=  0.10269851 RMS(Int)=  0.00292966
 Iteration  2 RMS(Cart)=  0.00458804 RMS(Int)=  0.00003685
 Iteration  3 RMS(Cart)=  0.00001654 RMS(Int)=  0.00003560
 Iteration  4 RMS(Cart)=  0.00000000 RMS(Int)=  0.00003560
 Variable       Old X    -DE/DX   Delta X   Delta X   Delta X     New X
                                 (Linear)    (Quad)   (Total)
    R1        3.68506  -0.00036   0.00010  -0.00189  -0.00179   3.68328
    R2        3.69460  -0.00200   0.00022  -0.01137  -0.01115   3.68345
    R3        1.84304  -0.00519   0.00054  -0.00424  -0.00369   1.83934
    R4        2.70961   0.00113   0.00004   0.00282   0.00285   2.71246
    R5        2.86551  -0.00191   0.00010  -0.00478  -0.00468   2.86082
    R6        2.54928  -0.00081   0.00008  -0.00080  -0.00072   2.54856
    R7        2.07435   0.00010   0.00077   0.00186   0.00263   2.07698
    R8        2.07713   0.00073   0.00079   0.00307   0.00385   2.08098
    R9        2.91116  -0.00300   0.00029  -0.00827  -0.00799   2.90317
   R10        2.07460  -0.00032   0.00077   0.00108   0.00184   2.07644
   R11        2.07728   0.00015   0.00079   0.00199   0.00278   2.08006
   R12        2.90227  -0.00212   0.00023  -0.00667  -0.00645   2.89583
   R13        2.07653   0.00023   0.00078   0.00212   0.00290   2.07943
   R14        2.07442  -0.00038   0.00076   0.00095   0.00172   2.07613
   R15        2.91022  -0.00220   0.00010  -0.00767  -0.00756   2.90265
   R16        2.07746   0.00057   0.00079   0.00278   0.00357   2.08103
   R17        2.07520   0.00010   0.00077   0.00186   0.00263   2.07783
   R18        2.89101  -0.00295   0.00015  -0.00891  -0.00876   2.88224
   R19        2.87300  -0.00357   0.00026  -0.00998  -0.00972   2.86328
   R20        2.07388   0.00052   0.00077   0.00264   0.00341   2.07729
   R21        2.07074  -0.00068   0.00075   0.00036   0.00111   2.07184
   R22        1.84148  -0.00649   0.00053  -0.00554  -0.00501   1.83647
   R23        2.07666   0.00092   0.00079   0.00342   0.00421   2.08086
   R24        2.07005   0.00143   0.00075   0.00433   0.00508   2.07513
   R25        2.07851  -0.00042   0.00079   0.00091   0.00170   2.08021
   R26        2.07582  -0.00048   0.00077   0.00079   0.00156   2.07738
   R27        2.91481  -0.00282   0.00000  -0.00991  -0.00993   2.90488
   R28        2.89622  -0.00081   0.00073  -0.00093  -0.00024   2.89599
   R29        2.07732  -0.00059   0.00077   0.00058   0.00135   2.07867
   R30        2.07439  -0.00010   0.00077   0.00149   0.00225   2.07664
   R31        2.72458   0.00065   0.00013   0.00186   0.00199   2.72657
   R32        2.86027  -0.00226  -0.00007  -0.00676  -0.00679   2.85348
   R33        2.54591  -0.00030   0.00009   0.00019   0.00033   2.54624
   R34        2.91906  -0.00346   0.00040  -0.00975  -0.00940   2.90966
   R35        2.07702   0.00046   0.00078   0.00256   0.00334   2.08037
   R36        2.08119   0.00044   0.00081   0.00257   0.00338   2.08457
   R37        2.87399  -0.00080  -0.00008  -0.00215  -0.00222   2.87177
   R38        2.86135  -0.00107   0.00004  -0.00313  -0.00309   2.85826
   R39        2.06600  -0.00125   0.00073  -0.00075  -0.00002   2.06597
   R40        2.07802   0.00007   0.00078   0.00183   0.00261   2.08063
    A1        1.74464  -0.00432   0.00010  -0.01699  -0.01690   1.72774
    A2        1.89688   0.00080  -0.00029   0.00458   0.00429   1.90117
    A3        1.99108  -0.00010  -0.00001   0.00006   0.00006   1.99114
    A4        2.11833   0.00121   0.00015   0.00562   0.00579   2.12412
    A5        2.16613  -0.00108  -0.00016  -0.00426  -0.00452   2.16161
    A6        1.90662  -0.00003   0.00005   0.00224   0.00233   1.90895
    A7        1.88958   0.00003  -0.00015   0.00079   0.00064   1.89021
    A8        1.96841   0.00051   0.00015   0.00356   0.00364   1.97205
    A9        1.84661  -0.00030  -0.00039  -0.00704  -0.00744   1.83918
   A10        1.93175  -0.00017   0.00023  -0.00105  -0.00081   1.93095
   A11        1.91643  -0.00008   0.00007   0.00085   0.00093   1.91736
   A12        1.91345  -0.00023   0.00003   0.00045   0.00049   1.91394
   A13        1.91623   0.00009   0.00005  -0.00042  -0.00035   1.91588
   A14        1.92413   0.00006  -0.00005  -0.00142  -0.00153   1.92260
   A15        1.87060  -0.00023  -0.00019  -0.00418  -0.00437   1.86623
   A16        1.92827   0.00036   0.00017   0.00708   0.00728   1.93556
   A17        1.91042  -0.00006  -0.00002  -0.00159  -0.00161   1.90880
   A18        1.90569  -0.00005  -0.00004   0.00007   0.00007   1.90576
   A19        1.93047   0.00008   0.00023   0.00294   0.00321   1.93367
   A20        1.93879  -0.00010  -0.00011  -0.00554  -0.00575   1.93304
   A21        1.86811  -0.00023  -0.00015  -0.00308  -0.00326   1.86485
   A22        1.90973   0.00025   0.00002   0.00312   0.00317   1.91291
   A23        1.90962   0.00004   0.00004   0.00261   0.00269   1.91231
   A24        1.90293   0.00036   0.00003   0.00444   0.00446   1.90740
   A25        1.92147   0.00050   0.00023   0.00569   0.00596   1.92743
   A26        1.99010  -0.00022   0.00005  -0.00346  -0.00346   1.98664
   A27        1.84302  -0.00062  -0.00040  -0.00902  -0.00942   1.83360
   A28        1.90829   0.00014   0.00010   0.00244   0.00257   1.91085
   A29        1.89228  -0.00020  -0.00005  -0.00061  -0.00064   1.89164
   A30        2.11286   0.00065   0.00010   0.00137   0.00137   2.11423
   A31        2.16296   0.00041  -0.00014   0.00172   0.00158   2.16454
   A32        2.00599  -0.00107   0.00002  -0.00374  -0.00371   2.00229
   A33        1.99075  -0.00192   0.00008  -0.00854  -0.00848   1.98227
   A34        1.81313   0.00190  -0.00084   0.01498   0.01414   1.82727
   A35        1.92433   0.00061   0.00028   0.00039   0.00061   1.92494
   A36        1.91208  -0.00024   0.00006  -0.00050  -0.00043   1.91166
   A37        1.93577  -0.00002   0.00037  -0.00446  -0.00413   1.93164
   A38        1.88105  -0.00015   0.00000  -0.00030  -0.00032   1.88073
   A39        1.85915   0.00010  -0.00011   0.00270   0.00254   1.86169
   A40        1.90813   0.00054   0.00021   0.00718   0.00735   1.91549
   A41        1.92027  -0.00068   0.00017  -0.00662  -0.00637   1.91390
   A42        1.89827  -0.00003   0.00008   0.00322   0.00338   1.90166
   A43        1.91923   0.00003   0.00018   0.00384   0.00407   1.92330
   A44        1.95612   0.00004  -0.00052  -0.00955  -0.01023   1.94589
   A45        1.90935   0.00075  -0.00015   0.00456   0.00441   1.91376
   A46        2.01232  -0.00306   0.00012  -0.01076  -0.01066   2.00165
   A47        2.10526   0.00293   0.00003   0.01352   0.01354   2.11880
   A48        2.15845   0.00017  -0.00015  -0.00118  -0.00137   2.15708
   A49        1.85148  -0.00067  -0.00044  -0.01124  -0.01167   1.83981
   A50        1.92713  -0.00032   0.00014  -0.00240  -0.00226   1.92487
   A51        1.88935   0.00070  -0.00016   0.00521   0.00509   1.89443
   A52        1.90740   0.00084   0.00005   0.00966   0.00975   1.91716
   A53        1.91017  -0.00075   0.00002  -0.00213  -0.00212   1.90805
   A54        1.97422   0.00013   0.00035   0.00005   0.00029   1.97451
   A55        1.91507  -0.00024   0.00010  -0.00420  -0.00407   1.91101
   A56        1.90855   0.00060   0.00011   0.01023   0.01040   1.91894
   A57        1.96062  -0.00049  -0.00021  -0.01035  -0.01073   1.94989
   A58        1.85953  -0.00013  -0.00020  -0.00009  -0.00031   1.85922
   A59        1.91445   0.00036   0.00018   0.00281   0.00295   1.91740
   A60        1.90282  -0.00007   0.00003   0.00224   0.00237   1.90519
   A61        1.90633  -0.00036   0.00011   0.00005   0.00020   1.90652
   A62        1.92599  -0.00065   0.00027  -0.00487  -0.00457   1.92142
   A63        2.00942   0.00077   0.00000   0.00088   0.00073   2.01015
   A64        1.84880  -0.00018  -0.00027  -0.00580  -0.00611   1.84269
   A65        1.88017  -0.00006  -0.00009   0.00517   0.00511   1.88528
   A66        1.88591   0.00043  -0.00005   0.00420   0.00420   1.89011
   A67        2.13056  -0.00115   0.00003  -0.00651  -0.00653   2.12404
   A68        2.15960   0.00167   0.00000   0.00761   0.00762   2.16722
   A69        1.99286  -0.00052  -0.00002  -0.00114  -0.00115   1.99172
   A70        1.95616  -0.00013   0.00001  -0.00050  -0.00049   1.95566
   A71        1.85563   0.00078  -0.00048   0.00709   0.00661   1.86224
   A72        1.92015  -0.00051   0.00020  -0.00561  -0.00541   1.91474
   A73        1.93521  -0.00030   0.00023   0.00009   0.00031   1.93552
   A74        1.90655   0.00018   0.00002  -0.00091  -0.00090   1.90565
   A75        1.88864  -0.00002   0.00001  -0.00006  -0.00004   1.88859
    D1        1.14228  -0.00127  -0.00025  -0.13939  -0.13965   1.00263
    D2       -2.12672  -0.00111  -0.00044  -0.12807  -0.12850  -2.25522
    D3        0.97522   0.00009   0.00278   0.02466   0.02742   1.00265
    D4       -2.29005   0.00039   0.00284   0.03811   0.04097  -2.24908
    D5       -0.71471  -0.00146  -0.00139  -0.10462  -0.10603  -0.82074
    D6       -2.79525  -0.00138  -0.00094  -0.10920  -0.11011  -2.90537
    D7        1.47658  -0.00247  -0.00064  -0.11688  -0.11753   1.35906
    D8       -0.83439   0.00003  -0.00013  -0.01196  -0.01210  -0.84650
    D9        1.16869  -0.00032  -0.00065  -0.01868  -0.01933   1.14936
   D10       -2.99032  -0.00008  -0.00057  -0.01474  -0.01534  -3.00566
   D11        2.43861  -0.00034   0.00004  -0.02447  -0.02440   2.41421
   D12       -1.84149  -0.00069  -0.00048  -0.03119  -0.03163  -1.87312
   D13        0.28269  -0.00045  -0.00040  -0.02725  -0.02764   0.25505
   D14       -2.98876   0.00012   0.00062   0.00690   0.00751  -2.98125
   D15        0.09379  -0.00009  -0.00002  -0.00717  -0.00723   0.08656
   D16        0.01226   0.00040   0.00042   0.01981   0.02022   0.03248
   D17        3.09480   0.00019  -0.00022   0.00574   0.00549   3.10029
   D18       -2.92302  -0.00031  -0.00007   0.00119   0.00115  -2.92187
   D19        1.30955   0.00005   0.00011   0.00625   0.00638   1.31592
   D20       -0.79652   0.00003   0.00013   0.00940   0.00957  -0.78695
   D21        1.21823  -0.00051  -0.00041  -0.00351  -0.00391   1.21432
   D22       -0.83239  -0.00014  -0.00023   0.00155   0.00132  -0.83108
   D23       -2.93846  -0.00017  -0.00021   0.00470   0.00451  -2.93395
   D24       -0.81410   0.00001  -0.00011   0.00519   0.00508  -0.80902
   D25       -2.86472   0.00037   0.00007   0.01025   0.01030  -2.85442
   D26        1.31239   0.00035   0.00009   0.01339   0.01350   1.32589
   D27       -1.06642   0.00006   0.00006   0.01232   0.01238  -1.05404
   D28       -3.11774   0.00032   0.00014   0.01430   0.01442  -3.10332
   D29        1.04128   0.00028  -0.00001   0.01274   0.01273   1.05401
   D30        1.05128   0.00005   0.00018   0.01661   0.01679   1.06807
   D31       -1.00004   0.00031   0.00025   0.01859   0.01884  -0.98121
   D32       -3.12421   0.00027   0.00011   0.01703   0.01715  -3.10706
   D33        3.10722  -0.00005   0.00004   0.01475   0.01480   3.12202
   D34        1.05589   0.00021   0.00012   0.01674   0.01685   1.07274
   D35       -1.06827   0.00017  -0.00002   0.01517   0.01516  -1.05311
   D36        1.38703   0.00001   0.00011  -0.01664  -0.01654   1.37049
   D37       -2.88196  -0.00025  -0.00022  -0.02178  -0.02200  -2.90396
   D38       -0.75091  -0.00029  -0.00008  -0.02073  -0.02080  -0.77171
   D39       -2.79085   0.00005   0.00001  -0.01803  -0.01804  -2.80889
   D40       -0.77665  -0.00021  -0.00032  -0.02317  -0.02350  -0.80015
   D41        1.35440  -0.00025  -0.00018  -0.02212  -0.02231   1.33210
   D42       -0.74926  -0.00006  -0.00014  -0.01846  -0.01859  -0.76785
   D43        1.26494  -0.00032  -0.00047  -0.02360  -0.02405   1.24089
   D44       -2.88720  -0.00035  -0.00033  -0.02255  -0.02286  -2.91005
   D45        0.22682   0.00008  -0.00013   0.00593   0.00576   0.23259
   D46       -2.86074   0.00023   0.00045   0.01864   0.01905  -2.84169
   D47       -1.90818  -0.00033  -0.00028   0.00075   0.00046  -1.90772
   D48        1.28744  -0.00019   0.00030   0.01346   0.01375   1.30119
   D49        2.37385   0.00043   0.00016   0.01046   0.01060   2.38445
   D50       -0.71372   0.00058   0.00074   0.02317   0.02390  -0.68983
   D51        2.50614  -0.00127   0.00022  -0.06745  -0.06722   2.43892
   D52       -1.75345  -0.00022  -0.00076  -0.05422  -0.05498  -1.80843
   D53        0.32089  -0.00057  -0.00050  -0.05765  -0.05817   0.26272
   D54       -0.69123  -0.00141  -0.00038  -0.08060  -0.08096  -0.77219
   D55        1.33236  -0.00037  -0.00136  -0.06736  -0.06872   1.26364
   D56       -2.87648  -0.00071  -0.00110  -0.07080  -0.07191  -2.94839
   D57       -2.79361  -0.00011  -0.00017  -0.02364  -0.02386  -2.81747
   D58       -0.76342  -0.00061  -0.00059  -0.03295  -0.03359  -0.79701
   D59        1.36932  -0.00088  -0.00030  -0.02865  -0.02900   1.34032
   D60       -0.77009   0.00030  -0.00014  -0.01469  -0.01483  -0.78491
   D61        1.26010  -0.00020  -0.00056  -0.02401  -0.02456   1.23554
   D62       -2.89034  -0.00047  -0.00027  -0.01971  -0.01996  -2.91030
   D63        1.35566   0.00034  -0.00020  -0.01385  -0.01405   1.34161
   D64       -2.89733  -0.00016  -0.00062  -0.02317  -0.02379  -2.92112
   D65       -0.76459  -0.00043  -0.00032  -0.01887  -0.01919  -0.78378
   D66        2.96328   0.00047   0.00027   0.03956   0.03982   3.00310
   D67        0.92960   0.00042   0.00040   0.03618   0.03655   0.96615
   D68       -1.18545   0.00042   0.00043   0.03308   0.03348  -1.15197
   D69        0.92079   0.00073   0.00020   0.03792   0.03811   0.95890
   D70       -1.11289   0.00067   0.00033   0.03454   0.03483  -1.07806
   D71        3.05524   0.00068   0.00036   0.03144   0.03177   3.08701
   D72       -1.19292   0.00072   0.00032   0.03756   0.03786  -1.15506
   D73        3.05659   0.00066   0.00044   0.03417   0.03458   3.09117
   D74        0.94153   0.00066   0.00047   0.03108   0.03152   0.97305
   D75       -1.78877   0.00053   0.00010   0.03066   0.03076  -1.75801
   D76        2.37733   0.00047   0.00012   0.02622   0.02633   2.40366
   D77        0.33614   0.00032   0.00027   0.02522   0.02550   0.36164
   D78        1.15276   0.00016  -0.00022   0.01297   0.01270   1.16546
   D79       -0.85784   0.00097   0.00038   0.02459   0.02490  -0.83294
   D80       -2.98903   0.00035   0.00007   0.01369   0.01369  -2.97534
   D81       -1.86093  -0.00036  -0.00030  -0.00207  -0.00235  -1.86328
   D82        2.41166   0.00045   0.00030   0.00955   0.00985   2.42151
   D83        0.28047  -0.00017  -0.00001  -0.00135  -0.00136   0.27911
   D84       -2.96608   0.00038   0.00020  -0.00522  -0.00510  -2.97118
   D85        0.15508   0.00019   0.00008  -0.00796  -0.00795   0.14714
   D86        0.04109   0.00049   0.00029   0.00883   0.00915   0.05024
   D87       -3.12093   0.00031   0.00017   0.00609   0.00630  -3.11463
   D88       -2.74129  -0.00059  -0.00050  -0.03383  -0.03430  -2.77559
   D89        1.51624   0.00021  -0.00039  -0.02407  -0.02446   1.49178
   D90       -0.62395  -0.00041  -0.00054  -0.02644  -0.02696  -0.65091
   D91       -0.60649  -0.00098  -0.00039  -0.04427  -0.04467  -0.65116
   D92       -2.63215  -0.00018  -0.00028  -0.03451  -0.03483  -2.66698
   D93        1.51085  -0.00081  -0.00043  -0.03688  -0.03733   1.47352
   D94        1.42356  -0.00097  -0.00052  -0.04152  -0.04202   1.38154
   D95       -0.60210  -0.00018  -0.00041  -0.03176  -0.03218  -0.63429
   D96       -2.74229  -0.00080  -0.00055  -0.03414  -0.03468  -2.77697
   D97        0.13496   0.00009   0.00009   0.00726   0.00734   0.14230
   D98       -2.98801   0.00023   0.00019   0.00965   0.00982  -2.97819
   D99        2.26644   0.00009   0.00016   0.01182   0.01197   2.27841
   D100      -0.85653   0.00023   0.00027   0.01421   0.01445  -0.84208
   D101      -2.02653   0.00007  -0.00023   0.00973   0.00952  -2.01701
   D102       1.13368   0.00021  -0.00012   0.01212   0.01200   1.14568
   D103      -1.71816  -0.00048   0.00020  -0.01842  -0.01821  -1.73637
   D104       0.35246   0.00022  -0.00023  -0.00973  -0.00997   0.34250
   D105       2.43234   0.00012  -0.00007  -0.01033  -0.01040   2.42194
   D106       1.40445  -0.00066   0.00010  -0.02103  -0.02093   1.38352
   D107      -2.80811   0.00004  -0.00034  -0.01234  -0.01269  -2.82079
   D108      -0.72823  -0.00006  -0.00018  -0.01294  -0.01312  -0.74135
         Item               Value     Threshold  Converged?
 Maximum Force            0.006494     0.000450     NO 
 RMS     Force            0.001059     0.000300     NO 
 Maximum Displacement     0.424410     0.001800     NO 
 RMS     Displacement     0.103237     0.001200     NO 
 Predicted change in Energy=-1.471074D-03
 GradGradGradGradGradGradGradGradGradGradGradGradGradGradGradGradGradGrad

 Leave Link  103 at Tue May 14 16:06:07 2013, MaxMem=   78643200 cpu:       0.0
 (Enter D:\G09W\l202.exe)
                          Input orientation:                          
 ---------------------------------------------------------------------
 Center     Atomic      Atomic             Coordinates (Angstroms)
 Number     Number       Type             X           Y           Z
 ---------------------------------------------------------------------
      1         34           0       -2.856352    5.679688    9.077992
      2          8           0       -3.606536    4.275201   13.298815
      3          1           0       -2.785884    4.728819   13.559872
      4          6           0       -3.397486    6.742793   10.619420
      5          6           0       -3.373798    8.237155   10.378254
      6          1           0       -2.416434    8.516837    9.916483
      7          1           0       -4.141898    8.478389    9.626928
      8          6           0       -3.618206    9.055043   11.655564
      9          1           0       -3.813538   10.103589   11.391430
     10          1           0       -2.713540    9.045660   12.282519
     11          6           0       -4.790149    8.462889   12.445610
     12          1           0       -5.697320    8.492150   11.823486
     13          1           0       -4.999144    9.063018   13.341814
     14          6           0       -4.492896    7.012692   12.855395
     15          1           0       -3.820258    7.011708   13.727332
     16          1           0       -5.410561    6.515944   13.201988
     17          6           0       -3.881687    6.170330   11.740433
     18          6           0       -3.954524    4.673572   11.964462
     19          1           0       -4.991166    4.332334   11.832974
     20          1           0       -3.332452    4.142203   11.234594
     21          1           0       -0.943137    6.161402    4.723635
     22          1           0        0.074677    5.279831   10.159279
     23          1           0       -0.686377    6.679607   10.882151
     24          6           0        1.139105    7.147930    9.803640
     25          1           0        0.935278    8.218588    9.958245
     26          1           0        1.855696    6.847878   10.581415
     27          1           0        2.080321    5.890733    8.314658
     28          1           0        2.642362    7.560752    8.295332
     29          8           0       -1.495872    5.903936    5.480359
     30          6           0       -1.083422    6.437662    8.792388
     31          6           0       -0.157415    6.341411    9.981225
     32          6           0        1.747157    6.934406    8.413242
     33          6           0        0.743954    7.271090    7.294766
     34          1           0        1.054114    6.768168    6.365889
     35          1           0        0.773994    8.350899    7.071261
     36          6           0       -0.697238    6.883038    7.580768
     37          6           0       -1.621023    7.016426    6.390570
     38          1           0       -2.666320    7.045262    6.709556
     39          1           0       -1.396625    7.955764    5.861856
 ---------------------------------------------------------------------
                    Distance matrix (angstroms):
                    1          2          3          4          5
     1  Se   0.000000
     2  O    4.511176   0.000000
     3  H    4.582179   0.973339   0.000000
     4  C    1.949107   3.648543   3.616131   0.000000
     5  C    2.915316   4.927568   4.772501   1.513883   0.000000
     6  H    2.990988   5.554097   5.268763   2.145651   1.099090
     7  H    3.128368   5.606796   5.600545   2.133421   1.101209
     8  C    4.314778   5.054434   4.799517   2.543386   1.536293
     9  H    5.083217   6.136048   5.886117   3.473335   2.168750
    10  H    4.649640   4.958586   4.502441   2.921793   2.171600
    11  C    4.777721   4.434595   4.382001   2.869357   2.516141
    12  H    4.849616   4.932610   5.064993   3.130377   2.748176
    13  H    5.849671   4.986422   4.871483   3.919207   3.479438
    14  C    4.327118   2.911377   2.937049   2.504467   2.981262
    15  H    4.931505   2.778088   2.511882   3.148041   3.594074
    16  H    4.922463   2.878335   3.195438   3.282314   3.883870
    17  C    2.894932   2.468963   2.566924   1.348642   2.526905
    18  C    3.248070   1.435372   1.978410   2.530040   3.943657
    19  H    3.736672   2.017215   2.828895   3.134141   4.469868
    20  H    2.690997   2.086581   2.459629   2.673150   4.183738
    21  H    4.780467   9.175247   9.139316   6.412653   6.495504
    22  H    3.149603   4.941386   4.477774   3.795774   4.548153
    23  H    2.993930   4.488738   3.922206   2.724543   3.146761
    24  C    4.318099   6.556671   5.947010   4.627126   4.677915
    25  H    4.647291   6.880246   6.244778   4.624713   4.329537
    26  H    5.082160   6.621096   5.908121   5.254371   5.414700
    27  H    4.999796   7.732536   7.248605   6.003691   6.285821
    28  H    5.864028   8.653232   8.074719   6.523052   6.402365
    29  O    3.852812   8.260505   8.265807   5.543444   5.741071
    30  C    1.949198   5.599127   5.342980   2.964126   3.316469
    31  C    2.921980   5.212683   4.723984   3.326629   3.754544
    32  C    4.817521   7.720247   7.204227   5.601008   5.637607
    33  C    4.321419   7.996919   7.627218   5.337035   5.234220
    34  H    4.881807   8.717913   8.405828   6.157103   6.153325
    35  H    4.933736   8.636133   8.239798   5.707599   5.305970
    36  C    2.889897   6.925380   6.689753   4.067483   4.101650
    37  C    3.245789   7.692882   7.615047   4.594983   4.523718
    38  H    2.740510   7.209409   7.232361   3.989127   3.921795
    39  H    4.201769   8.587120   8.461837   5.301808   4.938243
                    6          7          8          9         10
     6  H    0.000000
     7  H    1.750013   0.000000
     8  C    2.181357   2.173049   0.000000
     9  H    2.577819   2.421273   1.098804   0.000000
    10  H    2.442550   3.068251   1.100719   1.767272   0.000000
    11  C    3.468993   2.892306   1.532406   2.181046   2.162989
    12  H    3.794928   2.691541   2.160500   2.516355   3.069206
    13  H    4.324534   3.857076   2.179563   2.508475   2.519205
    14  C    3.900173   3.562930   2.525050   3.486885   2.761748
    15  H    4.331131   4.366682   2.916893   3.875076   2.729335
    16  H    4.874721   4.271036   3.471453   4.324327   3.810355
    17  C    3.313587   3.140342   2.897964   3.949301   3.150547
    18  C    4.618509   4.469431   4.405204   5.461990   4.555914
    19  H    5.273732   4.772595   4.921430   5.906704   5.254056
    20  H    4.659821   4.694923   4.939116   5.982823   5.052236
    21  H    5.889342   6.296252   7.973756   8.260722   8.281908
    22  H    4.091796   5.319180   5.488941   6.317045   5.144295
    23  H    2.702041   4.092899   3.851816   4.664993   3.415937
    24  C    3.811628   5.448885   5.449652   5.982113   4.958739
    25  H    3.365215   5.094603   4.931000   5.306458   4.404562
    26  H    4.634507   6.288143   5.999081   6.587564   5.348076
    27  H    5.448218   6.865423   7.324460   7.870976   6.977004
    28  H    5.397560   6.974338   7.260770   7.598059   6.840198
    29  O    5.230095   5.551874   7.250306   7.612452   7.590950
    30  C    2.713574   3.770318   4.633960   5.258096   4.651876
    31  C    3.136852   4.535230   4.705772   5.432302   4.375237
    32  C    4.700991   6.207889   6.617921   7.059367   6.271086
    33  C    4.291077   5.546900   6.420863   6.751033   6.323056
    34  H    5.263960   6.368499   7.418964   7.750815   7.374870
    35  H    4.278044   5.541993   6.387728   6.540737   6.308946
    36  C    3.328739   4.312494   5.463846   5.882552   5.554176
    37  C    3.913563   4.355016   5.988727   6.272663   6.326646
    38  H    3.537281   3.569628   5.422942   5.708714   5.921295
    39  H    4.218391   4.688863   6.301658   6.405530   6.644325
                   11         12         13         14         15
    11  C    0.000000
    12  H    1.100388   0.000000
    13  H    1.098643   1.765972   0.000000
    14  C    1.536019   2.168933   2.167193   0.000000
    15  H    2.165508   3.056092   2.397138   1.101234   0.000000
    16  H    2.178902   2.426497   2.583873   1.099542   1.746663
    17  C    2.564839   2.948604   3.490096   1.525218   2.158577
    18  C    3.910076   4.199852   4.717581   2.560291   2.931317
    19  H    4.180575   4.219338   4.965484   2.911690   3.484058
    20  H    4.718025   4.986124   5.606483   3.494758   3.832199
    21  H    8.928898   8.856779   9.957087   8.913529   9.490384
    22  H    6.247055   6.812087   7.084115   5.579837   5.558859
    23  H    4.739772   5.411190   5.507318   4.300492   4.245769
    24  C    6.623079   7.254200   7.339233   6.407101   6.325282
    25  H    6.247173   6.895311   6.883238   6.269987   6.186897
    26  H    7.088775   7.829075   7.714628   6.745574   6.491539
    27  H    8.419270   8.920255   9.244161   8.067483   8.085200
    28  H    8.560425   9.103059   9.279892   8.485662   8.460114
    29  O    8.118819   8.036559   9.168162   8.037578   8.639588
    30  C    5.584567   5.890376   6.551538   5.335092   5.672166
    31  C    5.660043   6.221749   6.491768   5.244795   5.281954
    32  C    7.831514   8.335261   8.621739   7.660099   7.696858
    33  C    7.653618   7.968080   8.530004   7.642772   7.891591
    34  H    8.601773   8.850952   9.516922   8.540656   8.832307
    35  H    7.736656   8.030037   8.553132   7.936444   8.197796
    36  C    6.550918   6.752090   7.513212   6.499656   6.895655
    37  C    6.985636   6.950578   7.995001   7.074011   7.659290
    38  H    6.278744   6.118229   7.314387   6.411613   7.112094
    39  H    7.424217   7.370531   8.375795   7.706224   8.284380
                   16         17         18         19         20
    16  H    0.000000
    17  C    2.143139   0.000000
    18  C    2.654402   1.515183   0.000000
    19  H    2.611176   2.148892   1.099254   0.000000
    20  H    3.718040   2.161211   1.096373   1.773568   0.000000
    21  H    9.589892   7.607274   7.981959   8.383002   7.223474
    22  H    6.393269   4.352684   4.456534   5.418651   3.749537
    23  H    5.265581   3.347540   3.984516   4.994494   3.682981
    24  C    7.405829   5.469482   6.061078   7.044573   5.574661
    25  H    7.327382   5.529440   6.364135   7.330779   6.038170
    26  H    7.731499   5.892365   6.356028   7.400938   5.887631
    27  H    8.966058   6.881835   7.156948   8.050658   6.393864
    28  H    9.487701   7.507677   8.081908   9.011568   7.484928
    29  O    8.678876   6.704596   7.042894   7.419079   6.291896
    30  C    6.178578   4.073417   4.627882   5.380338   4.036290
    31  C    6.164359   4.122413   4.597060   5.552524   4.060580
    32  C    8.622072   6.583153   7.087433   7.991893   6.446615
    33  C    8.564086   6.509392   7.115396   7.881828   6.475280
    34  H    9.412114   7.321562   7.798578   8.506922   7.059883
    35  H    8.899527   6.944885   7.734665   8.488807   7.204815
    36  C    7.344949   5.286917   5.891386   6.559357   5.273232
    37  C    7.810665   5.869201   6.480931   6.941324   5.886826
    38  H    7.068430   5.249033   5.907489   6.246143   5.417329
    39  H    8.488952   6.627291   7.386301   7.855204   6.867095
                   21         22         23         24         25
    21  H    0.000000
    22  H    5.599940   0.000000
    23  H    6.185610   1.749606   0.000000
    24  C    5.578120   2.179285   2.171381   0.000000
    25  H    5.929721   3.068769   2.419055   1.100798   0.000000
    26  H    6.528269   2.410187   2.565325   1.099302   1.764754
    27  H    4.702128   2.792568   3.856029   2.164140   3.071060
    28  H    5.250810   3.907673   4.306803   2.169147   2.472280
    29  O    0.971820   4.974778   5.516911   5.213578   5.596389
    30  C    4.080533   2.133110   2.140862   2.542979   2.933610
    31  C    5.319023   1.101145   1.098110   1.537197   2.172165
    32  C    4.631244   2.929753   3.475992   1.532490   2.166865
    33  C    3.269311   3.552249   3.907048   2.542787   2.833457
    34  H    2.655970   4.190973   4.840844   3.459708   3.875934
    35  H    3.640575   4.410936   4.410077   3.007713   2.894511
    36  C    2.957099   3.132865   3.307662   2.895425   3.178238
    37  C    1.992302   4.482669   4.600142   4.391429   4.550623
    38  H    2.773887   4.746619   4.632971   4.905626   4.990208
    39  H    2.172771   5.271925   5.228421   4.756069   4.720937
                   26         27         28         29         30
    26  H    0.000000
    27  H    2.470783   0.000000
    28  H    2.520557   1.762165   0.000000
    29  O    6.176148   4.563177   5.272011   0.000000
    30  C    3.465157   3.246018   3.922992   3.380017   0.000000
    31  C    2.160868   2.826308   3.488234   4.715999   1.509996
    32  C    2.172611   1.099986   1.098911   4.492317   2.898739
    33  C    3.495302   2.175188   2.165408   3.190298   2.505349
    34  H    4.291800   2.370800   2.621731   2.834341   3.250568
    35  H    3.968668   3.050400   2.369279   3.697417   3.173759
    36  C    3.939872   3.039424   3.481785   2.451158   1.347413
    37  C    5.447858   4.320792   4.701155   1.442838   2.528381
    38  H    5.956415   5.141973   5.564398   2.045360   2.685690
    39  H    5.837743   4.729666   4.731941   2.089351   3.315230
                   31         32         33         34         35
    31  C    0.000000
    32  C    2.537244   0.000000
    33  C    2.982252   1.539728   0.000000
    34  H    3.836741   2.167856   1.100883   0.000000
    35  H    3.656973   2.180462   1.103107   1.755293   0.000000
    36  C    2.519318   2.582774   1.519676   2.134563   2.139798
    37  C    3.935809   3.929703   2.544708   2.686745   2.824936
    38  H    4.182562   4.732190   3.467483   3.746534   3.697470
    39  H    4.594669   4.175657   2.665349   2.769577   2.516025
                   36         37         38         39
    36  C    0.000000
    37  C    1.512528   0.000000
    38  H    2.159308   1.093266   0.000000
    39  H    2.143488   1.101022   1.777565   0.000000
 Stoichiometry    C14H22O2Se
 Framework group  C1[X(C14H22O2Se)]
 Deg. of freedom   111
 Full point group                 C1      NOp   1
 Largest Abelian subgroup         C1      NOp   1
 Largest concise Abelian subgroup C1      NOp   1
                         Standard orientation:                         
 ---------------------------------------------------------------------
 Center     Atomic      Atomic             Coordinates (Angstroms)
 Number     Number       Type             X           Y           Z
 ---------------------------------------------------------------------
      1         34           0       -0.078700   -1.254271   -0.224180
      2          8           0        3.700893   -0.236889   -2.467017
      3          1           0        3.376143    0.678384   -2.531835
      4          6           0        1.434936   -0.192217    0.392233
      5          6           0        1.199615    0.510835    1.712151
      6          1           0        0.231623    1.030469    1.680989
      7          1           0        1.095321   -0.253980    2.497543
      8          6           0        2.326714    1.487405    2.081141
      9          1           0        2.221533    1.793639    3.131155
     10          1           0        2.243259    2.399917    1.471273
     11          6           0        3.691658    0.835417    1.835970
     12          1           0        3.780000   -0.065234    2.461970
     13          1           0        4.505528    1.510898    2.133222
     14          6           0        3.854565    0.453168    0.357221
     15          1           0        4.107283    1.352891   -0.225317
     16          1           0        4.712980   -0.221577    0.227469
     17          6           0        2.622806   -0.214067   -0.245985
     18          6           0        2.875859   -0.959193   -1.540795
     19          1           0        3.434797   -1.882078   -1.330487
     20          1           0        1.929183   -1.242485   -2.015752
     21          1           0       -4.674448   -2.101369    0.782987
     22          1           0       -1.078096    0.989791   -2.195320
     23          1           0       -0.068565    1.655092   -0.930669
     24          6           0       -2.066536    2.504015   -0.979017
     25          1           0       -1.841898    3.041821   -0.045176
     26          1           0       -1.907942    3.217792   -1.799892
     27          1           0       -3.787324    1.620851   -1.949795
     28          1           0       -4.193715    2.884813   -0.791145
     29          8           0       -3.733090   -2.190609    0.558674
     30          6           0       -1.434664    0.145266   -0.269237
     31          6           0       -1.093597    1.325790   -1.146805
     32          6           0       -3.524040    2.030761   -0.963578
     33          6           0       -3.767196    0.969979    0.125633
     34          1           0       -4.672347    0.395074   -0.123624
     35          1           0       -3.983594    1.459844    1.090024
     36          6           0       -2.628243   -0.014003    0.335349
     37          6           0       -2.972593   -1.173518    1.243473
     38          1           0       -2.066845   -1.657557    1.618382
     39          1           0       -3.545224   -0.799644    2.106353
 ---------------------------------------------------------------------
 Rotational constants (GHZ):      0.5719010      0.2203148      0.2111384
 Leave Link  202 at Tue May 14 16:06:07 2013, MaxMem=   78643200 cpu:       0.0
 (Enter D:\G09W\l301.exe)
 Standard basis: 6-31+G(d) (6D, 7F)
 Ernie: Thresh=  0.10000D-02 Tol=  0.10000D-05 Strict=F.
 There are   382 symmetry adapted basis functions of A   symmetry.
 Integral buffers will be    262144 words long.
 Raffenetti 2 integral format.
 Two-electron integral symmetry is turned on.
   382 basis functions,   687 primitive gaussians,   382 cartesian basis functions
    78 alpha electrons       78 beta electrons
       nuclear repulsion energy      1711.0835716815 Hartrees.
 IExCor=  402 DFT=T Ex+Corr=B3LYP ExCW=0 ScaHFX=  0.200000
 ScaDFX=  0.800000  0.720000  1.000000  0.810000 ScalE2=  1.000000  1.000000
 IRadAn=      0 IRanWt=     -1 IRanGd=            0 ICorTp=0
 NAtoms=   39 NActive=   39 NUniq=   39 SFac= 1.00D+00 NAtFMM=   50 NAOKFM=F Big=F
 Leave Link  301 at Tue May 14 16:06:07 2013, MaxMem=   78643200 cpu:       0.0
 (Enter D:\G09W\l302.exe)
 NPDir=0 NMtPBC=     1 NCelOv=     1 NCel=       1 NClECP=     1 NCelD=      1
         NCelK=      1 NCelE2=     1 NClLst=     1 CellRange=     0.0.
 One-electron integrals computed using PRISM.
 NBasis=   382 RedAO= T  NBF=   382
 NBsUse=   382 1.00D-06 NBFU=   382
 Precomputing XC quadrature grid using
 IXCGrd= 2 IRadAn=           0 IRanWt=          -1 IRanGd=           0 AccXCQ= 0.00D+00.
 NRdTot=    2530 NPtTot=      325906 NUsed=      337694 NTot=      337710
 NSgBfM=   380   380   380   380   380 NAtAll=    39    39.
 Leave Link  302 at Tue May 14 16:06:08 2013, MaxMem=   78643200 cpu:       1.0
 (Enter D:\G09W\l303.exe)
 DipDrv:  MaxL=1.
 Leave Link  303 at Tue May 14 16:06:08 2013, MaxMem=   78643200 cpu:       0.0
 (Enter D:\G09W\l401.exe)
 Initial guess read from the read-write file.
 B after Tr=     0.000000    0.000000    0.000000
         Rot=    1.000000    0.000000    0.000000    0.000000 Ang=   0.00 deg.
 Guess basis will be translated and rotated to current coordinates.
 Initial guess orbital symmetries:
       Occupied  (A) (A) (A) (A) (A) (A) (A) (A) (A) (A) (A) (A)
                 (A) (A) (A) (A) (A) (A) (A) (A) (A) (A) (A) (A)
                 (A) (A) (A) (A) (A) (A) (A) (A) (A) (A) (A) (A)
                 (A) (A) (A) (A) (A) (A) (A) (A) (A) (A) (A) (A)
                 (A) (A) (A) (A) (A) (A) (A) (A) (A) (A) (A) (A)
                 (A) (A) (A) (A) (A) (A) (A) (A) (A) (A) (A) (A)
                 (A) (A) (A) (A) (A) (A)
       Virtual   (A) (A) (A) (A) (A) (A) (A) (A) (A) (A) (A) (A)
                 (A) (A) (A) (A) (A) (A) (A) (A) (A) (A) (A) (A)
                 (A) (A) (A) (A) (A) (A) (A) (A) (A) (A) (A) (A)
                 (A) (A) (A) (A) (A) (A) (A) (A) (A) (A) (A) (A)
                 (A) (A) (A) (A) (A) (A) (A) (A) (A) (A) (A) (A)
                 (A) (A) (A) (A) (A) (A) (A) (A) (A) (A) (A) (A)
                 (A) (A) (A) (A) (A) (A) (A) (A) (A) (A) (A) (A)
                 (A) (A) (A) (A) (A) (A) (A) (A) (A) (A) (A) (A)
                 (A) (A) (A) (A) (A) (A) (A) (A) (A) (A) (A) (A)
                 (A) (A) (A) (A) (A) (A) (A) (A) (A) (A) (A) (A)
                 (A) (A) (A) (A) (A) (A) (A) (A) (A) (A) (A) (A)
                 (A) (A) (A) (A) (A) (A) (A) (A) (A) (A) (A) (A)
                 (A) (A) (A) (A) (A) (A) (A) (A) (A) (A) (A) (A)
                 (A) (A) (A) (A) (A) (A) (A) (A) (A) (A) (A) (A)
                 (A) (A) (A) (A) (A) (A) (A) (A) (A) (A) (A) (A)
                 (A) (A) (A) (A) (A) (A) (A) (A) (A) (A) (A) (A)
                 (A) (A) (A) (A) (A) (A) (A) (A) (A) (A) (A) (A)
                 (A) (A) (A) (A) (A) (A) (A) (A) (A) (A) (A) (A)
                 (A) (A) (A) (A) (A) (A) (A) (A) (A) (A) (A) (A)
                 (A) (A) (A) (A) (A) (A) (A) (A) (A) (A) (A) (A)
                 (A) (A) (A) (A) (A) (A) (A) (A) (A) (A) (A) (A)
                 (A) (A) (A) (A) (A) (A) (A) (A) (A) (A) (A) (A)
                 (A) (A) (A) (A) (A) (A) (A) (A) (A) (A) (A) (A)
                 (A) (A) (A) (A) (A) (A) (A) (A) (A) (A) (A) (A)
                 (A) (A) (A) (A) (A) (A) (A) (A) (A) (A) (A) (A)
                 (A) (A) (A) (A)
 The electronic state of the initial guess is 1-A.
 Generating alternative initial guess.
 Harris functional with IExCor=  402 diagonalized for initial guess.
 ExpMin= 3.00D-02 ExpMax= 5.61D+05 ExpMxC= 5.42D+03 IAcc=3 IRadAn=         0 AccDes= 0.00D+00
 HarFok:  IExCor=  402 AccDes= 0.00D+00 IRadAn=         0 IDoV= 1
 ScaDFX=  1.000000  1.000000  1.000000  1.000000
 FoFCou: FMM=F IPFlag=           0 FMFlag=      100000 FMFlg1=           0
         NFxFlg=           0 DoJE=T BraDBF=F KetDBF=T FulRan=T
         Omega=  0.000000  0.000000  1.000000  0.000000  0.000000 ICntrl=     500 IOpCl=  0
         NMat0=    1 NMatS0=    1 NMatT0=    0 NMatD0=    1 NMtDS0=    0 NMtDT0=    0
         I1Cent=           4 NGrid=           0.
 Petite list used in FoFCou.
 Harris En= -3096.66185999244    
 Leave Link  401 at Tue May 14 16:06:21 2013, MaxMem=   78643200 cpu:      13.0
 (Enter D:\G09W\l502.exe)
 Closed shell SCF:
 Requested convergence on RMS density matrix=1.00D-08 within 128 cycles.
 Requested convergence on MAX density matrix=1.00D-06.
 Requested convergence on             energy=1.00D-06.
 No special actions if energy rises.
 Using DIIS extrapolation, IDIIS=  1040.
 Integral symmetry usage will be decided dynamically.
       337369 words used for storage of precomputed grid.
 IEnd=      797969 IEndB=      797969 NGot=    78643200 MDV=    78008178
 LenX=    78008178 LenY=    77861813
 Fock matrices will be formed incrementally for  20 cycles.

 Cycle   1  Pass 1  IDiag  1:
 FoFCou: FMM=F IPFlag=           0 FMFlag=      100000 FMFlg1=           0
         NFxFlg=           0 DoJE=F BraDBF=F KetDBF=F FulRan=T
         Omega=  0.000000  0.000000  1.000000  0.000000  0.000000 ICntrl=       0 IOpCl=  0
         NMat0=    1 NMatS0=    1 NMatT0=    0 NMatD0=    1 NMtDS0=    0 NMtDT0=    0
         I1Cent=           0 NGrid=           0.
 Symmetry not used in FoFCou.
 E= -3092.54337787572    
 DIIS: error= 3.87D-01 at cycle   1 NSaved=   1.
 NSaved= 1 IEnMin= 1 EnMin= -3092.54337787572     IErMin= 1 ErrMin= 3.87D-01
 ErrMax= 3.87D-01 EMaxC= 1.00D-01 BMatC= 9.46D+01 BMatP= 9.46D+01
 IDIUse=3 WtCom= 0.00D+00 WtEn= 1.00D+00
 Coeff-Com:  0.100D+01
 Coeff-En:   0.100D+01
 Coeff:      0.100D+01
 Recover alternate guess density for next cycle.
 RMSDP=3.06D-02 MaxDP=3.80D+00              OVMax= 0.00D+00

 Cycle   2  Pass 1  IDiag  1:
 RMSU=  2.12D-02    CP:  9.32D-01
 E= -3096.02567772430     Delta-E=       -3.482299848574 Rises=F Damp=F
 DIIS: error= 7.45D-02 at cycle   2 NSaved=   2.
 NSaved= 2 IEnMin= 2 EnMin= -3096.02567772430     IErMin= 2 ErrMin= 7.45D-02
 ErrMax= 7.45D-02 EMaxC= 1.00D-01 BMatC= 8.12D-01 BMatP= 9.46D+01
 IDIUse=3 WtCom= 2.55D-01 WtEn= 7.45D-01
 Coeff-Com:  0.835D-02 0.992D+00
 Coeff-En:   0.000D+00 0.100D+01
 Coeff:      0.213D-02 0.998D+00
 Gap=     0.354 Goal=   None    Shift=    0.000
 RMSDP=1.91D-01 MaxDP=3.33D+01 DE=-3.48D+00 OVMax= 2.72D-01

 Cycle   3  Pass 1  IDiag  1:
 RMSU=  7.73D-02    CP:  2.66D+00 -5.42D-01
 E= -3095.37003422431     Delta-E=        0.655643499985 Rises=F Damp=F
 DIIS: error= 2.58D-02 at cycle   3 NSaved=   3.
 NSaved= 3 IEnMin= 2 EnMin= -3096.02567772430     IErMin= 3 ErrMin= 2.58D-02
 ErrMax= 2.58D-02 EMaxC= 1.00D-01 BMatC= 1.17D+00 BMatP= 8.12D-01
 IDIUse=2 WtCom= 0.00D+00 WtEn= 1.00D+00
 Coeff-En:   0.000D+00 0.668D+00 0.332D+00
 Coeff:      0.000D+00 0.668D+00 0.332D+00
 Gap=     0.254 Goal=   None    Shift=    0.000
 RMSDP=1.57D-01 MaxDP=2.59D+01 DE= 6.56D-01 OVMax= 1.81D-01

 Cycle   4  Pass 1  IDiag  1:
 RMSU=  1.00D-02    CP:  1.24D+00  2.93D-01  1.48D-01
 E= -3096.56548628890     Delta-E=       -1.195452064590 Rises=F Damp=F
 DIIS: error= 4.13D-03 at cycle   4 NSaved=   4.
 NSaved= 4 IEnMin= 4 EnMin= -3096.56548628890     IErMin= 4 ErrMin= 4.13D-03
 ErrMax= 4.13D-03 EMaxC= 1.00D-01 BMatC= 2.32D-02 BMatP= 8.12D-01
 IDIUse=3 WtCom= 9.59D-01 WtEn= 4.13D-02
 Coeff-Com:  0.696D-04 0.945D-01-0.362D-01 0.942D+00
 Coeff-En:   0.000D+00 0.000D+00 0.000D+00 0.100D+01
 Coeff:      0.667D-04 0.906D-01-0.347D-01 0.944D+00
 Gap=     0.200 Goal=   None    Shift=    0.000
 RMSDP=1.40D-02 MaxDP=2.23D+00 DE=-1.20D+00 OVMax= 5.47D-02

 Cycle   5  Pass 1  IDiag  1:
 RMSU=  3.09D-03    CP:  1.11D+00  4.04D-01  9.31D-02  7.79D-01
 E= -3096.57013638488     Delta-E=       -0.004650095984 Rises=F Damp=F
 DIIS: error= 3.32D-03 at cycle   5 NSaved=   5.
 NSaved= 5 IEnMin= 5 EnMin= -3096.57013638488     IErMin= 5 ErrMin= 3.32D-03
 ErrMax= 3.32D-03 EMaxC= 1.00D-01 BMatC= 1.82D-02 BMatP= 2.32D-02
 IDIUse=3 WtCom= 9.67D-01 WtEn= 3.32D-02
 Coeff-Com:  0.191D-05 0.292D-01-0.503D-01 0.614D+00 0.407D+00
 Coeff-En:   0.000D+00 0.000D+00 0.000D+00 0.439D+00 0.561D+00
 Coeff:      0.185D-05 0.282D-01-0.486D-01 0.609D+00 0.412D+00
 Gap=     0.193 Goal=   None    Shift=    0.000
 RMSDP=3.17D-03 MaxDP=1.99D-01 DE=-4.65D-03 OVMax= 5.17D-02

 Cycle   6  Pass 1  IDiag  1:
 RMSU=  1.26D-03    CP:  1.12D+00  4.03D-01  9.66D-02  8.10D-01  4.46D-01
 E= -3096.58795070459     Delta-E=       -0.017814319705 Rises=F Damp=F
 DIIS: error= 9.00D-04 at cycle   6 NSaved=   6.
 NSaved= 6 IEnMin= 6 EnMin= -3096.58795070459     IErMin= 6 ErrMin= 9.00D-04
 ErrMax= 9.00D-04 EMaxC= 1.00D-01 BMatC= 8.68D-04 BMatP= 1.82D-02
 IDIUse=3 WtCom= 9.91D-01 WtEn= 9.00D-03
 Coeff-Com:  0.276D-05 0.743D-02-0.237D-01 0.247D+00 0.231D+00 0.538D+00
 Coeff-En:   0.000D+00 0.000D+00 0.000D+00 0.000D+00 0.000D+00 0.100D+01
 Coeff:      0.274D-05 0.737D-02-0.235D-01 0.245D+00 0.229D+00 0.542D+00
 Gap=     0.191 Goal=   None    Shift=    0.000
 RMSDP=1.18D-03 MaxDP=8.71D-02 DE=-1.78D-02 OVMax= 8.57D-03

 Cycle   7  Pass 1  IDiag  1:
 RMSU=  5.18D-04    CP:  1.12D+00  3.93D-01  9.73D-02  8.26D-01  4.76D-01
                    CP:  5.52D-01
 E= -3096.58879389159     Delta-E=       -0.000843187005 Rises=F Damp=F
 DIIS: error= 1.98D-04 at cycle   7 NSaved=   7.
 NSaved= 7 IEnMin= 7 EnMin= -3096.58879389159     IErMin= 7 ErrMin= 1.98D-04
 ErrMax= 1.98D-04 EMaxC= 1.00D-01 BMatC= 6.00D-05 BMatP= 8.68D-04
 IDIUse=3 WtCom= 9.98D-01 WtEn= 1.98D-03
 Coeff-Com: -0.241D-06 0.176D-02-0.932D-02 0.866D-01 0.898D-01 0.288D+00
 Coeff-Com:  0.543D+00
 Coeff-En:   0.000D+00 0.000D+00 0.000D+00 0.000D+00 0.000D+00 0.000D+00
 Coeff-En:   0.100D+01
 Coeff:     -0.240D-06 0.175D-02-0.930D-02 0.864D-01 0.896D-01 0.288D+00
 Coeff:      0.544D+00
 Gap=     0.191 Goal=   None    Shift=    0.000
 RMSDP=2.59D-04 MaxDP=2.99D-02 DE=-8.43D-04 OVMax= 1.36D-03

 Cycle   8  Pass 1  IDiag  1:
 RMSU=  1.23D-04    CP:  1.12D+00  3.97D-01  9.69D-02  8.27D-01  4.72D-01
                    CP:  5.80D-01  8.20D-01
 E= -3096.58884847618     Delta-E=       -0.000054584587 Rises=F Damp=F
 DIIS: error= 4.40D-05 at cycle   8 NSaved=   8.
 NSaved= 8 IEnMin= 8 EnMin= -3096.58884847618     IErMin= 8 ErrMin= 4.40D-05
 ErrMax= 4.40D-05 EMaxC= 1.00D-01 BMatC= 1.90D-06 BMatP= 6.00D-05
 IDIUse=1 WtCom= 1.00D+00 WtEn= 0.00D+00
 Coeff-Com: -0.438D-06 0.239D-03-0.212D-02 0.171D-01 0.183D-01 0.759D-01
 Coeff-Com:  0.211D+00 0.680D+00
 Coeff:     -0.438D-06 0.239D-03-0.212D-02 0.171D-01 0.183D-01 0.759D-01
 Coeff:      0.211D+00 0.680D+00
 Gap=     0.191 Goal=   None    Shift=    0.000
 RMSDP=1.27D-04 MaxDP=1.97D-02 DE=-5.46D-05 OVMax= 3.51D-04

 Cycle   9  Pass 1  IDiag  1:
 RMSU=  2.78D-05    CP:  1.12D+00  3.98D-01  9.65D-02  8.25D-01  4.73D-01
                    CP:  5.94D-01  8.06D-01  8.38D-01
 E= -3096.58884951929     Delta-E=       -0.000001043107 Rises=F Damp=F
 DIIS: error= 2.27D-05 at cycle   9 NSaved=   9.
 NSaved= 9 IEnMin= 9 EnMin= -3096.58884951929     IErMin= 9 ErrMin= 2.27D-05
 ErrMax= 2.27D-05 EMaxC= 1.00D-01 BMatC= 6.04D-07 BMatP= 1.90D-06
 IDIUse=1 WtCom= 1.00D+00 WtEn= 0.00D+00
 Coeff-Com: -0.177D-07-0.198D-04-0.197D-03 0.376D-03 0.444D-03 0.132D-01
 Coeff-Com:  0.650D-01 0.412D+00 0.510D+00
 Coeff:     -0.177D-07-0.198D-04-0.197D-03 0.376D-03 0.444D-03 0.132D-01
 Coeff:      0.650D-01 0.412D+00 0.510D+00
 Gap=     0.191 Goal=   None    Shift=    0.000
 RMSDP=3.20D-05 MaxDP=3.96D-03 DE=-1.04D-06 OVMax= 1.39D-04

 Cycle  10  Pass 1  IDiag  1:
 RMSU=  9.04D-06    CP:  1.12D+00  3.98D-01  9.65D-02  8.25D-01  4.73D-01
                    CP:  5.91D-01  8.15D-01  9.22D-01  6.98D-01
 E= -3096.58885003032     Delta-E=       -0.000000511033 Rises=F Damp=F
 DIIS: error= 4.54D-06 at cycle  10 NSaved=  10.
 NSaved=10 IEnMin=10 EnMin= -3096.58885003032     IErMin=10 ErrMin= 4.54D-06
 ErrMax= 4.54D-06 EMaxC= 1.00D-01 BMatC= 1.89D-08 BMatP= 6.04D-07
 IDIUse=1 WtCom= 1.00D+00 WtEn= 0.00D+00
 Coeff-Com: -0.233D-09-0.132D-04 0.195D-04-0.602D-03-0.795D-03 0.219D-02
 Coeff-Com:  0.176D-01 0.148D+00 0.232D+00 0.601D+00
 Coeff:     -0.233D-09-0.132D-04 0.195D-04-0.602D-03-0.795D-03 0.219D-02
 Coeff:      0.176D-01 0.148D+00 0.232D+00 0.601D+00
 Gap=     0.191 Goal=   None    Shift=    0.000
 RMSDP=8.00D-06 MaxDP=6.24D-04 DE=-5.11D-07 OVMax= 4.14D-05

 Cycle  11  Pass 1  IDiag  1:
 RMSU=  3.75D-06    CP:  1.12D+00  3.98D-01  9.66D-02  8.25D-01  4.73D-01
                    CP:  5.92D-01  8.20D-01  9.17D-01  6.84D-01  8.42D-01
 E= -3096.58885004835     Delta-E=       -0.000000018025 Rises=F Damp=F
 DIIS: error= 1.58D-06 at cycle  11 NSaved=  11.
 NSaved=11 IEnMin=11 EnMin= -3096.58885004835     IErMin=11 ErrMin= 1.58D-06
 ErrMax= 1.58D-06 EMaxC= 1.00D-01 BMatC= 2.92D-09 BMatP= 1.89D-08
 IDIUse=1 WtCom= 1.00D+00 WtEn= 0.00D+00
 Coeff-Com: -0.110D-08-0.622D-05 0.262D-04-0.336D-03-0.492D-03 0.153D-04
 Coeff-Com:  0.353D-02 0.424D-01 0.758D-01 0.333D+00 0.546D+00
 Coeff:     -0.110D-08-0.622D-05 0.262D-04-0.336D-03-0.492D-03 0.153D-04
 Coeff:      0.353D-02 0.424D-01 0.758D-01 0.333D+00 0.546D+00
 Gap=     0.191 Goal=   None    Shift=    0.000
 RMSDP=2.12D-06 MaxDP=2.08D-04 DE=-1.80D-08 OVMax= 1.58D-05

 Cycle  12  Pass 1  IDiag  1:
 RMSU=  9.41D-07    CP:  1.12D+00  3.98D-01  9.66D-02  8.25D-01  4.73D-01
                    CP:  5.92D-01  8.19D-01  9.19D-01  6.97D-01  8.59D-01
                    CP:  8.06D-01
 E= -3096.58885005132     Delta-E=       -0.000000002969 Rises=F Damp=F
 DIIS: error= 4.55D-07 at cycle  12 NSaved=  12.
 NSaved=12 IEnMin=12 EnMin= -3096.58885005132     IErMin=12 ErrMin= 4.55D-07
 ErrMax= 4.55D-07 EMaxC= 1.00D-01 BMatC= 3.27D-10 BMatP= 2.92D-09
 IDIUse=1 WtCom= 1.00D+00 WtEn= 0.00D+00
 Coeff-Com: -0.510D-09-0.279D-05 0.128D-04-0.138D-03-0.226D-03-0.249D-03
 Coeff-Com:  0.165D-03 0.922D-02 0.180D-01 0.130D+00 0.307D+00 0.537D+00
 Coeff:     -0.510D-09-0.279D-05 0.128D-04-0.138D-03-0.226D-03-0.249D-03
 Coeff:      0.165D-03 0.922D-02 0.180D-01 0.130D+00 0.307D+00 0.537D+00
 Gap=     0.191 Goal=   None    Shift=    0.000
 RMSDP=7.43D-07 MaxDP=1.00D-04 DE=-2.97D-09 OVMax= 6.15D-06

 Cycle  13  Pass 1  IDiag  1:
 RMSU=  2.96D-07    CP:  1.12D+00  3.98D-01  9.66D-02  8.25D-01  4.73D-01
                    CP:  5.92D-01  8.19D-01  9.20D-01  7.04D-01  8.66D-01
                    CP:  8.15D-01  8.75D-01
 E= -3096.58885005152     Delta-E=       -0.000000000202 Rises=F Damp=F
 DIIS: error= 1.71D-07 at cycle  13 NSaved=  13.
 NSaved=13 IEnMin=13 EnMin= -3096.58885005152     IErMin=13 ErrMin= 1.71D-07
 ErrMax= 1.71D-07 EMaxC= 1.00D-01 BMatC= 4.26D-11 BMatP= 3.27D-10
 IDIUse=1 WtCom= 1.00D+00 WtEn= 0.00D+00
 Coeff-Com:  0.423D-09-0.563D-06 0.173D-05-0.179D-04-0.458D-04-0.146D-03
 Coeff-Com: -0.546D-03-0.261D-02-0.486D-02 0.100D-01 0.654D-01 0.288D+00
 Coeff-Com:  0.644D+00
 Coeff:      0.423D-09-0.563D-06 0.173D-05-0.179D-04-0.458D-04-0.146D-03
 Coeff:     -0.546D-03-0.261D-02-0.486D-02 0.100D-01 0.654D-01 0.288D+00
 Coeff:      0.644D+00
 Gap=     0.191 Goal=   None    Shift=    0.000
 RMSDP=2.90D-07 MaxDP=2.81D-05 DE=-2.02D-10 OVMax= 2.65D-06

 Cycle  14  Pass 1  IDiag  1:
 RMSU=  1.03D-07    CP:  1.12D+00  3.98D-01  9.66D-02  8.25D-01  4.73D-01
                    CP:  5.92D-01  8.19D-01  9.20D-01  7.03D-01  8.70D-01
                    CP:  8.33D-01  9.36D-01  7.82D-01
 E= -3096.58885005151     Delta-E=        0.000000000010 Rises=F Damp=F
 DIIS: error= 5.33D-08 at cycle  14 NSaved=  14.
 NSaved=14 IEnMin=13 EnMin= -3096.58885005152     IErMin=14 ErrMin= 5.33D-08
 ErrMax= 5.33D-08 EMaxC= 1.00D-01 BMatC= 3.63D-12 BMatP= 4.26D-11
 IDIUse=1 WtCom= 1.00D+00 WtEn= 0.00D+00
 Coeff-Com:  0.187D-09-0.128D-06-0.100D-06-0.108D-05-0.104D-04-0.590D-04
 Coeff-Com: -0.291D-03-0.198D-02-0.385D-02-0.449D-02 0.939D-02 0.105D+00
 Coeff-Com:  0.331D+00 0.565D+00
 Coeff:      0.187D-09-0.128D-06-0.100D-06-0.108D-05-0.104D-04-0.590D-04
 Coeff:     -0.291D-03-0.198D-02-0.385D-02-0.449D-02 0.939D-02 0.105D+00
 Coeff:      0.331D+00 0.565D+00
 Gap=     0.191 Goal=   None    Shift=    0.000
 RMSDP=1.10D-07 MaxDP=1.49D-05 DE= 1.00D-11 OVMax= 6.83D-07

 Cycle  15  Pass 1  IDiag  1:
 RMSU=  3.51D-08    CP:  1.12D+00  3.98D-01  9.66D-02  8.25D-01  4.73D-01
                    CP:  5.92D-01  8.19D-01  9.20D-01  7.03D-01  8.72D-01
                    CP:  8.33D-01  9.42D-01  8.29D-01  8.06D-01
 E= -3096.58885005158     Delta-E=       -0.000000000075 Rises=F Damp=F
 DIIS: error= 1.64D-08 at cycle  15 NSaved=  15.
 NSaved=15 IEnMin=15 EnMin= -3096.58885005158     IErMin=15 ErrMin= 1.64D-08
 ErrMax= 1.64D-08 EMaxC= 1.00D-01 BMatC= 2.73D-13 BMatP= 3.63D-12
 IDIUse=1 WtCom= 1.00D+00 WtEn= 0.00D+00
 Coeff-Com: -0.137D-10-0.169D-07-0.206D-06 0.583D-06-0.137D-05-0.146D-04
 Coeff-Com: -0.845D-04-0.652D-03-0.123D-02-0.287D-02-0.268D-02 0.177D-01
 Coeff-Com:  0.833D-01 0.262D+00 0.644D+00
 Coeff:     -0.137D-10-0.169D-07-0.206D-06 0.583D-06-0.137D-05-0.146D-04
 Coeff:     -0.845D-04-0.652D-03-0.123D-02-0.287D-02-0.268D-02 0.177D-01
 Coeff:      0.833D-01 0.262D+00 0.644D+00
 Gap=     0.191 Goal=   None    Shift=    0.000
 RMSDP=3.70D-08 MaxDP=4.26D-06 DE=-7.55D-11 OVMax= 2.58D-07

 Cycle  16  Pass 1  IDiag  1:
 RMSU=  1.20D-08    CP:  1.12D+00  3.98D-01  9.66D-02  8.25D-01  4.73D-01
                    CP:  5.92D-01  8.19D-01  9.20D-01  7.03D-01  8.72D-01
                    CP:  8.34D-01  9.50D-01  8.43D-01  8.36D-01  8.13D-01
 E= -3096.58885005167     Delta-E=       -0.000000000090 Rises=F Damp=F
 DIIS: error= 5.78D-09 at cycle  16 NSaved=  16.
 NSaved=16 IEnMin=16 EnMin= -3096.58885005167     IErMin=16 ErrMin= 5.78D-09
 ErrMax= 5.78D-09 EMaxC= 1.00D-01 BMatC= 4.74D-14 BMatP= 2.73D-13
 IDIUse=1 WtCom= 1.00D+00 WtEn= 0.00D+00
 Coeff-Com: -0.289D-12 0.440D-08-0.101D-06 0.329D-06-0.637D-07-0.288D-05
 Coeff-Com: -0.204D-04-0.173D-03-0.303D-03-0.101D-02-0.209D-02 0.660D-03
 Coeff-Com:  0.162D-01 0.928D-01 0.367D+00 0.527D+00
 Coeff:     -0.289D-12 0.440D-08-0.101D-06 0.329D-06-0.637D-07-0.288D-05
 Coeff:     -0.204D-04-0.173D-03-0.303D-03-0.101D-02-0.209D-02 0.660D-03
 Coeff:      0.162D-01 0.928D-01 0.367D+00 0.527D+00
 Gap=     0.191 Goal=   None    Shift=    0.000
 RMSDP=8.57D-09 MaxDP=6.65D-07 DE=-9.00D-11 OVMax= 8.34D-08

 SCF Done:  E(RB3LYP) =  -3096.58885005     A.U. after   16 cycles
             Convg  =    0.8565D-08             -V/T =  2.0057
 KE= 3.079071287985D+03 PE=-1.076955251708D+04 EE= 2.882808807360D+03
 Leave Link  502 at Tue May 14 16:17:32 2013, MaxMem=   78643200 cpu:     671.0
 (Enter D:\G09W\l701.exe)
 Compute integral first derivatives.
 ... and contract with generalized density number  0.
 Leave Link  701 at Tue May 14 16:17:32 2013, MaxMem=   78643200 cpu:       0.0
 (Enter D:\G09W\l702.exe)
 L702 exits ... SP integral derivatives will be done elsewhere.
 Leave Link  702 at Tue May 14 16:17:32 2013, MaxMem=   78643200 cpu:       0.0
 (Enter D:\G09W\l703.exe)
 Compute integral first derivatives, UseDBF=F ICtDFT=           0.
 Integral derivatives from FoFDir, PRISM(SPDF).
 Calling FoFJK, ICntrl=      2127 FMM=F ISym2X=0 I1Cent= 0 IOpClX= 0 NMat=1 NMatS=1 NMatT=0.
 FoFCou: FMM=F IPFlag=           0 FMFlag=      100000 FMFlg1=         800
         NFxFlg=           0 DoJE=F BraDBF=F KetDBF=F FulRan=T
         Omega=  0.000000  0.000000  1.000000  0.000000  0.000000 ICntrl=    2127 IOpCl=  0
         NMat0=    1 NMatS0=    1 NMatT0=    0 NMatD0=    1 NMtDS0=    0 NMtDT0=    0
         I1Cent=           0 NGrid=           0.
 Symmetry not used in FoFCou.
 Leave Link  703 at Tue May 14 16:19:57 2013, MaxMem=   78643200 cpu:     145.0
 (Enter D:\G09W\l716.exe)
 Dipole        =-7.89875227D-01 1.39588653D+00 9.44045871D-01
 ***** Axes restored to original set *****
 -------------------------------------------------------------------
 Center     Atomic                   Forces (Hartrees/Bohr)
 Number     Number              X              Y              Z
 -------------------------------------------------------------------
      1       34          -0.000005300    0.000094239    0.000293548
      2        8           0.000289411    0.003668466    0.001804714
      3        1          -0.001285436   -0.002889820   -0.002496451
      4        6           0.001117531    0.000481355   -0.000706720
      5        6           0.000216704    0.000016405    0.001012280
      6        1          -0.000886685    0.000135240    0.000359703
      7        1           0.000573074    0.000039467   -0.000190642
      8        6          -0.000481404   -0.000041675   -0.000329992
      9        1           0.000461066   -0.000782025    0.000308444
     10        1          -0.000466384    0.000002347   -0.000328408
     11        6           0.000008783   -0.000196603    0.000701868
     12        1           0.000541382   -0.000044259    0.000149485
     13        1          -0.000275502   -0.000288348   -0.000920731
     14        6          -0.000227962    0.000432749   -0.000521692
     15        1          -0.000352691   -0.000308540   -0.000485925
     16        1           0.000633897    0.000202586    0.000226114
     17        6          -0.001606827   -0.000611082    0.001333187
     18        6           0.000840616    0.000229566   -0.001343350
     19        1           0.001177364   -0.000485247    0.001120352
     20        1          -0.000210226    0.000743312    0.000047679
     21        1          -0.001763147   -0.001133292    0.003578652
     22        1          -0.000070085    0.000281422    0.000122040
     23        1           0.000063664   -0.000601354    0.000217672
     24        6           0.000363744   -0.000475678    0.001226389
     25        1          -0.000507880   -0.000834103   -0.000790379
     26        1          -0.000325152    0.001350202   -0.000620447
     27        1          -0.001588884    0.000349221    0.000223657
     28        1          -0.000013662   -0.001611546   -0.000005440
     29        8           0.001309698    0.001572839   -0.003167723
     30        6          -0.000224429    0.000453184   -0.000952896
     31        6           0.001094479    0.000145756   -0.000481941
     32        6           0.000378237    0.000896571   -0.000946461
     33        6           0.000622963   -0.000160244    0.000955561
     34        1           0.000190231    0.000944865    0.000174477
     35        1          -0.000147395   -0.000291494    0.000463757
     36        6           0.000205074   -0.000496247   -0.000196879
     37        6          -0.000343310    0.000264302    0.000221163
     38        1           0.001199980   -0.000550247   -0.000444553
     39        1          -0.000505538   -0.000502289    0.000389887
 -------------------------------------------------------------------
 Cartesian Forces:  Max     0.003668466 RMS     0.000953497
 Leave Link  716 at Tue May 14 16:19:58 2013, MaxMem=   78643200 cpu:       0.0
 (Enter D:\G09W\l103.exe)

 GradGradGradGradGradGradGradGradGradGradGradGradGradGradGradGradGradGrad
 Berny optimization.
 Using GEDIIS/GDIIS optimizer.
 Internal  Forces:  Max     0.004092597 RMS     0.000570736
 Search for a local minimum.
 Step number   5 out of a maximum of  233
 All quantities printed in internal units (Hartrees-Bohrs-Radians)
 RMS Force = .57074D-03 SwitMx=.10000D-02 MixMth= 2
 Mixed Optimization -- En-DIIS/RFO-DIIS
 Update second derivatives using D2CorX and points    4    5
 DE= -1.92D-03 DEPred=-1.47D-03 R= 1.31D+00
 SS=  1.41D+00  RLast= 3.88D-01 DXNew= 1.4270D+00 1.1655D+00
 Trust test= 1.31D+00 RLast= 3.88D-01 DXMaxT set to 1.17D+00
 ITU=  1  1  0  1  0
 Use linear search instead of GDIIS.
     Eigenvalues ---    0.00459   0.00621   0.00703   0.00730   0.00754
     Eigenvalues ---    0.00843   0.00962   0.00977   0.01162   0.01244
     Eigenvalues ---    0.01309   0.01353   0.01372   0.01551   0.01780
     Eigenvalues ---    0.01793   0.03109   0.03257   0.03268   0.03406
     Eigenvalues ---    0.04062   0.04163   0.04493   0.04667   0.05150
     Eigenvalues ---    0.05313   0.05443   0.05516   0.05823   0.05852
     Eigenvalues ---    0.06014   0.06110   0.06149   0.06219   0.07327
     Eigenvalues ---    0.07484   0.07525   0.07835   0.08135   0.08160
     Eigenvalues ---    0.08512   0.08664   0.09531   0.09565   0.09631
     Eigenvalues ---    0.09673   0.09835   0.09914   0.11779   0.11984
     Eigenvalues ---    0.12014   0.12225   0.12274   0.12477   0.14144
     Eigenvalues ---    0.14320   0.15992   0.16223   0.16448   0.16764
     Eigenvalues ---    0.18779   0.19147   0.19393   0.19867   0.21993
     Eigenvalues ---    0.22101   0.24158   0.24343   0.24761   0.24859
     Eigenvalues ---    0.24946   0.24994   0.27309   0.28596   0.29327
     Eigenvalues ---    0.29986   0.30631   0.30746   0.30994   0.32028
     Eigenvalues ---    0.32134   0.32381   0.32958   0.33511   0.37065
     Eigenvalues ---    0.40444   0.41868   0.42477   0.53112   0.53156
     Eigenvalues ---    0.53190   0.53214   0.53238   0.53253   0.53275
     Eigenvalues ---    0.53287   0.53301   0.53310   0.53321   0.53347
     Eigenvalues ---    0.53372   0.53386   0.53401   0.53418   0.53430
     Eigenvalues ---    0.53458   0.53470   0.56759   0.59352   0.91776
     Eigenvalues ---    1.01127
 RFO step:  Lambda=-1.37451608D-03 EMin= 4.58733620D-03
 Quartic linear search produced a step of  0.46067.
 Iteration  1 RMS(Cart)=  0.11661210 RMS(Int)=  0.00376539
 Iteration  2 RMS(Cart)=  0.00496901 RMS(Int)=  0.00007041
 Iteration  3 RMS(Cart)=  0.00001016 RMS(Int)=  0.00006982
 Iteration  4 RMS(Cart)=  0.00000000 RMS(Int)=  0.00006982
 Variable       Old X    -DE/DX   Delta X   Delta X   Delta X     New X
                                 (Linear)    (Quad)   (Total)
    R1        3.68328  -0.00003  -0.00082  -0.00037  -0.00120   3.68208
    R2        3.68345  -0.00024  -0.00513  -0.00341  -0.00855   3.67490
    R3        1.83934  -0.00310  -0.00170  -0.00572  -0.00742   1.83192
    R4        2.71246  -0.00110   0.00131  -0.00312  -0.00181   2.71065
    R5        2.86082  -0.00043  -0.00216  -0.00202  -0.00417   2.85665
    R6        2.54856   0.00008  -0.00033   0.00028  -0.00005   2.54851
    R7        2.07698  -0.00089   0.00121  -0.00224  -0.00103   2.07595
    R8        2.08098  -0.00026   0.00178  -0.00043   0.00134   2.08233
    R9        2.90317  -0.00071  -0.00368  -0.00397  -0.00765   2.89553
   R10        2.07644  -0.00090   0.00085  -0.00239  -0.00154   2.07490
   R11        2.08006  -0.00057   0.00128  -0.00140  -0.00012   2.07994
   R12        2.89583  -0.00050  -0.00297  -0.00357  -0.00655   2.88927
   R13        2.07943  -0.00053   0.00134  -0.00128   0.00006   2.07949
   R14        2.07613  -0.00085   0.00079  -0.00229  -0.00150   2.07464
   R15        2.90265  -0.00079  -0.00348  -0.00493  -0.00841   2.89424
   R16        2.08103  -0.00060   0.00164  -0.00135   0.00029   2.08132
   R17        2.07783  -0.00055   0.00121  -0.00136  -0.00015   2.07769
   R18        2.88224  -0.00073  -0.00404  -0.00440  -0.00844   2.87381
   R19        2.86328  -0.00143  -0.00448  -0.00731  -0.01179   2.85149
   R20        2.07729  -0.00110   0.00157  -0.00265  -0.00108   2.07620
   R21        2.07184  -0.00051   0.00051  -0.00148  -0.00097   2.07087
   R22        1.83647  -0.00409  -0.00231  -0.00729  -0.00959   1.82688
   R23        2.08086  -0.00027   0.00194  -0.00039   0.00155   2.08241
   R24        2.07513  -0.00004   0.00234   0.00037   0.00271   2.07783
   R25        2.08021  -0.00083   0.00078  -0.00223  -0.00145   2.07876
   R26        2.07738  -0.00102   0.00072  -0.00274  -0.00202   2.07536
   R27        2.90488  -0.00076  -0.00458  -0.00492  -0.00951   2.89537
   R28        2.89599  -0.00041  -0.00011  -0.00210  -0.00230   2.89369
   R29        2.07867  -0.00083   0.00062  -0.00228  -0.00166   2.07701
   R30        2.07664  -0.00093   0.00104  -0.00240  -0.00136   2.07528
   R31        2.72657  -0.00063   0.00092  -0.00180  -0.00088   2.72569
   R32        2.85348   0.00018  -0.00313   0.00082  -0.00220   2.85128
   R33        2.54624  -0.00105   0.00015  -0.00187  -0.00161   2.54463
   R34        2.90966  -0.00129  -0.00433  -0.00754  -0.01198   2.89769
   R35        2.08037  -0.00052   0.00154  -0.00119   0.00035   2.08072
   R36        2.08457  -0.00039   0.00156  -0.00084   0.00071   2.08528
   R37        2.87177  -0.00024  -0.00102  -0.00125  -0.00226   2.86951
   R38        2.85826  -0.00041  -0.00142  -0.00214  -0.00356   2.85470
   R39        2.06597  -0.00129  -0.00001  -0.00365  -0.00366   2.06231
   R40        2.08063  -0.00072   0.00120  -0.00182  -0.00062   2.08001
    A1        1.72774   0.00128  -0.00778   0.00461  -0.00318   1.72456
    A2        1.90117  -0.00160   0.00197  -0.01280  -0.01082   1.89034
    A3        1.99114   0.00114   0.00003   0.00606   0.00613   1.99726
    A4        2.12412  -0.00061   0.00267  -0.00321  -0.00050   2.12362
    A5        2.16161  -0.00054  -0.00208  -0.00387  -0.00609   2.15552
    A6        1.90895   0.00017   0.00107   0.00392   0.00505   1.91400
    A7        1.89021   0.00003   0.00029   0.00016   0.00044   1.89065
    A8        1.97205   0.00005   0.00168   0.00163   0.00320   1.97525
    A9        1.83918  -0.00020  -0.00343  -0.00552  -0.00896   1.83022
   A10        1.93095  -0.00007  -0.00037  -0.00203  -0.00241   1.92854
   A11        1.91736   0.00001   0.00043   0.00140   0.00186   1.91922
   A12        1.91394  -0.00020   0.00022  -0.00057  -0.00035   1.91359
   A13        1.91588  -0.00001  -0.00016  -0.00041  -0.00055   1.91533
   A14        1.92260   0.00032  -0.00070   0.00204   0.00123   1.92384
   A15        1.86623  -0.00003  -0.00201  -0.00268  -0.00470   1.86154
   A16        1.93556   0.00003   0.00336   0.00384   0.00725   1.94281
   A17        1.90880  -0.00012  -0.00074  -0.00239  -0.00313   1.90567
   A18        1.90576   0.00001   0.00003  -0.00013  -0.00005   1.90571
   A19        1.93367   0.00004   0.00148   0.00170   0.00325   1.93692
   A20        1.93304  -0.00019  -0.00265  -0.00487  -0.00769   1.92535
   A21        1.86485  -0.00012  -0.00150  -0.00189  -0.00343   1.86143
   A22        1.91291   0.00010   0.00146   0.00137   0.00287   1.91578
   A23        1.91231   0.00017   0.00124   0.00395   0.00524   1.91755
   A24        1.90740   0.00028   0.00206   0.00507   0.00715   1.91455
   A25        1.92743   0.00005   0.00275   0.00153   0.00432   1.93175
   A26        1.98664  -0.00007  -0.00159  -0.00265  -0.00436   1.98228
   A27        1.83360  -0.00020  -0.00434  -0.00435  -0.00872   1.82487
   A28        1.91085  -0.00011   0.00118   0.00029   0.00151   1.91237
   A29        1.89164   0.00003  -0.00030  -0.00009  -0.00033   1.89131
   A30        2.11423   0.00041   0.00063   0.00226   0.00274   2.11697
   A31        2.16454  -0.00031   0.00073  -0.00091  -0.00014   2.16440
   A32        2.00229  -0.00008  -0.00171  -0.00056  -0.00222   2.00006
   A33        1.98227  -0.00102  -0.00391  -0.00886  -0.01278   1.96949
   A34        1.82727  -0.00039   0.00652  -0.00631   0.00021   1.82748
   A35        1.92494   0.00043   0.00028   0.00324   0.00349   1.92843
   A36        1.91166   0.00068  -0.00020   0.00500   0.00480   1.91646
   A37        1.93164   0.00030  -0.00190   0.00341   0.00148   1.93312
   A38        1.88073   0.00002  -0.00015   0.00370   0.00353   1.88426
   A39        1.86169  -0.00006   0.00117   0.00056   0.00166   1.86334
   A40        1.91549   0.00013   0.00339   0.00142   0.00471   1.92020
   A41        1.91390  -0.00011  -0.00293  -0.00398  -0.00684   1.90706
   A42        1.90166   0.00024   0.00156   0.00627   0.00797   1.90963
   A43        1.92330   0.00006   0.00187   0.00398   0.00600   1.92929
   A44        1.94589  -0.00025  -0.00471  -0.00779  -0.01281   1.93309
   A45        1.91376  -0.00031   0.00203  -0.00175   0.00028   1.91405
   A46        2.00165   0.00010  -0.00491  -0.00121  -0.00611   1.99554
   A47        2.11880  -0.00010   0.00624   0.00138   0.00764   2.12644
   A48        2.15708  -0.00001  -0.00063  -0.00079  -0.00150   2.15558
   A49        1.83981  -0.00025  -0.00538  -0.00638  -0.01176   1.82805
   A50        1.92487  -0.00005  -0.00104  -0.00209  -0.00306   1.92182
   A51        1.89443   0.00015   0.00234   0.00148   0.00387   1.89831
   A52        1.91716   0.00020   0.00449   0.00521   0.00974   1.92690
   A53        1.90805  -0.00002  -0.00098   0.00194   0.00100   1.90905
   A54        1.97451  -0.00004   0.00014  -0.00059  -0.00066   1.97386
   A55        1.91101  -0.00013  -0.00187  -0.00314  -0.00494   1.90607
   A56        1.91894   0.00005   0.00479   0.00627   0.01123   1.93017
   A57        1.94989   0.00009  -0.00494  -0.00684  -0.01225   1.93763
   A58        1.85922   0.00004  -0.00014   0.00111   0.00090   1.86012
   A59        1.91740  -0.00008   0.00136  -0.00115   0.00017   1.91758
   A60        1.90519   0.00002   0.00109   0.00418   0.00551   1.91070
   A61        1.90652  -0.00004   0.00009   0.00067   0.00088   1.90740
   A62        1.92142  -0.00010  -0.00210  -0.00065  -0.00265   1.91877
   A63        2.01015   0.00007   0.00033  -0.00358  -0.00365   2.00650
   A64        1.84269  -0.00009  -0.00281  -0.00234  -0.00522   1.83747
   A65        1.88528  -0.00004   0.00236   0.00242   0.00490   1.89018
   A66        1.89011   0.00019   0.00194   0.00360   0.00567   1.89578
   A67        2.12404  -0.00013  -0.00301  -0.00306  -0.00623   2.11781
   A68        2.16722  -0.00055   0.00351  -0.00121   0.00238   2.16960
   A69        1.99172   0.00068  -0.00053   0.00427   0.00382   1.99554
   A70        1.95566   0.00011  -0.00023   0.00043   0.00020   1.95587
   A71        1.86224  -0.00038   0.00305  -0.00467  -0.00162   1.86062
   A72        1.91474   0.00008  -0.00249   0.00115  -0.00135   1.91339
   A73        1.93552   0.00015   0.00014   0.00059   0.00073   1.93625
   A74        1.90565   0.00003  -0.00042   0.00188   0.00146   1.90711
   A75        1.88859   0.00000  -0.00002   0.00051   0.00049   1.88909
    D1        1.00263   0.00046  -0.06433   0.12360   0.05928   1.06192
    D2       -2.25522   0.00035  -0.05920   0.11398   0.05477  -2.20045
    D3        1.00265   0.00038   0.01263   0.05732   0.06996   1.07260
    D4       -2.24908   0.00034   0.01888   0.05121   0.07008  -2.17899
    D5       -0.82074  -0.00139  -0.04885  -0.11879  -0.16763  -0.98837
    D6       -2.90537  -0.00140  -0.05073  -0.11595  -0.16667  -3.07204
    D7        1.35906  -0.00142  -0.05414  -0.11839  -0.17254   1.18651
    D8       -0.84650  -0.00027  -0.00558  -0.02077  -0.02634  -0.87284
    D9        1.14936  -0.00040  -0.00891  -0.02516  -0.03406   1.11530
   D10       -3.00566  -0.00034  -0.00707  -0.02220  -0.02928  -3.03494
   D11        2.41421  -0.00016  -0.01124  -0.01098  -0.02218   2.39203
   D12       -1.87312  -0.00029  -0.01457  -0.01537  -0.02990  -1.90302
   D13        0.25505  -0.00023  -0.01273  -0.01241  -0.02512   0.22993
   D14       -2.98125   0.00004   0.00346   0.01048   0.01394  -2.96731
   D15        0.08656   0.00025  -0.00333   0.02406   0.02072   0.10728
   D16        0.03248   0.00003   0.00932   0.00057   0.00987   0.04235
   D17        3.10029   0.00024   0.00253   0.01415   0.01665   3.11694
   D18       -2.92187  -0.00008   0.00053   0.00154   0.00211  -2.91975
   D19        1.31592   0.00009   0.00294   0.00537   0.00833   1.32426
   D20       -0.78695   0.00004   0.00441   0.00730   0.01178  -0.77517
   D21        1.21432  -0.00028  -0.00180  -0.00323  -0.00501   1.20931
   D22       -0.83108  -0.00012   0.00061   0.00060   0.00121  -0.82986
   D23       -2.93395  -0.00016   0.00208   0.00253   0.00466  -2.92928
   D24       -0.80902   0.00000   0.00234   0.00385   0.00619  -0.80283
   D25       -2.85442   0.00016   0.00475   0.00768   0.01241  -2.84201
   D26        1.32589   0.00012   0.00622   0.00961   0.01586   1.34175
   D27       -1.05404   0.00010   0.00570   0.00752   0.01322  -1.04082
   D28       -3.10332   0.00022   0.00664   0.00891   0.01552  -3.08779
   D29        1.05401   0.00011   0.00587   0.00606   0.01192   1.06593
   D30        1.06807   0.00009   0.00774   0.01073   0.01849   1.08656
   D31       -0.98121   0.00021   0.00868   0.01212   0.02079  -0.96041
   D32       -3.10706   0.00009   0.00790   0.00928   0.01719  -3.08987
   D33        3.12202  -0.00001   0.00682   0.00827   0.01511   3.13713
   D34        1.07274   0.00011   0.00776   0.00966   0.01742   1.09016
   D35       -1.05311   0.00000   0.00698   0.00681   0.01381  -1.03930
   D36        1.37049  -0.00006  -0.00762  -0.01362  -0.02125   1.34924
   D37       -2.90396  -0.00011  -0.01013  -0.01510  -0.02521  -2.92917
   D38       -0.77171  -0.00008  -0.00958  -0.01595  -0.02551  -0.79722
   D39       -2.80889  -0.00010  -0.00831  -0.01600  -0.02435  -2.83324
   D40       -0.80015  -0.00015  -0.01083  -0.01747  -0.02831  -0.82846
   D41        1.33210  -0.00013  -0.01028  -0.01833  -0.02861   1.30349
   D42       -0.76785  -0.00010  -0.00856  -0.01520  -0.02376  -0.79161
   D43        1.24089  -0.00015  -0.01108  -0.01667  -0.02772   1.21317
   D44       -2.91005  -0.00012  -0.01053  -0.01753  -0.02802  -2.93807
   D45        0.23259   0.00020   0.00265   0.01466   0.01728   0.24987
   D46       -2.84169   0.00003   0.00878   0.00230   0.01104  -2.83065
   D47       -1.90772  -0.00003   0.00021   0.00971   0.00993  -1.89779
   D48        1.30119  -0.00021   0.00633  -0.00265   0.00369   1.30488
   D49        2.38445   0.00025   0.00489   0.01475   0.01962   2.40407
   D50       -0.68983   0.00007   0.01101   0.00239   0.01338  -0.67645
   D51        2.43892  -0.00044  -0.03096  -0.06340  -0.09434   2.34458
   D52       -1.80843  -0.00110  -0.02533  -0.07343  -0.09876  -1.90719
   D53        0.26272  -0.00047  -0.02680  -0.06367  -0.09047   0.17226
   D54       -0.77219  -0.00022  -0.03729  -0.05050  -0.08778  -0.85997
   D55        1.26364  -0.00089  -0.03166  -0.06053  -0.09220   1.17144
   D56       -2.94839  -0.00025  -0.03313  -0.05077  -0.08391  -3.03230
   D57       -2.81747  -0.00013  -0.01099  -0.01655  -0.02762  -2.84509
   D58       -0.79701  -0.00034  -0.01548  -0.02245  -0.03799  -0.83501
   D59        1.34032  -0.00025  -0.01336  -0.01653  -0.02993   1.31040
   D60       -0.78491   0.00001  -0.00683  -0.01149  -0.01830  -0.80321
   D61        1.23554  -0.00021  -0.01131  -0.01740  -0.02868   1.20687
   D62       -2.91030  -0.00011  -0.00920  -0.01147  -0.02061  -2.93091
   D63        1.34161   0.00008  -0.00647  -0.00731  -0.01375   1.32786
   D64       -2.92112  -0.00013  -0.01096  -0.01322  -0.02413  -2.94525
   D65       -0.78378  -0.00004  -0.00884  -0.00729  -0.01606  -0.79984
   D66        3.00310   0.00053   0.01834   0.04115   0.05948   3.06258
   D67        0.96615   0.00053   0.01684   0.03802   0.05479   1.02094
   D68       -1.15197   0.00041   0.01543   0.03298   0.04836  -1.10361
   D69        0.95890   0.00064   0.01755   0.04049   0.05803   1.01693
   D70       -1.07806   0.00063   0.01605   0.03736   0.05334  -1.02471
   D71        3.08701   0.00051   0.01464   0.03232   0.04691   3.13392
   D72       -1.15506   0.00046   0.01744   0.03505   0.05246  -1.10260
   D73        3.09117   0.00045   0.01593   0.03192   0.04777   3.13894
   D74        0.97305   0.00033   0.01452   0.02688   0.04134   1.01439
   D75       -1.75801   0.00033   0.01417   0.03078   0.04495  -1.71307
   D76        2.40366   0.00033   0.01213   0.03286   0.04499   2.44864
   D77        0.36164   0.00050   0.01175   0.03425   0.04600   0.40764
   D78        1.16546  -0.00006   0.00585  -0.00703  -0.00118   1.16428
   D79       -0.83294   0.00016   0.01147  -0.00130   0.01013  -0.82281
   D80       -2.97534  -0.00005   0.00631  -0.00903  -0.00273  -2.97807
   D81       -1.86328   0.00000  -0.00108  -0.00092  -0.00195  -1.86523
   D82        2.42151   0.00022   0.00454   0.00481   0.00936   2.43087
   D83        0.27911   0.00001  -0.00063  -0.00291  -0.00350   0.27561
   D84       -2.97118   0.00009  -0.00235   0.00168  -0.00068  -2.97186
   D85        0.14714   0.00005  -0.00366   0.00165  -0.00204   0.14510
   D86        0.05024   0.00004   0.00422  -0.00500  -0.00076   0.04948
   D87       -3.11463   0.00001   0.00290  -0.00503  -0.00212  -3.11674
   D88       -2.77559  -0.00036  -0.01580  -0.03643  -0.05217  -2.82776
   D89        1.49178  -0.00017  -0.01127  -0.03363  -0.04492   1.44686
   D90       -0.65091  -0.00039  -0.01242  -0.03526  -0.04765  -0.69856
   D91       -0.65116  -0.00051  -0.02058  -0.04579  -0.06638  -0.71754
   D92       -2.66698  -0.00032  -0.01605  -0.04299  -0.05912  -2.72610
   D93        1.47352  -0.00054  -0.01720  -0.04462  -0.06186   1.41167
   D94        1.38154  -0.00050  -0.01936  -0.04270  -0.06200   1.31954
   D95       -0.63429  -0.00031  -0.01483  -0.03990  -0.05474  -0.68903
   D96       -2.77697  -0.00053  -0.01598  -0.04153  -0.05748  -2.83445
   D97        0.14230   0.00016   0.00338   0.02487   0.02823   0.17054
   D98       -2.97819   0.00020   0.00452   0.02496   0.02946  -2.94873
   D99        2.27841   0.00013   0.00551   0.02514   0.03061   2.30902
   D100      -0.84208   0.00018   0.00666   0.02523   0.03184  -0.81024
   D101      -2.01701   0.00010   0.00439   0.02545   0.02987  -1.98714
   D102       1.14568   0.00014   0.00553   0.02554   0.03110   1.17678
   D103      -1.73637   0.00007  -0.00839  -0.01288  -0.02126  -1.75763
   D104       0.34250  -0.00025  -0.00459  -0.01810  -0.02268   0.31982
   D105       2.42194  -0.00013  -0.00479  -0.01592  -0.02070   2.40124
   D106       1.38352   0.00002  -0.00964  -0.01299  -0.02265   1.36087
   D107      -2.82079  -0.00029  -0.00584  -0.01821  -0.02407  -2.84486
   D108      -0.74135  -0.00017  -0.00605  -0.01603  -0.02209  -0.76344
         Item               Value     Threshold  Converged?
 Maximum Force            0.004093     0.000450     NO 
 RMS     Force            0.000571     0.000300     NO 
 Maximum Displacement     0.624965     0.001800     NO 
 RMS     Displacement     0.116197     0.001200     NO 
 Predicted change in Energy=-1.335940D-03
 GradGradGradGradGradGradGradGradGradGradGradGradGradGradGradGradGradGrad

 Leave Link  103 at Tue May 14 16:19:58 2013, MaxMem=   78643200 cpu:       0.0
 (Enter D:\G09W\l202.exe)
                          Input orientation:                          
 ---------------------------------------------------------------------
 Center     Atomic      Atomic             Coordinates (Angstroms)
 Number     Number       Type             X           Y           Z
 ---------------------------------------------------------------------
      1         34           0       -2.866993    5.666054    9.082262
      2          8           0       -3.345846    4.400939   13.332776
      3          1           0       -2.455167    4.774379   13.416391
      4          6           0       -3.411398    6.757488   10.601783
      5          6           0       -3.450756    8.242667   10.322754
      6          1           0       -2.507218    8.556162    9.855578
      7          1           0       -4.221227    8.431202    9.557864
      8          6           0       -3.736503    9.083419   11.571459
      9          1           0       -3.976601   10.113284   11.275969
     10          1           0       -2.833188    9.137396   12.198001
     11          6           0       -4.872912    8.458238   12.381011
     12          1           0       -5.777314    8.408465   11.756112
     13          1           0       -5.124778    9.080109   13.249985
     14          6           0       -4.484634    7.050667   12.843268
     15          1           0       -3.796753    7.118144   13.700778
     16          1           0       -5.361469    6.514573   13.233887
     17          6           0       -3.853390    6.203685   11.749264
     18          6           0       -3.847804    4.720651   12.027645
     19          1           0       -4.877375    4.337166   12.023124
     20          1           0       -3.283558    4.182967   11.257302
     21          1           0       -0.928683    6.355805    4.745775
     22          1           0        0.058820    5.153521   10.103886
     23          1           0       -0.671221    6.519276   10.904901
     24          6           0        1.153615    7.010466    9.827938
     25          1           0        0.974564    8.080984   10.006822
     26          1           0        1.869003    6.677059   10.591596
     27          1           0        1.992958    5.764442    8.277682
     28          1           0        2.674935    7.388015    8.319068
     29          8           0       -1.509730    6.066972    5.462402
     30          6           0       -1.088774    6.403769    8.807535
     31          6           0       -0.154611    6.227405    9.979203
     32          6           0        1.738931    6.823546    8.425346
     33          6           0        0.744239    7.275799    7.349547
     34          1           0        1.037214    6.845377    6.379362
     35          1           0        0.808031    8.369044    7.213818
     36          6           0       -0.703342    6.904256    7.618340
     37          6           0       -1.629114    7.117257    6.443769
     38          1           0       -2.671851    7.126270    6.765661
     39          1           0       -1.404700    8.087882    5.975737
 ---------------------------------------------------------------------
                    Distance matrix (angstroms):
                    1          2          3          4          5
     1  Se   0.000000
     2  O    4.460570   0.000000
     3  H    4.444025   0.969411   0.000000
     4  C    1.948474   3.607761   3.573389   0.000000
     5  C    2.918653   4.881609   4.752978   1.511676   0.000000
     6  H    3.013334   5.482708   5.194611   2.146997   1.098544
     7  H    3.115476   5.590999   5.601745   2.132348   1.101920
     8  C    4.316311   5.018014   4.859364   2.540851   1.532246
     9  H    5.081480   6.104031   5.949796   3.469200   2.164333
    10  H    4.664674   4.897403   4.545688   2.923388   2.167598
    11  C    4.764636   4.438408   4.526402   2.862556   2.511059
    12  H    4.810432   4.945520   5.196129   3.107371   2.737676
    13  H    5.841514   5.006605   5.068908   3.917042   3.474527
    14  C    4.321931   2.925323   3.103013   2.502408   2.973677
    15  H    4.929880   2.778838   2.715503   3.143619   3.577053
    16  H    4.917153   2.922322   3.392370   3.284776   3.887393
    17  C    2.893946   2.452551   2.603316   1.348616   2.520811
    18  C    3.245159   1.434415   1.967470   2.524328   3.933051
    19  H    3.802137   2.016144   2.828328   3.166584   4.492152
    20  H    2.665309   2.087818   2.386978   2.659738   4.169232
    21  H    4.799783   9.132402   8.944867   6.373230   6.404983
    22  H    3.141145   4.752248   4.175712   3.855260   4.680583
    23  H    2.978493   4.187547   3.540439   2.767164   3.321865
    24  C    4.304506   6.272055   5.558812   4.637045   4.792014
    25  H    4.630796   6.578043   5.858485   4.619772   4.439529
    26  H    5.072464   6.315809   5.504371   5.281024   5.551869
    27  H    4.927083   7.477696   6.868214   5.966125   6.321229
    28  H    5.853254   8.385087   7.689716   6.530835   6.501483
    29  O    3.886680   8.251653   8.113605   5.523260   5.667827
    30  C    1.944675   5.439072   5.075775   2.956184   3.355055
    31  C    2.911466   4.976586   4.383845   3.357865   3.878644
    32  C    4.794358   7.470398   6.833745   5.591703   5.704991
    33  C    4.316779   7.796964   7.300677   5.302359   5.231901
    34  H    4.892781   8.575340   8.124379   6.134062   6.135523
    35  H    4.929812   8.392985   7.876673   5.646150   5.274346
    36  C    2.890951   6.775264   6.420488   4.031879   4.080869
    37  C    3.255761   7.601577   7.401952   4.538178   4.430740
    38  H    2.745351   7.142037   7.057659   3.924126   3.808667
    39  H    4.201672   8.455035   8.212558   5.215083   4.806961
                    6          7          8          9         10
     6  H    0.000000
     7  H    1.744155   0.000000
     8  C    2.175636   2.171384   0.000000
     9  H    2.569285   2.416842   1.097991   0.000000
    10  H    2.435371   3.065238   1.100657   1.763490   0.000000
    11  C    3.461779   2.897513   1.528938   2.182583   2.157597
    12  H    3.785151   2.693365   2.157445   2.525769   3.065042
    13  H    4.318350   3.856066   2.178249   2.506492   2.522170
    14  C    3.886256   3.573393   2.511828   3.477664   2.738262
    15  H    4.303064   4.366696   2.898264   3.857838   2.695214
    16  H    4.871120   4.299624   3.464556   4.324584   3.787409
    17  C    3.306414   3.146326   2.887584   3.940070   3.138285
    18  C    4.607189   4.472968   4.387965   5.446291   4.534986
    19  H    5.302436   4.823812   4.902296   5.893485   5.220295
    20  H    4.657507   4.670633   4.931357   5.970705   5.063014
    21  H    5.783030   6.189049   7.868526   8.127231   8.179245
    22  H    4.268979   5.418499   5.657062   6.500589   5.349793
    23  H    2.936132   4.251178   4.051553   4.896950   3.633284
    24  C    3.973869   5.566000   5.590193   6.167932   5.102511
    25  H    3.517311   5.226898   5.064299   5.500456   4.518434
    26  H    4.819135   6.421567   6.178382   6.815211   5.544762
    27  H    5.525852   6.882337   7.395356   7.971059   7.073711
    28  H    5.529931   7.083777   7.386405   7.772598   6.960306
    29  O    5.146945   5.451111   7.167849   7.500377   7.519796
    30  C    2.782656   3.806013   4.672287   5.309728   4.691583
    31  C    3.312575   4.644525   4.849953   5.602613   4.534962
    32  C    4.803884   6.276196   6.707118   7.184409   6.363261
    33  C    4.300174   5.555850   6.416314   6.764203   6.306428
    34  H    5.251082   6.345780   7.399668   7.732679   7.354585
    35  H    4.243204   5.549041   6.336573   6.514303   6.220202
    36  C    3.314815   4.297538   5.438380   5.864328   5.522359
    37  C    3.805516   4.259471   5.882184   6.151181   6.216264
    38  H    3.408706   3.449610   5.297132   5.564845   5.794909
    39  H    4.060542   4.569719   6.143331   6.229718   6.469824
                   11         12         13         14         15
    11  C    0.000000
    12  H    1.100417   0.000000
    13  H    1.097851   1.763112   0.000000
    14  C    1.531567   2.167151   2.166527   0.000000
    15  H    2.166970   3.060928   2.411675   1.101389   0.000000
    16  H    2.178054   2.437944   2.576482   1.099464   1.740868
    17  C    2.553731   2.926189   3.484596   1.520754   2.155887
    18  C    3.891692   4.170936   4.704216   2.549464   2.924030
    19  H    4.136585   4.178116   4.905293   2.861812   3.422879
    20  H    4.697522   4.931781   5.598471   3.490212   3.853467
    21  H    8.847260   8.767409   9.866643   8.871134   9.433932
    22  H    6.358336   6.883674   7.223969   5.634391   5.626973
    23  H    4.857230   5.510515   5.647252   4.310657   4.236097
    24  C    6.703227   7.328713   7.443927   6.394035   6.286225
    25  H    6.322347   6.982486   6.979852   6.237774   6.110469
    26  H    7.199169   7.925908   7.858413   6.751171   6.477836
    27  H    8.440025   8.914452   9.294063   8.028583   8.047560
    28  H    8.637983   9.181236   9.381506   8.475943   8.421304
    29  O    8.055824   7.956485   9.099122   8.018410   8.614307
    30  C    5.595558   5.890273   6.571719   5.313895   5.638023
    31  C    5.745230   6.287226   6.598371   5.256399   5.282872
    32  C    7.876292   8.372569   8.687907   7.635600   7.652501
    33  C    7.633229   7.951817   8.515637   7.587672   7.809200
    34  H    8.576171   8.819891   9.495770   8.503825   8.777515
    35  H    7.679906   8.000047   8.493477   7.838439   8.052915
    36  C    6.517915   6.717812   7.483239   6.451316   6.827225
    37  C    6.897195   6.862636   7.899180   7.007997   7.573826
    38  H    6.176647   6.016022   7.202833   6.342650   7.025761
    39  H    7.293367   7.255016   8.230321   7.597684   8.144850
                   16         17         18         19         20
    16  H    0.000000
    17  C    2.138939   0.000000
    18  C    2.639007   1.508945   0.000000
    19  H    2.537990   2.146495   1.098680   0.000000
    20  H    3.696078   2.156395   1.095859   1.774969   0.000000
    21  H    9.577205   7.591173   8.013777   8.522141   7.257179
    22  H    6.405381   4.372128   4.376064   5.358725   3.666583
    23  H    5.236662   3.307377   3.819199   4.868651   3.522333
    24  C    7.368360   5.423328   5.924201   6.952569   5.452186
    25  H    7.280997   5.465299   6.215367   7.233729   5.906762
    26  H    7.699859   5.857479   6.210608   7.282719   5.763033
    27  H    8.900239   6.813559   7.018989   7.954051   6.262652
    28  H    9.460557   7.469129   7.963321   8.947910   7.376258
    29  O    8.685173   6.710891   7.097998   7.574717   6.346401
    30  C    6.153112   4.041893   4.562262   5.381854   3.968677
    31  C    6.147097   4.100566   4.483981   5.482254   3.950135
    32  C    8.580980   6.535037   6.972111   7.931053   6.341768
    33  C    8.513789   6.453303   7.035640   7.879113   6.407753
    34  H    9.382809   7.291476   7.764081   8.551347   7.039304
    35  H    8.817201   6.854771   7.626303   8.468135   7.114359
    36  C    7.306461   5.241959   5.839327   6.588978   5.225416
    37  C    7.771706   5.824971   6.468846   7.029176   5.875146
    38  H    7.031797   5.204180   5.904095   6.346996   5.404818
    39  H    8.414991   6.548274   7.343881   7.918222   6.831793
                   21         22         23         24         25
    21  H    0.000000
    22  H    5.579427   0.000000
    23  H    6.166672   1.743523   0.000000
    24  C    5.531088   2.173239   2.175119   0.000000
    25  H    5.854675   3.068884   2.440100   1.100030   0.000000
    26  H    6.488750   2.415739   2.564331   1.098232   1.764365
    27  H    4.621694   2.729310   3.817054   2.158788   3.064868
    28  H    5.178797   3.875898   4.317174   2.175694   2.493989
    29  O    0.966744   4.983786   5.525258   5.200144   5.556953
    30  C    4.065197   2.135561   2.141644   2.537246   2.916969
    31  C    5.291922   1.101964   1.099542   1.532163   2.170612
    32  C    4.568828   2.903318   3.471255   1.531274   2.160203
    33  C    3.228728   3.544044   3.900820   2.525948   2.786124
    34  H    2.602507   4.206151   4.848257   3.454487   3.832638
    35  H    3.627747   4.387869   4.385649   2.966275   2.812754
    36  C    2.933122   3.134311   3.309188   2.888234   3.147207
    37  C    1.988365   4.483507   4.601830   4.382646   4.516997
    38  H    2.777083   4.742578   4.637270   4.901545   4.971212
    39  H    2.177037   5.272000   5.224479   4.748184   4.680876
                   26         27         28         29         30
    26  H    0.000000
    27  H    2.490469   0.000000
    28  H    2.513835   1.761475   0.000000
    29  O    6.172251   4.504015   5.236136   0.000000
    30  C    3.464969   3.191638   3.920822   3.388297   0.000000
    31  C    2.161534   2.778769   3.479855   4.718430   1.508831
    32  C    2.175090   1.099106   1.098190   4.461529   2.884129
    33  C    3.483456   2.169085   2.163366   3.178515   2.499220
    34  H    4.296873   2.384425   2.595966   2.816675   3.257433
    35  H    3.924010   3.052836   2.381035   3.706618   3.162295
    36  C    3.938125   3.000656   3.483934   2.449362   1.346563
    37  C    5.443810   4.279339   4.702647   1.442371   2.527532
    38  H    5.954740   5.089324   5.574020   2.042333   2.682795
    39  H    5.832127   4.716079   4.756515   2.087731   3.309853
                   31         32         33         34         35
    31  C    0.000000
    32  C    2.520984   0.000000
    33  C    2.970211   1.533391   0.000000
    34  H    3.842030   2.163084   1.101070   0.000000
    35  H    3.627762   2.173232   1.103484   1.752256   0.000000
    36  C    2.516527   2.573416   1.518481   2.137304   2.143243
    37  C    3.932593   3.918754   2.545264   2.680927   2.845984
    38  H    4.179869   4.722414   3.468854   3.739692   3.722219
    39  H    4.588228   4.181094   2.676709   2.769418   2.551093
                   36         37         38         39
    36  C    0.000000
    37  C    1.510642   0.000000
    38  H    2.156706   1.091328   0.000000
    39  H    2.142666   1.100695   1.776049   0.000000
 Stoichiometry    C14H22O2Se
 Framework group  C1[X(C14H22O2Se)]
 Deg. of freedom   111
 Full point group                 C1      NOp   1
 Largest Abelian subgroup         C1      NOp   1
 Largest concise Abelian subgroup C1      NOp   1
                         Standard orientation:                         
 ---------------------------------------------------------------------
 Center     Atomic      Atomic             Coordinates (Angstroms)
 Number     Number       Type             X           Y           Z
 ---------------------------------------------------------------------
      1         34           0       -0.076106   -0.860391   -0.967665
      2          8           0        3.536881    1.545468   -1.994727
      3          1           0        3.034942    2.255958   -1.566919
      4          6           0        1.432960   -0.416686    0.182290
      5          6           0        1.223955   -0.745385    1.642919
      6          1           0        0.262279   -0.335236    1.980197
      7          1           0        1.115128   -1.837599    1.740141
      8          6           0        2.362675   -0.251110    2.541132
      9          1           0        2.273019   -0.707731    3.535638
     10          1           0        2.277494    0.836824    2.684624
     11          6           0        3.715270   -0.569444    1.903322
     12          1           0        3.802361   -1.657534    1.764058
     13          1           0        4.540746   -0.269523    2.562042
     14          6           0        3.845125    0.137844    0.551072
     15          1           0        4.074895    1.203215    0.709963
     16          1           0        4.707947   -0.250418   -0.008937
     17          6           0        2.608282    0.008518   -0.324250
     18          6           0        2.838083    0.310513   -1.784698
     19          1           0        3.489163   -0.456851   -2.225544
     20          1           0        1.890856    0.307207   -2.335747
     21          1           0       -4.670466   -2.143959   -0.436409
     22          1           0       -1.125268    2.086899   -1.249688
     23          1           0       -0.059336    1.912744    0.119009
     24          6           0       -2.052363    2.606510    0.645956
     25          1           0       -1.813227    2.491892    1.713544
     26          1           0       -1.908007    3.667337    0.401168
     27          1           0       -3.769660    2.384380   -0.643198
     28          1           0       -4.187302    2.803484    1.015934
     29          8           0       -3.744539   -2.119021   -0.713234
     30          6           0       -1.420574    0.281144   -0.148478
     31          6           0       -1.099841    1.754615   -0.199323
     32          6           0       -3.507257    2.193097    0.406846
     33          6           0       -3.718689    0.710242    0.735061
     34          1           0       -4.650854    0.362661    0.263244
     35          1           0       -3.877092    0.583814    1.819774
     36          6           0       -2.591901   -0.209609    0.299164
     37          6           0       -2.920615   -1.681446    0.386816
     38          1           0       -2.012756   -2.286312    0.356376
     39          1           0       -3.436647   -1.882365    1.338063
 ---------------------------------------------------------------------
 Rotational constants (GHZ):      0.5675462      0.2212247      0.2157269
 Leave Link  202 at Tue May 14 16:19:58 2013, MaxMem=   78643200 cpu:       0.0
 (Enter D:\G09W\l301.exe)
 Standard basis: 6-31+G(d) (6D, 7F)
 Ernie: Thresh=  0.10000D-02 Tol=  0.10000D-05 Strict=F.
 There are   382 symmetry adapted basis functions of A   symmetry.
 Integral buffers will be    262144 words long.
 Raffenetti 2 integral format.
 Two-electron integral symmetry is turned on.
   382 basis functions,   687 primitive gaussians,   382 cartesian basis functions
    78 alpha electrons       78 beta electrons
       nuclear repulsion energy      1714.8682331198 Hartrees.
 IExCor=  402 DFT=T Ex+Corr=B3LYP ExCW=0 ScaHFX=  0.200000
 ScaDFX=  0.800000  0.720000  1.000000  0.810000 ScalE2=  1.000000  1.000000
 IRadAn=      0 IRanWt=     -1 IRanGd=            0 ICorTp=0
 NAtoms=   39 NActive=   39 NUniq=   39 SFac= 1.00D+00 NAtFMM=   50 NAOKFM=F Big=F
 Leave Link  301 at Tue May 14 16:19:58 2013, MaxMem=   78643200 cpu:       0.0
 (Enter D:\G09W\l302.exe)
 NPDir=0 NMtPBC=     1 NCelOv=     1 NCel=       1 NClECP=     1 NCelD=      1
         NCelK=      1 NCelE2=     1 NClLst=     1 CellRange=     0.0.
 One-electron integrals computed using PRISM.
 NBasis=   382 RedAO= T  NBF=   382
 NBsUse=   382 1.00D-06 NBFU=   382
 Precomputing XC quadrature grid using
 IXCGrd= 2 IRadAn=           0 IRanWt=          -1 IRanGd=           0 AccXCQ= 0.00D+00.
 NRdTot=    2530 NPtTot=      325906 NUsed=      337694 NTot=      337710
 NSgBfM=   379   379   379   380   380 NAtAll=    39    39.
 Leave Link  302 at Tue May 14 16:19:59 2013, MaxMem=   78643200 cpu:       1.0
 (Enter D:\G09W\l303.exe)
 DipDrv:  MaxL=1.
 Leave Link  303 at Tue May 14 16:19:59 2013, MaxMem=   78643200 cpu:       0.0
 (Enter D:\G09W\l401.exe)
 Initial guess read from the read-write file.
 B after Tr=     0.000000    0.000000    0.000000
         Rot=    1.000000    0.000000    0.000000    0.000000 Ang=   0.00 deg.
 Guess basis will be translated and rotated to current coordinates.
 Initial guess orbital symmetries:
       Occupied  (A) (A) (A) (A) (A) (A) (A) (A) (A) (A) (A) (A)
                 (A) (A) (A) (A) (A) (A) (A) (A) (A) (A) (A) (A)
                 (A) (A) (A) (A) (A) (A) (A) (A) (A) (A) (A) (A)
                 (A) (A) (A) (A) (A) (A) (A) (A) (A) (A) (A) (A)
                 (A) (A) (A) (A) (A) (A) (A) (A) (A) (A) (A) (A)
                 (A) (A) (A) (A) (A) (A) (A) (A) (A) (A) (A) (A)
                 (A) (A) (A) (A) (A) (A)
       Virtual   (A) (A) (A) (A) (A) (A) (A) (A) (A) (A) (A) (A)
                 (A) (A) (A) (A) (A) (A) (A) (A) (A) (A) (A) (A)
                 (A) (A) (A) (A) (A) (A) (A) (A) (A) (A) (A) (A)
                 (A) (A) (A) (A) (A) (A) (A) (A) (A) (A) (A) (A)
                 (A) (A) (A) (A) (A) (A) (A) (A) (A) (A) (A) (A)
                 (A) (A) (A) (A) (A) (A) (A) (A) (A) (A) (A) (A)
                 (A) (A) (A) (A) (A) (A) (A) (A) (A) (A) (A) (A)
                 (A) (A) (A) (A) (A) (A) (A) (A) (A) (A) (A) (A)
                 (A) (A) (A) (A) (A) (A) (A) (A) (A) (A) (A) (A)
                 (A) (A) (A) (A) (A) (A) (A) (A) (A) (A) (A) (A)
                 (A) (A) (A) (A) (A) (A) (A) (A) (A) (A) (A) (A)
                 (A) (A) (A) (A) (A) (A) (A) (A) (A) (A) (A) (A)
                 (A) (A) (A) (A) (A) (A) (A) (A) (A) (A) (A) (A)
                 (A) (A) (A) (A) (A) (A) (A) (A) (A) (A) (A) (A)
                 (A) (A) (A) (A) (A) (A) (A) (A) (A) (A) (A) (A)
                 (A) (A) (A) (A) (A) (A) (A) (A) (A) (A) (A) (A)
                 (A) (A) (A) (A) (A) (A) (A) (A) (A) (A) (A) (A)
                 (A) (A) (A) (A) (A) (A) (A) (A) (A) (A) (A) (A)
                 (A) (A) (A) (A) (A) (A) (A) (A) (A) (A) (A) (A)
                 (A) (A) (A) (A) (A) (A) (A) (A) (A) (A) (A) (A)
                 (A) (A) (A) (A) (A) (A) (A) (A) (A) (A) (A) (A)
                 (A) (A) (A) (A) (A) (A) (A) (A) (A) (A) (A) (A)
                 (A) (A) (A) (A) (A) (A) (A) (A) (A) (A) (A) (A)
                 (A) (A) (A) (A) (A) (A) (A) (A) (A) (A) (A) (A)
                 (A) (A) (A) (A) (A) (A) (A) (A) (A) (A) (A) (A)
                 (A) (A) (A) (A)
 The electronic state of the initial guess is 1-A.
 Generating alternative initial guess.
 Harris functional with IExCor=  402 diagonalized for initial guess.
 ExpMin= 3.00D-02 ExpMax= 5.61D+05 ExpMxC= 5.42D+03 IAcc=3 IRadAn=         0 AccDes= 0.00D+00
 HarFok:  IExCor=  402 AccDes= 0.00D+00 IRadAn=         0 IDoV= 1
 ScaDFX=  1.000000  1.000000  1.000000  1.000000
 FoFCou: FMM=F IPFlag=           0 FMFlag=      100000 FMFlg1=           0
         NFxFlg=           0 DoJE=T BraDBF=F KetDBF=T FulRan=T
         Omega=  0.000000  0.000000  1.000000  0.000000  0.000000 ICntrl=     500 IOpCl=  0
         NMat0=    1 NMatS0=    1 NMatT0=    0 NMatD0=    1 NMtDS0=    0 NMtDT0=    0
         I1Cent=           4 NGrid=           0.
 Petite list used in FoFCou.
 Harris En= -3096.66452093146    
 Leave Link  401 at Tue May 14 16:20:12 2013, MaxMem=   78643200 cpu:      13.0
 (Enter D:\G09W\l502.exe)
 Closed shell SCF:
 Requested convergence on RMS density matrix=1.00D-08 within 128 cycles.
 Requested convergence on MAX density matrix=1.00D-06.
 Requested convergence on             energy=1.00D-06.
 No special actions if energy rises.
 Using DIIS extrapolation, IDIIS=  1040.
 Integral symmetry usage will be decided dynamically.
       337369 words used for storage of precomputed grid.
 IEnd=      797969 IEndB=      797969 NGot=    78643200 MDV=    78008178
 LenX=    78008178 LenY=    77861813
 Fock matrices will be formed incrementally for  20 cycles.

 Cycle   1  Pass 1  IDiag  1:
 FoFCou: FMM=F IPFlag=           0 FMFlag=      100000 FMFlg1=           0
         NFxFlg=           0 DoJE=F BraDBF=F KetDBF=F FulRan=T
         Omega=  0.000000  0.000000  1.000000  0.000000  0.000000 ICntrl=       0 IOpCl=  0
         NMat0=    1 NMatS0=    1 NMatT0=    0 NMatD0=    1 NMtDS0=    0 NMtDT0=    0
         I1Cent=           0 NGrid=           0.
 Symmetry not used in FoFCou.
 E= -3088.84203742581    
 DIIS: error= 4.28D-01 at cycle   1 NSaved=   1.
 NSaved= 1 IEnMin= 1 EnMin= -3088.84203742581     IErMin= 1 ErrMin= 4.28D-01
 ErrMax= 4.28D-01 EMaxC= 1.00D-01 BMatC= 1.71D+02 BMatP= 1.71D+02
 IDIUse=3 WtCom= 0.00D+00 WtEn= 1.00D+00
 Coeff-Com:  0.100D+01
 Coeff-En:   0.100D+01
 Coeff:      0.100D+01
 Recover alternate guess density for next cycle.
 RMSDP=4.06D-02 MaxDP=5.20D+00              OVMax= 0.00D+00

 Cycle   2  Pass 1  IDiag  1:
 RMSU=  2.72D-02    CP:  8.49D-01
 E= -3096.02503191889     Delta-E=       -7.182994493081 Rises=F Damp=F
 DIIS: error= 6.33D-02 at cycle   2 NSaved=   2.
 NSaved= 2 IEnMin= 2 EnMin= -3096.02503191889     IErMin= 2 ErrMin= 6.33D-02
 ErrMax= 6.33D-02 EMaxC= 1.00D-01 BMatC= 8.15D-01 BMatP= 1.71D+02
 IDIUse=3 WtCom= 3.67D-01 WtEn= 6.33D-01
 Coeff-Com:  0.484D-02 0.995D+00
 Coeff-En:   0.000D+00 0.100D+01
 Coeff:      0.178D-02 0.998D+00
 Gap=     0.355 Goal=   None    Shift=    0.000
 RMSDP=1.82D-01 MaxDP=3.11D+01 DE=-7.18D+00 OVMax= 2.64D-01

 Cycle   3  Pass 1  IDiag  1:
 RMSU=  7.47D-02    CP:  2.53D+00  2.48D-01
 E= -3095.36452004551     Delta-E=        0.660511873380 Rises=F Damp=F
 DIIS: error= 2.78D-02 at cycle   3 NSaved=   3.
 NSaved= 3 IEnMin= 2 EnMin= -3096.02503191889     IErMin= 3 ErrMin= 2.78D-02
 ErrMax= 2.78D-02 EMaxC= 1.00D-01 BMatC= 1.18D+00 BMatP= 8.15D-01
 IDIUse=2 WtCom= 0.00D+00 WtEn= 1.00D+00
 Coeff-En:   0.000D+00 0.668D+00 0.332D+00
 Coeff:      0.000D+00 0.668D+00 0.332D+00
 Gap=     0.260 Goal=   None    Shift=    0.000
 RMSDP=1.51D-01 MaxDP=2.43D+01 DE= 6.61D-01 OVMax= 1.86D-01

 Cycle   4  Pass 1  IDiag  1:
 RMSU=  1.06D-02    CP:  1.14D+00  5.66D-01  1.46D-01
 E= -3096.56666664319     Delta-E=       -1.202146597687 Rises=F Damp=F
 DIIS: error= 4.01D-03 at cycle   4 NSaved=   4.
 NSaved= 4 IEnMin= 4 EnMin= -3096.56666664319     IErMin= 4 ErrMin= 4.01D-03
 ErrMax= 4.01D-03 EMaxC= 1.00D-01 BMatC= 2.34D-02 BMatP= 8.15D-01
 IDIUse=3 WtCom= 9.60D-01 WtEn= 4.01D-02
 Coeff-Com:  0.306D-04 0.948D-01-0.360D-01 0.941D+00
 Coeff-En:   0.000D+00 0.000D+00 0.000D+00 0.100D+01
 Coeff:      0.294D-04 0.910D-01-0.346D-01 0.944D+00
 Gap=     0.200 Goal=   None    Shift=    0.000
 RMSDP=1.35D-02 MaxDP=2.10D+00 DE=-1.20D+00 OVMax= 5.52D-02

 Cycle   5  Pass 1  IDiag  1:
 RMSU=  3.09D-03    CP:  1.02D+00  6.18D-01  8.98D-02  7.89D-01
 E= -3096.57146904702     Delta-E=       -0.004802403824 Rises=F Damp=F
 DIIS: error= 3.74D-03 at cycle   5 NSaved=   5.
 NSaved= 5 IEnMin= 5 EnMin= -3096.57146904702     IErMin= 5 ErrMin= 3.74D-03
 ErrMax= 3.74D-03 EMaxC= 1.00D-01 BMatC= 1.82D-02 BMatP= 2.34D-02
 IDIUse=3 WtCom= 9.63D-01 WtEn= 3.74D-02
 Coeff-Com: -0.167D-06 0.292D-01-0.504D-01 0.614D+00 0.407D+00
 Coeff-En:   0.000D+00 0.000D+00 0.000D+00 0.437D+00 0.563D+00
 Coeff:     -0.161D-06 0.281D-01-0.485D-01 0.607D+00 0.413D+00
 Gap=     0.193 Goal=   None    Shift=    0.000
 RMSDP=3.04D-03 MaxDP=1.77D-01 DE=-4.80D-03 OVMax= 5.22D-02

 Cycle   6  Pass 1  IDiag  1:
 RMSU=  1.25D-03    CP:  1.03D+00  6.21D-01  9.26D-02  8.15D-01  4.60D-01
 E= -3096.58926753485     Delta-E=       -0.017798487832 Rises=F Damp=F
 DIIS: error= 9.31D-04 at cycle   6 NSaved=   6.
 NSaved= 6 IEnMin= 6 EnMin= -3096.58926753485     IErMin= 6 ErrMin= 9.31D-04
 ErrMax= 9.31D-04 EMaxC= 1.00D-01 BMatC= 8.75D-04 BMatP= 1.82D-02
 IDIUse=3 WtCom= 9.91D-01 WtEn= 9.31D-03
 Coeff-Com:  0.129D-05 0.742D-02-0.235D-01 0.246D+00 0.232D+00 0.538D+00
 Coeff-En:   0.000D+00 0.000D+00 0.000D+00 0.000D+00 0.000D+00 0.100D+01
 Coeff:      0.127D-05 0.735D-02-0.233D-01 0.244D+00 0.230D+00 0.542D+00
 Gap=     0.191 Goal=   None    Shift=    0.000
 RMSDP=1.19D-03 MaxDP=9.72D-02 DE=-1.78D-02 OVMax= 8.63D-03

 Cycle   7  Pass 1  IDiag  1:
 RMSU=  4.79D-04    CP:  1.03D+00  6.15D-01  9.38D-02  8.34D-01  4.74D-01
                    CP:  5.43D-01
 E= -3096.59011618217     Delta-E=       -0.000848647320 Rises=F Damp=F
 DIIS: error= 2.26D-04 at cycle   7 NSaved=   7.
 NSaved= 7 IEnMin= 7 EnMin= -3096.59011618217     IErMin= 7 ErrMin= 2.26D-04
 ErrMax= 2.26D-04 EMaxC= 1.00D-01 BMatC= 6.04D-05 BMatP= 8.75D-04
 IDIUse=3 WtCom= 9.98D-01 WtEn= 2.26D-03
 Coeff-Com:  0.221D-06 0.174D-02-0.922D-02 0.863D-01 0.902D-01 0.289D+00
 Coeff-Com:  0.542D+00
 Coeff-En:   0.000D+00 0.000D+00 0.000D+00 0.000D+00 0.000D+00 0.000D+00
 Coeff-En:   0.100D+01
 Coeff:      0.221D-06 0.174D-02-0.920D-02 0.861D-01 0.900D-01 0.288D+00
 Coeff:      0.543D+00
 Gap=     0.191 Goal=   None    Shift=    0.000
 RMSDP=2.48D-04 MaxDP=2.62D-02 DE=-8.49D-04 OVMax= 1.43D-03

 Cycle   8  Pass 1  IDiag  1:
 RMSU=  1.19D-04    CP:  1.03D+00  6.17D-01  9.32D-02  8.33D-01  4.71D-01
                    CP:  5.73D-01  8.24D-01
 E= -3096.59017113608     Delta-E=       -0.000054953906 Rises=F Damp=F
 DIIS: error= 4.93D-05 at cycle   8 NSaved=   8.
 NSaved= 8 IEnMin= 8 EnMin= -3096.59017113608     IErMin= 8 ErrMin= 4.93D-05
 ErrMax= 4.93D-05 EMaxC= 1.00D-01 BMatC= 1.91D-06 BMatP= 6.04D-05
 IDIUse=1 WtCom= 1.00D+00 WtEn= 0.00D+00
 Coeff-Com: -0.535D-06 0.245D-03-0.215D-02 0.175D-01 0.191D-01 0.778D-01
 Coeff-Com:  0.213D+00 0.675D+00
 Coeff:     -0.535D-06 0.245D-03-0.215D-02 0.175D-01 0.191D-01 0.778D-01
 Coeff:      0.213D+00 0.675D+00
 Gap=     0.192 Goal=   None    Shift=    0.000
 RMSDP=1.04D-04 MaxDP=1.48D-02 DE=-5.50D-05 OVMax= 3.35D-04

 Cycle   9  Pass 1  IDiag  1:
 RMSU=  2.60D-05    CP:  1.03D+00  6.18D-01  9.29D-02  8.31D-01  4.73D-01
                    CP:  5.84D-01  8.08D-01  8.42D-01
 E= -3096.59017219527     Delta-E=       -0.000001059193 Rises=F Damp=F
 DIIS: error= 2.45D-05 at cycle   9 NSaved=   9.
 NSaved= 9 IEnMin= 9 EnMin= -3096.59017219527     IErMin= 9 ErrMin= 2.45D-05
 ErrMax= 2.45D-05 EMaxC= 1.00D-01 BMatC= 5.81D-07 BMatP= 1.91D-06
 IDIUse=1 WtCom= 1.00D+00 WtEn= 0.00D+00
 Coeff-Com: -0.533D-07-0.184D-04-0.205D-03 0.495D-03 0.620D-03 0.135D-01
 Coeff-Com:  0.643D-01 0.405D+00 0.516D+00
 Coeff:     -0.533D-07-0.184D-04-0.205D-03 0.495D-03 0.620D-03 0.135D-01
 Coeff:      0.643D-01 0.405D+00 0.516D+00
 Gap=     0.191 Goal=   None    Shift=    0.000
 RMSDP=2.57D-05 MaxDP=3.02D-03 DE=-1.06D-06 OVMax= 1.36D-04

 Cycle  10  Pass 1  IDiag  1:
 RMSU=  8.76D-06    CP:  1.03D+00  6.18D-01  9.29D-02  8.32D-01  4.73D-01
                    CP:  5.82D-01  8.18D-01  9.26D-01  7.28D-01
 E= -3096.59017267567     Delta-E=       -0.000000480406 Rises=F Damp=F
 DIIS: error= 3.67D-06 at cycle  10 NSaved=  10.
 NSaved=10 IEnMin=10 EnMin= -3096.59017267567     IErMin=10 ErrMin= 3.67D-06
 ErrMax= 3.67D-06 EMaxC= 1.00D-01 BMatC= 1.97D-08 BMatP= 5.81D-07
 IDIUse=1 WtCom= 1.00D+00 WtEn= 0.00D+00
 Coeff-Com:  0.699D-08-0.130D-04 0.166D-04-0.571D-03-0.748D-03 0.231D-02
 Coeff-Com:  0.176D-01 0.148D+00 0.239D+00 0.595D+00
 Coeff:      0.699D-08-0.130D-04 0.166D-04-0.571D-03-0.748D-03 0.231D-02
 Coeff:      0.176D-01 0.148D+00 0.239D+00 0.595D+00
 Gap=     0.191 Goal=   None    Shift=    0.000
 RMSDP=7.42D-06 MaxDP=5.51D-04 DE=-4.80D-07 OVMax= 4.39D-05

 Cycle  11  Pass 1  IDiag  1:
 RMSU=  3.55D-06    CP:  1.03D+00  6.17D-01  9.29D-02  8.32D-01  4.72D-01
                    CP:  5.83D-01  8.23D-01  9.24D-01  6.94D-01  8.74D-01
 E= -3096.59017269393     Delta-E=       -0.000000018257 Rises=F Damp=F
 DIIS: error= 1.25D-06 at cycle  11 NSaved=  11.
 NSaved=11 IEnMin=11 EnMin= -3096.59017269393     IErMin=11 ErrMin= 1.25D-06
 ErrMax= 1.25D-06 EMaxC= 1.00D-01 BMatC= 3.20D-09 BMatP= 1.97D-08
 IDIUse=1 WtCom= 1.00D+00 WtEn= 0.00D+00
 Coeff-Com: -0.597D-09-0.620D-05 0.263D-04-0.338D-03-0.493D-03 0.438D-04
 Coeff-Com:  0.360D-02 0.434D-01 0.799D-01 0.336D+00 0.537D+00
 Coeff:     -0.597D-09-0.620D-05 0.263D-04-0.338D-03-0.493D-03 0.438D-04
 Coeff:      0.360D-02 0.434D-01 0.799D-01 0.336D+00 0.537D+00
 Gap=     0.191 Goal=   None    Shift=    0.000
 RMSDP=2.22D-06 MaxDP=1.95D-04 DE=-1.83D-08 OVMax= 1.75D-05

 Cycle  12  Pass 1  IDiag  1:
 RMSU=  9.89D-07    CP:  1.03D+00  6.17D-01  9.29D-02  8.32D-01  4.72D-01
                    CP:  5.83D-01  8.22D-01  9.25D-01  7.11D-01  8.84D-01
                    CP:  7.87D-01
 E= -3096.59017269703     Delta-E=       -0.000000003096 Rises=F Damp=F
 DIIS: error= 5.37D-07 at cycle  12 NSaved=  12.
 NSaved=12 IEnMin=12 EnMin= -3096.59017269703     IErMin=12 ErrMin= 5.37D-07
 ErrMax= 5.37D-07 EMaxC= 1.00D-01 BMatC= 3.49D-10 BMatP= 3.20D-09
 IDIUse=1 WtCom= 1.00D+00 WtEn= 0.00D+00
 Coeff-Com: -0.220D-09-0.283D-05 0.132D-04-0.142D-03-0.230D-03-0.255D-03
 Coeff-Com:  0.155D-03 0.946D-02 0.191D-01 0.131D+00 0.304D+00 0.537D+00
 Coeff:     -0.220D-09-0.283D-05 0.132D-04-0.142D-03-0.230D-03-0.255D-03
 Coeff:      0.155D-03 0.946D-02 0.191D-01 0.131D+00 0.304D+00 0.537D+00
 Gap=     0.191 Goal=   None    Shift=    0.000
 RMSDP=7.52D-07 MaxDP=9.21D-05 DE=-3.10D-09 OVMax= 6.19D-06

 Cycle  13  Pass 1  IDiag  1:
 RMSU=  3.06D-07    CP:  1.03D+00  6.17D-01  9.29D-02  8.32D-01  4.72D-01
                    CP:  5.83D-01  8.22D-01  9.26D-01  7.17D-01  8.95D-01
                    CP:  7.97D-01  8.56D-01
 E= -3096.59017269746     Delta-E=       -0.000000000429 Rises=F Damp=F
 DIIS: error= 1.49D-07 at cycle  13 NSaved=  13.
 NSaved=13 IEnMin=13 EnMin= -3096.59017269746     IErMin=13 ErrMin= 1.49D-07
 ErrMax= 1.49D-07 EMaxC= 1.00D-01 BMatC= 4.07D-11 BMatP= 3.49D-10
 IDIUse=1 WtCom= 1.00D+00 WtEn= 0.00D+00
 Coeff-Com:  0.630D-09-0.578D-06 0.180D-05-0.188D-04-0.471D-04-0.149D-03
 Coeff-Com: -0.538D-03-0.254D-02-0.483D-02 0.102D-01 0.633D-01 0.278D+00
 Coeff-Com:  0.657D+00
 Coeff:      0.630D-09-0.578D-06 0.180D-05-0.188D-04-0.471D-04-0.149D-03
 Coeff:     -0.538D-03-0.254D-02-0.483D-02 0.102D-01 0.633D-01 0.278D+00
 Coeff:      0.657D+00
 Gap=     0.191 Goal=   None    Shift=    0.000
 RMSDP=2.97D-07 MaxDP=2.66D-05 DE=-4.29D-10 OVMax= 2.74D-06

 Cycle  14  Pass 1  IDiag  1:
 RMSU=  1.06D-07    CP:  1.03D+00  6.17D-01  9.29D-02  8.32D-01  4.72D-01
                    CP:  5.83D-01  8.22D-01  9.27D-01  7.17D-01  8.99D-01
                    CP:  8.16D-01  9.19D-01  8.18D-01
 E= -3096.59017269759     Delta-E=       -0.000000000134 Rises=F Damp=F
 DIIS: error= 5.86D-08 at cycle  14 NSaved=  14.
 NSaved=14 IEnMin=14 EnMin= -3096.59017269759     IErMin=14 ErrMin= 5.86D-08
 ErrMax= 5.86D-08 EMaxC= 1.00D-01 BMatC= 3.66D-12 BMatP= 4.07D-11
 IDIUse=1 WtCom= 1.00D+00 WtEn= 0.00D+00
 Coeff-Com:  0.202D-09-0.128D-06-0.967D-07-0.114D-05-0.104D-04-0.594D-04
 Coeff-Com: -0.285D-03-0.197D-02-0.393D-02-0.471D-02 0.794D-02 0.986D-01
 Coeff-Com:  0.335D+00 0.570D+00
 Coeff:      0.202D-09-0.128D-06-0.967D-07-0.114D-05-0.104D-04-0.594D-04
 Coeff:     -0.285D-03-0.197D-02-0.393D-02-0.471D-02 0.794D-02 0.986D-01
 Coeff:      0.335D+00 0.570D+00
 Gap=     0.191 Goal=   None    Shift=    0.000
 RMSDP=1.01D-07 MaxDP=1.40D-05 DE=-1.34D-10 OVMax= 6.93D-07

 Cycle  15  Pass 1  IDiag  1:
 RMSU=  3.40D-08    CP:  1.03D+00  6.17D-01  9.29D-02  8.32D-01  4.72D-01
                    CP:  5.83D-01  8.22D-01  9.27D-01  7.16D-01  9.01D-01
                    CP:  8.16D-01  9.26D-01  8.57D-01  8.32D-01
 E= -3096.59017269753     Delta-E=        0.000000000065 Rises=F Damp=F
 DIIS: error= 1.48D-08 at cycle  15 NSaved=  15.
 NSaved=15 IEnMin=14 EnMin= -3096.59017269759     IErMin=15 ErrMin= 1.48D-08
 ErrMax= 1.48D-08 EMaxC= 1.00D-01 BMatC= 2.82D-13 BMatP= 3.66D-12
 IDIUse=1 WtCom= 1.00D+00 WtEn= 0.00D+00
 Coeff-Com: -0.119D-10-0.159D-07-0.214D-06 0.660D-06-0.131D-05-0.148D-04
 Coeff-Com: -0.835D-04-0.658D-03-0.128D-02-0.293D-02-0.289D-02 0.164D-01
 Coeff-Com:  0.861D-01 0.267D+00 0.639D+00
 Coeff:     -0.119D-10-0.159D-07-0.214D-06 0.660D-06-0.131D-05-0.148D-04
 Coeff:     -0.835D-04-0.658D-03-0.128D-02-0.293D-02-0.289D-02 0.164D-01
 Coeff:      0.861D-01 0.267D+00 0.639D+00
 Gap=     0.191 Goal=   None    Shift=    0.000
 RMSDP=3.69D-08 MaxDP=4.05D-06 DE= 6.46D-11 OVMax= 2.60D-07

 Cycle  16  Pass 1  IDiag  1:
 RMSU=  1.18D-08    CP:  1.03D+00  6.17D-01  9.29D-02  8.32D-01  4.72D-01
                    CP:  5.83D-01  8.22D-01  9.27D-01  7.17D-01  9.01D-01
                    CP:  8.17D-01  9.33D-01  8.73D-01  8.65D-01  7.62D-01
 E= -3096.59017269744     Delta-E=        0.000000000082 Rises=F Damp=F
 DIIS: error= 5.04D-09 at cycle  16 NSaved=  16.
 NSaved=16 IEnMin=14 EnMin= -3096.59017269759     IErMin=16 ErrMin= 5.04D-09
 ErrMax= 5.04D-09 EMaxC= 1.00D-01 BMatC= 4.63D-14 BMatP= 2.82D-13
 IDIUse=1 WtCom= 1.00D+00 WtEn= 0.00D+00
 Coeff-Com: -0.858D-11 0.543D-08-0.102D-06 0.364D-06 0.657D-08-0.284D-05
 Coeff-Com: -0.197D-04-0.173D-03-0.312D-03-0.102D-02-0.211D-02 0.223D-03
 Coeff-Com:  0.162D-01 0.922D-01 0.359D+00 0.536D+00
 Coeff:     -0.858D-11 0.543D-08-0.102D-06 0.364D-06 0.657D-08-0.284D-05
 Coeff:     -0.197D-04-0.173D-03-0.312D-03-0.102D-02-0.211D-02 0.223D-03
 Coeff:      0.162D-01 0.922D-01 0.359D+00 0.536D+00
 Gap=     0.191 Goal=   None    Shift=    0.000
 RMSDP=9.10D-09 MaxDP=6.53D-07 DE= 8.19D-11 OVMax= 8.30D-08

 SCF Done:  E(RB3LYP) =  -3096.59017270     A.U. after   16 cycles
             Convg  =    0.9099D-08             -V/T =  2.0057
 KE= 3.079174637360D+03 PE=-1.077719906984D+04 EE= 2.886566026663D+03
 Leave Link  502 at Tue May 14 16:31:27 2013, MaxMem=   78643200 cpu:     675.0
 (Enter D:\G09W\l701.exe)
 Compute integral first derivatives.
 ... and contract with generalized density number  0.
 Leave Link  701 at Tue May 14 16:31:27 2013, MaxMem=   78643200 cpu:       0.0
 (Enter D:\G09W\l702.exe)
 L702 exits ... SP integral derivatives will be done elsewhere.
 Leave Link  702 at Tue May 14 16:31:27 2013, MaxMem=   78643200 cpu:       0.0
 (Enter D:\G09W\l703.exe)
 Compute integral first derivatives, UseDBF=F ICtDFT=           0.
 Integral derivatives from FoFDir, PRISM(SPDF).
 Calling FoFJK, ICntrl=      2127 FMM=F ISym2X=0 I1Cent= 0 IOpClX= 0 NMat=1 NMatS=1 NMatT=0.
 FoFCou: FMM=F IPFlag=           0 FMFlag=      100000 FMFlg1=         800
         NFxFlg=           0 DoJE=F BraDBF=F KetDBF=F FulRan=T
         Omega=  0.000000  0.000000  1.000000  0.000000  0.000000 ICntrl=    2127 IOpCl=  0
         NMat0=    1 NMatS0=    1 NMatT0=    0 NMatD0=    1 NMtDS0=    0 NMtDT0=    0
         I1Cent=           0 NGrid=           0.
 Symmetry not used in FoFCou.
 Leave Link  703 at Tue May 14 16:33:52 2013, MaxMem=   78643200 cpu:     145.0
 (Enter D:\G09W\l716.exe)
 Dipole        =-7.96477636D-01 5.07136918D-01 1.51471196D+00
 ***** Axes restored to original set *****
 -------------------------------------------------------------------
 Center     Atomic                   Forces (Hartrees/Bohr)
 Number     Number              X              Y              Z
 -------------------------------------------------------------------
      1       34          -0.000993006    0.000228696   -0.001018809
      2        8          -0.001994982    0.000687776    0.001482999
      3        1           0.001466238   -0.000645231   -0.000601403
      4        6           0.000336182    0.000341055    0.000541824
      5        6           0.000106726    0.000385300   -0.002534763
      6        1           0.000210123   -0.000543107    0.000420369
      7        1           0.000204597   -0.000063638    0.000402907
      8        6           0.001004528    0.001506074    0.000791653
      9        1          -0.000162230   -0.000333277    0.000135132
     10        1          -0.000184295   -0.000033473   -0.000272231
     11        6          -0.001606427    0.000955984    0.000681672
     12        1           0.000345838   -0.000268953    0.000095090
     13        1           0.000069028   -0.000132581   -0.000256552
     14        6          -0.000228804   -0.000293198    0.002328022
     15        1          -0.000065150   -0.000104579   -0.001043863
     16        1          -0.000008724    0.000255506   -0.000303162
     17        6          -0.001059319   -0.000159640   -0.000670042
     18        6           0.000185475   -0.002135112   -0.001218575
     19        1           0.001219532   -0.000353151    0.000949749
     20        1          -0.000500969    0.000333494    0.000264872
     21        1           0.001048697    0.000160624   -0.000216706
     22        1          -0.000065169    0.000349345   -0.000710007
     23        1           0.000417247    0.000637651   -0.000757250
     24        6           0.002036422    0.000864532    0.000602009
     25        1          -0.000791457   -0.000313600    0.000018408
     26        1          -0.000096318    0.000747624   -0.000170874
     27        1          -0.000946681   -0.000197516   -0.000226443
     28        1          -0.000070906   -0.000833433    0.000206020
     29        8          -0.001741232    0.000212941    0.000676177
     30        6           0.000114246    0.000243181   -0.000343316
     31        6          -0.000173957   -0.001332034    0.002330055
     32        6           0.001204228   -0.000070983    0.000769406
     33        6           0.000920448    0.000896193   -0.002165497
     34        1          -0.000124392    0.000479699    0.000314456
     35        1          -0.000594739   -0.000224572    0.000558776
     36        6           0.000571607   -0.000586342   -0.000346477
     37        6           0.000175816    0.000046912   -0.000757240
     38        1           0.000206823   -0.000591318   -0.000238285
     39        1          -0.000435046   -0.000116847    0.000281901
[truncated: 1,572,619 more chars]
